# Supplementary material for: α-Cyclodextrin/Moringin Impacts Actin Cytoskeleton Dynamics with Potential Implications for Synaptic Organization: A Preliminary Transcriptomic Study in NSC-34 Motor Neurons
Source: Int J Mol Sci. 2025 Aug 24;26(17):8220. doi: 10.3390/ijms26178220 (PMC12428659; doi:10.3390/ijms26178220)
Supplement: Supplementary file 1 [file ijms-26-08220-s001.zip]

Archive with 19 entries (19 files):
- Figure S1.tif
- Figure S2.tif
- Figure S3.TIF
- Figure S4.TIF
- Figure S5.TIF
- Figure S6.TIF
- Figure S7.TIF
- Table S1.tsv
- Table S10.xlsx
- Table S11.xlsx
- Table S12.xlsx
- Table S2.tsv
- Table S3.tsv
- Table S4.xlsx
- Table S5.xlsx
- Table S6.xlsx
- Table S7.tsv
- Table S8.tsv
- Table S9.tsv
