# Supplementary material for: α-Cyclodextrin/Moringin Impacts Actin Cytoskeleton Dynamics with Potential Implications for Synaptic Organization: A Preliminary Transcriptomic Study in NSC-34 Motor Neurons
Source: Int J Mol Sci. 2025 Aug 24;26(17):8220. doi: 10.3390/ijms26178220 (PMC12428659; doi:10.3390/ijms26178220)
Supplement: Supplementary file 1 [file ijms-26-08220-s001.zip › Table S11.xlsx]

## Sheet: 05-96
Term	Overlap	P-value	Adjusted P-value	Old P-value	Old Adjusted P-value	Odds Ratio	Combined Score	Genes
CREM 20920259 ChIP-Seq GC1-SPG Mouse	1632/4643	9.46398e-144	7.16423e-141	0	0	2.65326	873.785	NUP107;IFT172;PWWP2B;POP4;ITSN1;FGFR1OP2;PKNOX2;FNBP4;PRKAB2;FEZ2;UNC50;ATF7;FAR1;SLBP;SAR1A;MEPCE;BAZ2A;ZC3HAV1;RNF216;EPB41L1;EPB41L3;LTA4H;ATG5;JAG2;CREBBP;PRPF38B;PRPF38A;JUP;NCAPH2;LNPEP;NR2F2;BTBD10;NR2F6;MOV10;TBL2;FASN;SFXN3;HYOU1;DZIP3;RNF220;NCAPG2;PRKAG2;MED13;SMPD4;NEFH;DLGAP4;DUSP4;CNOT6L;IFT140;SPHK2;SLC39A11;SLC39A10;SLC39A13;EPS15L1;FOS;BAZ1B;JOSD1;TMEFF1;MED25;PPARG;RAPGEF6;ERGIC…
RUNX2 24655370 ChIP-Seq MC3T3E1 Mouse Bone	1480/4374	5.35916e-110	2.02844e-107	0	0	2.3871	600.608	USP6NL;MAPKBP1;RAMAC;SLC4A1AP;IFT172;PWWP2B;POP4;TMEM94;ALKBH6;TSKU;PSMD9;PSMD5;FGFR1OP2;ZC3H12A;FNBP4;CHID1;GABARAPL2;PRKAB2;GABARAPL1;CSNK2A1;DNTTIP2;UNC5C;DICER1;HDHD5;SND1;SLC5A6;FAM133B;LARS2;PRKAR1A;CLNS1A;PSME3;ORAI3;RFX5;FAR1;RBCK1;TMEM126B;UQCRC2;CFAP97;SLBP;URI1;MTMR2;SHMT1;FLII;MEPCE;ZC3HAV1;AGAP3;IQGAP1;MTMR4;PRPSAP1;PRPSAP2;HMGXB4;RNF216;EPB41L1;VTI1A;AMZ2;RDH13;PRELID3B;BTBD19;PRPF3…
YY1 33199912 ChIP-Seq 293T Human KidneyEmbryo	1254/3612	4.73771e-98	1.19548e-95	0	0	2.38983	535.556	USP6NL;CHIC2;ZFYVE9;PGAP4;ZNF292;TMEM94;GHITM;ZFYVE1;ALKBH8;COMTD1;ZFYVE26;PSMD6;PSMD4;ZC3H12A;PSMD1;FNBP4;GABARAPL2;PRKAB2;DAXX;CSNK2A1;UNC5B;NGDN;DNTTIP1;DNTTIP2;DICER1;ISL1;FAM133B;LARS2;MYL6;PRKAR1A;CLNS1A;PSME3;UNC50;RUFY2;TMEM126B;UQCRC2;ZNF276;MTMR1;EXD2;MTMR2;ZBTB8A;MTMR3;SAR1B;MRPL16;COPS7B;GIGYF2;PRPSAP1;CYB5R4;HMGXB4;RNF216;HMGXB3;PPARGC1B;ATG5;PRPF38B;JUP;NCAPH2;LRBA;PMM2;ERLIN1;MRPL2…
KDM5B 21448134 ChIP-Seq MESCs Mouse	1096/3030	4.1986e-96	7.94586e-94	0	0	2.49504	547.944	NUP107;POP1;GHITM;ALKBH8;SCAMP5;PSMD5;DPYSL2;AKT3;FGFR1OP2;PSMD1;FNBP4;STARD4;CSNK2A1;DNTTIP1;DNTTIP2;DICER1;SND1;FAM133B;EML5;MTHFD1;PRKAR1A;PSME3;PSME4;RUFY2;ATF7;UQCRC2;SLBP;MTMR2;MTMR3;SAR1A;SHMT1;COPS7B;BAZ2A;GATA4;GATA3;MTMR4;GIGYF2;MTMR7;PRPSAP1;PRPSAP2;HMGXB4;RNF216;VTI1A;AMZ2;LTA4H;HMGXB3;NGFR;CREBBP;PRPF38B;PRPF38A;CADM2;NCAPH2;NR2F1;ERLIN1;LNPEP;NR2F2;FAM135B;UCK2;PPFIBP2;EIF5;SFXN1;AV…
HNF1A 27111144 ChIP-Seq CD8+TCells Mouse Blood Lymphoma	1093/3109	7.60455e-87	1.15133e-84	0	0	2.37058	470.077	USP6NL;MAPKBP1;IFT172;ITSN1;PSMD9;ZFYVE26;PSMD6;PSMD5;FGFR1OP2;WDR83OS;HES6;DAXX;STARD4;CSNK2A1;NGDN;TMEM80;SND1;SLC5A6;EML5;MTHFD1;DDX39B;RFX5;ATF7;FAR1;CFAP97;SLBP;MTMR2;GATA3;IQGAP1;MTMR4;OAZ2;CYB5R4;PRPSAP2;CYB5R3;EPB41L2;AMZ2;LTA4H;EDEM3;BTBD19;PRPF38B;HACE1;LNPEP;ERLIN2;MRPL23;MLLT11;MLLT10;ABTB1;TBL2;FASN;HYOU1;RNF220;GPR19;ARF4;LIN54;TUT7;TUT4;PIGP;PRKAG2;MED16;MRPL35;IKBKB;TUBA1B;TUBA1A;…
AF4 26711339 ChIP-Seq SEM Human Blood Leukemia	1048/2966	4.05316e-84	5.11373e-82	0	0	2.3722	455.504	USP6NL;MAPKBP1;CHIC2;ZFYVE9;ZNF292;ALKBH8;MYLK;ZDBF2;PSMD6;UBASH3B;DPYSL2;AKT3;DPYSL3;FNBP4;STARD4;UNC5B;DICER1;SND1;LARS2;MTHFD1;PRKAR1A;PSME4;ATF7;CGGBP1;SLBP;MTMR2;SAR1B;ZNF22;ZC3HAV1;IQGAP1;GIGYF2;PRPSAP2;EPB41L2;ADAMTS17;AMZ2;ATG5;EDEM3;PRPF38B;LRBA;PMM2;ERLIN1;LNPEP;PBX1;MRPL22;MLLT10;UCK2;EIF5;FAM135A;RNF220;LIN54;ARF4;HEXB;DIS3L;BHLHE41;PRKAG2;LITAF;EEA1;TUBA1B;ATIC;MED13;SMPD4;TUBA1A;TCP…
JUN 27471255 ChIP-Seq Chondrocytes Mouse Rib	1344/4145	5.43733e-82	5.88008e-80	0	0	2.14986	402.279	USP6NL;NUP107;SLC4A1AP;POP1;IFT172;PWWP2B;EHMT2;GHITM;ALKBH6;ZFYVE1;TSKU;ALKBH8;MYLK;ZFYVE26;PSMD4;ZC3H12A;AKT3;DAXX;GABARAPL1;STARD4;UNC5B;DNTTIP1;PHKA2;TMEM80;FAM133B;LARS2;DDX39B;PRKAR1A;PSME3;UNC50;PSME4;PSME1;PSME2;MPPE1;CGGBP1;SLBP;FLII;COPS7B;ZC3HAV1;MTMR4;ADAMTS10;OAZ2;CYB5R4;PRPSAP2;RNF216;EPB41L2;RDH13;PPARGC1B;PROSER3;ATG5;PRELID3B;PRPF38B;JUP;CADM1;NCAPH2;LRBA;ERLIN1;ERLIN2;MRPL23;BTB…
MYC 19030024 ChIP-ChIP MESCs Mouse	1003/2842	1.40394e-79	1.32848e-77	0	0	2.34824	426.359	NUP107;SLC4A1AP;EHMT2;TSKU;COMTD1;PSMD5;FGFR1OP2;FNBP4;DAXX;GABARAPL1;CSNK2A1;NGDN;DNTTIP2;TMEM80;SND1;LARS2;MTHFD1;CLNS1A;PSME3;UNC50;ATF7;CGGBP1;SLBP;SAR1B;SHMT1;MRPL16;COPS7B;MTMR4;SLC5A3;CYB5R1;RDH10;RDH13;ZBTB7B;PPARGC1B;PRPF38B;NCAPH2;PMM2;MRPL23;BTBD10;MRPL22;MLLT11;MLLT10;UCK2;TBL2;EIF5;FASN;HYOU1;SFXN1;SFXN5;GPR19;ARF1;SNX12;MED18;JPH4;TUBA1B;ATIC;RPLP2;ENOPH1;NEFH;APPL1;DUSP4;CNOT6L;GST…
CREB1 23762244 ChIP-Seq HIPPOCAMPUS Rat	765/2006	1.47049e-75	1.23684e-73	0	0	2.57832	444.265	IPO11;MAML1;IFT172;POP4;RPL34;RRP1;HNRNPR;GHITM;ZFYVE1;DCAF7;GLS;DCAF6;ELK4;SAMD14;ZMIZ1;WDR90;CREB3L2;LUC7L;ADNP2;PIP4K2B;JUNB;FNBP4;NUP214;CHID1;TSPYL2;GABARAPL2;PRKAB2;DAXX;STARD4;MECR;WSB1;CSNK2A1;NGDN;DNTTIP1;MED9;ARMC8;GTPBP2;ISL1;SND1;MYL6;RNF126;MTHFD1;BIN1;ZSCAN22;PSME3;SARNP;ORAI3;RFX5;ATF7;FAR1;PRKD2;PI4K2A;CGGBP1;EXD2;SAR1A;RPN2;MEPCE;SLAIN1;PRDM11;MTMR4;CYB5R4;RIC8B;ADAMTS17;GAR1;LTA…
MBD3 35695185 ChIP-Seq nicBasalRootGanglia Mouse Embryo	1182/3656	4.9797e-69	3.76963e-67	0	0	2.07826	326.853	USP6NL;CHIC2;ZFYVE9;PWWP2B;EHMT2;ITSN1;ALKBH6;TSKU;MYLK;COMTD1;SAMD14;UBASH3B;DPYSL5;IGLON5;DPYSL3;FGFR1OP2;AKT3;XYLB;PKNOX2;HES6;RBFOX2;STARD6;UNC5B;CACNA2D1;UNC5C;HDHD5;BCR;EML5;RBP4;ORAI3;RUFY2;ATF7;RBCK1;TMEM126B;UQCRC2;CFAP97;CGGBP1;SLBP;EXD2;ZBTB8A;MTMR3;SHMT1;MEPCE;MTMR4;OAZ2;CYB5R4;RDH10;EPB41L2;ADAMTS17;EPB41L3;MYO6;HMGXB3;ZBTB7B;PRPF38B;CFAP74;JUP;GPR12;CADM2;PMM2;PBX2;BBIP1;PBX1;NR2F6;…
MYC 30127528 ChIP-Seq KELLY Human Brain Neuroblastoma	1310/4188	8.25792e-68	5.68295e-66	0	0	2.00374	309.508	CHIC2;SLC4A1AP;IFT172;POP4;EHMT2;PGAP4;ZNF292;ITSN1;ZDBF2;PSMD6;DPYSL5;DPYSL2;DPYSL3;PSMD1;MTERF1;XYLB;HES6;DAXX;RBFOX2;CSNK2A1;ZNF282;CACNA2D1;UNC5C;ISL1;EML2;BCR;FAM133B;LARS2;DDX39B;SCO2;UNC50;PSME4;AGTR1;RBCK1;CFAP97;CGGBP1;SLBP;URI1;MTMR3;SAR1B;MEPCE;COPS7B;AGAP3;GIGYF2;MTMR7;CYB5R4;HMGXB4;CYB5R3;RNF216;RDH10;EPB41L2;MYO6;RDH13;HMGXB3;GTF2IRD2B;PPARGC1B;PROSER3;ATG5;HACE1;PMM1;ZNF260;NCAPH2;…
CREB1 20920259 ChIP-Seq GC1-SPG Mouse	866/2451	1.57843e-67	9.95728e-66	0	0	2.29797	353.467	USP6NL;IFT172;POP4;ITSN1;GHITM;ZFYVE1;SAMD14;PSMD4;DPYSL5;FNBP4;CHID1;DAXX;UNC5B;DNTTIP1;SND1;BCR;LARS2;MYL6;SCO2;PSME3;UNC50;PSME4;RFX5;ATF7;FAR1;UQCRC2;CGGBP1;GRID2IP;EXD2;SLBP;SAR1A;SHMT1;ABCB4;MEPCE;MRPL16;AGAP3;MTMR4;PRPSAP1;CYB5R4;CYB5R3;RNF216;EPB41L2;ADAMTS17;RDH13;MYH7B;PRPF38B;PRPF38A;JUP;NCAPH2;ERLIN2;FAM111A;ABTB1;FAM135B;SFXN3;HYOU1;ARF4;ARF1;NCAPG2;PIGP;PRKAG2;TRIOBP;TUBA1B;SMPD4;TU…
E2F1 18555785 ChIP-Seq MESCs Mouse	1007/3015	4.00393e-65	2.33152e-63	0	0	2.13562	316.671	GHITM;TSKU;SCAMP5;PSMD9;COMTD1;PSMD6;ZFYVE26;PSMD5;ZC3H12A;PSMD1;XYLB;GABARAPL2;HES6;NGDN;DNTTIP2;TMEM80;SND1;LARS2;MYL6;PRKAR1A;CLNS1A;MPPE1;TMEM126B;RBCK1;UQCRC2;SLBP;MTMR3;SHMT1;BAZ2A;ZC3HAV1;IQGAP1;MTMR7;CYB5R1;PRPSAP2;EPB41L1;SFN;LTA4H;RDH13;PPARGC1B;EDEM3;NGFR;CREBBP;HACE1;JUP;PMM1;NCAPH2;ERLIN2;MRPL23;MRPL22;MOV10;ABTB1;UCK2;FASN;SFXN5;PIGP;SNX12;LITAF;MRPL35;TRIOBP;PCMTD2;TUBA1B;ATIC;SMPD…
FOXO3 22982991 ChIP-Seq MACROPHAGES Mouse	629/1639	2.80147e-62	1.51479e-60	0	0	2.5465	360.915	MAPKBP1;CHIC2;SLC4A1AP;POP4;RPL34;IPP;TPGS1;BACH1;SMC2;WDR90;RPL37;RPL39;CDK5RAP2;STARD4;CSNK2A1;ATG10;DNTTIP1;MED9;PHKA2;GTPBP4;MYL6;DDX39B;SCO2;WDR82;ZSCAN22;CLNS1A;PSME3;ZSCAN21;PSME2;UQCRC2;PI4K2A;SLBP;SAR1B;FLII;MRPL16;COPS7B;VPS26B;PRDM11;GLG1;MTDH;PRPSAP1;CYB5R1;PRPSAP2;RIC8B;EPB41L1;EPB41L2;PRDX1;CEP70;MYO6;ST3GAL6;ATG5;CEP78;VPS16;GSTM4;CDK19;ICMT;NDFIP1;CHKA;ERLIN1;MTHFR;TMEM192;NR1D2;B…
E2F1 26619117 ChIP-Seq Hepatocytes Mouse Liver	921/2717	3.25065e-62	1.6405e-60	0	0	2.15994	305.808	NUP107;ITSN1;ALKBH6;COMTD1;PSMD4;DPYSL2;PSMD1;FNBP4;HES6;RBFOX2;CSNK2A1;TMEM80;FAM133B;MYL6;MTHFD1;CLNS1A;PSME3;ORAI3;ATF7;EXD2;SLBP;PIF1;MTMR2;ZBTB8A;MEPCE;BAZ2A;IQGAP1;MTMR4;HMGXB4;RDH10;SFN;RDH13;ZBTB7B;ATG5;HACE1;PMM2;MRPL27;LNPEP;ERLIN2;BTBD10;MLLT11;MLLT10;UCK2;TBL2;FASN;SFXN1;SFXN5;GPR19;LIN54;ARF1;DIS3L;PIGP;BHLHE41;MED16;LITAF;MED18;TRIOBP;SHF;JPH4;TUBA1B;CHAF1A;SMPD4;MRPL40;HEY1;FASTK;T…
ZFX 18555785 ChIP-Seq MESCs Mouse	828/2372	1.68256e-61	7.96061e-60	0	0	2.23679	313.01	CHIC2;TSKU;SCAMP5;PSMD9;COMTD1;PSMD6;PSMD4;FGFR1OP2;PSMD1;FNBP4;HES6;GABARAPL1;DNTTIP1;DICER1;TMEM80;PRKAR1A;PSME3;UNC50;RUFY2;MPPE1;RBCK1;UQCRC2;CGGBP1;MTMR3;ABCB4;FLII;COPS7B;ZC3HAV1;MTMR4;MTMR7;EPB41L3;RDH13;CREBBP;HACE1;NCAPH2;NR2F6;MLLT11;FASN;ARF4;ARF1;PIGP;EEA1;JPH4;ATIC;SMPD4;FASTK;TCP11L1;RPLP2;IKBKG;CTBS;APPL1;UPF1;LRRC45;GSTO1;EPS15L1;NIPA2;BAZ1B;JOSD1;SIRT1;LRRC41;MRPL44;PSMA6;MED25;P…
YY1 26981420 ChIP-Seq C2C12 Mouse Muscle	671/1811	8.32608e-60	3.70756e-58	0	0	2.41364	328.341	RPL4;TRIR;RPL30;NUP107;SLC4A1AP;WIPF2;TMEM94;ENO1;TPGS1;PHB2;GPATCH8;ALKBH8;RRP9;SAMD14;ZFYVE26;PSMD4;PSMD5;MYC;RPL36;LUC7L;PIP4K2B;HOXA7;JUNB;CDK5RAP2;FNBP4;NUP214;DDX18;GABARAPL2;MED1;DAXX;ACOT8;RBFOX2;STARD6;NGDN;DNTTIP2;ARMC8;KNSTRN;TMEM80;GANC;HCFC1;SLC5A6;LARS2;MYL6;DYNC1LI2;DDX39B;BIN1;PSME3;SARNP;ATF7;TMEM126B;RBCK1;DUS3L;EXD2;SLBP;RPN2;PRKDC;BAZ2A;ZC3HAV1;MTMR4;PRDM10;GIGYF2;GLG1;MTDH;PR…
MYC 18358816 ChIP-ChIP MESCs Mouse	819/2369	1.17367e-58	4.93595e-57	0	0	2.19718	293.082	NUP107;POP1;POP4;EHMT2;COMTD1;DPYSL5;PSMD5;ZC3H12A;FNBP4;GABARAPL2;STARD4;CSNK2A1;TMEM80;SLC5A6;MTHFD1;CLNS1A;PSME3;UNC50;ATF7;RBCK1;SLBP;SHMT1;COPS7B;ZC3HAV1;MTMR4;RDH10;VTI1A;PPARGC1B;ATG5;JAG2;PRPF38B;PRPF38A;PMM1;NCAPH2;PMM2;MRPL27;PBX2;LNPEP;MRPL23;MRPL22;MLLT11;MLLT10;UCK2;TBL2;EIF5;FASN;HYOU1;SFXN1;ARF1;SNX12;PRKAG2;ECSIT;MED18;ATIC;MRPL40;RPLP2;NEFH;GSTO1;IFT140;SPHK2;PGAM1;SLC39A10;SIRT5…
MYC 28411283 ChIP-Seq MDA231-LM2-4175 Human BreastCancer	834/2441	2.70044e-57	1.07591e-55	0	0	2.15888	281.203	NUP107;POP1;POP4;ZNF292;TSKU;ALKBH8;COMTD1;ZC3H12A;XYLB;FNBP4;WDR83OS;DNTTIP2;SND1;FAM133B;SLC5A6;MTHFD1;SCO2;CLNS1A;PSME3;ZNF276;EXD2;SLBP;URI1;SAR1B;MEPCE;BAZ2A;AGAP3;PRPSAP1;ADAMTS17;VTI1A;LTA4H;HMGXB3;PROSER3;PRPF38B;NCAPH2;ERLIN1;TMA7;LNPEP;NR2F2;ERLIN2;MLLT10;EIF5;FASN;AGO2;HYOU1;LGMN;RNF220;LIN54;ARF4;ARF1;PIGU;GTF2H2C;DIS3L;ECSIT;MED15;MRPL35;TRIOBP;EEA1;TUBA1B;ATIC;MRPL40;TCP11L1;RPLP2;E…
MYC 22102868 ChIP-Seq CA46 Human Blood BurkittsLymphoma	797/2314	3.97739e-56	1.50544e-54	0	0	2.17574	277.547	ZNF292;ALKBH8;COMTD1;XYLB;FNBP4;CSNK2A1;DNTTIP2;DICER1;HDHD5;EML2;SND1;FAM133B;MTHFD1;DDX39B;SCO2;CLNS1A;PSME3;FAR1;TMEM126B;SLBP;SAR1B;MEPCE;MRPL16;ZC3HAV1;MTMR4;ZBTB7B;PPARGC1B;PRPF38B;PMM2;ERLIN1;MLLT10;PPFIBP2;EIF5;FASN;RNF220;ARF4;DIS3L;ECSIT;TRIOBP;PQBP1;EEA1;IKBKB;MRPL40;FASTK;TCP11L1;RPLP2;ENOPH1;UPF1;SPHK2;EIPR1;PGAM1;SLC39A11;SLC39A10;SIRT5;BAZ1B;JOSD1;MRPL46;SIRT1;LRRC41;MRPL44;MZT2B;P…
VDR 23849224 ChIP-Seq CD4+ Human	656/1811	3.48687e-54	1.25693e-52	0	0	2.31691	285.189	NCKAP1;MAPKBP1;CHIC2;NUP107;RPL3;POP1;RPL31;IFT172;POP4;RRP8;BACH2;DCAF7;SMC2;DCAF6;PSMD9;COMTD1;PSMD6;PSMD5;DPYSL2;AP1S2;RPL36;PSMD1;ADNP2;RPL37;ANKS1A;IER5;CDK5RAP3;CDK5RAP2;FNBP4;TSPYL2;DDX18;MED1;PRKAB2;TSPYL1;WSB1;DNTTIP2;WDR73;HCFC1;FAM133B;MTAP;DYNC1LI2;PSME3;SARNP;MPPE1;UQCRC2;ALG10B;SAR1B;MRPL16;COPS7B;PRDM10;MTDH;PRPSAP1;HMGXB4;RNF216;GAR1;RRS1;VPS11;S100A13;PLEK2;AMZ2;HMOX2;ATG5;JUND;Z…
MYCN 18555785 ChIP-Seq MESCs Mouse	616/1668	5.47598e-54	1.88424e-52	0	0	2.37891	291.748	USP6NL;NCKAP1;CYFIP1;RPL3;POP1;WIPF2;EHMT2;ENO1;PHB2;SMC4;GLS;RRP9;ELK4;SCAMP5;PCMT1;PSMD5;DPYSL2;STMN1;JUNB;FNBP4;NUP214;DAXX;NUP210;STARD6;FNDC3B;GTPBP6;DNTTIP2;DICER1;GTPBP4;SND1;HCFC1;DEPDC1B;RNF126;CLNS1A;PSME3;PSME4;ATF7;CDC42SE1;SLBP;ABCB4;MRPL16;VPS26B;MTMR4;HIF1A;GLG1;MTDH;PRDX5;HMOX1;ATG5;PRPF38A;GTF2IRD2;NCAPH2;LRBA;EDEM2;ERLIN1;LNPEP;NR1D1;BTBD10;NR2F6;SLC16A13;XKR8;MLLT11;MLLT10;GLUD…
CTCF 33576154 ChIP-Seq Human Liver ProstateCancer	1127/3679	4.85781e-51	1.59885e-49	0	0	1.87594	217.33	ZFYVE9;EHMT2;GHITM;TSKU;PSMD9;COMTD1;PSMD6;PSMD4;DPYSL2;DPYSL3;PSMD1;MTERF1;XYLB;PRKAB2;ZNF282;CACNA2D1;NGDN;PHKA2;EML2;SND1;BCR;FAM133B;MTHFD1;SCO2;PRKAR1A;PSME3;UNC50;RUFY2;FAR1;TMEM126B;SLBP;MTMR3;COPS7B;BAZ2A;ZC3HAV1;MTMR4;RNF213;RNF216;EPB41L1;RDH10;EPB41L2;ADAMTS17;VTI1A;AMZ2;ZBTB7B;GTF2IRD2B;JAG2;NGFR;CREBBP;JUP;CADM2;NCAPH2;NR2F1;ZNF34;BBIP1;ERLIN2;MRPL23;TPBGL;NR2F6;COL1A1;FAM220A;MLLT11…
NELFA 20434984 ChIP-Seq ESCs Mouse	545/1454	9.83721e-50	3.10282e-48	0	0	2.41221	272.201	CYFIP1;NUP107;RPL3;IPP;HNRNPU;ENO1;GLS;ELK4;GCSH;PCMT1;PSMD4;PSMD5;CREB3L2;STMN1;LUC7L;RPL37;IER5;JUNB;RNF111;VPS39;FNBP4;HES6;ACOT8;MECR;UNC13A;WSB1;RPL21;DICER1;GANC;SLC5A6;MYL6;PSME3;PSME4;ATF7;UQCRC2;SLBP;IQGAP1;VPS26B;MTMR4;SLC5A3;HIF1A;GLG1;MTMR7;CYB5R1;CYB5R3;PRDX1;HMOX1;ST3GAL2;CEP78;BTF3;PRPF38B;PRPF38A;JUND;NDFIP1;JUP;CDC7;UPF3A;BTBD10;WDR55;MLLT11;TBL2;OGDH;HYOU1;DZIP3;SETD5;ARF1;CDKN1…
CTCF 31629814 ChIP-Seq Hepatocytes Mouse Tyrosinemia	971/3086	1.58148e-48	4.78873e-47	0	0	1.9185	211.161	TMEM94;TSKU;ALKBH8;COMTD1;PSMD6;UBASH3B;DPYSL3;XYLB;PKNOX2;RBFOX2;STARD6;UNC5B;CACNA2D1;DICER1;PHKA2;FAM133B;RBP4;MYL6;PSME3;PSME4;RUFY2;MPPE1;RBCK1;UQCRC2;MTMR1;URI1;MTMR2;MTMR3;SAR1A;ABCB4;FLII;BAZ2A;GATA4;AGAP3;CYB5R4;RNF216;EPB41L1;RDH10;EPB41L2;ADAMTS17;EPB41L3;SFN;HMGXB3;PPARGC1B;ATG5;CREBBP;PMM1;CADM1;LRBA;PBX2;ERLIN2;MRPL23;FAM220A;MOV10;MLLT10;ABTB1;EIF5;AGO1;FASN;SFXN3;HYOU1;AVL9;ARF1;S…
FOXA1 33576154 ChIP-Seq Human Lung ProstateCancer	1149/3825	2.15386e-47	6.27105e-46	0	0	1.81969	195.533	RAMAC;POP1;IFT172;POP4;ZNF292;ITSN1;ZFYVE1;TSKU;MYLK;PSMD9;ZFYVE26;ZC3H12A;PSMD1;PRKAB2;GABARAPL1;RBFOX2;ZNF282;DICER1;HDHD5;SND1;FAM133B;MTHFD1;PRKAR1A;PSME3;UNC50;PSME4;RFX5;FAR1;TMEM126B;UQCRC2;CGGBP1;SLBP;MTMR2;MTMR3;MEPCE;BAZ2A;ZC3HAV1;GIGYF2;PRPSAP1;RNF213;EPB41L1;AMZ2;LTA4H;HMGXB3;PPARGC1B;ATG5;JUP;NCAPH2;ERLIN1;LNPEP;ERLIN2;NR2F2;CYP4F8;MRPL22;FAM220A;FAM111A;PPFIBP2;EIF5;PRXL2A;FASN;RNF2…
JARID1A 20064375 ChIP-Seq MESCs Mouse	603/1695	1.44808e-46	4.05999e-45	0	0	2.2293	235.3	RPL4;IPO11;NUP107;SLC4A1AP;RPL3;IFT172;POP4;RRP1;GHITM;PHB2;RRP9;PSMD9;PSMD6;ZFYVE26;PSMD4;PSMD5;LUC7L;EARS2;CDK5RAP2;NUP214;DDX18;MED1;MECR;ARMC9;GTPBP6;DNTTIP1;DNTTIP2;MED9;ARMC8;GANC;GTPBP4;SLC5A6;LARS2;MYL6;IFT88;CLNS1A;PSME3;TMEM126B;RBCK1;MTMR2;SAR1A;SAR1B;MRPL16;COPS7B;VPS26B;RRS1;VPS11;VTI1A;ATG5;JUND;PNO1;NCAPH2;PMM2;MRPL27;TRIP4;ERLIN2;GPN1;MRPL22;GPN3;ABTB1;EIF5;TRIP6;PPT1;RNF220;FARSB…
ENL 26711339 ChIP-Seq SEM Human Blood Leukemia	555/1523	2.7927e-46	7.55025e-45	0	0	2.30382	241.652	USP6NL;RPL4;CYFIP1;IPO11;TRIO;ZFYVE9;MAML1;MYT1L;RPL31;POP4;RRP1;HNRNPU;XYLT1;HNRNPR;ENO1;SMC6;BACH1;SMC4;BACH2;GLS;PSMD6;UBASH3B;ZMIZ1;DPYSL2;MYC;FGFR1OP2;CREB3L2;MYB;HOXA3;IER5;RNF111;FNBP4;MBNL1;TSPYL1;WSB1;RPL21;DICER1;GANC;LARS2;DEPDC1B;MTAP;ATF7;CGGBP1;TPH2;MTMR2;ZNF22;ZC3HAV1;SLAIN1;HIF1A;PRDM10;GLG1;MTDH;GJC1;CHST11;EPB41L2;ADAMTS17;HMGXB3;ATG5;CEP78;LHPP;EDEM3;PRPF38B;FZD3;JUND;HOMER1;LR…
MITF 21258399 ChIP-Seq MELANOMA Human	1329/4614	3.49178e-45	9.11476e-44	0	0	1.73596	177.703	USP6NL;MAPKBP1;ZFYVE9;PWWP2B;EHMT2;ZNF292;ITSN1;ZFYVE1;TSKU;MYLK;COMTD1;ZFYVE26;PSMD6;UBASH3B;DPYSL5;DPYSL2;AKT3;XYLB;PKNOX2;FNBP4;CHID1;GABARAPL2;DAXX;TMEM80;SND1;BCR;SLC5A6;LARS2;MTHFD1;SCO2;PRKAR1A;ORAI3;RFX5;ATF7;PADI4;TMEM126B;UQCRC2;CGGBP1;ZNF276;SAR1A;ZC3HAV1;GIGYF2;RNF213;CYB5R3;RNF216;EPB41L1;EPB41L2;ADAMTS17;EPB41L3;VTI1A;SFN;AMZ2;PPARGC1B;GSTM4;JAG2;MYH7B;PRPF38B;PMM1;CADM2;LRBA;ERLIN1…
KLF4 18555785 ChIP-Seq MESCs Mouse	635/1830	4.87537e-45	1.23022e-43	0	0	2.14913	219.28	CYFIP1;NUP107;WIPF2;ITSN1;ENO1;ZFYVE1;GLS;SMC2;COMTD1;DPYSL2;ZC3H12A;MYB;RPL37;JUNB;EARS2;PRKAB2;STARD4;ACOT8;MECR;UNC13A;CSNK2A1;STARD6;RPL21;GTPBP6;MED9;GTPBP2;GTPBP4;SND1;HCFC1;BCR;SLC5A6;LARS2;MTHFD1;PRKAR1A;PARD3;UNC50;PSME4;TMEM126B;CGGBP1;CDC42SE1;SLBP;PIF1;SAR1A;FLII;MRPL16;COPS7B;MTMR4;OAZ2;GLG1;MTDH;CYB5R1;RIC8B;CHST11;EPB41L1;PRDX1;VPS11;CEP78;BTF3;PRELID2;NGFR;ICMT;FZD2;NCAPH2;NFATC3;…
FLI1 21571218 ChIP-Seq MEGAKARYOCYTES Human	1366/4775	5.79521e-45	1.41515e-43	0	0	1.72424	175.63	MAPKBP1;CHIC2;NUP107;SLC4A1AP;IFT172;POP4;ITSN1;TSKU;ALKBH8;MYLK;ZDBF2;COMTD1;SAMD14;PSMD6;UBASH3B;PSMD4;DPYSL2;FNBP4;ZNF287;STARD4;CSNK2A1;UNC5B;NGDN;DNTTIP1;DNTTIP2;EML2;SND1;LARS2;PRKAR1A;PSME3;UNC50;PSME4;RUFY2;MPPE1;PADI4;ZNF276;EXD2;MTMR2;MRPL16;COPS7B;ZNF22;BAZ2A;GATA4;ZC3HAV1;IQGAP1;MTMR4;ADAMTS10;CYB5R4;PRPSAP2;RNF216;VTI1A;AMZ2;LTA4H;RDH13;HMGXB3;ZBTB7B;ATG5;NGFR;BTBD19;PRPF38B;PRPF38A;…
CCND1 20090754 ChIP-ChIP RETINA Mouse	537/1472	7.18485e-45	1.69967e-43	0	0	2.30167	233.952	RPL4;CYFIP1;RPL3;SLC4A2;ALKBH6;ZFYVE1;ELK3;PCMT1;FGFR1OP2;CREB3L2;STMN1;RPL36;RPL39;PKNOX2;HES6;GABARAPL1;PRKAB2;STARD4;WSB1;CSNK2A1;GTPBP6;GTPBP2;TMEM80;CLPX;HCFC1;LARS2;RNF126;MTHFD1;ARMC5;PRKAR1A;RFX5;PSME2;ATF7;DUS3L;CGGBP1;RNF122;CDC42SE1;SLBP;PRKDC;COPS7B;GATA3;RIC8B;ZBTB7B;FZD2;LRBA;MRPL27;NR2F1;NFATC3;PBX2;LNPEP;NR2F2;SLC16A13;MLLT11;ABTB1;MLLT10;EIF5;TBL2;FASN;SFXN3;OGDH;HYOU1;SFXN5;GPR1…
CTCF 33576154 ChIP-Seq Human HilarLN ProstateCancer	1096/3649	9.53036e-45	2.18621e-43	0	0	1.80549	183.008	MAPKBP1;ZFYVE9;EHMT2;ALKBH6;MYLK;PSMD9;COMTD1;PSMD6;DPYSL5;DPYSL2;DPYSL3;PSMD1;MTERF1;XYLB;PRKAB2;UNC5B;ZNF282;NGDN;EML2;BCR;FAM133B;EML5;MYL6;SCO2;PSME3;UNC50;RFX5;RUFY2;PSME1;FAR1;TMEM126B;SLBP;EXD2;MTMR3;COPS7B;BAZ2A;MTMR4;GIGYF2;PRPSAP1;RNF216;EPB41L1;ADAMTS17;ZBTB7B;GTF2IRD2B;JAG2;NGFR;CREBBP;PRPF38A;JUP;CADM1;EDEM2;NR2F1;ZNF34;ERLIN2;MRPL23;H1-0;TPBGL;NR2F6;COL1A1;FAM220A;MLLT11;PPFIBP2;TBL…
GABP 19822575 ChIP-Seq HepG2 Human	718/2155	4.45901e-44	9.92785e-43	0	0	2.0341	203.042	RPL30;NUP107;SLC4A1AP;TRIO;IFT172;POP4;WIPF2;EHMT2;RRP1;IPP;HNRNPU;GHITM;ENO1;PHB2;GPATCH8;PSMD9;PSMD6;DPYSL2;WDR90;NAMPT;LUC7L;RPL37;JUNB;VPS39;EARS2;NUP214;CHID1;DDX18;GABARAPL2;ACOT8;UNC13A;CSNK2A1;STARD6;NGDN;DNTTIP1;DNTTIP2;WDR73;PHKA2;GTPBP4;HCFC1;FAM133B;MTHFD1;ARMC5;SCO2;WDR82;ZSCAN22;CLNS1A;PSME1;RBCK1;MTMR2;SAR1A;RPN2;SAR1B;PRKDC;MAPKAP1;MRPL16;MTMR4;GIGYF2;OAZ2;RNF216;BLOC1S2;RRS1;S100…
YY1 23942234 ChIP-Seq MYOBLASTS AND MYOTUBES Mouse	448/1173	5.15725e-43	1.11544e-41	0	0	2.45248	238.8	RPL4;RPL30;RPL3;MAML1;WIPF2;SMC4;GPATCH8;ALKBH8;ZFYVE26;RPL36;PSMD1;CDK5RAP2;FNBP4;MED1;DAXX;RBFOX2;WSB1;NGDN;FNDC3B;DNTTIP2;ARMC8;SND1;HCFC1;SLC5A6;LARS2;MYL6;DDX39B;WDR82;PARD3;SARNP;TMEM126B;DUS3L;EXD2;SAR1B;GLG1;PRPSAP1;HMGXB4;VTI1A;VPS11;BTF3;PRPF38B;PRPF38A;NCAPH2;MRPL27;PRRC2C;TRIP4;UPF3B;LNPEP;BBIP1;GPN1;MRPL22;EHD3;EIF5;HNRNPK;OGDH;PPT1;SFXN1;CPEB4;PIGU;WDR48;CLTC;ADK;PRKAG2;EFCAB5;MRPL3…
MYCN 28898695 ChIP-Seq NB1643 Human Nerve Neuroblastoma	721/2184	1.11095e-42	2.33608e-41	0	0	2.00437	193.629	RPL4;RPL30;RPL3;MYT1L;IFT172;POP4;PGAP4;ZNF292;RRP1;RRP8;DCAF7;CNST;DPYSL5;NAMPT;MTERF1;EARS2;CDK5RAP2;FNBP4;DDX18;GABARAPL2;MED1;PRKAB2;MBNL1;STARD4;RBFOX2;RPL21;CACNA2D1;DNTTIP2;ARMC8;GTPBP4;EML2;LARS2;MYL6;MTHFD1;ARMC5;DDX39B;WDR82;PRKAR1A;ZSCAN22;CLNS1A;PSME3;RFX5;AGTR1;TYRO3;UQCRC2;DUS3L;CGGBP1;EXD2;PIF1;URI1;ANAPC16;MAPKAP1;MEPCE;RPN1;BAZ2A;ZC3HAV1;PRPSAP1;BLOC1S6;RIC8B;RNF216;PRDX1;ADAMTS1…
SFPI1 20887958 ChIP-Seq HPC-7 Mouse	634/1861	5.2278e-42	1.06958e-40	0	0	2.08461	198.152	CYFIP1;RPL31;SLC4A2;SMC6;ENO1;PHB2;BACH1;ELK4;NYNRIN;SAMD14;NUB1;CNST;WDR90;FGFR1OP2;AP1S2;RPL36;LUC7L;PIP4K2B;CDK5RAP3;XYLB;FNBP4;NUP214;GABARAPL2;PRKAB2;MBNL1;DAXX;TSPYL1;CSNK2A1;RPL21;ARMC9;FAM133B;IFT88;ORAI3;UNC50;ALG10B;DUS3L;CGGBP1;CDC42SE1;MTMR2;SAR1A;RPN2;PRKDC;BAZ2A;MTMR4;SLC5A3;ADAMTS10;GIGYF2;CYB5R1;CYB5R4;CYB5R3;HMGXB4;RIC8B;RDH10;MYO6;AMZ2;LTA4H;HMOX2;ST3GAL2;ATG5;VPS16;EDEM3;CDK19;…
E2F4 21247883 ChIP-Seq LYMPHOBLASTOID Human	779/2422	1.09585e-41	2.18306e-40	0	0	1.93602	182.595	MAPKBP1;NUP107;TSKU;ALKBH8;SCAMP5;PSMD9;COMTD1;FGFR1OP2;ZC3H12A;CHID1;ZNF287;GABARAPL2;PRKAB2;NGDN;DNTTIP2;DICER1;TMEM80;EML5;MYL6;MTHFD1;RUFY2;PSME2;FAR1;TMEM126B;ZNF276;PIF1;SHMT1;FLII;MRPL16;ZNF22;OAZ2;VTI1A;SFN;CREBBP;PRPF38B;PRPF38A;ERLIN1;NR2F2;MRPL23;BTBD10;MLLT11;FAM111A;MOV10;MLLT10;UCK2;PPFIBP2;EIF5;SFXN3;LGMN;ARF1;DIS3L;JRKL;LITAF;EEA1;TUBA1B;TCP11L1;RPLP2;DLGAP5;ELOVL1;GSTO1;PGAM1;SLC…
RUNX1 21571218 ChIP-Seq MEGAKARYOCYTES Human	1206/4172	7.63228e-41	1.48145e-39	0	0	1.71672	158.579	USP6NL;MAPKBP1;CHIC2;ZFYVE9;PWWP2B;ZNF292;GHITM;TSKU;MYLK;DPYSL2;ZNF287;PRKAB2;GABARAPL1;STARD4;EML2;SND1;BCR;PRKAR1A;UNC50;MYL3;RUFY2;AGTR1;FAR1;MPPE1;PADI4;ZNF276;SLBP;EXD2;MRPL16;ZC3HAV1;MTMR4;ADAMTS10;GIGYF2;PRPSAP1;PRPSAP2;RNF213;RNF216;RDH10;AMZ2;LTA4H;RDH13;HMGXB3;PPARGC1B;ATG5;JAG2;EDEM3;NGFR;BTBD19;GPR12;PMM2;ERLIN1;ERLIN2;MRPL23;PBX1;MLLT11;MLLT10;FAM135A;PKIA;AVL9;SFXN5;LGMN;GPR19;ARHG…
TBX2 30127528 ChIP-Seq KELLY Human Brain Neuroblastoma	774/2425	4.83223e-40	9.14499e-39	0	0	1.91042	172.947	MAPKBP1;CHIC2;SLC4A1AP;ZFYVE9;ZNF292;COMTD1;PSMD4;DPYSL5;DPYSL3;XYLB;FNBP4;PRKAB2;DAXX;STARD4;RBFOX2;ZNF282;CACNA2D1;DNTTIP2;HDHD5;ISL1;SND1;FAM133B;SCO2;RFX5;RUFY2;AGTR1;ATF7;TMEM126B;CFAP97;BAZ2A;AGAP3;MTMR4;OAZ2;RNF213;HMGXB4;EPB41L2;SFN;AMZ2;HMGXB3;GTF2IRD2B;NGFR;PRPF38B;HACE1;ERLIN1;LNPEP;NR2F2;BBIP1;NR2F6;MRPL22;MLLT11;ABTB1;H1-4;MLLT10;FAM135B;FASN;PRXL2B;AVL9;PSME3IP1;RNF220;LIN54;ARF4;TU…
DMRT1 23473982 ChIP-Seq TESTES Mouse	577/1678	2.31276e-39	4.27014e-38	0	0	2.09943	186.77	NCKAP1;CHIC2;TRIO;PWWP2B;SLC4A2;ENO1;SLC4A4;GPATCH8;SLC4A5;BACH2;ELK3;DCAF6;ELK4;SCAMP5;CNST;DPYSL5;PSMD5;DPYSL2;ZC3H12A;PIP4K2B;IER5;JUNB;RNF111;TSPYL2;TSPYL1;DNTTIP1;DNTTIP2;WDR73;PHKA2;TMEM80;HCFC1;SLC5A6;MYL6;RFX5;ATF7;MPPE1;ALG10B;DUS3L;CGGBP1;TPH2;MTMR2;SAR1A;PRKDC;MAPKAP1;MEPCE;BAZ2A;GATA3;PRDM10;PRKCZ;SLC5A3;HIF1A;MTDH;HMGXB4;PRDX1;CEP70;VTI1A;ZBTB7B;HOXC9;PPARGC1B;CREBBP;ICMT;FZD2;JUND;D…
STAT1 19122651 ChIP-Seq HeLaS3 Human CervicalCancer	1022/3434	2.76109e-39	4.97654e-38	0	0	1.75957	156.224	USP6NL;MAPKBP1;RAMAC;NUP107;SLC4A1AP;EHMT2;ITSN1;TSKU;ZFYVE26;PSMD4;XYLB;WDR83OS;PRKAB2;GABARAPL1;STARD4;RBFOX2;UNC5B;ZNF282;CACNA2D1;DICER1;EML2;SND1;MTHFD1;SCO2;CLNS1A;PSME3;UNC50;RBCK1;TMEM126B;CFAP97;CGGBP1;ZNF276;EXD2;MTMR2;ZBTB8A;SHMT1;MRPL16;PLA2G3;BAZ2A;ZC3HAV1;IQGAP1;PRPSAP1;CYB5R4;RNF216;VTI1A;LTA4H;ATG5;JUP;EDEM2;NR2F1;LNPEP;MRPL22;MLLT11;MLLT10;PPFIBP2;TBL2;AGO3;SFXN1;LIN54;ARF1;GTF2H…
SPI1 22790984 ChIP-Seq ERYTHROLEUKEMIA Mouse	548/1572	3.39533e-39	5.97737e-38	0	0	2.13816	189.395	RPL30;NUP107;SLC4A1AP;MAML1;RPL31;IPP;ALKBH6;PHB2;ZFYVE1;GLS;SMC2;ELK4;NUB1;CNST;PSMD4;WDR90;MYC;LUC7L;RPL35;JUNB;CDK5RAP3;VPS39;FNBP4;NUP214;CHID1;GABARAPL2;DAXX;RPL21;DNTTIP2;WDR73;GTPBP2;GTPBP4;MED7;DEPDC1B;RNF126;ZSCAN20;DDX39B;SCO2;CLNS1A;ORAI3;UNC50;PRKD2;MPPE1;DUS3L;CGGBP1;EXD2;TPH2;RPN2;ZC3HAV1;MTMR4;SLC5A3;GLG1;CYB5R1;PRDX5;CYB5R3;RIC8B;CEP70;GAR1;AMZ2;HMOX2;ATG5;CEP78;VPS16;GSTM4;PRELID…
ERG 20887958 ChIP-Seq HPC-7 Mouse	524/1486	5.79762e-39	9.97454e-38	0	0	2.17131	191.17	RPL4;CYFIP1;POP1;IPP;HNRNPR;SMC6;BACH1;DCAF7;ALKBH8;SMC2;PSMD9;ZMIZ1;MYC;FGFR1OP2;NAMPT;STMN1;LUC7L;XYLB;GABARAPL2;PRKAB2;MECR;CSNK2A1;RPL21;MED9;TMEM80;CLPX;GANC;MED7;LARS2;MTHFD1;PRKAR1A;ORAI3;RUFY2;ZSCAN21;FAR1;ALG10B;PI4K2A;RNF122;EXD2;MTMR2;RPN2;PRKDC;RPN1;COPS7B;SLC5A3;HIF1A;MTDH;CYB5R1;RIC8B;PRDX1;MYO6;RRS1;S100A13;HMOX1;AMZ2;PLCG1;HMGXB3;ATG5;VPS16;HACE1;FZD2;ICMT;NDFIP1;CHKA;NCAPH2;CDC7;…
EGR1 20690147 ChIP-Seq ERYTHROLEUKEMIA Human	1371/4931	7.70037e-38	1.29537e-36	0	0	1.63975	140.128	MAPKBP1;CHIC2;EHMT2;ITSN1;ALKBH6;TSKU;SAMD14;DPYSL5;DPYSL3;ZC3H12A;AKT3;PKNOX2;CHID1;GABARAPL2;DAXX;GABARAPL1;STARD4;UNC5B;ZNF282;CACNA2D1;DICER1;HPCAL4;PHKA2;SND1;BCR;PRKAR1A;CLNS1A;FEZ2;MYL3;RUFY2;PADI4;RBCK1;ZNF276;MTMR1;ABCB1;COPS7B;ZNF22;BAZ2A;GATA4;ZC3HAV1;ADAMTS10;PRPSAP1;PRPSAP2;EPB41L1;RDH10;EPB41L2;ADAMTS17;VTI1A;AMZ2;RDH13;ZBTB7B;PPARGC1B;GSTM4;JAG2;NGFR;MYH7B;CREBBP;JUP;PMM1;GPR12;NCA…
SPI1 23547873 ChIP-Seq NB4 Human	835/2723	2.96034e-36	4.87169e-35	0	0	1.80378	147.563	POP4;ZFYVE1;ALKBH8;SCAMP5;PSMD6;ZFYVE26;PSMD4;FGFR1OP2;FNBP4;NGDN;DNTTIP1;DNTTIP2;EML2;MYL6;PRKAR1A;CLNS1A;ORAI3;MPPE1;TMEM126B;EXD2;FLII;MEPCE;COPS7B;IQGAP1;MTMR4;CYB5R1;CYB5R4;LTA4H;ATG5;NGFR;JUP;MRPL27;PBX2;NR2F2;BBIP1;ERLIN2;CYP4F8;BTBD10;FAM220A;FAM111A;MLLT10;EIF5;SFXN3;GPR19;ARHGAP9;ARF4;HEXB;BHLHE41;PRKAG2;EFCAB5;MED15;IL18BP;PQBP1;EEA1;IKBKB;IKBKG;CTBS;APPL1;ELOVL1;LRRC45;GSTO1;SPHK2;PGA…
ASH2L 23239880 ChIP-Seq MESCs Mouse	803/2603	1.00364e-35	1.6165e-34	0	0	1.81393	146.179	NUP107;POP1;TSKU;SCAMP5;PSMD6;DPYSL3;ZC3H12A;PSMD1;PKNOX2;UNC5B;NGDN;DNTTIP2;DICER1;ISL1;TMEM80;LARS2;CLNS1A;UNC50;PSME4;RFX5;PSME1;ATF7;CGGBP1;PIF1;ABCB4;IQGAP1;ADAMTS10;OAZ2;EPB41L2;SFN;HMGXB3;ATG5;BTBD19;PRPF38A;CADM1;LRBA;ERLIN1;MRPL27;MLLT10;UCK2;FASN;SFXN3;GPR19;HEXB;SNX12;MED16;MRPL35;MED18;PQBP1;EEA1;JPH4;TUBA1B;NHSL1;TUBA1A;TCP11L1;RPLP2;IKBKG;ENOPH1;DLGAP4;DUSP4;LYPLA2;MAMDC2;MYOF;NSUN3…
HOXC9 25013753 ChIP-Seq NEUROBLASTOMA BE2-C Human	554/1639	2.27504e-35	3.58793e-34	0	0	2.03491	162.322	RPL30;RPL3;MAML2;RPL31;POP4;WIPF2;ZNF292;HNRNPR;ALKBH6;BACH2;ALKBH8;PSMD9;SAMD14;ZFYVE26;CNST;PSMD4;DPYSL2;WDR90;FGFR1OP2;RPL37;IER5;JUNB;ZNF169;VPS39;RNF111;CHGB;NUP214;MED1;PRKAB2;DAXX;STARD4;ACOT8;DNTTIP2;UNC5C;ARMC8;GTPBP4;SLC5A6;MTHFD1;ZSCAN20;MAP1B;ZSCAN22;CLNS1A;SARNP;ZSCAN21;TMEM126B;UQCRC2;MTMR2;SAR1B;RPN1;MRPL16;COPS7B;PRDM10;PRKCZ;HMGXB4;RNF216;ADAMTS17;GAR1;PCDHA2;HOXC9;ATG5;VPS16;BTF…
POU5F1 18692474 ChIP-Seq MESCs Mouse	901/3012	6.70983e-35	1.0366e-33	0	0	1.74665	137.439	NUP107;IFT172;POP4;ITSN1;TSKU;MYLK;SCAMP5;ZC3H12A;PSMD1;FNBP4;GABARAPL2;HES6;CSNK2A1;UNC5B;CACNA2D1;DNTTIP2;LARS2;RFX5;PIF1;ABCB4;COPS7B;BAZ2A;ZC3HAV1;IQGAP1;CYB5R1;EPB41L1;EPB41L3;SFN;RDH13;ZBTB7B;PPARGC1B;JAG2;GSTM3;NGFR;JUP;LNPEP;NR2F6;MLLT11;MOV10;MLLT10;UCK2;PPFIBP2;UCK1;FASN;PKIA;SFXN1;LGMN;GPR19;HEXB;SNX12;MED18;IL18BP;SHF;NHSL1;SMPD4;MRPL40;TUBA1A;NEFL;ENOPH1;DLGAP4;SPHK2;SLC39A11;SLC39A1…
GFI1B 20887958 ChIP-Seq HPC-7 Mouse	508/1475	1.12956e-34	1.71015e-33	0	0	2.08444	162.932	MAPKBP1;RPL31;ITSN1;IPP;RRP9;ELK4;CNST;ZMIZ1;WDR90;STMN1;PSMD1;RPL37;NUP214;UNC13A;DNTTIP1;DNTTIP2;TMEM80;SND1;FAM133B;DEPDC1B;IFT88;PRKAR1A;ORAI3;UNC50;ZSCAN21;DUS3L;PI4K2A;PIF1;SAR1B;PRKDC;COPS7B;ADAMTS10;GIGYF2;MTDH;CYB5R1;HMGXB4;RDH10;PRDX1;PTPMT1;MYO6;VTI1A;LTA4H;LHPP;VPS16;JAG2;BTBD19;CDK19;PHC2;JUND;NDFIP1;NFATC3;TMEM192;TRIP4;CDC7;UPF3A;ERLIN2;MRPL23;MLLT11;MLLT10;XKR7;TBL2;HNRNPF;TRIP6;D…
FOXP1 21924763 ChIP-Seq HESCs Human	960/3273	8.47172e-34	1.25747e-32	0	0	1.7035	129.723	MAPKBP1;CHIC2;ZFYVE1;TSKU;SCAMP5;PSMD9;COMTD1;SAMD14;ZFYVE26;PSMD6;DPYSL5;AKT3;PSMD1;XYLB;FNBP4;HES6;PRKAB2;RBFOX2;UNC5B;ZNF282;NGDN;EML2;SND1;FAM133B;LARS2;MYL6;DDX39B;PSME3;FAR1;ZNF276;EXD2;MTMR3;ABCB4;MEPCE;FIGNL2;BAZ2A;GATA3;OAZ2;CYB5R3;MYO6;LTA4H;ZBTB7B;MYH7B;BTBD19;HACE1;JUP;CADM1;GPR12;LRBA;EDEM2;PBX2;ZNF34;BBIP1;ERLIN2;MRPL23;MRPL22;COL1A1;MLLT11;RNF222;RNF220;GPR19;ARHGAP9;LIN54;ARF1;PIG…
ETS1 20019798 ChIP-Seq JURKAT Human	466/1332	1.4064e-33	2.02704e-32	0	0	2.12574	160.8	IPO11;NUP107;RPL3;EHMT2;POP4;RPL34;GHITM;ZFYVE1;ALKBH8;PSMD6;PSMD4;RPL36;PSMD1;LUC7L;RPL37;ZNF169;CDK5RAP2;ZNF287;NUP214;DDX18;DAXX;RPL21;NGDN;DNTTIP2;CLPX;GTPBP4;FAM133B;ARMC5;CLNS1A;PSME3;ZSCAN22;UQCRC2;ALG10B;DUS3L;PRPSAP1;RIC8B;VTI1A;LTA4H;ZBTB7B;ST3GAL2;EDEM3;ZNF384;SNAPIN;ZNF260;EDEM2;PMM2;TRIP4;ERLIN2;EIF5;MEX3A;CPEB3;CPEB4;FARSB;ARF4;PIGU;ZNF251;CLTC;ADO;SMG7;MED15;CLINT1;MED18;DSTYK;RPLP…
TCFAP2C 20176728 ChIP-ChIP TROPHOBLAST STEM CELLS Mouse	637/1980	1.4192e-33	2.02704e-32	0	0	1.89988	143.698	RPL31;EHMT2;ALKBH6;SMC4;ELK4;PCMT1;NUB1;ZMIZ1;MYC;CREB3L2;MYB;AP1S2;HOXA3;LUC7L;RPL35;JUNB;CHGB;FNBP4;GABARAPL2;DAXX;GABARAPL1;ACOT8;WSB1;NUP210;UNC5B;DNTTIP1;GTPBP2;HPCAL4;TMEM80;RBP4;RNF126;PARD3;PSME3;PSME4;ATF7;MPPE1;DUS3L;CGGBP1;SLBP;SHMT1;BAZ2A;GATA4;GATA3;IQGAP1;ADAMTS10;OAZ2;PRPSAP2;CYB5R3;EPB41L1;S100A13;ATG5;JAG2;PHC2;NDFIP1;PHC1;JUP;CHKA;NCAPH2;STARD10;PMM2;LNPEP;CDC7;PRDX6;SLC16A13;MO…
FOXA1 27270436 ChIP-Seq VCaP Human Prostate Carcinoma	973/3331	1.47347e-33	2.06558e-32	0	0	1.69467	128.113	CHIC2;ZNF292;ITSN1;SCAMP5;FGFR1OP2;AKT3;MTERF1;WDR83OS;GABARAPL1;RBFOX2;ZNF282;CACNA2D1;UNC5C;DICER1;PHKA2;MYL6;MTHFD1;PSME4;RFX5;AGTR1;ATF7;CFAP97;CGGBP1;PIF1;URI1;MEPCE;BAZ2A;ZC3HAV1;AGAP3;SLC5A3;RNF216;EPB41L1;RDH10;MYO6;VTI1A;LTA4H;ZBTB7B;EDEM3;CADM1;CADM2;LRBA;ERLIN1;NR2F1;LNPEP;NR2F2;PBX1;H1-2;MLLT11;FAM111A;PPFIBP2;EIF5;FAM135A;PRXL2A;PKIA;ARF4;LIN54;HEXB;DIS3L;PIGP;BHLHE41;PRKAG2;MRPL35;O…
RUNX1 30185409 ChIP-Seq HPC Mouse BoneMarrow Leukemia	824/2724	2.03878e-33	2.8061e-32	0	0	1.76155	132.597	USP6NL;NUP107;POP4;PWWP2B;ITSN1;GHITM;ZFYVE1;ALKBH8;COMTD1;DPYSL5;ZC3H12A;PSMD1;FNBP4;CSNK2A1;DNTTIP2;MYL6;RFX5;FAR1;EXD2;MTMR2;MTMR3;SAR1A;SHMT1;FLII;COPS7B;BAZ2A;GATA4;IQGAP1;RNF216;AMZ2;HMGXB3;ZBTB7B;ATG5;PRPF38A;HACE1;CADM2;BBIP1;BTBD10;FAM111A;ABTB1;MLLT10;AGO3;AGO1;SFXN1;SFXN5;LGMN;HEXB;MED15;IL18BP;ATIC;MRPL40;ELOVL1;LRRC45;SPHK2;MYOF;SLC39A13;NIPA2;BAZ1B;FAHD2A;F5;ERGIC2;RAPGEF6;SLC29A3;T…
OLIG2 29049317 ChIP-Seq Mouse SpinalCord	503/1472	2.42872e-33	3.28311e-32	0	0	2.05663	154.448	RPL30;RPL34;IPP;GHITM;MRGPRE;SLC4A2;GLS;SCAMP5;GCSH;PSMD9;COMTD1;PSMD4;UBASH3B;PSMD5;DPYSL2;CDK5RAP3;CDK5RAP2;FNBP4;HES6;DDX18;DAXX;PRKAB2;RBFOX2;MECR;TSPYL1;CSNK2A1;WDR73;SND1;DDX39B;ATF7;FAR1;CGGBP1;RNF122;CDC42SE1;EXD2;SLBP;RPN2;RPN1;PLA2G3;ADAMTS17;GAR1;RRS1;VPS11;HMOX1;RDH13;HMGXB3;ZBTB7B;ATG5;GSTM4;PRPF38B;FZD2;JUND;CADM2;TMA7;TMEM192;LNPEP;BBIP1;BTBD10;ABTB1;HNRNPF;HYOU1;AVL9;DZIP3;LGMN;PS…
SIN3B 21632747 ChIP-Seq MESCs Mouse	971/3329	3.28678e-33	4.36507e-32	0	0	1.69015	126.416	MAPKBP1;PWWP2B;ITSN1;TSKU;SCAMP5;PSMD9;DPYSL5;IGLON5;ZC3H12A;XYLB;GABARAPL2;DAXX;CSNK2A1;STARD6;NGDN;DNTTIP1;HPCAL4;MTHFD1;DDX39B;PRKAR1A;PSME3;ORAI3;UNC50;TMEM126B;UQCRC2;SAR1A;BAZ2A;GATA4;IQGAP1;CYB5R4;CYB5R3;GSTM4;JAG2;CREBBP;NR2F1;ERLIN2;NR2F2;MRPL23;PBX1;MRPL22;MLLT11;UCK2;AVL9;SFXN5;RNF220;ARHGAP9;ECSIT;OSBPL10;SHF;MMP24;TUBA1A;CHAF1A;SMPD4;NEFL;RPLP2;DLGAP4;GSTO1;SPHK2;PGAM1;NSUN3;SIRT5;FO…
CHD4 35695185 ChIP-Seq nicBasalRootGanglia Mouse Embryo	671/2119	3.96192e-33	5.17099e-32	0	0	1.86022	138.788	TRIR;RAMAC;RPL3;ZFYVE9;ENO1;GLS;SCAMP5;PSMD9;HTR6;SAMD14;CNST;UBASH3B;DPYSL5;ZMIZ1;IGLON5;MYC;AKT3;DPYSL3;NAMPT;MYB;ADNP2;JUNB;XYLB;RNF111;PKNOX2;HES6;MED1;MBNL1;UNC13A;NUP210;STARD6;ATG10;UNC5C;HDHD5;GTPBP2;EML2;BCR;EML5;BIN1;MAP1B;PARD3;ZSCAN22;TYRO3;ATF7;TMEM126B;PADI4;CFAP97;DUS3L;COPS7B;PRDM11;ADAMTS10;OAZ2;MTMR7;PRPSAP2;RNF216;VTI1A;AMZ2;HMGXB3;ST3GAL3;JAG2;PHC2;PHC1;FZD2;JUND;HOMER1;CHKA;G…
MYC 18555785 ChIP-Seq MESCs Mouse	327/852	8.81729e-32	1.1313e-30	0	0	2.42739	173.573	LTV1;RPL4;RPL30;RPL3;RPL31;EHMT2;PPAN;LDLRAD3;ZDHHC1;PWP1;TSKU;ACTB;GLS;SMC2;GCSH;RPS15;RPS14;COMTD1;RPL18A;RPS18;RPL36;LUC7L;RPL35;RPL37;CCNL1;XYLB;CDK5RAP3;EARS2;SRRM2;DDX18;PRKAB2;ALG8;MECR;RPL21;IFRD2;ALG2;ARMC8;TMEM80;RRAGA;CDC34;MTHFD1;LACTB2;GUF1;CCDC86;PIF1;SLBP;TMEM87B;PRKDC;SHMT1;CSTF3;RPN1;MRPL16;HIF1A;SYNGR2;PRDX1;PCBP2;HMOX1;BTF3;PRPF38B;CHKA;XRCC5;SLC35E1;EAF1;RANBP17;MRPL23;PAICS;S…
DACH1 20351289 ChIP-Seq MDA-MB-231 Human	461/1338	1.95516e-31	2.46676e-30	0	0	2.07227	146.53	MAPKBP1;ENO1;BACH1;GPATCH8;RRP8;SCAMP5;COMTD1;ZMIZ1;WDR90;JUNB;NUP214;PRKAB2;DNTTIP1;DNTTIP2;TMEM80;GTPBP4;SLC5A6;MYL6;DYNC1LI2;RNF126;PSME3;PSME4;RUFY2;UNC50;SLBP;MTMR2;SAR1A;SAR1B;MEPCE;COPS7B;VPS26B;PRDM10;RIC8B;CHST11;S100A13;AMZ2;VPS16;BTF3;FZD2;JUND;CHKA;EDEM2;RAB3IP;STARD10;ZNF34;INO80;BTBD10;MLLT10;MOV10;GLUD1;HNRNPK;FASN;OGDH;REL;CPEB3;CPEB2;SETD5;ZNF251;GMEB2;PHF1;CLTC;CLTB;JRKL;SMG6;PC…
HOXB4 20404135 ChIP-ChIP EML Mouse	417/1180	4.47868e-31	5.55797e-30	0	0	2.14605	149.968	MAPKBP1;RPL3;IFT172;POP4;GHITM;PCMT1;PSMD4;PSMD5;MYC;LUC7L;RPL39;CDK5RAP3;RNF111;CDK5RAP2;FNBP4;GABARAPL2;HES6;DDX18;PRKAB2;TSPYL1;DNTTIP1;ARMC8;MYL6;DEPDC1B;ATF7;PRKD2;MPPE1;DUS3L;CGGBP1;RPN1;GATA3;MTMR4;MTDH;RIC8B;PRDX1;MYO6;VPS11;LTA4H;HOMER1;PMM2;SLC16A13;ABTB1;GLUD1;TBL2;PPT1;HYOU1;PCDHB4;GPR19;ARF4;GMEB2;CLTC;WDR41;MED18;PQBP1;ANXA7;UBL7;ZC3H10;CNOT6L;SLC39A10;NUTF2;PAX6;NIPA2;JOSD1;TOMM40L…
XRN2 22483619 ChIP-Seq HELA Human	444/1296	1.23183e-29	1.50403e-28	0	0	2.04865	136.371	RPL4;NUP107;RPL3;RPL31;ZNF292;HNRNPU;HNRNPR;ALKBH6;SMC4;DCAF7;GPATCH8;DCAF6;SMC2;SCAMP5;HOXA9;NUB1;MYC;RPL36;RPL35;RPL37;XYLB;FNBP4;NUP214;GABARAPL1;TSPYL1;WSB1;DNTTIP1;DNTTIP2;MYL6;MTHFD1;SARNP;ZSCAN21;PSME1;PSME2;FAR1;MEPCE;MRPL16;AGAP3;CYB5R4;CYB5R3;PRDX1;CEP70;S100A13;SFN;GTF2IRD2B;ATG5;PRPF38A;NCAPH2;ERLIN1;MRPL27;NR2F1;CDC7;ZNF34;BTBD10;GPN3;WDR55;FAM135A;HNRNPK;FASN;CDK12;FARSB;ARF4;SETD5;…
EKLF 21900194 ChIP-Seq ERYTHROCYTE Mouse	375/1055	1.67013e-28	2.0068e-27	0	0	2.15376	137.754	LTV1;RPL4;IPO11;RPL3;EHMT2;PITPNB;ITSN1;PITPNA;PPAN;PREP;GHITM;ENO1;MKI67;PWP1;NUDT3;RRP9;GCSH;RPS14;RPS16;SNRPD2;TRIM28;RPS18;MYC;MYB;STMN1;MAGOH;LONP1;RPL35;UBAP2L;RPS11;GABARAPL2;DAXX;ALG8;NGDN;ECH1;YOD1;GTPBP2;ASRGL1;MYL6;DEPDC1B;MTAP;RNF126;PRKAR1A;CLNS1A;PSME1;PSME2;CCDC86;PREB;MPPE1;RBCK1;CDC42SE1;SLC22A4;SAR1A;ANP32A;SAR1B;RPN1;ZMPSTE24;PRPSAP1;RRS1;CSTF1;SURF6;HMOX1;SCAP;PLEK2;ST3GAL6;SU…
NUCKS1 24931609 ChIP-Seq HEPATOCYTES Mouse	235/570	3.95912e-28	4.6829e-27	0	0	2.7043	170.632	NCKAP1;CCNK;KDELR1;ITSN1;CBLB;ELK4;KAT5;TRIM28;ZMIZ1;MYC;ARFIP2;FBXO8;JUNB;RNF111;DDX18;DAXX;SMARCC2;CSNK2A1;ACTN4;BIN1;PARD3;CBLL1;PRKDC;GATA3;IQGAP1;PIK3R1;HIF1A;PRKCZ;MTDH;RRAS;PCBP4;MYO6;HMOX1;PLCG1;PATZ1;RALGDS;STAT5A;JUND;JUP;GADD45A;NFATC3;LNPEP;SMARCA4;REL;ATM;CALM3;CALM2;ARF4;CDKN1A;CITED2;ARPC1B;CLTC;SETD7;BHLHE41;CLTB;BMI1;IKBKB;CSRP2;XPO1;APPL1;PRMT1;NCOA4;FOS;DUSP8;IL17RD;SIRT1;RHOA;…
TAL1 20887958 ChIP-Seq HPC-7 Mouse	515/1584	4.07812e-28	4.74944e-27	0	0	1.90192	119.948	RPL4;RPL3;RPL31;RRP1;IPP;SMC6;ELK3;ELK4;SCAMP5;COMTD1;SAMD14;CNST;WDR90;FGFR1OP2;STMN1;RPL36;LUC7L;IER5;JUNB;HES6;MBNL1;ARMC9;GTPBP2;TMEM80;GANC;FAM133B;DEPDC1B;ARMC5;PSME3;ORAI3;UNC50;PSME4;DUS3L;CGGBP1;CDC42SE1;MTMR2;SAR1A;PRKDC;COPS7B;HIF1A;GIGYF2;OAZ2;MTDH;PRDX1;CEP70;RDH13;HMOX2;JAG2;EDEM3;NDFIP1;SNAPIN;JUND;CHKA;GTF2IRD2;UPF3A;MRPL23;PBX1;MLLT11;XKR7;MLLT10;EIF5;GIPC1;CDK12;CPEB2;SETD5;CDKN…
ESR1 26153859 ChIP-Seq MCF-7 Human BreastCancer	1010/3597	8.93849e-28	1.02522e-26	0	0	1.59408	99.2824	SLC4A1AP;ZNF292;TMEM94;ZFYVE1;COMTD1;PSMD4;ZC3H12A;WDR83OS;PRKAB2;DAXX;ZNF282;DNTTIP1;DICER1;ISL1;SND1;FAM133B;LARS2;MYL6;MTHFD1;DDX39B;PRKAR1A;ORAI3;RFX5;ATF7;FAR1;MPPE1;PADI4;UQCRC2;CGGBP1;ZNF276;EXD2;MRPL16;BAZ2A;ZC3HAV1;GATA3;AGAP3;MTMR4;PRPSAP1;CYB5R1;RNF216;EPB41L1;RDH10;EPB41L2;MYO6;RDH13;ATG5;PRPF38B;HACE1;JUP;LRBA;LNPEP;ZNF34;BBIP1;NR2F2;CYP4F8;BTBD10;PBX1;NR2F6;MLLT11;RNF222;ABTB1;H1-4;…
TRIM28 19339689 ChIP-ChIP MESCs Mouse	680/2241	1.50215e-27	1.6972e-26	0	0	1.73929	107.424	IPO11;IPP;SLC4A2;SMC4;PCMT1;COMTD1;HTR6;HOXA9;DPYSL2;ZC3H12A;RPL35;RPL37;HOXA7;IER5;JUNB;CHGB;DDX18;GABARAPL2;PRKAB2;MECR;TSPYL1;UNC13A;CSNK2A1;UNC5B;ATG10;FNDC3B;UNC5C;ARMC8;TMEM80;BCAN;DEPDC1B;DYNC1LI2;IFT88;PARD3;CLNS1A;MPPE1;RNF122;CDC42SE1;MTMR2;MTMR3;RPN2;SAR1B;VPS26B;PRKCZ;HIF1A;MTDH;GJC1;CHST11;RDH10;RRS1;VTI1A;S100A13;HMOX1;PLCG1;CEP78;VPS16;JAG2;EDEM3;PRPF38B;HACE1;ACE;FZD2;JUP;HOMER1;C…
RUNX1 27514584 ChIP-Seq MCF-7 Human BreastCancer	468/1413	1.75158e-27	1.94992e-26	0	0	1.94705	119.956	TLNRD1;RRP1;ELK4;PSMD6;ZFYVE26;MYC;ZC3H12A;MYB;AP1S2;MTERF1;RPL37;IER5;CDK5RAP2;NUP214;PRKAB2;DNTTIP1;MED9;PHKA2;EML2;CLPX;HCFC1;FAM133B;BCAN;ARMC5;ZSCAN22;ZSCAN21;CDC42SE1;EXD2;RPN1;MRPL16;COPS7B;BAZ2A;MTMR4;GLG1;RNF213;RNF216;ADAMTS17;CEP70;HMGXB3;PROSER3;S100A10;ZNF384;GTF2IRD2;TRIP4;LNPEP;NR1D2;UPF3A;INO80;PRRC2A;TBL2;HNRNPD;PPT1;SFXN5;LGMN;LIN54;PIGU;WDR47;GTF2H2C;TUT7;ZNF251;BTG1;CLTC;SNX12…
TTF2 22483619 ChIP-Seq HELA Human	428/1272	1.06594e-26	1.16944e-25	0	0	1.98623	118.783	RPL4;IPO11;SLC4A1AP;RPL3;RPL31;ZNF292;RPL34;IPP;RAPH1;GHITM;ENO1;RRP8;SCAMP5;HOXA9;UBASH3B;MYC;STMN1;RPL36;PSMD1;RPL35;RPL37;IER5;JUNB;RPL39;CDK5RAP2;NUP214;DNTTIP2;UNC5C;BCAN;ATF7;UQCRC2;ALG10B;DUS3L;TPH2;RPN2;MEPCE;COPS7B;PRDM10;CYB5R4;PRDX5;CYB5R3;RIC8B;RNF216;PRDX1;PTPMT1;MYO6;RRS1;S100A13;ST3GAL6;LTA4H;HMGXB3;S100A10;PRPF38A;ZNF260;PMM2;LNPEP;UPF3A;NR2F2;MLLT10;SLC6A6;EIF5;FAM135A;FASN;PKIA;…
KDM2B 26808549 Chip-Seq DND41 Human	527/1657	3.13156e-26	3.38656e-25	0	0	1.83947	108.024	USP6NL;ZFYVE9;PWWP2B;ENO1;ENO2;TSKU;ELK4;CNST;ZMIZ1;MYC;AKT3;ZC3H12A;STMN1;PSMD1;IER5;JUNB;PRKAB2;UNC5B;EML2;HCFC1;ZSCAN22;MYL3;PRKD2;TMEM126B;CDC42SE1;ZNF395;ZBTB8A;FLII;FIGNL2;BAZ2A;GATA3;GLG1;PRPSAP1;PRDX5;PRPSAP2;CYB5R3;CHST11;PRDX1;PTPMT1;SFN;ZBTB7B;PPARGC1B;ST3GAL3;EDEM3;WNT10B;PRPF38B;PHC2;ICMT;JUND;CHKA;MCAM;STARD10;NR2F1;NFATC3;MTHFR;LNPEP;NR2F6;MOV10;MLLT10;UCK2;MEX3A;EIF5;FAM135A;FASN;…
FOXA1 26457646 ChIP-Seq LHSAR Human ProstateCancer	618/2020	6.37332e-26	6.79521e-25	0	0	1.74919	101.479	MAPKBP1;IPO11;CHIC2;RPL3;ZNF292;ITSN1;HNRNPU;SLC4A2;ENO1;TPGS1;ZFYVE1;BACH2;GLS;RRP9;DCAF6;PSMD9;CNST;ZMIZ1;PSMD1;RPL35;JUNB;CDK5RAP2;FNBP4;WDR83OS;DAXX;GABARAPL1;RBFOX2;RPL21;UNC5B;ZNF282;NGDN;GTPBP2;SND1;MTAP;ZSCAN20;PRKAR1A;SARNP;DUS3L;PI4K2A;SLBP;RPN2;MEPCE;BAZ2A;ZC3HAV1;AGAP3;MTMR4;HIF1A;BLOC1S6;RNF213;RIC8B;EPB41L1;MYO6;VPS11;S100A13;HOXC4;ZBTB7B;HMOX2;PHC2;CDK19;PHC1;HOMER1;ZNF260;NCAPH2;L…
KLF6 26769127 Chip-Seq PDAC-Cell Line Human	528/1666	6.98235e-26	7.34117e-25	0	0	1.82949	105.971	USP6NL;CDA;NCKAP1;TRIO;MAML2;PWWP2B;IPP;HNRNPU;HNRNPR;ENO1;TSKU;ELK3;ELK4;ZMIZ1;MYC;ZC3H12A;STMN1;HOXA3;IER5;MECR;DICER1;GTPBP2;ISL1;EML2;BCR;MYL6;PARD3;RFX5;RUFY2;FAR1;PRKD2;RBCK1;ZNF276;ZBTB8A;ANAPC16;GATA3;HIF1A;GJC1;CYB5R1;EPB41L2;PTPMT1;PLEK2;ZBTB7B;S100A10;GSTM4;EDEM3;GSTM3;PRPF38B;PHC2;ZNF384;ICMT;SNAPIN;JUND;JUP;PMM1;CHKA;MCAM;LRBA;ERLIN1;SLC16A12;MTHFR;UPF3A;NR1D1;PRDX6;NR2F6;POU6F1;XKR8…
CHD1 26751641 Chip-Seq LNCaP Human	523/1647	7.50867e-26	7.78639e-25	0	0	1.83402	106.1	NCKAP1;ZFYVE9;PWWP2B;ENO1;GLS;NUB1;ZMIZ1;MYC;FGFR1OP2;CKMT1B;EARS2;DNTTIP2;HPCAL4;GTPBP4;HCFC1;RNF126;ZSCAN20;BIN1;PARD3;ORAI3;RFX5;RUFY2;TYRO3;ATF7;FAR1;UQCRC2;CDC42SE1;BAZ2A;RNF213;PRDX1;MYO6;HMOX1;HOXC4;SFN;ZBTB7B;HOXC9;ST3GAL3;S100A10;JAG2;EDEM3;PHC2;NDFIP1;JUND;CDC7;BTBD10;FAM111A;MOV10;GLUD1;MEX3A;EIF5;GIPC1;HNRNPD;OGDH;SFXN5;RNF220;LIN54;SETD2;WDR47;ARF1;GMEB2;ADK;SMG7;LITAF;MRPL35;MED18;S…
TCF7 22412390 ChIP-Seq EML Mouse	519/1635	1.31267e-25	1.34283e-24	0	0	1.83207	104.964	TRIO;RPL34;HNRNPU;MRGPRE;SMC4;BACH1;ELK3;GLS;DCAF6;ELK4;COMTD1;ZMIZ1;MYC;MYB;STMN1;HOXA7;IER5;JUNB;HES6;TSPYL1;UNC13A;WSB1;RPL21;GTPBP4;HCFC1;BCAN;RFX5;PADI4;MEPCE;BAZ2A;PRDM11;PRKCZ;OAZ2;CYB5R4;PTPMT1;HMOX1;SFN;AMZ2;PLCG1;ZBTB7B;PPARGC1B;LHPP;JAG2;CDK18;BTBD19;CREBBP;PHC2;PHC1;JUND;HOMER1;GTF2IRD2;NR1D2;UPF3A;NR2F6;XKR7;ABTB1;MLLT10;SLC6A6;HNRNPK;MEX3A;EIF5;HNRNPF;SFXN3;HNRNPD;CDK13;CPEB2;RNF220…
VDR 33458620 ChIP-Seq PrimaryEpithelial Human Prostate	390/1154	9.67906e-25	9.7694e-24	0	0	1.99027	110.051	TRIR;CYFIP1;TPGS1;GPATCH8;RRP8;PSMD6;CNST;RPL36;CKMT1B;PSMD1;MTERF1;RPL37;JUNB;DDX18;PRKAB2;GTPBP4;FAM133B;CLNS1A;ZSCAN22;RUFY2;ZSCAN21;UQCRC2;CGGBP1;EXD2;ZC3HAV1;PRPSAP1;CYB5R4;RNF216;CHST11;PLEK2;ATG5;EDEM3;BTBD19;JUP;PRRC2C;LNPEP;BBIP1;ZNF34;MRPL23;GPN1;WDR55;XKR8;H1-4;AGO3;HNRNPF;AGO2;HNRNPD;CPEB3;DENND1B;TRMU;ZNF251;GMEB2;CLTB;ECSIT;SMG8;PHF8;CHAF1A;RACK1;IKBKG;ZC3H10;ANXA2;SPHK2;SLC39A13;SI…
WT1 20215353 ChIP-ChIP NEPHRON PROGENITOR Mouse	430/1307	1.41211e-24	1.40654e-23	0	0	1.91718	105.286	NCKAP1;CHIC2;WIPF2;XYLT1;MRGPRE;SLC4A2;ZFYVE1;SLC4A4;BACH2;ELK3;PCMT1;DPYSL5;ZMIZ1;PKNOX2;GABARAPL1;MBNL1;UNC13A;CSNK2A1;CACNA2D1;NGDN;FNDC3B;GTPBP6;UNC5C;HPCAL4;PHKA2;DYNC1LI2;PRKAR1A;BIN1;TYRO3;TMEM126B;CGGBP1;PI4K2A;SLAIN1;VPS26B;MTDH;PRDX5;RIC8B;ST3GAL6;ZBTB7B;HOXC9;PPARGC1B;NDFIP1;PHC1;JUP;CHKA;DMPK;HOMER1;LRBA;MCAM;NR2F1;PBX2;LNPEP;NR2F2;PBX1;NR2F6;MLLT10;MOV10;UCK2;TBL2;FASN;SFXN3;HOXD4;GA…
SOX2 18692474 ChIP-Seq MESCs Mouse	681/2302	2.94753e-24	2.89777e-23	0	0	1.67076	90.5234	CDA;RPL3;MYT1L;IFT172;EHMT2;ITSN1;MRGPRE;SLC4A2;ENO1;ZFYVE1;BACH1;ALKBH8;SCAMP5;ZFYVE26;MYC;CREB3L2;PSMD1;JUNB;FNBP4;GABARAPL2;DAXX;WSB1;CSNK2A1;RPL21;UNC5B;CACNA2D1;FNDC3B;GTPBP6;GTPBP2;ARMC5;WDR82;ZSCAN22;RFX5;TYRO3;DUS3L;CDC42SE1;PIF1;MAPKAP1;PLA2G3;BAZ2A;ZC3HAV1;CFP;PRDM10;RIC8B;EPB41L1;EPB41L3;S100A13;HMOX1;GSTM3;FZD3;PHC1;FZD2;JUP;GTF2IRD2;RAB3IP;MTHFR;LNPEP;PRDX6;NR2F6;WDR55;SLC16A13;MLLT1…
CEBPB 24764292 ChIP-Seq MC3T3 Mouse	469/1461	3.02521e-24	2.936e-23	0	0	1.85336	100.369	RPL31;IFT172;RPL34;ITSN1;BACH1;BACH2;RRP9;CNST;MYC;WDR90;ZC3H12A;STMN1;IER5;CHID1;TSPYL2;HES6;TSPYL1;WSB1;CACNA2D1;GTPBP6;MED7;PARD3;RFX5;PSME1;DUS3L;CGGBP1;CFP;PRDM11;PRDM10;CYB5R1;EPB41L2;BLOC1S2;CEP70;HMOX1;PPARGC1B;ATG5;CEP78;WNT10B;FZD2;JUND;NDFIP1;DMPK;GTF2IRD2;INO80;NR1D1;POU6F1;MOV10;PPFIBP2;HNRNPK;MEX3A;TRIP6;SFXN3;CDKN1A;PHF1;DIS3L;PIGP;SETD7;ADK;WDR41;MED16;ADO;MED18;IL18BP;PHF8;TUBA1B…
GATA4 21415370 ChIP-Seq HL-1 Mouse	445/1374	7.245e-24	6.94236e-23	0	0	1.87385	99.8418	NCKAP1;SLC4A1AP;EHMT2;POP4;RPL34;ITSN1;SMC6;SLC4A4;MYLK;PSMD4;HOXA3;IER5;PKNOX2;CDK5RAP2;DDX18;PRKAB2;MBNL1;STARD6;FNDC3B;MED9;ARMC8;WDR73;GTPBP4;LARS2;PRKAR1A;ZSCAN21;UQCRC2;PIF1;SLBP;MEPCE;BAZ2A;GATA4;MTDH;PRPSAP2;RDH10;ST3GAL6;LTA4H;NKX2-5;FZD3;NDFIP1;CHKA;HOMER1;RAB3IP;STARD10;ERLIN1;LNPEP;PBX1;ABTB1;MLLT10;UCK2;MEX3A;PKIA;GIPC1;PPT1;REL;PAM;SFXN5;GPR19;LGMN;FARSB;SETD5;TRMU;CLTC;ADK;PRKAG2;M…
LEF1 29337183 ChIP-Seq mESC Mouse Stem	687/2335	8.72466e-24	8.25571e-23	0	0	1.65749	88.0061	USP6NL;TRIO;MAML2;ZFYVE9;WIPF2;HNRNPU;XYLT1;BACH1;TSKU;BACH2;DCAF6;ELK4;ZFYVE26;CNST;ZMIZ1;ZC3H12A;CREB3L2;MYB;STMN1;HOXA3;PSMD1;IER5;JUNB;CDK5RAP2;MBNL1;NUP210;UNC5B;ATG10;UNC5C;DICER1;GTPBP2;BCR;LARS2;DEPDC1B;DDX39B;MAP1B;PARD3;MPPE1;PADI4;ASTN2;RPN2;MAPKAP1;FIGNL2;BAZ2A;ZC3HAV1;AGAP3;IQGAP1;PRDM10;PRKCZ;HIF1A;GIGYF2;GLG1;XKRX;CYB5R4;RNF216;CHST11;RDH10;ADAMTS17;MYO6;VPS11;VTI1A;SFN;PLEK2;PLCG1…
NCOR 22465074 ChIP-Seq MACROPHAGES Mouse	503/1604	1.63854e-23	1.53133e-22	0	0	1.79391	94.1184	RPL31;ITSN1;RAPH1;HNRNPU;BACH1;DCAF7;ELK3;GLS;ELK4;NUB1;UBASH3B;PSMD5;MYC;PIP4K2B;IER5;JUNB;CDK5RAP2;DDX18;DAXX;ATG10;GTPBP2;EML2;MYL6;RNF126;PRKAR1A;PSME4;ATF7;PI4K2A;CGGBP1;CDC42SE1;MTMR3;SAR1A;PLA2G3;COPS7B;BAZ2A;ZC3HAV1;HIF1A;GIGYF2;MTDH;CYB5R1;PRDX5;CYB5R3;CHST11;MYO6;PLEK2;AMZ2;ZBTB7B;ATG5;ST3GAL3;S100A10;BTF3;CDK18;JUND;JUP;CHKA;ERLIN1;MRPL27;LNPEP;NR1D1;INO80;PRDX6;SLC16A13;MLLT10;GLUD1;S…
PPARG 20887899 ChIP-Seq 3T3-L1 Mouse	791/2774	3.29716e-23	3.04384e-22	0	0	1.5951	82.5725	CHIC2;NUP107;POP4;PWWP2B;ITSN1;GHITM;ZFYVE1;MYLK;PSMD9;AKT3;ZC3H12A;FNBP4;CHID1;DAXX;GABARAPL1;DNTTIP1;DNTTIP2;FAM133B;SLC5A6;PSME4;TMEM126B;CGGBP1;PIF1;MTMR3;ABCB4;MRPL16;COPS7B;MTMR4;CYB5R3;EPB41L3;VTI1A;ZBTB7B;ATG5;PRPF38B;HACE1;ERLIN1;PBX2;LNPEP;NR2F2;ERLIN2;PBX1;RNF222;SFXN1;ARHGAP9;PIGP;SNX12;PRKAG2;LITAF;TRIOBP;OSBPL10;EEA1;CHAF1A;RPLP2;DUSP4;GSTO1;IFT140;FOS;BAZ1B;MRPL46;RAPGEF2;PPARG;ATL…
P300 27058665 Chip-Seq ZR-75-30cells Human	522/1689	7.50487e-23	6.8448e-22	0	0	1.75742	89.5297	TRIO;MAML2;ZFYVE9;IPP;HNRNPR;SLC4A2;GHITM;ENO1;ALKBH8;GLS;DCAF6;ELK4;PCMT1;COMTD1;ZMIZ1;AKT3;ZC3H12A;STMN1;IER5;FNBP4;CHID1;MED1;GABARAPL1;MECR;UNC13A;ARMC9;DNTTIP2;GTPBP2;ISL1;PHKA2;HPCAL4;TMEM80;BCR;BCAN;RNF126;ZSCAN20;PARD3;CLNS1A;ZSCAN21;PRKD2;PADI4;PI4K2A;CDC42SE1;ZNF22;AGAP3;VPS26B;PRDM10;SLC5A3;HIF1A;GIGYF2;PRPSAP2;HMGXB4;PRDX1;SFN;PLEK2;PLCG1;ZBTB7B;HOXC9;ST3GAL3;CDK18;BTBD19;PRPF38B;PHC2…
FLI1 20887958 ChIP-Seq HPC-7 Mouse	482/1534	1.01425e-22	9.14033e-22	0	0	1.795	90.9035	RPL4;SLC4A1AP;ZFYVE9;RPL31;BACH1;PHB2;DCAF6;SCAMP5;NUB1;CNST;FGFR1OP2;RPL36;PSMD1;LUC7L;RPL37;FNBP4;NUP214;HES6;TSPYL1;UNC13A;CSNK2A1;RPL21;NGDN;DNTTIP1;ARMC9;DNTTIP2;GANC;DEPDC1B;IFT88;PRKAR1A;UNC50;PRKD2;DUS3L;PI4K2A;CDC42SE1;EXD2;ZBTB8A;PRKDC;MRPL16;COPS7B;MTMR4;ADAMTS10;CYB5R4;RIC8B;CHST11;RDH10;PRDX1;AMZ2;RDH13;PLCG1;S100A10;VPS16;EDEM3;JAG2;BTBD19;PHC2;ICMT;MRPL27;ERLIN2;WDR55;MLLT11;FAM111…
TBX5 21415370 ChIP-Seq HL-1 Mouse	488/1561	1.7218e-22	1.53342e-21	0	0	1.78208	89.3061	IPO11;CHIC2;EHMT2;RRP1;HNRNPU;SMC6;GHITM;ENO2;TSKU;SMC2;COMTD1;PSMD6;SAMD14;NUB1;PSMD4;PSMD5;ZC3H12A;CDK5RAP2;NUP214;DDX18;GABARAPL2;MED1;STARD4;UNC13A;STARD6;FNDC3B;WDR73;DICER1;IFT88;ARMC5;ZSCAN22;PSME4;PSME2;GRID2IP;CDC42SE1;RPN1;VPS26B;OAZ2;PRPSAP1;PRPSAP2;EPB41L2;HMOX1;PLEK2;LTA4H;NKX2-5;ST3GAL2;NGFR;ICMT;CADM1;LRBA;EDEM2;MLLT10;GLUD1;UCK1;FASN;PKIA;GIPC1;OGDH;SFXN1;CPEB4;DENND1B;MOCS2;ARF1;…
SOX17 20123909 ChIP-Seq XEN Mouse	437/1363	1.79405e-22	1.57918e-21	0	0	1.84261	92.2638	CDA;SLC4A1AP;RPL3;RPL31;ENO1;ZFYVE1;ALKBH8;CREB3L2;PSMD1;RPL37;JUNB;CDK5RAP2;CHGB;FNBP4;TSPYL2;WSB1;ATG10;GTPBP6;PHKA2;HCFC1;MYL6;MYL3;RUFY2;DUS3L;SHMT1;GATA4;GATA3;ZC3HAV1;ADAMTS10;GLG1;MTMR7;GJC1;CYB5R4;RRS1;ST3GAL6;PLCG1;HOXC9;NDFIP1;PHC1;CHKA;NCAPH2;MCAM;PMM2;LNPEP;SLC16A13;GLUD1;UCK2;GIPC1;CPEB3;CPEB4;CLTC;ADK;SMG7;MRPL35;EEA1;IKBKB;PCMTD2;MRPL40;SMPD4;CSRP1;NEFL;RPLP2;EMB;TEAD1;BRD1;GSTO1;S…
TP53 23651856 ChIP-Seq MEFs Mouse	731/2541	1.91075e-22	1.66257e-21	0	0	1.60729	80.3796	MAPKBP1;TRIO;MAML1;MYT1L;RPL31;ITSN1;TSKU;GPATCH8;BACH2;DCAF7;ELK3;DPYSL5;ZMIZ1;ZC3H12A;CREB3L2;PIP4K2B;IER5;JUNB;NUP214;DDX18;MBNL1;NUP210;UNC5B;ARMC9;FNDC3B;ARMC8;SND1;BCR;SLC5A6;BCAN;MTHFD1;PRKAR1A;PRKD2;MPPE1;RBCK1;ASTN2;ANKK1;MAPKAP1;COPS7B;SDSL;RNF216;CHST11;EPB41L1;BLOC1S2;EPB41L3;VTI1A;PLEK2;PLCG1;ZBTB7B;ST3GAL2;ST3GAL3;JAG2;PRELID2;MYH7B;NGFR;PHC2;HACE1;JUP;DMPK;PMM1;CADM2;NFATC3;TMEM192…
AR 27270436 ChIP-Seq VCaP Human Prostate Carcinoma	974/3565	2.83278e-22	2.43683e-21	0	0	1.51749	75.2913	USP6NL;MAPKBP1;ZNF292;TSKU;MYLK;SCAMP5;DPYSL2;DPYSL3;MTERF1;ZNF287;PRKAB2;DAXX;RBFOX2;UNC5B;DICER1;HDHD5;PHKA2;SND1;MYL6;RUFY2;FAR1;RBCK1;CFAP97;CGGBP1;ZNF276;SAR1B;MRPL16;ZC3HAV1;PRPSAP1;HMGXB4;RNF216;EPB41L1;MYO6;LTA4H;ZBTB7B;PPARGC1B;PRPF38B;CADM1;LRBA;LNPEP;BTBD10;H1-3;MLLT11;MOV10;MLLT10;H1-4;PPFIBP2;EIF5;PRXL2A;PKIA;SFXN5;RNF220;ARF4;LIN54;TUT7;HEXB;TUT4;DIS3L;PIGP;BHLHE41;PRKAG2;MED18;OSBP…
ZFP281 18757296 ChIP-ChIP E14 Mouse	462/1466	4.62522e-22	3.93404e-21	0	0	1.79907	88.38	EHMT2;ENO1;SLC4A2;ENO2;ZFYVE1;SCAMP5;GPR173;HTR6;DPYSL5;DPYSL2;MYC;STMN1;JUNB;GABARAPL2;DAXX;UNC13A;WSB1;STARD6;GTPBP6;DYNC1LI2;PRKAR1A;BIN1;PADI4;CGGBP1;CDC42SE1;GATA3;VPS26B;MTMR4;ADAMTS10;OAZ2;RIC8B;SFN;ZBTB7B;HOXC9;ST3GAL2;FZD2;PHC1;JUP;DMPK;MCAM;RAB3IP;STARD10;NR2F1;PBX2;MRPL23;PBX1;COL1A1;MLLT11;MLLT10;MOV10;SLC6A6;XKR7;UCK2;EIF5;FASN;REL;SFXN1;GPR19;ARF4;SETD5;CDKN1A;TCF25;PIGP;CLTC;SETD7;…
OCT4 18692474 ChIP-Seq MEFs Mouse	510/1655	5.09674e-22	4.28692e-21	0	0	1.747	85.6525	RPL3;POP4;ITSN1;ENO1;PHB2;BACH1;GLS;SCAMP5;MYC;JUNB;FNBP4;DDX18;HES6;CSNK2A1;RPL21;CACNA2D1;RFX5;TYRO3;CDC42SE1;PRKDC;ABCB4;COPS7B;IQGAP1;CFP;PRKCZ;PRDX1;SFN;ZBTB7B;ST3GAL2;JAG2;GSTM3;NGFR;FZD3;ICMT;PHC1;JUP;HOMER1;MTHFR;PRDX6;NR2F6;POU6F1;MLLT11;MOV10;MLLT10;GLUD1;SLC6A6;PPFIBP2;UCK1;FASN;PKIA;TRIP6;PPT1;SFXN1;LGMN;FARSB;GPR19;CDKN1A;HEXB;CLTC;SNX12;ADK;MED18;IL18BP;UBL3;MRPL40;TUBA1A;CSRP1;PBK;…
KDM2B 26808549 Chip-Seq HPB-ALL Human	504/1636	9.94621e-22	8.27393e-21	0	0	1.74502	84.3886	USP6NL;NCKAP1;ZFYVE9;ZNF292;IPP;HNRNPU;HNRNPR;ENO1;SMC4;BACH2;DCAF6;ELK4;COMTD1;UBASH3B;ZMIZ1;DPYSL2;MYC;AKT3;ZC3H12A;MYB;STMN1;IER5;JUNB;CHID1;TSPYL2;PRKAB2;DNTTIP2;EML2;BCR;RNF126;SCO2;PARD3;ZSCAN22;ORAI3;RUFY2;FAR1;ANKK1;PI4K2A;GRID2IP;CDC42SE1;EXD2;PIF1;ZNF395;FIGNL2;BAZ2A;GATA3;SLAIN1;PRPSAP2;CYB5R3;CHST11;PRDX1;PTPMT1;ADAMTS17;SFN;ZBTB7B;PPARGC1B;ST3GAL3;S100A10;EDEM3;BTBD19;PRPF38B;PHC2;IC…
KDM2B 26808549 Chip-Seq JURKAT Human	510/1660	1.03513e-21	8.51736e-21	0	0	1.73881	84.0189	USP6NL;NCKAP1;ZFYVE9;HNRNPU;HNRNPR;ENO1;RRP8;ELK3;GLS;DCAF6;ELK4;COMTD1;SAMD14;ZMIZ1;MYC;AKT3;ZC3H12A;PSMD1;IER5;JUNB;CDK5RAP3;FNBP4;GABARAPL1;NUP210;EML2;CLPX;BCR;SCO2;MAP1B;PARD3;RUFY2;FAR1;PRKD2;DUS3L;SAR1A;FIGNL2;BAZ2A;GATA3;VPS26B;GLG1;CHST11;PRDX1;PTPMT1;ADAMTS17;SFN;ZBTB7B;ST3GAL3;S100A10;EDEM3;WNT10B;BTBD19;PHC2;ICMT;JUND;NR2F1;MTHFR;BTBD10;NR2F6;COL1A1;UCK2;FAM135A;UCK1;HNRNPF;CDK13;CPEB…
MYC 19079543 ChIP-ChIP MESCs Mouse	341/1013	2.2894e-21	1.86352e-20	0	0	1.96555	93.4147	RPL4;RPL30;RPL3;RPL31;EHMT2;ENO1;ALKBH6;ZFYVE1;CCDC102A;ACTB;NUDT3;ZDHHC3;RPS15;TIAL1;RPS14;GOLGA4;RPS16;TRIM28;RPL18A;RPS18;CREB3L2;RPL36;LUC7L;RPL35;RPL37;RPS11;RPL39;GOLGA7;EPHB4;SLC12A8;TBC1D10B;FNBP4;SRRM2;DAXX;SMARCC1;RPL21;ACTN1;DNTTIP1;ATG10;DICER1;ESCO2;GTPBP2;TMEM80;SRRM1;AFG3L2;PSME3;GUF1;ATF7;ATP6V0D1;SLBP;SLC45A1;PRKDC;SHMT1;CSTF3;DCUN1D4;ADAMTS10;MTDH;PTDSS1;DPH1;PRAMEF12;PCBP1;DHX3…
KDM2B 26808549 Chip-Seq SIL-ALL Human	506/1652	3.10697e-21	2.5021e-20	0	0	1.72981	81.6828	USP6NL;NCKAP1;PWWP2B;IPP;HNRNPU;XYLT1;HNRNPR;ENO1;ENO2;SMC4;ELK3;ELK4;COMTD1;ZMIZ1;DPYSL2;WDR90;MYC;AKT3;FGFR1OP2;ZC3H12A;MYB;STMN1;RPL36;IER5;JUNB;GABARAPL1;ARMC8;EML2;DYNC1LI2;RUFY2;RBCK1;DUS3L;ZNF276;FIGNL2;BAZ2A;GATA3;VPS26B;CYB5R3;CHST11;PTPMT1;HOXC4;SFN;PLCG1;ZBTB7B;PPARGC1B;ST3GAL3;S100A10;JAG2;EDEM3;BTBD19;PHC2;PHC1;JUND;PMM1;CHKA;MCAM;NR2F6;XKR8;MOV10;RNF222;GLUD1;CPEB1;EIF5;HNRNPF;PPT1;…
ZFP42 18358816 ChIP-ChIP MESCs Mouse	340/1013	4.51386e-21	3.59683e-20	0	0	1.95624	91.6444	RPL4;RPL3;IFITM2;ZDHHC7;ENO1;PHB2;SMC4;ALKBH8;CCAR1;IKZF5;UBE2L3;ELK4;PNN;RPS14;RPS6KA3;ZFYVE26;PPP2R1A;RPS18;RPL36;PSMD1;EPC1;LUC7L;FBXO6;UBAP2L;CCNL1;HOXA7;RPS11;PELO;RPL39;SIL1;CDK5RAP2;FNBP4;SRRM2;DAXX;ALG8;ALG9;TSPYL1;UNC13A;WSB1;FBXO2;ECH1;ENTPD6;ALG3;ARMC8;TMEM80;HCFC1;SLC5A6;LARS2;ARMC5;LACTB2;PARD3;TMEM126B;DUS3L;BLZF1;MTMR2;ANP32A;DCUN1D5;SAR1B;EPAS1;PRKDC;CSTF3;ZC3HAV1;RPAP1;PCDH17;MTD…
WT1 25993318 ChIP-Seq PODOCYTE Human	812/2909	5.70952e-21	4.50219e-20	0	0	1.54504	72.0174	CHIC2;PWWP2B;ITSN1;ZFYVE1;MYLK;COMTD1;DPYSL5;DPYSL2;AKT3;ZC3H12A;PKNOX2;GABARAPL1;RBFOX2;UNC5B;NGDN;UNC5C;ISL1;PHKA2;BCR;FAM133B;MTHFD1;FEZ2;MYL3;MPPE1;GRID2IP;MTMR3;IQGAP1;PRPSAP1;CYB5R3;RNF216;EPB41L1;RDH10;EPB41L3;MYO6;AMZ2;LTA4H;PPARGC1B;MYH7B;JUP;CADM1;LRBA;NR2F2;BBIP1;MRPL23;PBX1;NR2F6;FAM220A;MOV10;MLLT10;UCK2;PPFIBP2;EIF5;FASN;PKIA;RNF220;LIN54;PIGP;ECSIT;OSBPL10;SHF;NHSL2;HEY1;B3GALT1;TC…
GATA3 30127528 ChIP-Seq KELLY Human Brain Neuroblastoma	409/1277	5.91116e-21	4.61314e-20	0	0	1.83346	85.398	MAPKBP1;RPL3;MYT1L;ZNF292;H2AC19;ZFYVE1;TSKU;ZFYVE26;CKMT1B;ADNP2;IER5;CDK5RAP3;CDK5RAP2;CHGB;PRKAB2;STARD4;MBNL1;RBFOX2;UNC5B;ZNF282;ATG10;SND1;MED7;ZSCAN20;PSME3;RFX5;AGTR1;ATF7;ANAPC16;MAPKAP1;RPN1;AGAP3;HMGXB4;RIC8B;RNF216;CEP70;S100A13;AMZ2;GTF2IRD2B;ZNF384;HACE1;ICMT;JUND;GTF2IRD2;LRBA;NCAPH2;BBIP1;ERLIN2;INO80;TPBGL;MLLT11;MLLT10;FAM135B;H2AC20;HNRNPD;OGDH;CDK12;CPEB2;PSME3IP1;ARF4;LIN54;C…
PPARD 21283829 ChIP-Seq MYOFIBROBLAST Human	772/2749	1.26546e-20	9.77505e-20	0	0	1.55362	71.1812	POP1;ITSN1;GHITM;ALKBH6;ALKBH8;MYLK;UBASH3B;DPYSL2;IGLON5;ZNF287;GABARAPL2;ISL1;BCR;PRKAR1A;ORAI3;FAR1;TMEM126B;UQCRC2;MTMR3;ABCB4;BAZ2A;EPB41L1;EPB41L3;MYO6;VTI1A;LTA4H;HMGXB3;BTBD19;CREBBP;HACE1;JUP;CADM2;PMM2;NR2F1;PBX1;MRPL22;RNF222;PKIA;SFXN1;DIS3L;PRKAG2;MED15;MRPL35;MED18;EEA1;DLGAP4;PGAM1;SLC39A11;SIRT5;SLC39A13;MRPL44;POU5F2;POT1;RAPGEF2;PPARG;RAPGEF5;SLC29A3;CHST3;ECHS1;OAT;SRRT;SEZ6;KC…
RARB 27405468 Chip-Seq BRAIN Mouse	493/1611	1.34031e-20	1.02486e-19	0	0	1.72488	78.9284	RPL3;TRIO;MAML1;MYT1L;RPL31;ITSN1;ENO2;GPATCH8;RNF112;DPYSL2;FGFR1OP2;MYB;IER5;JUNB;PKNOX2;TSPYL2;MBNL1;CSNK2A1;STARD6;RPL21;GTPBP6;ISL1;GTPBP4;LARS2;IFT88;PSME3;TYRO3;RBCK1;EXD2;PIF1;ZBTB8A;ANAPC16;BAZ2A;MTMR4;PRKCZ;GIGYF2;HMGXB4;RIC8B;CEP70;GSG1L;SFN;PLEK2;LTA4H;ZBTB7B;HMOX2;EDEM3;WNT10B;BTBD19;PRPF38B;PHC2;JUND;CADM2;LRBA;STARD10;PMM2;PBX2;UPF3B;LNPEP;NR1D2;NR1D1;PBX1;MLLT10;SLC6A6;FAM135B;UCK…
HAND2 30127528 ChIP-Seq KELLY Human Brain Neuroblastoma	920/3383	3.09217e-20	2.34078e-19	0	0	1.49772	67.2817	PWWP2B;TSKU;ALKBH8;MYLK;ZDBF2;COMTD1;DPYSL5;DPYSL2;DPYSL3;CKMT1B;GABARAPL2;PRKAB2;STARD4;RBFOX2;ZNF282;CACNA2D1;UNC5C;ISL1;PHKA2;BCR;FAM133B;SCO2;PRKAR1A;ORAI3;CGGBP1;EXD2;MTMR3;ABCB1;SAR1A;COPS7B;GATA4;AGAP3;MTMR4;OAZ2;CYB5R1;RNF213;RNF216;EPB41L1;AMZ2;ZBTB7B;GTF2IRD2B;PROSER3;ATG5;HACE1;JUP;LRBA;NR2F1;LNPEP;BTBD10;H1-0;NR2F6;H1-2;MLLT11;MLLT10;FAM135B;PPFIBP2;TBL2;PRXL2A;PKIA;PRXL2B;SFXN3;SFXN5…
NR3C2 34362910 ChIP-Seq WistarRat Hippocampus	462/1496	3.8216e-20	2.8643e-19	0	0	1.74332	77.9458	USP6NL;MAPKBP1;CYFIP1;TRIO;MYT1L;RRP1;IPP;HNRNPU;XYLT1;TPGS1;SLC4A4;ELK3;GLS;ELK4;PCMT1;WDR90;NAMPT;ANKS1A;TSPYL2;RBFOX2;UNC5B;DNTTIP1;MED9;BCAN;DEPDC1B;RNF126;PRKAR1A;WDR82;MAP1B;PARD3;FEZ2;ATF7;ZBTB8A;MAPKAP1;RPN1;PRDM11;ADAMTS10;GLG1;MTDH;MYO6;GAR1;ST3GAL3;CDK18;CDK19;JUND;PMM1;CHKA;TRIP4;NR2F2;NR1D1;GPN3;COL1A1;UCK2;CPEB1;EIF5;FASN;SFXN1;CPEB3;GABRB3;CDKN1A;SETD2;SMG1;HEXB;PIGP;ADK;PRKAG2;EFC…
TCFCP2L1 18555785 ChIP-Seq MESCs Mouse	459/1486	4.94765e-20	3.67193e-19	0	0	1.74325	77.4924	CHIC2;NUP107;MAML1;ENO1;SMC6;SLC4A4;GLS;SAMD14;NUB1;DPYSL2;ZC3H12A;MYB;RPL35;NUP214;HES6;GABARAPL1;STARD4;ACOT8;STARD6;NUP210;DNTTIP2;DICER1;TMEM80;BCR;SLC5A6;LARS2;DEPDC1B;MTHFD1;BIN1;CLNS1A;PSME4;UNC50;PSME2;BAZ2A;HIF1A;ADAMTS17;SFN;BTF3;ICMT;GPR12;PNO1;MCAM;LNPEP;NR1D2;SLC16A13;MOV10;GLUD1;CPEB1;PPFIBP2;ARHGAP9;CDKN1A;BTG1;HEXB;PHF1;HIF3A;LITAF;PHF8;SMPD4;CSRP2;NEFL;RPLP2;GPR137;EMB;ENOPH1;CEP…
FOXM1 25889361 ChIP-Seq OE33 AND U2OS Human	274/784	8.30979e-20	6.10729e-19	0	0	2.06781	90.8479	IPO11;PANK1;LRR1;ZDHHC5;NUDT2;GHITM;MKI67;SMC4;DCAF7;CHEK2;PIP4K2B;ATXN7L1;SEPHS1;IER5;AGFG2;FNBP4;GTPBP2;KNSTRN;FAM133B;DEPDC1B;SARNP;FAR1;DNA2;DUS3L;PI4K2A;PPP1R37;PIF1;RTEL1;GGNBP2;DHX8;RPN2;MEPCE;COPS7B;VPS26B;LIAS;PRPSAP1;BRIP1;ZNHIT3;PCBP1;CEP70;GAR1;CSTF1;AAR2;MYH7B;CDK19;INTS1;XRCC4;BTBD10;FAM111A;TADA2A;HNRNPF;ID1;TRIP6;INTS5;HNRNPD;ANP32E;TRMT12;INTS4;CALM3;INTS7;CALM2;DZIP3;MON1B;TOP2A…
POU3F1 26484290 ChIP-Seq ESCss Mouse	476/1557	8.50172e-20	6.18827e-19	0	0	1.71895	75.4815	RPL3;WIPF2;RPL34;TSKU;GLS;SMC2;ELK4;ZDBF2;NUB1;CNST;DPYSL2;MYC;AKT3;DPYSL3;STMN1;PSMD1;IER5;XYLB;PKNOX2;CHGB;GABARAPL2;NGDN;UNC5C;SND1;EML5;ARMC5;UNC50;ZSCAN21;ALG10B;ANAPC16;MEPCE;RPN1;BAZ2A;GATA4;PRDM11;HMGXB4;RIC8B;RRS1;VTI1A;ZBTB7B;ST3GAL2;JAG2;BTBD19;NDFIP1;PHC1;JUP;STARD10;NR2F1;TRIP4;NR1D1;PRDX6;PBX1;POU6F1;SLC16A13;MLLT11;XKR7;ABTB1;UCK2;UCK1;HNRNPF;CDK12;PAM;RNF220;CPEB4;GABRB3;DENND1B;S…
BRD4 25478319 ChIP-Seq HGPS Human	529/1770	1.04823e-19	7.55727e-19	0	0	1.66944	72.9578	RPL4;NCKAP1;SLC4A1AP;TRIO;RAPH1;XYLT1;ENO1;SLC4A4;BACH1;GPATCH8;ELK3;GLS;MYLK;PSMD6;CNST;UBASH3B;ZMIZ1;DPYSL2;MYC;AKT3;DPYSL3;PSMD1;ADNP2;PIP4K2B;IER5;JUNB;RPL39;CDK5RAP3;EARS2;PRKAB2;NGDN;FNDC3B;SND1;CLPX;BIN1;FEZ2;TYRO3;FAR1;MPPE1;DUS3L;URI1;MTMR2;SAR1A;MAPKAP1;MEPCE;HIF1A;GLG1;MTDH;CYB5R4;RNF213;RNF216;HMOX1;ATG5;S100A10;EDEM3;NGFR;BTBD19;NDFIP1;PBX2;PRRC2C;NR2F2;NR1D1;INO80;COL1A1;MLLT11;ABTB…
MYBL2 22936984 ChIP-ChIP MESCs Mouse	440/1419	1.4908e-19	1.06466e-18	0	0	1.74993	75.8592	USP6NL;MAPKBP1;NUP107;RPL3;RPL31;RPL34;SMC6;SMC4;SMC2;SCAMP5;ZFYVE26;HOXA9;PSMD5;ZMIZ1;HOXA3;RPL35;HOXA7;IER5;RPL39;RNF111;CDK5RAP2;FNBP4;STARD4;DNTTIP1;GANC;BIN1;WDR82;RFX5;TMEM126B;PIF1;FLII;SHMT1;BAZ2A;GATA3;ADAMTS10;GLG1;PRPSAP1;PRDX1;SFN;LTA4H;ZBTB7B;PHC1;PNO1;NCAPH2;NR2F1;NFATC3;UPF3B;PRDX6;MLLT11;MLLT10;MOV10;UCK2;TBL2;TRIP6;ARHGAP9;DENND1B;WDR47;PHF20;PHF1;CLTC;HIF3A;TUBA1B;SMPD4;TUBA1A;U…
BRD4 27068464 Chip-Seq AML-cells Mouse	484/1597	2.60734e-19	1.84463e-18	0	0	1.6975	72.6373	NCKAP1;NUP107;MAML1;RAPH1;HNRNPU;GLS;ELK4;HOXA9;ZMIZ1;PSMD1;JUNB;DDX18;HES6;TSPYL1;UNC5B;ARMC9;MED9;EML2;BCR;RNF126;ARMC5;PRKAR1A;PSME3;MPPE1;DUS3L;BAZ2A;GLG1;RIC8B;CHST11;RDH10;BLOC1S2;RRS1;LTA4H;PLCG1;ZBTB7B;ATG5;S100A10;CDK18;WNT10B;JUND;JUP;PMM1;NR1D1;ERLIN2;MLLT10;SLC6A6;UCK2;EIF5;PPT1;REL;CPEB4;LIN54;DENND1B;CDKN1A;ARPC1B;CLTC;SMG7;ADO;LITAF;CLINT1;IL18BP;TUBA1B;MED13;HEY1;ANXA7;EMB;JARID2;…
KAP1 27257070 Chip-Seq ESCs Mouse	449/1461	3.7875e-19	2.65476e-18	0	0	1.72774	73.2861	CYFIP1;RPL30;TRIO;MAML1;HNRNPU;NYNRIN;NUB1;ZC3H12A;NAMPT;STMN1;PSMD1;JUNB;CHGB;UNC13B;DAXX;NGDN;FNDC3B;GTPBP6;LARS2;DYNC1LI2;ARMC5;WDR82;ZSCAN22;RFX5;ZSCAN21;TMEM126B;PIF1;TPH2;ZBTB8A;MTMR3;BAZ2A;SDSL;SLC5A3;GLG1;MTMR7;GJC1;RIC8B;PRDX1;VPS11;HMOX1;PLEK2;ZBTB7B;PCDHA7;CEP78;NGFR;CDK18;PRPF38B;PHC2;PHC1;CHKA;GTF2IRD2;PNO1;ERLIN1;NR2F1;LNPEP;MLLT11;XKR7;UCK2;REL;PCDHB5;DZIP3;RNF220;GABRB3;LIN54;DENN…
PPARG 23326641 ChIP-Seq C3H10T1-2 Mouse	202/534	4.07557e-19	2.83046e-18	0	0	2.32683	98.5273	SLC35B3;ISCA1;WIPF2;PITPNB;HNRNPU;ACTB;PCMT1;FGFR1OP2;GOLGA1;EPC1;CCDC93;GOLGA7;FNBP4;JMJD4;ALG8;SMARCC1;ENTPD6;TINF2;ATG10;ACTN4;MFSD11;CLPX;RUNX2;SRRM1;RRAGA;CCNY;VDAC3;PREB;ATP6V0D1;GGNBP2;PRKDC;MAPKAP1;COPS7B;DCUN1D2;VPS26B;GMCL1;PCBP1;CSTF1;CEP78;SLC10A7;INTS2;NR1D2;ERLIN2;HSPA12A;PTK2;SMARCA4;GLUD1;MSRA;POLA2;PAM;GPR19;PTPRU;TOP2B;ARF1;CDKN1A;MOCS2;BTG1;CCDC127;CITED2;PIGP;PCMTD2;TUBA1B;TME…
E2F4 17652178 ChIP-ChIP JURKAT Human	222/608	9.53146e-19	6.55938e-18	0	0	2.20268	91.3992	PANK2;NUP107;EHMT2;ZDHHC5;NUDT2;ZDHHC6;MKI67;COMTD1;MYC;CHEK1;FBXO8;JUNB;CDK5RAP3;CDK5RAP2;PAQR8;MBNL1;ALG8;ARL15;ACTN4;ESCO2;DEPDC1B;MTHFD1;UQCRC2;SLBP;RTEL1;ANP32A;SUPT4H1;TMTC2;HIF1A;PRDM10;TGOLN2;CYB5R4;BRIP1;PTDSS1;ANKH;S100A13;CSTF1;XRCC4;CDC7;ZWINT;UCK2;POLA2;STAG2;FUBP1;ID1;ANP32E;CALM2;ARHGAP9;TOP2A;SUV39H2;CDKN1A;FAF1;MRPS11;SUV39H1;KIF11;KIF15;XPO1;PBK;TMED5;COX8A;HELLS;ZC3H10;SSR2;KIA…
SIN3A 21632747 ChIP-Seq MESCs Mouse	308/923	9.64541e-19	6.578e-18	0	0	1.93085	80.0968	NUDT2;GCC2;PHB2;GCSH;NYNRIN;RNF112;CNST;RPS16;IGLON5;ZC3H12A;STMN1;HABP4;LUC7L;LONP2;JUNB;EPHB4;RNF111;CHGB;UNC13B;GABARAPL2;MED1;PRKAB2;MECR;TSPYL1;UNC13A;CSNK2A1;IMP3;FBXO2;ALG3;MFSD11;EML2;DEPDC1B;IFT88;DDX39B;PPA1;SOAT2;CLNS1A;UNC50;TYRO3;TMEM126B;TLN2;CGGBP1;PI4K2A;PFN2;CDC42SE1;RTEL1;DHX8;PRKDC;IGSF9;PRDX1;CEP70;RRS1;KCNN1;HMOX1;SCAI;STAT5A;WNT10B;BTBD19;SLC10A7;JUND;PTPRN2;SLC35E1;LRBA;PMM…
ILF3 29590119 ChIP-Seq K562 Human BoneMarrow Leukemia	247/700	1.51702e-18	1.02534e-17	0	0	2.09219	85.8421	NCKAP1;AHCYL2;CCNJ;CMAS;PANK3;MAML1;ZNF292;CCNC;RPS15;TIAL1;MYC;CHEK1;EIF2D;CCNL1;FBXO8;IER5;RNF111;VPS39;EPHB4;SEC63;UNC13B;SMARCC1;ZNF282;ARRDC3;ATG10;CSNK1D;ACTN4;P3H3;TMEM170A;ASRGL1;SRRM1;AFG3L2;PRKAR1A;WDR82;MPPE1;SLBP;RPN2;MAPKAP1;MEPCE;TWF1;HNRNPLL;MTDH;RAB11FIP1;SYNGR2;RNF216;PRDX1;RALGDS;HMOX2;LHPP;PCK2;EDEM3;NDFIP1;GADD45A;INTS2;NFATC3;RPS26;CCDC88A;TBL2;CDAN1;ACER3;ID1;CDK12;CDK13;SFX…
FOXA1 26769127 Chip-Seq PDAC-Cell Line Human	495/1658	2.42523e-18	1.62469e-17	0	0	1.66064	67.3564	USP6NL;CDA;MAPKBP1;ZFYVE9;HNRNPR;GHITM;ENO1;GPATCH8;DCAF6;ELK4;NYNRIN;UBASH3B;ZMIZ1;AKT3;ZC3H12A;NAMPT;STMN1;HOXA3;PIP4K2B;IER5;JUNB;PRKAB2;STARD4;GTPBP4;CLPX;BCR;EML5;MTAP;MYL6;ZSCAN20;PARD3;CLNS1A;RFX5;TMEM126B;PI4K2A;CGGBP1;PIF1;MTMR2;SAR1A;PRDM11;PRDM10;SLC5A3;HIF1A;CYB5R1;EPB41L1;RDH10;BLOC1S2;PTPMT1;MYO6;VPS11;PLEK2;ST3GAL6;LTA4H;ZBTB7B;S100A10;PRPF38B;PHC2;PRPF38A;CADM1;CHKA;STARD10;NFATC3…
TCF3 18467660 ChIP-ChIP MESCs Mouse	322/982	2.79768e-18	1.85776e-17	0	0	1.8821	76.0704	SLC23A2;NCKAP1;FAAH;LPGAT1;SLC35B4;PANK1;PITPNA;LDLRAD3;BACH2;ELK4;TRIM28;STMN1;EPC1;UBAP2L;CCNL1;SEPHS1;EPHB4;PKNOX2;SEC63;CDK5RAP2;HES6;PRKAB2;MECR;RPL21;UNC5B;CACNA2D1;UNC5C;ACTN4;SRRM1;SLC5A6;PPP1R3F;BCAN;RNF126;PPA1;PARD3;BOLA3;KCNQ2;TYRO3;MTCP1;LLGL1;CDC42SE1;MTMR3;FUT11;HIF1A;UBE2J1;MTDH;TGOLN2;GJC1;DHX32;EPB41L1;TSPAN9;KCNN2;HIVEP2;RCE1;PLCG1;RALGDS;ST3GAL2;VAT1;HACE1;PHC1;HOMER1;STAC;RAB…
UTX 26944678 Chip-Seq JUKART Human	485/1621	3.60767e-18	2.37479e-17	0	0	1.66439	66.8478	CDA;IPP;HNRNPU;XYLT1;ENO1;TSKU;SMC2;ELK4;CNST;DPYSL2;ZC3H12A;STMN1;RPL36;DHRS4L2;HOXA7;JUNB;FNBP4;UNC13B;PRKAB2;NUP210;BCR;FAM133B;MYL6;ZSCAN20;WDR82;CLNS1A;RFX5;PRKD2;MPPE1;ZBTB8A;SAR1A;RPN1;FIGNL2;BAZ2A;ZNF22;GATA3;ZC3HAV1;VPS26B;SLC5A3;GLG1;MTDH;PRDX5;RNF213;HMOX1;HOXC4;SFN;PLCG1;ZBTB7B;ST3GAL3;BTBD19;ZNF384;CDK19;PRPF38A;NDFIP1;NFATC3;MTHFR;LNPEP;NR1D2;CDC7;NR1D1;INO80;PRDX6;PBX1;FAM111A;MOV1…
KDM5A 27292631 Chip-Seq BREAST Human	280/830	7.92766e-18	5.17348e-17	0	0	1.95724	77.0686	IPO11;FAAH;GCC2;ACTB;ALKBH8;ELK4;PSMD9;CHEK1;ARL6IP4;UBAP2L;CCNL1;FNBP4;RPL21;CSNK1D;CLPX;SRRM1;SOAT1;ARMC5;PSME3;ZSCAN22;BOLA3;TMEM126B;DNA2;EXD2;SLBP;GGNBP2;RPN1;DCUN1D4;FUT11;GATA3;GSPT1;TGOLN2;PTPMT1;ZNHIT6;PCBP2;OTOF;ZBTB7B;ST3GAL3;EDEM3;FIS1;PRPF38B;CDK19;ZNF384;ICMT;ZRANB2;ERLIN1;STAM;HSPA12A;PRDX6;ZWINT;SMARCA4;UCK2;EIF5;CDAN1;ZZZ3;FASN;RPL27A;HNRNPF;FUBP1;INTS5;PPT1;HYOU1;GRB2;CPEB3;MON1…
DCP1A 22483619 ChIP-Seq HELA Human	227/636	8.58336e-18	5.55351e-17	0	0	2.1251	83.5095	PANK2;SLC4A1AP;GORAB;CCNC;ENO1;RPS16;TRIM28;PSMD1;TRIM25;PIP4K2B;RPL37;IER5;JUNB;CDK5RAP3;SRRM2;JMJD4;DAXX;RPL21;ACTN1;TINF2;DNTTIP2;TMEM170A;DYNC1LI2;MYL6;ZSCAN22;RBCK1;KCTD18;MT1E;ZNF276;SLC22A4;SLBP;SAR1A;SAR1B;STXBP1;FBF1;SLC35D2;SUPT4H1;DCUN1D2;TRMT2A;SLC5A3;GJC1;PTDSS1;RNF216;PRDX1;PCBP1;PCBP2;S100A13;MLEC;TRPM7;ST3GAL2;PCK2;ZRANB2;PMM1;PNO1;GADD45A;TGDS;INTS2;ERLIN1;TRIP4;STAM;BTBD10;MRPL2…
FOXA1 33576154 ChIP-Seq Human Liver ProstateCancer	563/1944	8.75011e-18	5.61342e-17	0	0	1.59586	62.6813	IFT172;ZNF292;ITSN1;MICOS13;SMC4;BACH1;GPATCH8;GLS;RRP9;MYC;NAMPT;AP1S2;RPL37;CHID1;PRKAB2;ZNF282;FNDC3B;GTPBP2;PHKA2;GANC;SND1;FAM133B;LARS2;IFT88;MTHFD1;SCO2;WDR82;ZSCAN22;ZSCAN21;ATF7;TMEM126B;ALG10B;DUS3L;CGGBP1;ZNF395;MAPKAP1;ZC3HAV1;MTMR4;HIF1A;MTMR7;EPB41L2;MYO6;HOXC4;ST3GAL6;HMGXB3;ZBTB7B;GTF2IRD2B;ZNF384;JUND;ERLIN1;LNPEP;NR1D2;PRRC2B;GPN3;GLUD1;PPFIBP2;PRXL2A;OGDH;CDK12;GABRB3;ARF4;CDKN…
GATA1 22383799 ChIP-Seq G1ME Mouse	479/1606	1.14728e-17	7.29826e-17	0	0	1.6553	64.5676	RPL3;POP1;PWWP2B;HNRNPR;BACH1;ELK3;GLS;SAMD14;ZFYVE26;ZC3H12A;MYB;RPL35;CDK5RAP3;FNBP4;STARD4;ARMC9;MED9;GTPBP2;HCFC1;RNF126;PRKAR1A;PSME3;ORAI3;FAR1;MPPE1;RBCK1;DUS3L;ZBTB8A;PLA2G3;GATA3;AGAP3;PRDM11;PRDM10;GLG1;CYB5R3;PLEK2;ST3GAL6;ZBTB7B;HMOX2;EDEM3;CDK19;PMM1;STARD10;PRDX6;PBX1;SLC16A13;RNF222;EHD3;EIF5;GIPC1;TRIP6;REL;LGMN;FARSB;ARF1;TCF25;CLTC;TCF20;PYGL;SMG7;CLINT1;TRIOBP;TRIM8;DSTYK;CTBS;…
SMAD3 30307970 ChIP-Seq HCASMC Human CoronaryArtery	516/1759	1.83068e-17	1.15485e-16	0	0	1.61989	62.4294	RPL3;TRIO;ZNF292;TSKU;NAMPT;XYLB;NUP214;STARD4;RBFOX2;NUP210;ATG10;RNF126;ZSCAN20;SCO2;BIN1;RUFY2;ASTN2;CFAP97;CGGBP1;RNF122;ZNF276;SLBP;URI1;ZNF395;AGAP3;PRDM11;RNF213;GSG1L;AMZ2;PLCG1;HMGXB3;GTF2IRD2B;LHPP;S100A10;JAG2;F8A1;GTF2IRD2;ERLIN1;PRRC2C;NR1D2;ERLIN2;INO80;GPN1;TPBGL;PRRC2B;XKR8;CPEB1;TBL2;AGO3;FASN;PKIA;SFXN1;CDK13;PAM;CPEB2;LGMN;GABRB3;GPI;TRMU;CDKN1A;GMEB2;HEXB;NCAPG2;DIS3L;LPCAT1;P…
PRDM5 23873026 ChIP-Seq MEFs Mouse	290/873	2.13258e-17	1.33418e-16	0	0	1.91308	73.4368	SLC35B3;ISCA1;EHMT2;CCNC;SLC4A2;SMC2;PCMT1;RPS6KA3;RPS6KA6;PSMD5;CREB3L2;NAMPT;GOLGA1;HOXA3;CPNE3;ZNF169;GOLGA7;EPHB4;TBC1D22B;AGFG2;CDK5RAP2;NUP214;TSPYL2;UNC13B;DAXX;ATP6V1G1;TSPYL1;NSMCE2;ARRDC3;ALG2;MTUS1;ESCO2;GTPBP2;PHKA2;HCFC1;RRAGA;LACTB2;CEP57L1;VDAC3;BCORL1;EZR;CBLL1;ZNF395;ABCB1;PAXIP1;PRKDC;MAGED1;MAPKAP1;MEPCE;SLC35D2;GATA4;CD99L2;ZC3HAV1;BRCC3;APOO;CYB5R4;PTDSS1;RNF216;RBM10;ATG5;SR…
ZFP281 27345836 Chip-Seq ESCs Mouse	487/1646	3.05732e-17	1.89704e-16	0	0	1.63639	62.2259	MYT1L;EHMT2;RAPH1;HNRNPU;SLC4A2;GPATCH8;ELK3;ELK4;NYNRIN;GCSH;RNF112;HOXA9;DPYSL5;ZMIZ1;DPYSL2;MYC;ZC3H12A;RPL36;JUNB;PKNOX2;UNC13A;UNC5B;FNDC3B;DICER1;BCR;MTHFD1;PRKAR1A;TYRO3;PRKD2;RBCK1;DUS3L;CGGBP1;GRID2IP;COPS7B;BAZ2A;SLAIN1;GJC1;CYB5R1;HOXC4;SFN;LTA4H;ZBTB7B;HOXC9;ST3GAL2;EDEM3;CDK18;CDK19;PHC1;FZD2;JUND;JUP;CADM1;NCAPH2;RAB3IP;NR2F1;TMEM192;NR2F2;NR1D1;PRDX6;COL1A1;MLLT11;MLLT10;GLUD1;UCK2…
TET1 21490601 ChIP-Seq MESCs Mouse	480/1618	3.13057e-17	1.9267e-16	0	0	1.64193	62.3977	WIPF2;RRP1;SMC4;ZFYVE1;TSKU;DCAF6;ELK4;NYNRIN;PCMT1;CNST;ZMIZ1;WDR90;HOXA3;XYLB;CHGB;PRKAB2;MECR;TSPYL1;ATG10;FNDC3B;BCAN;DEPDC1B;MTAP;MTHFD1;SCO2;BIN1;GRID2IP;CDC42SE1;EXD2;FLII;BAZ2A;PRKCZ;GJC1;CHST11;EPB41L1;PRDX1;GAR1;RRS1;ST3GAL6;AMZ2;LTA4H;ZBTB7B;PPARGC1B;ATG5;GSTM4;JAG2;PRPF38A;JUP;CADM1;TRIP4;LNPEP;CDC7;GPN3;MLLT11;XKR7;ABTB1;TBL2;HNRNPK;MEX3A;HNRNPF;TRIP6;CPEB3;GPR19;GABRB3;CDKN1A;SETD2;…
PDX1 19855005 ChIP-ChIP MIN6 Mouse	180/476	3.77412e-17	2.30404e-16	0	0	2.31837	87.6708	SLC27A1;NARF;MYT1L;POP1;POP4;NUDT2;NUCKS1;UBE3B;ETS2;TIAL1;UXT;CHCHD5;ABHD11;PPP2R1A;CHEK2;BAALC;TSPYL2;ABT1;GABARAPL2;ACOT8;GABARAPL1;ANKRD49;NUP210;FBXW7;MAGI3;MED9;GTPBP4;GCAT;TOM1L2;DEPDC1B;MTHFD1;PARD3;PRPF3;HAT1;MSH5;ATF7;ERH;ATP6V0D1;CBLL1;BLZF1;SLBP;ZCCHC7;ENY2;DCUN1D5;PRKDC;SHC1;NDUFB11;IGSF1;MTMR4;HSP90B1;PTDSS1;PDCD10;MED31;ZMAT5;RHPN1;TBC1D17;GSTM4;TRAPPC3;PRPF38A;GOT1;DENND4B;GADD45A…
NANOG 18692474 ChIP-Seq MESCs Mouse	615/2172	4.20382e-17	2.54583e-16	0	0	1.54921	58.4175	USP6NL;MAML1;EHMT2;ITSN1;MRGPRE;SLC4A2;ENO1;BACH1;BACH2;ALKBH8;SCAMP5;PSMD5;MYC;ZC3H12A;CREB3L2;STMN1;PKNOX2;UNC13A;CSNK2A1;RPL21;UNC5B;CACNA2D1;ATG10;FNDC3B;GTPBP6;GTPBP4;MTHFD1;WDR82;ZSCAN22;FEZ2;RFX5;TYRO3;ATF7;PADI4;TPH2;PIF1;MTMR3;MAPKAP1;BAZ2A;GATA3;ZC3HAV1;IQGAP1;CFP;PRDM10;OAZ2;RIC8B;EPB41L1;EPB41L2;PRDX1;EPB41L3;CEP70;S100A13;SFN;PLEK2;S100A10;ICMT;PHC1;FZD2;GTF2IRD2;MCAM;RAB3IP;MTHFR;PR…
E2F1 21310950 ChIP-Seq MCF-7 Human	284/858	7.9378e-17	4.76898e-16	0	0	1.90112	70.4788	IPO11;TMEM41B;EHMT2;SMC6;PNN;COMTD1;PSMD5;DPYSL2;MYC;WDR90;CHEK1;DZIP1L;EPC1;LUC7L;CCNL1;XYLB;CDK5RAP3;ALG8;MBNL1;ATG10;FNDC3B;CMBL;HCFC1;SLC5A6;AFG3L2;DYNC1LI2;MTHFD1;SOAT1;SCO2;CLNS1A;TYRO3;MPPE1;TMEM126B;SLC22A4;TMEM87B;TMEM63B;PRKDC;HIF1A;ZNF706;EPB41L2;RDH10;MYO6;HIVEP1;S100A13;SFN;KCNN4;S100A10;EDEM3;ZNF142;ZNF260;LRBA;NCAPH2;RANBP17;MTHFR;CDC7;HSPBAP1;SMARCA4;FAM111A;ALDH6A1;POLA2;REL;INTS…
TBP 23326641 ChIP-Seq C3H10T1-2 Mouse	216/607	8.06697e-17	4.80842e-16	0	0	2.1119	78.2589	HSF2BP;TSKU;RPS18;MYC;ZC3H12A;RPL36;ARL6IP5;RPL35;ARFIP2;CPNE3;UBAP2L;HOXA7;RPS11;JUNB;TSPYL2;ABT1;ARRDC3;SLC35C1;ARMC9;MTUS1;ESCO2;TMEM80;GANC;GCAT;MYL6;BCORL1;MTMR2;ANP32A;TSHZ1;BAZ2A;ZBTB3;CYB5R3;RRAS;RRS1;HIVEP1;HIVEP2;ZBTB7B;ATP6V0A1;STAT5A;PRPF38B;SURF1;HOMER1;INTS2;NR2F1;MTHFR;PBX2;NR1D1;NR2F2;MLLT10;STAG2;INTS5;CORO7;CPEB2;CPEB4;CDKN1A;CITED2;GPAA1;MYL6B;BMI1;TRIM8;CHAF1A;SH3PXD2A;FASTK;G…
POU5F1 18347094 ChIP-ChIP MESCs Mouse	462/1555	1.00889e-16	5.96662e-16	0	0	1.64261	60.5015	SLC4A1AP;RPL3;MAML1;ITSN1;SMC6;ENO1;ZFYVE1;BACH1;HOXA9;NUB1;DPYSL5;DPYSL2;MYC;STMN1;HOXA3;HOXA7;HES6;PRKAB2;WSB1;UNC5B;CACNA2D1;ATG10;HPCAL4;MYL6;WDR82;PARD3;TYRO3;CGGBP1;CDC42SE1;MAPKAP1;ZC3HAV1;VPS26B;CFP;CYB5R1;RIC8B;EPB41L1;PRDX1;EPB41L3;PPARGC1B;ICMT;PHC1;HACE1;FZD2;CADM2;MTHFR;LNPEP;POU6F1;MLLT11;MLLT10;GLUD1;UCK2;FASN;PKIA;PPT1;REL;SFXN1;GPR19;SETD5;HEXB;PIGP;CLTC;SMG7;WDR44;SHF;TRIM8;CHAF…
TEAD4 22529382 ChIP-Seq TROPHECTODERM Mouse	509/1748	1.44622e-16	8.48671e-16	0	0	1.6005	58.3742	IPO11;NUP107;MAML1;WIPF2;ZFYVE1;DCAF7;GLS;UBASH3B;DPYSL5;DPYSL2;CREB3L2;MYB;JUNB;RNF111;CDK5RAP2;CHGB;FNBP4;RBFOX2;CACNA2D1;ATG10;FNDC3B;ARMC8;MED7;FAM133B;EML5;MTAP;MTHFD1;FEZ2;ASTN2;SHMT1;RPN1;BAZ2A;GATA4;GLG1;MTDH;CYB5R4;CHST11;EPB41L1;EPB41L2;EPB41L3;HMOX1;HMGXB3;PPARGC1B;CDK19;FZD3;NDFIP1;HACE1;DMPK;CADM1;LRBA;EDEM2;UPF3B;UPF3A;NR2F2;INO80;PBX1;PRRC2B;MRPL22;MLLT10;SLC6A6;FAM135B;UCK2;TADA2A…
ELF3 26769127 Chip-Seq PDAC-Cell Line Human	492/1680	1.62997e-16	9.49144e-16	0	0	1.61178	58.5927	USP6NL;CDA;NCKAP1;ZFYVE9;PWWP2B;HNRNPU;HNRNPR;ENO1;TSKU;ELK3;GLS;DCAF6;ELK4;COMTD1;CNST;ZC3H12A;FNBP4;PRKAB2;MECR;FNDC3B;DNTTIP2;BCAN;DEPDC1B;RBP4;DYNC1LI2;RNF126;ZSCAN20;PRKAR1A;BIN1;PARD3;RFX5;ATF7;FAR1;PRKD2;CDC42SE1;MTMR2;ZBTB8A;SAR1A;GATA3;VPS26B;GJC1;CYB5R1;CHST11;BLOC1S2;PRDX1;SFN;ZBTB7B;EDEM3;PHC2;ICMT;SNAPIN;FZD2;MCAM;ERLIN1;SLC16A12;NR1D2;CDC7;BTBD10;PRDX6;PBX1;MOV10;GLUD1;EIF5;SFXN3;HY…
ELK1 19687146 ChIP-ChIP HELA Human	238/691	1.74132e-16	1.00542e-15	0	0	2.01142	72.9878	NCKAP1;CPNE8;CHIC2;IPO11;RPL30;SLC4A1AP;POP1;PANK1;GHITM;SMC6;ALKBH6;ALKBH8;GLS;RPS14;HOXA9;PSMD6;PPP2R1A;RPS18;MYC;MAGOH;FBXO3;SEC63;ABT1;EPHA5;GABARAPL2;SMARCC1;NFKBIL1;ECH1;MTUS1;DNTTIP2;SND1;MYL6;RFX5;ATF7;BLZF1;PFN2;MTMR2;TMEM87B;PAXIP1;DCUN1D5;DHX8;CSTF3;SUPT4H1;IQGAP1;MTMR4;PRDX5;BRIP1;DHX34;ATG5;ZNF384;ZRANB2;HOMER1;XRCC4;XRCC5;EAF1;SIAH1;LNPEP;PUM1;WDR55;MLLT11;FAM111A;ZBTB6;RPL27A;TRMT1…
ATF3 27146783 Chip-Seq COLON Human	479/1628	1.75318e-16	1.00542e-15	0	0	1.62117	58.8158	CDA;CYFIP1;RPL3;ZFYVE9;POP4;RRP1;HNRNPU;GHITM;BACH1;BACH2;ELK3;GLS;ELK4;RNF112;ZC3H12A;HOXA3;HOXA7;CDK5RAP3;FNBP4;GABARAPL2;GABARAPL1;UNC13A;RPL21;GTPBP2;SND1;ARMC5;SCO2;PSME3;PSME4;ANKK1;PI4K2A;ZNF276;SLBP;FLII;BAZ2A;BLOC1S2;CEP70;SFN;PLEK2;GTF2IRD2B;HMOX2;PPARGC1B;S100A10;ZNF384;HACE1;ACE;JUND;HOMER1;GTF2IRD2;MCAM;RAB3IP;ERLIN1;NR1D2;UPF3A;NR2F2;NR1D1;ERLIN2;INO80;PRDX6;COL1A1;ABTB1;GLUD1;FASN;…
SMRT 22465074 ChIP-Seq MACROPHAGES Mouse	467/1580	1.84615e-16	1.05078e-15	0	0	1.63049	59.0698	NCKAP1;IPO11;CHIC2;ITSN1;RRP1;RAPH1;HNRNPU;ZFYVE1;ELK3;ELK4;SCAMP5;NUB1;ZMIZ1;MYC;ZC3H12A;PSMD1;IER5;FNBP4;STARD4;TSPYL1;UNC5B;ATG10;MED9;GTPBP2;ISL1;MED7;EML5;BIN1;FEZ2;PSME4;RFX5;PSME2;PI4K2A;CGGBP1;MTMR3;SAR1B;MEPCE;MTMR4;CYB5R1;CYB5R3;RIC8B;CHST11;PRDX1;CEP70;PLEK2;AMZ2;HMGXB3;HMOX2;CDK18;BTBD19;PHC2;DMPK;CHKA;NCAPH2;ERLIN1;PBX2;NR1D2;NR1D1;ERLIN2;INO80;SLC16A13;FAM111A;EIF5;REL;CDK12;AVL9;CD…
AF4 28076791 ChIP-Seq SEM Human Blood Leukemia	227/652	2.25565e-16	1.27427e-15	0	0	2.04297	73.6038	MAPKBP1;CCNJ;TMEM41B;MAML1;ZFYVE9;HNRNPU;XYLT1;BACH2;NUDT3;RCBTB2;HOXA9;UBASH3B;ZMIZ1;DPYSL2;MYC;MYB;ARL6IP5;THSD7A;CCNL1;IER5;SLC12A8;MBNL1;NUP210;ACTN1;ATG10;RUNX2;BCR;LARS2;KCNQ2;KCNQ5;MACF1;ANP32A;APCDD1;HIF1A;PRDM10;CHST11;EPB41L2;PRDX1;ADAMTS17;AMZ2;HIVEP2;SPTBN1;CEP78;PRPF38B;JUND;JUP;SMARCA2;PTK2;UCK2;SESTD1;HNRNPF;ANP32E;CPEB2;CALM2;FBXL4;ADA;CD200;ITM2B;RNF220;LIN54;TOP2B;CLIC4;BTG1;FAF…
NCOR1 26117541 ChIP-Seq K562 Human	479/1631	2.51711e-16	1.41145e-15	0	0	1.61661	58.0659	NCKAP1;SLC4A1AP;RPL34;HNRNPU;HNRNPR;MRGPRE;ENO1;BACH1;NYNRIN;PCMT1;CREB3L2;STMN1;RPL36;JUNB;RNF111;NUP214;GABARAPL2;ACOT8;UNC5B;ZNF282;EML2;SND1;BCR;ARMC5;ORAI3;RUFY2;MPPE1;CGGBP1;SAR1A;MEPCE;BAZ2A;ZC3HAV1;SLC5A3;OAZ2;GLG1;PRPSAP1;RNF213;GAR1;HMOX1;PLEK2;ZBTB7B;HOXC9;ST3GAL2;PRPF38B;ACE;FZD2;JUP;NFATC3;MTHFR;UPF3A;INO80;PRDX6;NR2F6;COL1A1;MLLT11;TBL2;HNRNPK;EIF5;HNRNPF;CDK13;CPEB2;CDKN1A;ZNF251;N…
KDM2B 26808549 Chip-Seq K562 Human	488/1673	4.85306e-16	2.7013e-15	0	0	1.60134	56.4661	HNRNPU;SLC4A2;TSKU;BACH2;DCAF6;COMTD1;HTR6;SAMD14;UBASH3B;DPYSL5;ZMIZ1;MYC;AKT3;ZC3H12A;STMN1;IER5;NUP214;HES6;NUP210;UNC5B;BCR;ZSCAN20;TYRO3;PRR18;DUS3L;PI4K2A;ZBTB8A;FIGNL2;GATA4;ZC3HAV1;PRDM11;PRKCZ;CHST11;PRDX1;SFN;ZBTB7B;NKX2-5;ATG5;ST3GAL3;S100A10;JAG2;NGFR;CREBBP;PHC2;FZD3;CHKA;RAB3IP;LNPEP;PRDX6;NR2F6;POU6F1;MOV10;UCK2;PPFIBP2;MEX3A;FAM135A;HNRNPF;PAM;CPEB2;SFXN5;CDKN1A;WDR47;BTG1;ZNF251;…
FOXM1 26100407 CHIP-SEQ Hek293 Flp-In Human	464/1577	5.59036e-16	3.08898e-15	0	0	1.61873	56.8502	IPO11;TRIO;MAML2;HNRNPU;HNRNPR;ENO1;PHB2;ZFYVE1;GPATCH8;DCAF7;ZDBF2;MYC;AKT3;IER5;CDK5RAP3;TSPYL2;GABARAPL2;HES6;PRKAB2;UNC5B;CACNA2D1;UNC5C;EML2;ARMC5;RBCK1;DUS3L;PI4K2A;EXD2;ZNF395;BAZ2A;GATA3;PRDM10;RIC8B;RDH10;PRDX1;CEP70;MYO6;ZBTB7B;ST3GAL2;ATG5;S100A10;EDEM3;BTBD19;ZNF384;CDK19;JUND;CADM1;GPR12;NR2F1;LNPEP;NR2F2;BTBD10;PBX1;GPN3;MLLT10;SLC6A6;EHD3;MEX3A;EIF5;FAM135A;PPT1;LGMN;BTG1;GMEB2;PHF…
RUNX1 22412390 ChIP-Seq EML Mouse	460/1561	5.69093e-16	3.12176e-15	0	0	1.62187	56.9318	NCKAP1;MAPKBP1;NUP107;MAML1;IFT172;POP4;RAPH1;HNRNPU;ALKBH8;ELK4;COMTD1;NUB1;MYC;FGFR1OP2;ADNP2;JUNB;PKNOX2;NGDN;SND1;HCFC1;MED7;BCR;PRKAR1A;CLNS1A;PSME4;RFX5;PRKD2;MPPE1;ZBTB8A;BAZ2A;GATA3;VPS26B;CFP;MTMR4;GLG1;CYB5R3;PRDX1;CEP70;LTA4H;PLCG1;ZBTB7B;PPARGC1B;ST3GAL3;VPS16;EDEM3;BTBD19;CDK19;JUND;JUP;GTF2IRD2;LNPEP;NR1D1;INO80;POU6F1;SLC16A13;MLLT10;SLC6A6;UCK2;CDK12;SFXN5;LIN54;SETD2;GMEB2;ARPC1B…
GATA2 22383799 ChIP-Seq G1ME Mouse	450/1522	6.67498e-16	3.63522e-15	0	0	1.62845	56.9028	MAML1;MYT1L;RPL34;ZFYVE1;SLC4A4;ELK3;GLS;ELK4;SAMD14;NUB1;PSMD5;ZC3H12A;MYB;STMN1;IER5;STARD4;RPL21;ARMC9;ATG10;GTPBP2;MTAP;PRKAR1A;PSME3;UNC50;DUS3L;PI4K2A;SAR1B;GATA3;PRDM11;GIGYF2;GLG1;MTDH;HMGXB4;CHST11;HMOX1;PLEK2;ST3GAL6;PLCG1;HMGXB3;ZBTB7B;PCDHA7;ATG5;EDEM3;CDK18;CREBBP;HACE1;ICMT;NDFIP1;JUP;PMM2;MRPL27;NFATC3;LNPEP;NR1D2;PBX1;SLC16A13;MLLT11;MLLT10;TBL2;FASN;OGDH;REL;CDK12;CPEB4;FARSB;ARF…
CNOT3 19339689 ChIP-ChIP MESCs Mouse	339/1083	7.56771e-16	4.09197e-15	0	0	1.7556	61.1256	VEZT;IPO11;PITPNB;PREP;ZDHHC5;XYLT1;ENO1;ZDHHC1;ANTXR2;ACTB;UBE2L3;PCMT1;COMTD1;HOXA3;DZIP1L;LONP1;EPC1;RPL35;FBXO8;IER5;CHGB;SRRM2;DAXX;MECR;UNC5B;ZFP3;ECH1;ARMC9;FNDC3B;MTUS1;CSNK1D;ACSL3;TMEM80;GCAT;THAP2;SRRM1;TIAM2;KCNQ1;PARD3;UNC50;TYRO3;MPPE1;KCTD18;DUS3L;IGSF1;FUT11;VPS26B;MTMR4;PRKCZ;GSPT1;MTDH;GJC1;SNX4;PRDX5;RDH10;PRDX1;MIER1;PCDHA5;SFN;KCNN2;CEP78;NGFR;WNT10B;ZRANB2;HOMER1;CDC7;NR1D2;…
SOX2 18692474 ChIP-Seq MEFs Mouse	460/1566	1.04008e-15	5.58399e-15	0	0	1.61399	55.6818	CDA;RPL3;MYT1L;IFT172;ITSN1;SLC4A2;ENO1;BACH1;ALKBH8;SCAMP5;MYC;PSMD1;JUNB;FNBP4;DAXX;CSNK2A1;RPL21;CACNA2D1;FNDC3B;GTPBP2;RFX5;TYRO3;CDC42SE1;CFP;S100A13;HMOX1;GSTM3;FZD3;PHC1;FZD2;JUP;MTHFR;PRDX6;NR2F6;WDR55;SLC16A13;MLLT11;MOV10;GLUD1;SLC6A6;FASN;PKIA;GIPC1;TRIP6;PPT1;SFXN1;GPR19;HEXB;TCF20;MED18;UBL3;CSRP1;PBK;NEFL;EMB;JARID2;ENOPH1;CEP55;HELLS;SPHK2;SSR2;MAMDC2;COPZ2;PAX6;FOS;BACE1;PLSCR1;SL…
TFAP2A 35110662 ChIP-Seq HEPM Human Embryo	354/1144	1.07235e-15	5.71669e-15	0	0	1.7279	59.5587	SLC35B3;PGAP4;ITSN1;XYLT1;ZDHHC7;GHITM;ANTXR2;BACH1;GLS;TIAL1;RNF112;RPS16;DPYSL2;MYC;STMN1;CHEK1;PIP4K2B;CCNL1;JUNB;PAQR8;ABT1;JMJD4;PRKAB2;STARD4;RBFOX2;ZNF282;ACTN1;FNDC3B;YOD1;ACSL3;TMEM170A;BCAN;DEPDC1B;IFT88;CEP57L1;NINJ1;MXRA8;ATF7;FLYWCH2;KCNQ5;TRIM16;DNA2;SLC22A4;MACF1;ZBTB8A;NECAB3;DHX8;TMEM63B;ANAPC16;RRAD;CSTF3;DCUN1D4;BAZ2A;AGAP3;MTMR4;PRDM11;MTMR7;PRPSAP1;SEC14L2;PRPSAP2;RIC8B;PCBP3…
FOXA2 19822575 ChIP-Seq HepG2 Human	698/2553	1.25184e-15	6.62686e-15	0	0	1.47875	50.7422	TRIO;MAML2;IFT172;ITSN1;XYLT1;ENO1;TSKU;SLC4A5;BACH2;MYLK;ELK4;SAMD14;UBASH3B;ZMIZ1;AKT3;ZC3H12A;CREB3L2;STMN1;PSMD1;ADNP2;ANKS1A;JUNB;EARS2;CDK5RAP2;MED1;ACOT8;MECR;UNC5B;ZNF282;FNDC3B;DNTTIP1;GANC;CLPX;BCR;DEPDC1B;RBP4;PARD3;PSME4;AGTR1;PSME1;TYRO3;ATF7;PRR18;TPH2;ABCB1;RPN2;ABCB4;MAPKAP1;GATA4;ZC3HAV1;IQGAP1;PRDM10;PRKCZ;HIF1A;MTMR7;PRPSAP1;RIC8B;EPB41L1;EPB41L2;PRDX1;VTI1A;S100A13;LHPP;ST3GAL…
CEBPB 21427703 ChIP-Seq 3T3-L1 Mouse	450/1531	1.98842e-15	1.0453e-14	0	0	1.6139	54.6328	USP6NL;CHIC2;RPL31;IFT172;HNRNPU;SMC6;BACH1;SLC4A4;ELK4;SAMD14;NUB1;PSMD4;PSMD5;ZMIZ1;MYC;ZC3H12A;HOXA3;ADNP2;JUNB;RPL39;PKNOX2;CHID1;FNBP4;UNC5B;ATG10;FNDC3B;UNC5C;GTPBP2;SND1;HCFC1;BCR;PRKAR1A;WDR82;PARD3;TYRO3;ZBTB8A;PRDM11;HIF1A;OAZ2;PRPSAP1;XKRX;CYB5R4;PTPMT1;HMOX1;SFN;PLCG1;ST3GAL2;CDK19;SNAPIN;RAB3IP;STARD10;NR2F2;PRDX6;FAM111A;TRIP6;PPT1;FARSB;ARPC1B;SNX12;ADK;WDR41;EFCAB5;SMG7;CLINT1;TRI…
CTCF 33576154 ChIP-Seq Human PerigastricLN ProstateCancer	643/2328	2.31524e-15	1.20871e-14	0	0	1.49477	50.3726	WIPF2;EHMT2;RRP1;GHITM;TPGS1;SMC4;BACH1;SLC4A5;RRP9;MYLK;ELK4;PSMD9;COMTD1;PSMD6;NUB1;DPYSL5;MYC;DPYSL3;RPL36;PSMD1;MTERF1;CDK5RAP3;XYLB;EARS2;PKNOX2;DDX18;PRKAB2;CACNA2D1;NGDN;WDR73;EML2;CLPX;BCR;FAM133B;MYL6;DYNC1LI2;RNF126;ARMC5;SCO2;PSME3;SARNP;RUFY2;TYRO3;RBCK1;UQCRC2;ALG10B;MTMR1;ZNF395;MTMR3;RPN1;BAZ2A;MTMR4;PRPSAP1;RNF216;EPB41L1;ADAMTS17;CEP70;MYO6;GAR1;ZBTB7B;LHPP;MYH7B;NGFR;CDK18;ACE;J…
MAF 26560356 Chip-Seq TH1 Human	474/1631	2.74571e-15	1.42363e-14	0	0	1.59016	53.3162	CHIC2;MAML2;PWWP2B;ZNF292;HNRNPR;ENO1;ALKBH8;ELK3;GLS;DCAF6;ELK4;SAMD14;ZC3H12A;STMN1;IER5;JUNB;HES6;PRKAB2;HPCAL4;TMEM80;EML2;BCR;MYL6;ZSCAN20;RFX5;CDC42SE1;MEPCE;GATA3;ZC3HAV1;SLAIN1;MTMR4;HIF1A;CYB5R1;PRPSAP2;RNF213;PRDX1;GAR1;HOXC4;SFN;PLCG1;ZBTB7B;ST3GAL3;S100A10;GSTM4;EDEM3;GSTM3;BTBD19;PHC2;ICMT;ACE;JUND;DMPK;PBX2;MTHFR;NR1D2;CDC7;XKR8;FAM111A;MOV10;MLLT10;EIF5;TADA2A;HNRNPF;SFXN3;PPT1;CDK…
KLF4 26769127 Chip-Seq PDAC-Cell Line Human	485/1678	3.5343e-15	1.82005e-14	0	0	1.57869	52.533	CDA;CHIC2;MAML2;PWWP2B;IPP;HNRNPU;HNRNPR;ENO1;BACH1;TSKU;ELK4;COMTD1;ZMIZ1;AKT3;ZC3H12A;STMN1;HOXA3;RPL36;IER5;FNBP4;MECR;RPL21;GTPBP4;EML2;BCR;BCAN;EML5;DEPDC1B;PRKAR1A;PARD3;ORAI3;PSME4;PIF1;ZBTB8A;GJC1;CYB5R1;PRDX1;VPS11;SFN;ST3GAL6;ZBTB7B;GSTM3;CDK18;BTBD19;PRPF38B;PHC2;ICMT;ACE;JUND;PMM1;CHKA;ERLIN1;PBX2;MTHFR;NR2F2;ZNF34;INO80;MRPL23;GPN1;PRDX6;PBX1;XKR8;COL1A1;MOV10;GLUD1;SLC6A6;MEX3A;EIF5…
EOMES 20176728 ChIP-ChIP TSCs Mouse	376/1243	5.67945e-15	2.90496e-14	0	0	1.67316	54.883	MAPKBP1;SLC23A2;CYFIP1;VEZT;CHIC2;TMEM41B;RPL31;DIXDC1;NUDT2;ENO1;ALKBH6;ZFYVE1;SMC4;PWP1;ELK3;NUB1;HERC2;SNRPD2;ZMIZ1;MYC;HOXA3;CPNE3;RPL37;RPL39;GOLGA7;GABARAPL2;JMJD4;GABARAPL1;SMARCC1;WSB1;UNC5B;ARL15;GTPBP6;ANK3;TMEM80;SRRM1;FNDC5;ARMC5;LACTB2;PSME3;ZSCAN22;VDAC3;DUS3L;PFN2;MTMR2;SLC22A5;SHMT1;CSTF3;DCUN1D1;GATA3;IQGAP1;IGSF9;PGS1;CYB5R3;TSPAN9;DHX35;PCBP1;ATG5;S100A10;ATP6V0A1;SURF1;PHC1;XR…
BCL3 23251550 ChIP-Seq MUSCLE Mouse	242/725	5.88346e-15	2.98621e-14	0	0	1.91635	62.7923	ISCA1;PANK2;NUP107;PITPNA;GCC2;GHITM;SLC4A5;DCAF6;CCAR1;PCMT1;RPL18A;ZMIZ1;FBXO6;HOXA7;PELO;NUP214;TSPYL2;MECR;SMARCC2;ZFP1;ARL15;IFRD2;ECH1;DNTTIP2;ANK3;MFSD11;GCAT;SLC5A6;CLNS1A;ATF7;ATP6V0D1;BLZF1;MTTP;VPS26B;MTMR4;GIGYF2;GLG1;GSPT1;IGSF9;PCDH17;PRDX5;DHX32;ZBTB7B;FIS1;JUND;GDF7;ABTB1;SLC6A6;HNRNPK;CDAN1;PPT1;INTS5;NDUFAF3;RPS21;ITM2B;GPR19;PTPRU;DAZAP1;PIGP;KIF11;SMG7;AATF;SMG6;CSRP1;NCS1;ARI…
SOX9 26525672 Chip-Seq HEART Mouse	390/1299	5.91719e-15	2.98621e-14	0	0	1.65662	54.2723	RPL30;MYT1L;ITSN1;HNRNPU;ENO1;DCAF6;PSMD5;ZMIZ1;DPYSL2;AKT3;NAMPT;PSMD1;PIP4K2B;CDK5RAP3;CDK5RAP2;MBNL1;TSPYL1;WSB1;NGDN;ISL1;MTAP;RNF126;BIN1;SARNP;PSME4;ATF7;RPN2;PRKDC;FLII;SHMT1;MAPKAP1;BAZ2A;MTMR4;MTDH;CHST11;VTI1A;RRS1;LTA4H;ZBTB7B;CDK19;HACE1;CHKA;CADM2;PNO1;LRBA;NR2F1;COL1A1;FAM135B;EHD3;EIF5;FAM135A;PKIA;CDK13;CPEB3;PAM;ADK;MED15;CSRP2;EMB;JARID2;GARNL3;IFT140;MYOF;NSUN3;ITPK1;SLC39A11;S…
TAL1 20566737 ChIP-Seq PRIMARY FETAL LIVER ERYTHROID Mouse	438/1492	6.17485e-15	3.07691e-14	0	0	1.60897	52.6427	IPO11;RPL3;TRIO;RPL31;ITSN1;RRP1;ZFYVE1;BACH1;ALKBH8;SMC2;PSMD9;COMTD1;HTR6;UBASH3B;PSMD5;ZMIZ1;MYC;STMN1;IER5;CDK5RAP3;MBNL1;GTPBP2;GTPBP4;DEPDC1B;MTAP;PSME3;FEZ2;ORAI3;UNC50;RPN2;ABCB4;RPN1;COPS7B;BAZ2A;ZC3HAV1;RNF216;CHST11;CEP70;ST3GAL6;ZBTB7B;PHC2;NDFIP1;HOMER1;STARD10;MTHFR;NR1D2;PRDX6;PBX1;SLC16A13;XKR8;ABTB1;UCK2;EIF5;GIPC1;HNRNPF;HYOU1;LGMN;RNF220;LIN54;SETD5;BTG1;TCF25;CLTC;ADK;LPCAT1;T…
PU 27001747 Chip-Seq BMDM Mouse	458/1573	6.17821e-15	3.07691e-14	0	0	1.59218	52.0925	NUP107;RPL31;WIPF2;EHMT2;RAPH1;HNRNPU;ELK3;GLS;DCAF6;ELK4;COMTD1;ZMIZ1;AKT3;MYB;PSMD1;IER5;DDX18;MBNL1;TSPYL1;UNC5B;ARMC9;DICER1;GTPBP4;DEPDC1B;MYL6;PRKAR1A;TPH2;MTMR3;SAR1A;ANAPC16;PLA2G3;COPS7B;BAZ2A;HIF1A;GIGYF2;PRPSAP1;CYB5R1;PRPSAP2;RIC8B;CHST11;RDH10;RRS1;AMZ2;LTA4H;EDEM3;CDK18;CDK19;JUP;RAB3IP;NR1D1;PRDX6;PBX1;COL1A1;RNF222;UCK2;FAM135A;FASN;REL;CDK12;PAM;FARSB;CPEB4;ARHGAP9;DENND1B;CDKN1A…
NKX2-5 21415370 ChIP-Seq HL-1 Mouse	308/980	9.83212e-15	4.86465e-14	0	0	1.76042	56.7792	SLC23A2;CDA;IPO11;SLC4A1AP;AHCYL1;TRIO;TMEM41B;RPL31;PANK1;WIPF2;NUDT2;ZDHHC6;HNRNPU;CBLB;SMC6;ZDHHC1;MKI67;ALKBH6;TXNDC15;ELK4;GCSH;PSMD4;TRIM28;MYC;CHEK2;ZC3H12A;CREB3L2;RPL36;LONP1;VPS39;SRRM2;JMJD4;RPL21;FNDC3B;ACTN4;ARMC8;WDR73;ACSL3;BCAN;PRKAR1A;PARD3;ORAI3;ZSCAN21;PREB;UQCRC2;ATP6V0D1;CBLL1;SLBP;PAXIP1;IGSF3;SHMT1;COPS7B;BAZ2A;OAZ2;PGS1;TGOLN2;CYB5R1;PRPSAP2;EPB41L2;DHX35;BLOC1S2;DHX36;PLE…
SPI1 22096565 ChIP-ChIP GC-B Mouse	321/1032	1.20845e-14	5.94024e-14	0	0	1.73535	55.6125	IPO11;CCNI;ITSN1;GCC2;IFI30;ENO2;ANTXR2;CCDC102A;ACTB;ZDHHC3;ELK4;PCMT1;RPS14;TRIM28;RPL18A;PPP2R1A;DHX57;CHEK2;ARL6IP5;TRIM25;ATXN7L1;RPL37;RPS11;JUNB;TBC1D10B;FNBP4;UNC13A;ANK3;BCS1L;CLPX;GTPBP4;SRRM1;EML5;RNF126;ARMC5;PSME2;CCDC86;ATF7;KCNQ5;PREB;PRKD2;DUS3L;BLZF1;CDC42SE1;RRAD;CSTF3;TMTC2;ZC3HAV1;MTMR4;CFP;ZBTB3;IGSF9;PRDX5;RIC8B;CHST11;PCBP4;PDCD10;HIVEP1;HIVEP3;ST3GAL2;S100A10;VPS16;ATP6V0A…
EVI1 22308434 ChIP-Seq SKOV3 Human Ovary OvarianCancer	315/1010	1.47665e-14	7.20282e-14	0	0	1.7413	55.4542	RPL4;MAPKBP1;AHCYL1;RPL3;IFITM2;POP1;RPL31;ITSN1;DIXDC1;MTFR1L;ZFYVE1;CCAR2;RPS15;CNST;DPYSL2;CHEK1;MAGOH;RPL36;LUC7L;LONP2;RPL39;TNS2;CDK5RAP2;MED1;ACOT8;RBFOX2;METTL3;UNC5C;ACSL3;BCS1L;MFSD11;TIAM2;DDX39B;PPP1R3B;PDE12;GUF1;DNA2;MMADHC;PFN2;DCUN1D5;TSHZ1;SUPT4H1;LIAS;HIF1A;ZMPSTE24;TGOLN2;APOO;BLOC1S6;PRPSAP2;DHX32;PCDHA1;PDCD10;ZNHIT3;S100A13;CSTF1;LTA4H;RDH13;TP53BP1;HMOX2;PROSER3;RAB11FIP5;A…
CHD1 19587682 ChIP-ChIP MESCs Mouse	214/626	1.48433e-14	7.20282e-14	0	0	1.982	63.1092	RPL4;CYFIP1;RPL3;IFITM2;RPL31;POP4;RPL34;WIPF2;ZDHHC5;CCNC;ALKBH6;GCSH;TIAL1;NUB1;SNRPD2;TRIM28;PSMD5;PPP2R1A;CHEK2;CREB3L2;RPL37;SEPHS1;MED1;STARD4;ALG8;RPL21;NGDN;ALG3;ANK3;CLPX;PSME4;VDAC3;TMEM126B;ATP6V0D1;CBLL1;PIF1;MTMR3;CSTF3;RPAP1;GLG1;GSPT1;SNX4;SYNGR1;PRDX1;RRS1;CEP78;ATP6V0A1;PRPF38B;PHC1;ZRANB2;HOMER1;PNO1;GADD45A;XRCC5;NCAPH2;MRPL27;NFATC3;ZWINT;WDR55;RPS26;TBL2;RPL27A;NOL10;ITM2B;GP…
YAP1 20516196 ChIP-Seq MESCs Mouse	528/1868	1.53436e-14	7.39817e-14	0	0	1.53224	48.7377	IPO11;MAML2;ZFYVE9;RPL34;HNRNPU;XYLT1;BACH2;ALKBH8;GLS;SMC2;MYLK;PCMT1;UBASH3B;DPYSL5;WDR93;ZMIZ1;MYC;DPYSL3;NAMPT;MYB;RPL37;CDK5RAP2;UNC13B;DDX18;MED1;STARD4;CACNA2D1;MED9;UNC5C;SND1;BCR;LARS2;EML5;PRKAR1A;PARD3;PSME4;PRKD2;MTMR3;SHMT1;RPN1;PLA2G3;GATA4;GATA3;XKRX;CYB5R3;RIC8B;RNF216;CHST11;PRDX1;ADAMTS17;VTI1A;GSG1L;HOXC4;PLEK2;HMOX2;ST3GAL3;CREBBP;PHC1;HACE1;FZD2;JUP;CADM1;CADM2;LRBA;STARD10;S…
KLF4 19030024 ChIP-ChIP MESCs Mouse	352/1157	1.8857e-14	9.03464e-14	0	0	1.68356	53.2038	RPL4;IFITM1;SLC4A1AP;RPL3;IFITM2;ZDHHC5;GCC2;ENO1;SLC4A2;ACTB;UXT;HOXA9;TRIM28;RPL18A;DPYSL5;ZMIZ1;PPP2R1A;RPS18;MYC;MYB;STMN1;CHEK1;TRIM25;RPL37;SOX9;RPS11;CCDC93;JUNB;TBC1D10B;GABARAPL2;ALG8;RPL21;IFRD2;ECH1;NSMCE2;METTL3;ALG3;YOD1;LACTB2;KCNQ1;ZSCAN21;ATP6V0D1;SLC22A4;ANP32A;CSTF3;TSHZ1;FUT11;GATA4;PCDH17;SEC14L2;EPB41L1;TSPAN9;RDH10;PCBP1;PRDX1;HIVEP1;RCE1;ZBTB7B;HOXC9;NKX2-5;RALGDS;VAT1;SURF…
SETDB1 19884255 ChIP-Seq MESCs Mouse	432/1478	2.07882e-14	9.89725e-14	0	0	1.59741	50.3255	NUP107;EHMT2;GLS;COMTD1;PSMD6;DPYSL5;DPYSL2;MYC;ZC3H12A;STMN1;RPL37;CDK5RAP3;PRKAB2;UNC13A;CSNK2A1;NUP210;RPL21;GTPBP2;DEPDC1B;DYNC1LI2;MTAP;BIN1;TYRO3;PADI4;ASTN2;ALG10B;CGGBP1;MTMR2;SHMT1;BAZ2A;SLC5A3;PRKCZ;ADAMTS10;EPB41L1;EPB41L3;GSG1L;LTA4H;ZBTB7B;ATG5;VPS16;WNT10B;CHKA;DMPK;GTF2IRD2;MCAM;PMM2;PBX2;MTHFR;TRIP4;NR2F6;SLC16A13;COL1A1;MOV10;GLUD1;SLC6A6;UCK2;PPFIBP2;FASN;SFXN3;HYOU1;SFXN1;CDKN1…
RUNX2 24764292 ChIP-Seq MC3T3 Mouse	462/1600	2.10572e-14	9.96269e-14	0	0	1.57282	49.5305	NCKAP1;RPL3;ITSN1;DCAF7;GLS;WDR93;ZMIZ1;MYC;ADNP2;IER5;JUNB;PKNOX2;FNBP4;NUP214;CHID1;ARMC9;SND1;CLPX;PRKAR1A;BIN1;RFX5;ATF7;PIF1;PLA2G3;BAZ2A;GATA3;AGAP3;OAZ2;PRPSAP1;CYB5R3;RIC8B;PLEK2;WNT10B;BTBD19;PRPF38B;PHC2;JUND;JUP;NCAPH2;LNPEP;NR1D1;ERLIN2;INO80;COL1A1;UCK2;HNRNPF;HNRNPD;CDK12;AVL9;LIN54;CDKN1A;CSAD;SMG7;MED15;TRIOBP;SHF;TRIM8;DSTYK;CSRP1;CTBS;UPF1;ANXA2;GSTO1;SPHK2;PGAM1;SSR2;MYOF;ANXA5…
SRF 21415370 ChIP-Seq HL-1 Mouse	312/1001	2.17523e-14	1.02276e-13	0	0	1.7391	54.7104	SLC35B3;CYFIP1;IPO11;POP1;DIXDC1;SMC6;COMTD1;TRIM28;ZC3H12A;CHEK1;ARL6IP5;CCNL1;IER5;GOLGA7;XYLB;FNBP4;DDX18;JMJD4;PRKAB2;ZFP1;ARL15;COG5;IFRD2;ECH1;METTL3;GTPBP6;WDR73;MED7;LACTB2;ZSCAN22;BOLA3;RFX5;UNC50;ZSCAN21;CCDC86;ATF7;CBLL1;OBSL1;RNF122;SHMT1;MAPKAP1;RPN1;BAZ2A;LIAS;ADAMTS10;TGOLN2;BRIP1;PTDSS1;BLOC1S2;ATG5;CTSA;SRPK2;FIS1;SURF1;PRPF38A;HOMER1;TGDS;EDEM2;EAF1;PDE2A;MRPL27;MTHFR;BTBD10;SMA…
GABP 17652178 ChIP-ChIP JURKAT Human	211/617	2.18879e-14	1.02279e-13	0	0	1.98239	62.3518	LTV1;RPL30;PANK2;NUP107;RPL31;RPL34;ZDHHC6;CBLB;GCC2;RPS14;PSMD6;RPS18;MAGOH;FBXO8;VPS39;NUP214;ABT1;DDX18;AQR;NFKBIL1;METTL3;DNTTIP2;GTPBP4;THAP2;PSME4;CBLL1;BLZF1;SAR1A;DCUN1D5;DHX8;MAPKAP1;CSTF3;SUPT4H1;MTMR4;RPAP1;ZMPSTE24;PCBP1;DHX36;RRS1;VTI1A;SURF6;FIS1;SURF1;XRCC4;SLC35E1;EAF1;TRIP4;PARP11;GOLGB1;CALU;MPHOSPH10;DZIP3;ARHGAP9;TRMU;CLTC;NKAP;HINT2;SEC61G;AP3S2;GABPA;UBL7;COX8A;LYPLA2;ZC3H10…
CREB1 15753290 ChIP-ChIP HEK293T Human	162/440	2.23915e-14	1.0399e-13	0	0	2.21439	69.5984	DCLRE1B;SRP19;RAB3A;AHCYL1;NARF;CCNT1;RPL31;PITPNB;PPAN;LOXL3;NUDT2;STK19;GHITM;PWP1;ZDHHC3;UXT;RPS14;RPL18A;SNRPD2;RPS18;RUVBL1;MAGOH;LUC7L;RPL37;FBXO8;RPL39;ABT1;WSB1;RPS5;IFRD2;NFKBIL1;AIP;UBE4A;SDHC;CDC25A;FBXW2;SLC5A6;FANCD2;PSME3;PLAA;KPNB1;SEL1L;AK2;COPS7B;MTMR4;FHIT;GTF2E1;RLF;PRPF8;TGOLN2;NPAT;PRDX5;TPR;NPHP1;CSTF1;ZNF426;MARK3;GOT1;HSPA5;SUPT5H;LSM3;CCT6A;CLK1;EIF5;SON;NR4A3;BCL6;SYNJ1;…
FOSL1 28411283 ChIP-Seq MDA231-LM2-4175 Human BreastCancer	372/1238	2.3389e-14	1.0796e-13	0	0	1.65567	51.9658	CYFIP1;AHCYL1;ENO1;MSANTD4;ANTXR2;SLC4A4;CCAR2;NUDT3;ZNF608;UBASH3B;ZMIZ1;AKT3;ZC3H12A;STMN1;TRIM25;EPC2;RPL37;JUNB;ZNF169;ABT1;GABARAPL1;MBNL1;NUP210;COG5;ACTN1;ECH1;DNTTIP1;P3H4;VWA5B2;EML2;GTPBP4;SRRM1;BCR;FAM133B;SHTN1;SOAT1;PDE12;MAP1B;CCDC86;TRIM16;TLN2;PI4K2A;SLC22A4;MACF1;ANAPC16;COPS7B;BAZ2A;MTMR4;SDSL;PRDM10;GSPT1;PRPSAP1;NEU3;RRAS;CHST11;EPB41L1;ADAMTS17;CSTF1;MLEC;SFN;HIVEP3;ST3GAL6;D…
POU2F1 27270436 ChIP-Seq VCaP Human Prostate Carcinoma	294/933	2.87951e-14	1.32108e-13	0	0	1.76476	55.0228	JPT1;IPO11;SLC35B4;CCNI;IFT172;ITSN1;H2AC19;DIXDC1;CCP110;ZDHHC6;HNRNPR;MSANTD4;MKI67;NUDT3;PNN;ZFYVE26;RPS16;ZNF608;KAT5;MYC;CREB3L2;CHEK1;ADNP2;HOXA7;RPS11;TBC1D10B;GABARAPL1;MBNL1;ARRDC3;HPCAL4;THAP2;ADGRB2;LACTB2;SARNP;ATF7;CBLL1;ILRUN;ZBTB8A;DCUN1D5;BAZ2A;TRMT2A;PRDM10;OAZ2;ZBTB3;GMCL1;PRDX5;PRPSAP2;RRAS;TSPAN9;MIER1;PCBP2;GAR1;CSTF1;LTA4H;RCE1;ZBTB7B;HOXC9;PPARGC1B;ST3GAL3;JAG2;VAT1;FIS1;ZN…
FOXO1 25302145 ChIP-Seq T-LYMPHOCYTE Mouse	461/1599	2.97517e-14	1.35675e-13	0	0	1.569	48.8679	CHIC2;NUP107;RPL31;HNRNPU;ZFYVE1;BACH2;DCAF7;ALKBH8;GLS;ELK4;SAMD14;UBASH3B;ZMIZ1;AKT3;DPYSL3;ZC3H12A;IER5;FNBP4;UNC13B;MBNL1;DAXX;HCFC1;MED7;BCR;DEPDC1B;MTAP;DYNC1LI2;BIN1;TYRO3;PI4K2A;MEPCE;RPN1;BAZ2A;IQGAP1;PRDM10;MTDH;RNF216;CEP70;AMZ2;ST3GAL3;S100A10;BTBD19;CREBBP;ICMT;NDFIP1;GTF2IRD2;RAB3IP;NFATC3;NR1D2;NR1D1;MRPL23;PRDX6;POU6F1;COL1A1;MLLT10;EHD3;PPFIBP2;HNRNPF;HNRNPD;AVL9;LIN54;BTG1;HEXB;…
ASXL1 24218140 ChIP-Seq BMDM Mouse	204/593	3.06437e-14	1.38906e-13	0	0	1.99912	62.2054	NUP107;RPL31;EHMT2;ZDHHC6;LDLRAD4;GLS;RRP9;ELK4;UBASH3B;KAT5;TRIM28;DPYSL2;IER5;JUNB;CCDC93;NUP214;WSB1;NFKBIL1;TINF2;THAP2;DYNC1LI2;DDX39B;WDR82;LACTB2;UNC50;CCDC86;MPPE1;KCTD18;GGNBP2;MRPL16;VPS26B;CYB5R1;STRIP1;CYB5R4;PRDX5;RDH10;VTI1A;RDH13;HMGXB3;RAB11FIP2;CDK18;PRPF38B;SURF4;ERLIN1;PBX2;BBIP1;SMARCA2;PRRC2A;MSRA;TADA2A;HYOU1;CPEB3;WDR47;BTG1;UBXN1;BHLHE41;KIF11;IER3IP1;EEA1;TRIM8;DSTYK;ZMYM…
GATA6 25053715 ChIP-Seq YYC3 Human	470/1639	4.25115e-14	1.91073e-13	0	0	1.55762	47.9576	USP6NL;MAML2;MYT1L;POP4;HNRNPU;HNRNPR;ENO1;ENO2;TSKU;DCAF7;GLS;DCAF6;COMTD1;HTR6;ZMIZ1;MYC;IER5;JUNB;RNF111;GABARAPL1;GTPBP4;SCO2;PARD3;PSME3;PSME1;TYRO3;PRKD2;TMEM126B;ZBTB8A;BAZ2A;MTMR4;HIF1A;CYB5R3;EPB41L2;ADAMTS17;MYO6;S100A13;HOXC4;SFN;PLEK2;ST3GAL6;ZBTB7B;HMOX2;S100A10;GSTM4;EDEM3;GSTM3;CDK18;PRPF38B;PHC2;ACE;JUP;CHKA;GTF2IRD2;EDEM2;ERLIN1;MRPL27;MTHFR;UPF3A;NR2F2;NR1D1;INO80;PRDX6;PBX1;FAM…
NANOG 21062744 ChIP-ChIP HESCs Human	220/654	4.26571e-14	1.91073e-13	0	0	1.93439	59.5514	SLC23A2;CHIC2;RPL30;CCNK;RPL3;SLC35B4;MAML1;DIXDC1;LDLRAD3;ENO1;ZDHHC1;BACH1;ZFYVE1;ELK4;TIAL1;EPC1;CDK5RAP2;SEC63;TBC1D10B;CHID1;DAXX;NSMCE2;MTUS1;PPP1R3F;MYL6;WDR82;OBSL1;PIF1;SLBP;TMEM87B;TSHZ1;COPS7B;BAZ2A;LIAS;GLG1;OAZ2;MTDH;BRIP1;NKAIN4;RRAS;TSPAN9;MIER1;TRPM7;RAB11FIP5;FZD2;ZRANB2;TGDS;RAB3IP;RANBP17;DCLK2;LNPEP;EXT1;TBL2;ZBTB6;PKIA;ID1;SFXN3;SFXN1;CALM3;FBXL3;CPEB3;FBXL4;RCOR2;CPEB4;GPR19…
ATF3 23680149 ChIP-Seq GBM1-GSC Human	473/1652	4.59781e-14	2.04738e-13	0	0	1.55444	47.7378	NUP107;RPL3;POP4;WIPF2;GHITM;ENO1;RRP8;ELK3;MYLK;UBASH3B;ZMIZ1;DPYSL2;MYC;ZC3H12A;CDK5RAP3;PRKAB2;DAXX;GABARAPL1;RPL21;DNTTIP1;GTPBP2;TMEM80;EML2;BCAN;EML5;MYL6;PSME3;ANKK1;PI4K2A;RNF122;CDC42SE1;MTMR2;RPN2;ZNF22;IQGAP1;SDSL;MTMR4;GJC1;PRDX5;CYB5R3;PRDX1;GAR1;RRS1;S100A13;LTA4H;PLCG1;GTF2IRD2B;S100A10;BTBD19;PHC2;PRPF38A;GTF2IRD2;EDEM2;NR2F1;SLC16A12;NR1D2;NR1D1;GPN1;PRDX6;MLLT11;GLUD1;SLC6A6;TRI…
KDM6A 18722178 ChIP-ChIP U937 AND SAOS2 Human	145/384	5.17206e-14	2.28962e-13	0	0	2.30164	70.414	TXNL4B;CCNT1;NUDT2;ZDHHC6;ARID4A;STK19;SMC2;TOMM22;GOLGA4;SNRPD2;RPS18;FCGRT;CHEK2;CHEK1;MAGOH;ABT1;ALG8;ANKRD49;COG5;ALG2;CDKAL1;SDHC;ALG11;BCS1L;ILF2;SLC5A6;LARS2;FANCD2;PSME3;PLAA;TMEM126B;UQCRC2;STAM2;KIAA0408;ARL8B;COPA;TBC1D19;TMED10;METTL2A;MRPL16;COPS7B;MTMR4;RPAP1;GTF2E1;RLF;DPH1;PTPMT1;TPR;ZNF426;DRD2;OSBPL9;PRPF38B;ZNF142;ZRANB2;HSPA5;PNO1;EAF1;MRPL27;STAM;CNOT2;CWF19L1;PPT1;TUBGCP6;IN…
KDM2B 26808549 Chip-Seq SUP-B15 Human	476/1666	5.53381e-14	2.43552e-13	0	0	1.54991	47.3114	USP6NL;CHIC2;ZFYVE9;PWWP2B;IPP;HNRNPR;BACH2;GLS;DCAF6;ELK4;COMTD1;CNST;UBASH3B;ZMIZ1;DPYSL2;AKT3;ZC3H12A;STMN1;RPL36;IER5;JUNB;NUP210;BCR;ARMC5;BIN1;PARD3;TYRO3;PRKD2;GRID2IP;SLBP;PIF1;ZNF395;AGAP3;PRDM11;SLC5A3;GJC1;RNF213;CHST11;HMOX1;SFN;PLCG1;ZBTB7B;HOXC9;ST3GAL2;JAG2;NGFR;CDK18;PHC2;ICMT;JUND;JUP;CHKA;MCAM;NR2F1;NFATC3;LNPEP;NR1D1;MOV10;UCK2;MEX3A;HYOU1;AVL9;CPEB3;CPEB2;SFXN5;LIN54;TRMU;BHLH…
ESR1 26153859 ChIP-Seq T47D Human Breast Carcinoma	423/1452	7.02964e-14	3.07597e-13	0	0	1.58805	48.0959	ZFYVE1;DCAF7;RRP8;GCSH;CNST;HOXA3;RPL36;RPL35;NUP214;PRKAB2;DNTTIP1;DICER1;FAM133B;LARS2;BCAN;CLNS1A;ZSCAN22;ZSCAN21;CDC42SE1;EXD2;FLII;VPS26B;MTMR4;PRDM10;PRKCZ;GLG1;PRPSAP1;EPB41L1;AMZ2;ZBTB7B;S100A10;CDK18;PRELID2;FZD2;JUND;CADM1;JUP;CHKA;MCAM;EDEM2;TRIP4;LNPEP;NR1D2;BBIP1;NR2F2;ZNF34;NR1D1;EIF5;PPFIBP2;CDK12;PAM;GPI;CDKN1A;PIGP;ADK;LPCAT1;ECSIT;CSAD;SMG8;PHF8;SMG6;EEA1;TUBA1B;CSRP1;C1QTNF6;MT…
STAT3 18555785 ChIP-Seq MESCs Mouse	431/1485	7.47587e-14	3.25243e-13	0	0	1.58034	47.7651	MAML2;POP4;IPP;ENO2;RRP8;ELK3;SCAMP5;ZMIZ1;MYC;ZC3H12A;CREB3L2;MYB;NAMPT;STMN1;PKNOX2;CSNK2A1;DNTTIP1;EML5;MYL6;ZSCAN20;FEZ2;FAR1;CGGBP1;RPN2;AGAP3;GLG1;MTDH;RIC8B;EPB41L2;EPB41L3;RRS1;GSG1L;AMZ2;NKX2-5;CEP78;LHPP;ST3GAL3;NGFR;CDK18;PRELID2;CDK19;HACE1;NDFIP1;PHC1;CHKA;NR1D2;PBX1;XKR8;ABTB1;SLC6A6;XKR7;UCK2;FASN;REL;SFXN1;CDK12;SFXN5;GPR19;RNF220;CDKN1A;WDR41;CSAD;SMG7;MED18;EEA1;TRIM8;ATIC;TUBA1…
FLI1 26923725 Chip-Seq MACROPHAGESS Mouse	428/1473	7.6345e-14	3.30247e-13	0	0	1.58258	47.7994	NUP107;TRIO;POP1;IPP;HNRNPR;GPATCH8;PSMD4;ZC3H12A;CDK5RAP3;DAXX;NGDN;ATG10;DICER1;GTPBP4;ATF7;UQCRC2;ASTN2;GRID2IP;SAR1A;RPN1;PRKCZ;OAZ2;PRDX5;HMGXB4;RDH10;ADAMTS17;AMZ2;SFN;NKX2-5;PPARGC1B;ST3GAL2;ATG5;ERLIN1;XKR8;FASN;HNRNPD;OGDH;RNF220;RET;SETD5;TCF25;DIS3L;PIGP;LPCAT1;WDR41;PRKAG2;ADO;LITAF;MED15;MED18;PCMTD2;SHF;TRIM8;TUBA1B;CHAF1A;TCTN3;TCTN1;GPR137;RNF150;TEAD1;DLGAP4;GARNL3;UBL7;SLC2A10;P…
ETS1 22383799 ChIP-Seq G1ME Mouse	408/1394	9.64935e-14	4.15032e-13	0	0	1.59692	47.8587	NUP107;RPL34;XYLT1;HNRNPR;GHITM;ALKBH8;GLS;ELK4;CNST;ZMIZ1;ADNP2;RPL37;JUNB;VPS39;FNBP4;GABARAPL2;DDX18;ARMC9;UNC5C;DICER1;SND1;EML5;BCAN;RFX5;UNC50;DUS3L;MTMR3;SAR1A;BAZ2A;VPS26B;PRDM11;CYB5R1;RIC8B;AMZ2;EDEM3;CDK18;CDK19;HACE1;PRPF38A;JUND;CADM1;JUP;HOMER1;LRBA;SLC16A12;LNPEP;NR1D1;PBX1;XKR7;EIF5;MEX3A;HNRNPF;CPEB4;CDKN1A;TCF25;HEXB;DIS3L;MED16;ADO;SHF;MED13;NEFH;APPL1;SPHK2;ANXA5;SIRT5;SLC39A1…
ESRRB 18555785 ChIP-Seq MESCs Mouse	329/1081	1.3723e-13	5.86909e-13	0	0	1.68048	49.771	USP6NL;SLC23A2;IPO11;FAAH;ITSN1;PITPNA;ZDHHC5;ZDHHC7;ZDHHC1;ENO2;GLS;RPS15;COMTD1;NUB1;GOLGA4;STMN1;HABP4;TRIM25;LONP2;CCDC93;XYLB;SRRM2;JMJD4;MBNL1;ZFP1;ZFP3;ATG10;GTPBP6;MTUS1;CSNK1D;ARMC8;MAPK8IP2;GANC;BCR;BCAN;AFG3L2;PARD3;BOLA3;NINJ1;KCNQ3;VDAC3;RBCK1;UQCRC2;SLBP;GGNBP2;EPAS1;SHMT1;DCUN1D2;BAZ2A;GMCL1;MTMR7;CYB5R1;SYNGR1;PDCD10;DHX35;PRDX1;EPB41L3;MIER1;HIVEP3;RDH13;CTSA;ZRANB2;GPR12;PMM1;CA…
THAP11 20581084 ChIP-Seq MESCs Mouse	197/577	1.94192e-13	8.25863e-13	0	0	1.97398	57.7782	VEZT;CMAS;PANK3;SLC35B4;POP1;ITSN1;ZFYVE1;ALKBH8;TIAL1;DPYSL5;RPS18;STMN1;RPL36;PRKAB2;ZFP1;IFRD2;ARMC8;GTPBP2;BCS1L;THAP2;IFT88;CDC34;ZSCAN22;CRYZL1;CBLL1;DHX8;TMEM63B;FBF1;GLG1;GSPT1;RIC8B;PDCD10;PCBP2;DYM;RDH13;ST3GAL2;TRIP4;NR1D1;XKR8;RPS26;CPEB3;SFXN5;RPS23;DAZAP1;MYL6B;PCM1;UBL3;NUDCD1;KIF13B;RPLP2;SH3BGRL2;JARID2;GABPA;TMED5;RAB8B;CNTD1;TMED9;SPHK2;MRPS25;NUTF2;CACYBP;PPRC1;UCHL5;MRPL44;RA…
TCF21 26020271 ChIP-Seq HCASMC Human CoronaryArtery	340/1129	2.45126e-13	1.03665e-12	0	0	1.65581	48.0796	CPNE8;CYFIP1;VEZT;CHIC2;AHCYL1;TMEM41B;POP4;PWWP2B;DIXDC1;HSF2BP;SLC4A2;SLC4A4;TSKU;DCAF7;RPL18A;ZMIZ1;CREB3L2;STMN1;RPL35;DHRS4L2;CCNL1;SEPHS1;GOLGA7;EARS2;CDK5RAP2;TBC1D10B;GABARAPL2;GABARAPL1;MBNL1;RBFOX2;ARL15;ACTN1;ZFP3;FNDC3B;EML2;CDC40;PLPP4;BIN1;PSME4;NINJ1;ZSCAN21;MXRA8;ATP6V0D1;PPP1R37;EXD2;ANAPC16;RRAD;BAZ2A;ZNF22;HNRNPLL;HIF1A;PRDM10;MTMR7;RNF216;CHST11;TSPAN9;EPB41L3;HIVEP1;HMOX1;LTA…
TFEB 21752829 ChIP-Seq HELA Human	221/668	2.57247e-13	1.08187e-12	0	0	1.88554	54.6595	AHCYL2;PWWP2B;ZNF292;PWP1;CCAR1;COMTD1;ZFYVE26;GOLGA4;KAT5;STMN1;AP1S2;LONP1;ADNP2;EPC1;TRIM25;FNBP4;GABARAPL1;ATP6V1G1;NUP210;COG5;MFSD11;AFG3L2;SCO2;LACTB2;GUF1;TMEM126B;UQCRC2;ATP6V0D1;DUS3L;SHMT1;GIGYF2;PRPSAP2;ZNF706;DHX35;ZNHIT6;VPS11;HIVEP1;HMOX1;ATG5;GADD45A;MRPL27;MTHFR;NR1D1;HSPBAP1;SLC16A13;ZZZ3;FUBP1;TRIP6;HNRNPD;OGDH;PPT1;ATM;ALDH18A1;CORO7;CPEB4;UBXN1;PHF20;FAF1;CLTC;AATF;PCM1;CHAF1…
ELK3 25401928 ChIP-Seq HUVEC Human	478/1689	2.66592e-13	1.11497e-12	0	0	1.52804	44.2414	IPP;HNRNPR;ENO1;BACH1;ALKBH8;ELK3;ELK4;PSMD6;HOXA9;PSMD4;UBASH3B;AKT3;ZC3H12A;RPL35;IER5;JUNB;PRKAB2;UNC5B;GTPBP2;TMEM80;CLPX;MYL6;ARMC5;WDR82;BIN1;ORAI3;RFX5;RUFY2;PRKD2;CDC42SE1;MRPL16;BAZ2A;GATA3;AGAP3;PRDM10;PRDX5;PRPSAP2;CYB5R3;RIC8B;BLOC1S2;PRDX1;SFN;PLEK2;PLCG1;ZBTB7B;NKX2-5;ST3GAL2;S100A10;BTBD19;PRPF38B;PHC2;JUP;HOMER1;CHKA;MCAM;MTHFR;NR1D1;MRPL23;PRDX6;SLC16A13;XKR8;MOV10;XKR7;TBL2;EIF5…
FOXP3 21729870 ChIP-Seq TREG Human	360/1210	2.87303e-13	1.19499e-12	0	0	1.62912	47.0461	NUP107;RPL3;RPL34;PITPNB;ZDHHC6;PHB2;BACH2;IKZF5;PSMD9;PNN;RPS14;ZFYVE26;GOLGA4;ZMIZ1;ARL6IP5;PSMD1;LONP2;PIP4K2B;RPL37;FBXO8;CDK5RAP3;EARS2;AGFG2;JMJD4;DAXX;AQR;CSNK2A1;ZFP1;RPL21;IMP3;ECH1;ALG2;FNDC3B;ALG3;SRRM1;PRKAR1A;CLNS1A;ATF7;UQCRC2;ALG10B;CBLL1;BLZF1;RTEL1;DHX8;RPN2;SAR1B;PRKDC;TSHZ1;MRPL16;SUPT4H1;COPS7B;PRDM10;MBTD1;XKRX;PTDSS1;HMGXB4;DPH1;ZNHIT3;PCBP1;PCBP2;CSTF1;SURF6;MLEC;ZNF700;LTA…
MEIS1 20887958 ChIP-Seq HPC-7 Mouse	330/1092	3.47052e-13	1.43562e-12	0	0	1.66278	47.7041	MAPKBP1;NUP107;SLC35B4;EHMT2;PWWP2B;PITPNB;PITPNA;ZDHHC5;IPP;SMC4;NUDT3;RRP9;GCSH;COMTD1;SAMD14;CNST;CHEK2;ZC3H12A;ARL6IP5;LUC7L;HOXA7;CCDC93;IER5;JUNB;CDK5RAP3;HES6;TSPYL1;UNC13A;ZFP1;NFKBIL1;ARRDC3;BCS1L;GCAT;GANC;STX1B;DEPDC1B;SOAT1;PRKAR1A;ZSCAN22;RUFY2;NINJ1;GUF1;PRKD2;PADI4;CGGBP1;GGNBP2;COPS7B;IQGAP1;LIAS;PGS1;SEC14L2;CEP70;S100A13;DYM;HMOX1;HIVEP3;LTA4H;RCE1;HMGXB3;ATP6V0A1;JAG2;EAF1;RAB3…
KLF4 18358816 ChIP-ChIP MESCs Mouse	366/1238	4.66088e-13	1.91724e-12	0	0	1.6146	45.8456	GLTP;FAAH;IFITM1;IFITM2;TMEM41B;RPL31;DIXDC1;ENO1;SLC4A2;IFI30;ACTB;PCMT1;RPS14;HOXA9;DPYSL5;DPYSL2;MYC;ZC3H12A;STMN1;TRIM25;CCNL1;HOXA7;RPS11;JUNB;SLC12A8;CDK5RAP2;ABT1;GABARAPL2;ACOT8;ALG9;UNC13A;WSB1;RPL21;ARL15;ACTN1;ECH1;GTPBP6;ESCO2;HCFC1;SLC5A6;TIAM1;DEPDC1B;ARMC5;LACTB2;CLNS1A;CRYZL1;KCTD18;SLBP;RTEL1;ANP32A;TMEM63C;GATA3;IQGAP1;ZC3HAV1;RPAP1;IGSF9;CYB5R1;CYP27B1;BRIP1;PRDX5;EPB41L1;TSPAN…
STAT5A 24692510 ChIP-Seq Epithelium Mouse Mammary	546/1977	4.69287e-13	1.91724e-12	0	0	1.48155	42.0575	USP6NL;IPO11;IFT172;ITSN1;XYLT1;HNRNPR;SMC6;ENO1;TSKU;ELK3;GCSH;CNST;PSMD4;UBASH3B;WDR93;MYC;ZC3H12A;NAMPT;CHID1;RBFOX2;TSPYL1;ATG10;GANC;SND1;CLPX;SLC5A6;EML5;DDX39B;FEZ2;PSME4;FAR1;UQCRC2;ANKK1;PI4K2A;CDC42SE1;ZBTB8A;SHMT1;MTMR4;HIF1A;RIC8B;EPB41L1;PLCG1;HMGXB3;ZBTB7B;HMOX2;PPARGC1B;ST3GAL3;PRELID2;PHC1;JUP;CHKA;PMM2;RAB3IP;PRRC2C;LNPEP;PBX1;PRRC2B;POU6F1;MRPL22;HNRNPF;SFXN3;FARSB;CDKN1A;MOCS2;…
HOXB13 26457646 ChIP-Seq LNCaP Human Prostate Carcinoma	412/1424	4.71078e-13	1.91724e-12	0	0	1.57003	44.5632	RPL3;TLNRD1;POP1;ITSN1;SLC4A2;GLS;GCSH;HOXA9;WDR93;DPYSL2;MYB;ANKS1A;JUNB;CDK5RAP2;FNBP4;NUP214;NGDN;ATG10;FNDC3B;DICER1;ARMC8;WDR73;PHKA2;KNSTRN;MED7;EML5;MYL6;MTAP;TMEM126B;UQCRC2;DUS3L;EXD2;PIF1;URI1;RPN2;ZNF22;AGAP3;ZC3HAV1;HIF1A;PRKCZ;HMGXB4;RNF213;RIC8B;MYO6;HOXC4;HOXC9;CDK19;PHC2;ICMT;LRBA;TRIP4;PRRC2B;MLLT10;FAM135A;H2AC20;H2AC21;HNRNPD;CDK12;GPR19;RNF220;LIN54;ZNF251;BTG1;GMEB2;HEXB;DIS3…
EST1 17652178 ChIP-ChIP JURKAT Human	201/597	5.01115e-13	2.02858e-12	0	0	1.93259	54.7346	NUP107;SLC35B4;EHMT2;RPL34;ZDHHC5;ZDHHC6;GHITM;ZFYVE1;RPS14;RPS18;FBXO8;CDK5RAP2;NUP214;ABT1;DAXX;ARL15;COG5;ECH1;METTL3;THAP2;PRKD2;UQCRC2;DUS3L;BLZF1;RTEL1;DHX8;SUPT4H1;LIAS;GLG1;GSPT1;ZMPSTE24;PRPSAP1;RIC8B;CSTF1;LTA4H;ZNF384;XRCC4;EAF1;NFATC3;MRPL22;RPS26;CWF19L1;TRMT12;CPEB4;MON1B;ARHGAP9;ARF4;KIF15;THTPA;PCM1;GABPA;UBL7;CCT3;ZC3H10;MRPS25;MRPS21;CACYBP;PPRC1;GNL1;MRPL46;TOPORS;PSMA6;PSMA2;E…
MYB 26560356 Chip-Seq TH1 Human	457/1610	5.82627e-13	2.34375e-12	0	0	1.53195	43.157	ZFYVE9;IPP;HNRNPU;ENO1;ALKBH8;ZMIZ1;DPYSL2;MYC;ZC3H12A;MYB;STMN1;PSMD1;IER5;JUNB;MECR;NUP210;ATG10;DNTTIP2;EML2;SND1;HCFC1;BCR;RNF126;ZSCAN20;CLNS1A;ORAI3;RFX5;PRKD2;CDC42SE1;SLBP;MTMR1;SLAIN1;VPS26B;RNF213;ADAMTS17;S100A13;GSG1L;HMOX1;ZBTB7B;GTF2IRD2B;EDEM3;GSTM3;BTBD19;PRPF38B;JUND;JUP;CHKA;CDC7;ERLIN2;GPN1;PRDX6;MLLT10;PPT1;CPEB3;GPR19;ARHGAP9;LIN54;DENND1B;SETD5;ARF4;SMG1;BTG1;GMEB2;PHF20;PHF…
ETS1 21867929 ChIP-Seq TH2 Mouse	426/1483	5.85164e-13	2.34375e-12	0	0	1.55521	43.8055	IPO11;SLC4A2;DCAF7;ALKBH8;GCSH;ZFYVE26;MYC;WDR90;CREB3L2;UNC13B;DNTTIP1;SND1;CLPX;GTPBP4;MYL6;RNF126;ATF7;MPPE1;UQCRC2;ALG10B;RNF122;EXD2;MTMR2;RPN2;GATA3;MTMR4;PRDM11;PRKCZ;PRPSAP1;RIC8B;AMZ2;SFN;PLEK2;RDH13;ATG5;CEP78;WNT10B;CREBBP;CADM1;JUP;CHKA;PBX2;MTHFR;CDC7;UPF3A;NR1D1;FAM111A;FAM135B;OGDH;PCDHB5;ARHGAP9;SMG1;CLTC;SETD7;EFCAB5;LITAF;MED18;TRIOBP;TRIM8;TUBA1B;TUBA1A;TCTN1;JARID2;CTBS;NEFH;C…
NANOG 18347094 ChIP-ChIP MESCs Mouse	405/1399	6.95573e-13	2.77131e-12	0	0	1.57034	43.9602	MAPKBP1;MAML1;ENO1;BACH1;HOXA9;MYC;DPYSL3;ZC3H12A;STMN1;HOXA7;FNBP4;STARD4;RPL21;CACNA2D1;ATG10;MTHFD1;WDR82;FEZ2;TYRO3;DUS3L;MAPKAP1;GATA3;ZC3HAV1;CFP;RIC8B;EPB41L2;EPB41L3;CEP70;S100A13;FZD2;ICMT;PHC1;GTF2IRD2;MCAM;RAB3IP;NFATC3;MTHFR;LNPEP;WDR55;MLLT10;MOV10;GLUD1;FASN;PKIA;PPT1;HOXD4;GPR19;CDKN1A;WDR47;HEXB;CLTC;ADK;SMG7;PHF8;SHF;TRIM8;NHSL1;UBL3;NEFL;EMB;GPRASP1;JARID2;ENOPH1;UBL7;DUSP4;ITPK…
UBF1/2 26484160 Chip-Seq HMECs Human	457/1614	8.86139e-13	3.51208e-12	0	0	1.52624	42.356	MAPKBP1;ZFYVE9;ZNF292;RRP1;IPP;HNRNPU;XYLT1;ENO1;BACH2;DCAF6;PSMD9;GPR173;PSMD4;UBASH3B;ZMIZ1;DPYSL2;MYC;ZC3H12A;STMN1;HOXA3;IER5;JUNB;PKNOX2;DAXX;UNC5B;ZNF282;FNDC3B;UNC5C;TMEM80;CLPX;RNF126;WDR82;RBCK1;PIF1;MTMR2;ZBTB8A;SAR1A;GATA3;VPS26B;PRDM10;HIF1A;GJC1;RNF213;CHST11;PRDX1;PTPMT1;HOXC4;SFN;LTA4H;HOXC9;GTF2IRD2B;S100A10;PHC2;PRPF38A;JUND;CADM1;UPF3A;NR2F2;COL1A1;MOV10;GLUD1;UCK2;EIF5;CDK12;CD…
MEF2A 21415370 ChIP-Seq HL-1 Mouse	225/691	9.61894e-13	3.79247e-12	0	0	1.84095	50.9388	NCKAP1;SLC4A1AP;TMEM41B;ZDHHC6;CBLB;SMC6;ELK3;GLS;COMTD1;GOLGA4;PSMD4;PSMD5;ZMIZ1;CREB3L2;ARL6IP5;PSMD1;ATXN7L1;IER5;DDX18;CACNA2D1;NSMCE2;DNTTIP2;ARMC8;ANK3;GTPBP2;LARS2;PARD3;RFX5;UNC50;VDAC3;CBLL1;SLBP;DCUN1D1;STC1;DHX35;HIVEP1;DYM;PLEK2;NKX2-5;ST3GAL2;SRPK2;FIS1;XRCC4;SLC16A12;BTBD10;PBX1;SMARCA4;GLUD1;SLC6A6;CCDC88A;ZZZ3;PTK7;PKIA;CALM3;NDUFAF1;PAM;NRP1;NRP2;SLC35F3;SLC44A1;TCF25;DIRAS1;ADK;…
SPI1 23127762 ChIP-Seq K562 Human	344/1157	1.1193e-12	4.39023e-12	0	0	1.62489	44.7143	NCKAP1;IPO11;MAML1;PITPNA;ZDHHC6;GCC2;NUDT3;ZDHHC3;BACH2;ALKBH8;ELK3;GLS;RPS15;PCMT1;GOLGA3;ZNF608;SNRPD2;ZMIZ1;RPS18;DPYSL2;CREB3L2;MYB;UBAP2L;ATXN7L1;RPL37;RPS11;CDK5RAP3;RNF111;AGFG2;PKNOX2;CDK5RAP2;NUP214;ABT1;MBNL1;MECR;CSNK2A1;NUP210;UNC5B;CMC1;SLC35C1;DNTTIP1;ENTPD7;ACTN4;ANK3;SND1;ASRGL1;BCR;LARS2;ARMC5;KCNQ1;ORAI3;ZFPM2;CBLL1;MACF1;MTMR2;DHX8;ANP32A;DCUN1D4;SUPT4H1;DCUN1D1;TRMT2A;IQGAP1;…
UBF1/2 26484160 Chip-Seq HMEC-DERIVED Human	465/1650	1.21051e-12	4.72347e-12	0	0	1.51656	41.6145	MAML2;ZFYVE9;PWWP2B;IPP;HNRNPR;ENO1;ELK3;COMTD1;UBASH3B;WDR90;ZC3H12A;STMN1;HOXA3;RPL36;IER5;JUNB;PKNOX2;FNBP4;DAXX;UNC13A;WSB1;DNTTIP2;GTPBP2;HPCAL4;TMEM80;GANC;MTAP;MYL6;RNF126;ARMC5;PARD3;PRKD2;RBCK1;CDC42SE1;PIF1;ZBTB8A;FIGNL2;BAZ2A;PRPSAP2;RNF216;PRDX1;HOXC4;PLEK2;ST3GAL2;ST3GAL3;S100A10;JAG2;EDEM3;NGFR;WNT10B;CREBBP;PRPF38B;PHC2;ICMT;ACE;CADM1;MTHFR;NR2F2;MRPL23;XKR8;FAM111A;MOV10;GLUD1;MEX…
TP53 32428506 ChIP-Seq Human Liver Heptoma	196/584	1.36728e-12	5.30785e-12	0	0	1.92199	52.5052	RPL4;FAAH;PANK3;RPL31;PANK1;HSF2BP;PWP1;CCAR2;GOLGA3;RPS14;SNRPD2;WDR90;PSMD1;PIP4K2B;RPL37;HES6;PRKAB2;P3H4;PHKA2;SND1;ARMC5;CCNY;PSME3;RBCK1;ASTN2;PPP1R37;EXD2;URI1;TMEM87B;RPN2;RPN1;DCUN1D1;GMCL1;UBE2J1;ZMPSTE24;NKAIN4;HMGXB4;BLOC1S2;PCBP2;SFN;RDH13;ZBTB7B;KCNN4;ST3GAL3;FZD2;HACE1;HOMER1;INTS1;ZNF260;TRIP4;INO80;GPN3;PRRC2A;RPS26;CCDC88A;TADA2A;ZZZ3;CALM2;SFXN5;CDKN1A;SMG1;HIP1;SLC44A1;CLTC;MI…
HSF1 23293686 ChIP-Seq STHDH STRIATAL Mouse	213/649	1.68954e-12	6.5131e-12	0	0	1.86077	50.439	IFITM2;MRGPRE;ACTB;ELK3;RRP9;STMN1;ZC3H12A;GOLGA1;MAGOH;DZIP1L;ARL6IP4;IER5;EARS2;SLC12A8;TSPYL2;ABT1;MBNL1;PRKAB2;ATP6V1G1;SMARCC2;STARD6;SLC35C1;ESCO2;MFSD11;TMEM80;KCTD18;DCUN1D5;TMEM63B;PLA2G3;ZC3HAV1;SLC5A3;PGS1;CYB5R4;RRAS;ZNHIT3;PRDX1;HIVEP1;SFN;HIVEP3;LTA4H;INTS2;MTHFR;STAM;CCT6A;FUBP1;ANP32E;INTS5;NOL12;RET;DENND1B;BTG1;PTPRS;ARPC1B;PIGP;CLTB;AP4E1;WFDC1;MED16;TRIOBP;SHF;AIFM3;XPO1;TCP11…
CIITA 25753668 ChIP-Seq RAJI Human	143/392	1.69495e-12	6.5131e-12	0	0	2.17627	58.9842	POGLUT1;TXNL4B;ICE1;GHITM;UBE3B;TPGS1;TXNDC15;ACTB;LONP1;EPC1;ZNF689;EIF2D;KAT7;RPS11;CDK5RAP2;SRRM2;SRRM3;DAXX;BROX;ECH1;METTL3;ALG3;MFSD11;KNSTRN;TMEM131;HCFC1;BSCL2;LARS2;MORF4L1;PPP1R3F;RFX5;CCDC86;SLC25A53;PPIA;IPPK;ZNF672;LRRC59;UBIAD1;NDRG3;TMED10;RPN1;CD99L2;COX7A2;NRF1;PRPSAP1;BCL2L13;STRIP1;HMGXB4;ZMAT2;ZNF429;S100A13;CSTF1;AP4S1;RCE1;RAB6A;MARK3;ST3GAL3;CEP350;FUZ;INO80;ZBTB11;PUM1;PRR…
POU5F1 18555785 ChIP-Seq MESCs Mouse	146/403	1.82582e-12	6.98054e-12	0	0	2.15323	58.1996	CYFIP1;MAPKBP1;RPL3;CCNT2;TXNL4B;CCNC;ZFYVE1;CELSR3;PPP1CB;PSMD9;RPS16;DPYSL2;ARHGDIA;KHSRP;KIF5A;RPL36;LONP1;BANF1;ACAD11;FBXO8;JUNB;EPHB4;TLE4;GABARAPL2;SLC30A6;ACOT8;SUPT16H;ANAPC7;TPM3;TSC1;BCS1L;MFSD11;MYCN;MSH2;TSSK3;KPNB1;ABCG1;NOTCH1;CUL3;COPB1;COPS7B;ITPR3;NID2;SYNGR1;SPAST;STK35;RRAS;VTI1A;SCAP;SURF6;CEP78;JAG2;ASPSCR1;TOR1B;DNAJC15;HARS2;PAICS;COPS4;CCT6A;EHD3;EIF5;UBE2T;INTS5;NDUFAF1;…
GATA1 19941827 ChIP-Seq MEL Mouse	415/1453	2.97344e-12	1.1311e-11	0	0	1.54034	40.8825	TRIO;WIPF2;ITSN1;RRP1;XYLT1;ENO1;BACH1;BACH2;ALKBH8;MYLK;SAMD14;PSMD4;UBASH3B;DPYSL5;ZMIZ1;CDK5RAP2;MBNL1;SND1;GANC;BCR;DEPDC1B;MTHFD1;PARD3;ZSCAN22;ORAI3;PSME2;MPPE1;DUS3L;CDC42SE1;TPH2;MTMR2;MTMR3;MEPCE;ZC3HAV1;SDSL;PRKCZ;GLG1;ADAMTS17;EPB41L3;CEP70;GSG1L;PLEK2;ST3GAL6;PPARGC1B;ST3GAL2;ST3GAL3;HACE1;LRBA;MTHFR;PBX1;GPN3;MLLT11;MOV10;UCK2;TRIP6;SFXN5;BTG1;ADK;LPCAT1;PRKAG2;TCF20;ECSIT;MED16;CLIN…
NR3C2 34362910 ChIP-Seq WistarRat Hippocampus Stress	296/974	3.02357e-12	1.14442e-11	0	0	1.67109	44.3251	CYFIP1;AHCYL1;TRIO;SLC35B4;POP1;MYT1L;RRP1;GCC2;LDLRAD3;CBLB;GPATCH8;ELK4;C4A;RPS14;UBASH3B;ZMIZ1;WDR90;BSN;JUNB;AGFG2;TNS2;PAQR8;RBFOX2;COG7;ARL15;COG5;FNDC3B;MED9;MTUS2;ADGRA3;CDC40;EML5;BCAN;RNF126;ADGRB2;PRKAR1A;KCNQ1;MAP1B;PARD3;ADGRB1;KCNQ2;BLZF1;EXD2;MACF1;INTU;MAPKAP1;DCUN1D4;RTF1;PRDM11;MTDH;TRPM2;DHX32;ANKH;GAR1;HMGXB3;RAB11FIP2;ST3GAL3;PMM1;CHKA;CADM2;NR2F2;PUM1;SMARCA2;SMARCA4;COL1A1;…
TP63 22573176 ChIP-Seq HFKS Human	853/3315	3.39121e-12	1.27719e-11	0	0	1.3618	35.965	ZFYVE9;POP1;PWWP2B;MYLK;SCAMP5;PSMD9;SAMD14;CKMT1B;PRKAB2;STARD6;ZNF282;PHKA2;SND1;EML5;SCO2;PRKAR1A;ATF7;MTMR1;PIF1;SAR1A;FLII;PLA2G3;COPS7B;GATA4;AGAP3;SLC5A3;CYB5R1;PRPSAP2;CYB5R3;EPB41L1;EPB41L3;SFN;JAG2;NGFR;JUP;PMM1;CADM1;NCAPH2;LRBA;EDEM2;ZNF34;BTBD10;PBX1;NR2F6;MLLT11;FAM111A;PPFIBP2;SFXN5;RNF220;GTF2H2C;MED16;MED15;TRIOBP;IL18BP;PQBP1;OSBPL10;SHF;IKBKB;NHSL2;CHAF1A;DLGAP4;DUSP4;LRRC45;IF…
AR 21915096 ChIP-Seq LNCaP-1F5 Human	455/1619	3.4584e-12	1.29604e-11	0	0	1.5089	39.8202	RPL3;TRIO;ZFYVE9;SMC6;BACH1;TSKU;ALKBH8;DPYSL5;WDR93;PSMD5;ZC3H12A;HOXA3;IER5;NUP214;TSPYL2;HES6;STARD4;TSPYL1;NUP210;ARMC8;GANC;SND1;LARS2;MTAP;MAP1B;AGTR1;PADI4;MTMR2;SAR1A;MAPKAP1;ZC3HAV1;PRDM10;HIF1A;MTDH;HMGXB4;RIC8B;MYO6;ST3GAL6;HMGXB3;HMOX2;ST3GAL2;PPARGC1B;BTF3;PRELID2;CREBBP;PRPF38B;NDFIP1;HOMER1;CADM2;LRBA;LNPEP;NR1D2;CYP4F8;PRDX6;NR2F6;GLUD1;UCK2;PPFIBP2;FAM135A;FASN;SFXN5;GABRB3;DENND…
MECOM 23826213 ChIP-Seq KASUMI Mouse	432/1527	4.63651e-12	1.72898e-11	0	0	1.52085	39.6897	XYLT1;HNRNPR;ALKBH6;BACH1;SMC4;DCAF7;RRP8;GLS;ELK4;ZMIZ1;LUC7L;IER5;JUNB;RPL39;ACOT8;MBNL1;UNC13A;NUP210;NGDN;DNTTIP2;SND1;GTPBP4;MED7;MYL6;DEPDC1B;ZSCAN21;FAR1;PRKD2;UQCRC2;ALG10B;EXD2;MTMR1;PIF1;SLBP;BAZ2A;ZC3HAV1;SLAIN1;VPS26B;OAZ2;MTDH;CHST11;PRDX1;S100A10;VPS16;WNT10B;BTBD19;CDK19;PHC2;EDEM2;ERLIN1;BTBD10;PRDX6;PRRC2B;MLLT11;SLC6A6;UCK2;HNRNPF;REL;CPEB2;GPR19;ARHGAP9;ARF4;LIN54;CDKN1A;SETD7;…
PU.1 20513432 ChIP-Seq Bcells Mouse	430/1520	5.26743e-12	1.95463e-11	0	0	1.52047	39.4858	USP6NL;RPL30;NUP107;WIPF2;ITSN1;DCAF7;ELK3;HOXA9;PSMD5;MYC;AKT3;MYB;STMN1;RPL36;PKNOX2;UNC13B;ACOT8;CSNK2A1;DNTTIP1;ARMC9;ATG10;CLPX;GTPBP4;BCR;MYL6;SCO2;WDR82;PSME4;RUFY2;UNC50;FAR1;EXD2;MTMR3;SLAIN1;MTMR4;PRKCZ;MTDH;CYB5R3;PRPSAP2;RDH10;AMZ2;PLEK2;HMGXB3;CHKA;PMM2;PBX2;NR1D1;PRDX6;SLC16A13;WDR55;COL1A1;MLLT10;OGDH;REL;HYOU1;LGMN;CPEB4;ARHGAP9;RET;SMG1;PHF1;CLTC;SETD7;CLTB;PHF7;TRIOBP;TRIM8;TUBA…
RCOR3 21632747 ChIP-Seq MESCs Mouse	578/2142	7.44566e-12	2.74945e-11	0	0	1.43412	36.7471	USP6NL;MAPKBP1;TRIO;MYT1L;RRP1;XYLT1;BACH1;ELK3;SCAMP5;ZDBF2;PSMD9;RNF112;COMTD1;ZC3H12A;CREB3L2;MYB;IER5;CHGB;RBFOX2;TSPYL1;NUP210;CSNK2A1;UNC5B;NGDN;ARMC9;WDR73;EML2;BCAN;PSME3;TMEM126B;ALG10B;GRID2IP;ZBTB8A;ABCB4;COPS7B;FIGNL2;PRDM11;PRKCZ;SLC5A3;MTDH;PRPSAP1;CYB5R1;CYB5R4;PRDX5;EPB41L1;CEP70;RRS1;VTI1A;ST3GAL6;RDH13;HMOX2;CEP78;VPS16;NGFR;CREBBP;NDFIP1;PHC1;ACE;FZD2;JUP;STARD10;RAB3IP;NR1D1;P…
TBX2 35687133 ChIP-Seq MCF-7 Human BreastCancer	238/756	1.01713e-11	3.73769e-11	0	0	1.75155	44.3344	CCNK;JPT2;GCC2;ACTB;NUDT3;ELK4;GCSH;SYNPR;NUB1;MYC;HABP4;CPNE3;IER5;CCDC93;AGFG2;PRKAB2;CMC1;AFG3L2;PRKAR1A;ADGRB1;KCNQ2;FAR1;FLYWCH2;CDC42SE1;TMEM87B;MTMR3;NECAB3;IGSF3;IQGAP1;MTMR4;HIF1A;ZNF706;PTPMT1;CEP70;SFN;LTA4H;PLCG1;KCNN3;RCE1;HMOX2;PRELID3B;FIS1;ACE;RAB3IP;MTHFR;PRDX6;H1-3;H1-2;FAM220A;H1-4;UCK1;ACER3;ID1;CCSER2;HYOU1;SFXN1;GRB2;AVL9;FBXL6;SETD5;CDKN1A;WDR47;ARPC1B;CLTC;NCAPG2;ADK;CLTB;…
LUZP1 20508642 ChIP-Seq ESCs Mouse	418/1480	1.38883e-11	5.04494e-11	0	0	1.51513	37.8781	NUP107;MAML1;RRP1;SMC6;ELK3;PCMT1;RNF112;MYB;NAMPT;CDK5RAP3;TSPYL1;WSB1;UNC5B;MED9;GTPBP4;BCR;RNF126;SARNP;PSME4;RUFY2;TPH2;MTMR3;SAR1A;ANAPC16;SAR1B;SHMT1;PLA2G3;BAZ2A;MTMR4;GJC1;PRPSAP2;RIC8B;CHST11;LTA4H;ATG5;JAG2;NGFR;CDK19;HACE1;FZD2;PNO1;RAB3IP;COL1A1;RNF222;TADA2A;FASN;OGDH;REL;CDK13;CPEB4;ARHGAP9;ARF4;ARF1;BTG1;EFCAB5;MED16;ADO;CLINT1;SMG6;EEA1;TRIM9;MED13;NHSL1;CSRP2;NEFH;CEP68;ZC3H10;IT…
SMAD2 18955504 ChIP-ChIP HaCaT Human	426/1513	1.39286e-11	5.04494e-11	0	0	1.50921	37.7258	RPL4;RPL3;MAML2;RAPH1;HNRNPU;SLC4A2;BACH1;TSKU;MYLK;ELK3;GLS;SMC2;ELK4;HOXA9;NUB1;MYC;ZC3H12A;AP1S2;HOXA3;CKMT1B;RPL37;HOXA7;IER5;JUNB;GABARAPL1;PRKAB2;STARD4;MBNL1;WSB1;DNTTIP2;TMEM80;GANC;BCR;MAP1B;TYRO3;MTMR1;GATA3;PRDM10;BLOC1S2;PRDX1;HOXC4;SFN;PLEK2;RDH13;HOXC9;GTF2IRD2B;S100A10;NDFIP1;JUP;HOMER1;MTHFR;LNPEP;NR1D1;BTBD10;PRDX6;MLLT10;XKR7;GLUD2;TBL2;LIN54;DENND1B;CDKN1A;SMG1;BTG1;DIS3L;CLTC;…
SMAD3 18955504 ChIP-ChIP HaCaT Human	426/1513	1.39286e-11	5.04494e-11	0	0	1.50921	37.7258	RPL4;RPL3;MAML2;RAPH1;HNRNPU;SLC4A2;BACH1;TSKU;MYLK;ELK3;GLS;SMC2;ELK4;HOXA9;NUB1;MYC;ZC3H12A;AP1S2;HOXA3;CKMT1B;RPL37;HOXA7;IER5;JUNB;GABARAPL1;PRKAB2;STARD4;MBNL1;WSB1;DNTTIP2;TMEM80;GANC;BCR;MAP1B;TYRO3;MTMR1;GATA3;PRDM10;BLOC1S2;PRDX1;HOXC4;SFN;PLEK2;RDH13;HOXC9;GTF2IRD2B;S100A10;NDFIP1;JUP;HOMER1;MTHFR;LNPEP;NR1D1;BTBD10;PRDX6;MLLT10;XKR7;GLUD2;TBL2;LIN54;DENND1B;CDKN1A;SMG1;BTG1;DIS3L;CLTC;…
CTCF 18555785 ChIP-Seq MESCs Mouse	330/1123	1.6219e-11	5.84657e-11	0	0	1.59448	39.6146	MAPKBP1;CPNE8;ISCA1;AHCYL1;KDELR1;PREP;ZDHHC6;CCNC;MRGPRE;ZDHHC1;RRP9;RPS15;RPS14;RPS6KA3;COMTD1;PSMD6;RPL18A;DHX57;DPYSL3;RPL36;PSMD1;RPL35;SOX8;RPL37;EPHB4;PKNOX2;ABT1;DDX18;AQR;NFKBIL1;NGDN;ENTPD6;TINF2;MYO7A;GTPBP4;MYL6;DEPDC1B;DYNC1LI2;RRAGA;CCNY;ARMC5;ATP6V0D1;KCTD18;TMEM87B;DHX8;TMTC2;IGSF9;SYNGR1;PCDHA1;DHX34;ADAMTS17;PCBP2;PCDHA5;SCAP;PLEK2;PCDHA2;PCDHA9;PATZ1;SCN3A;JAG2;CTSA;CADM1;INTS1…
RARB 24833708 ChIP-Seq LIVER Mouse	404/1424	1.63389e-11	5.86188e-11	0	0	1.52345	37.8386	NUP107;WIPF2;PHB2;GPATCH8;RNF112;FGFR1OP2;ZC3H12A;RPL36;PIP4K2B;CDK5RAP3;NGDN;ARMC9;GTPBP4;MTAP;PSME3;RFX5;UQCRC2;CGGBP1;PIF1;ZBTB8A;SAR1A;FLII;PLA2G3;GATA4;MTMR4;PRDX5;PRPSAP2;GAR1;HMGXB3;ZBTB7B;NKX2-5;GSTM3;NGFR;FZD2;SNAPIN;ERLIN1;UPF3A;MRPL22;NR2F6;POU6F1;MEX3A;FASN;REL;FARSB;BTG1;BHLHE41;LPCAT1;TCF20;LITAF;MED15;TRIM8;TUBA1B;AIFM3;MRPL40;HEY1;SH3BGRL2;NEFH;DLGAP4;CEP68;UPF1;ANXA2;PGAM1;NSUN3;…
MYC 19915707 ChIP-ChIP AK7 Human	478/1732	1.9047e-11	6.80123e-11	0	0	1.47128	36.3173	CDA;SLC4A1AP;POP1;MYT1L;IPP;ENO2;ALKBH6;MYLK;ELK4;MYC;FGFR1OP2;CREB3L2;CDK5RAP3;GABARAPL2;GABARAPL1;UNC13A;RPL21;UNC5B;FNDC3B;DICER1;ISL1;EML5;RNF126;PARD3;CLNS1A;RFX5;PADI4;RNF122;SLBP;MTMR2;RPN2;ZC3HAV1;PRDM10;HIF1A;PRPSAP1;EPB41L1;BLOC1S2;ADAMTS17;SFN;ZBTB7B;CEP78;ST3GAL3;VPS16;GSTM3;WNT10B;PRPF38B;PHC2;NDFIP1;JUP;LRBA;STARD10;NFATC3;MRPL27;NR1D2;UPF3A;BTBD10;POU6F1;XKR8;COL1A1;XKR7;ABTB1;GLUD…
CREB1 26743006 Chip-Seq LNCaP-abl Human	452/1626	2.3668e-11	8.40382e-11	0	0	1.48399	36.3086	ZFYVE9;IPP;HNRNPU;HNRNPR;ENO1;GLS;ELK4;COMTD1;STMN1;HOXA3;RPL36;PSMD1;PKNOX2;FNBP4;HES6;MECR;UNC5B;ARMC5;SCO2;PARD3;PRR18;MTMR1;ZBTB8A;RPN2;BAZ2A;SLAIN1;PRPSAP2;BLOC1S2;HOXC4;SFN;ZBTB7B;PPARGC1B;JAG2;EDEM3;GSTM3;CREBBP;PHC2;ZNF384;ICMT;PHC1;ACE;MCAM;NR1D2;NR1D1;PRDX6;PBX1;XKR8;COL1A1;MOV10;MLLT10;UCK2;MEX3A;EIF5;SFXN3;PPT1;GPR19;LIN54;CDKN1A;WDR47;ARF1;GMEB2;ARPC1B;BHLHE41;PRKAG2;HIF3A;SMG7;MED18…
ZBTB16 27035670 ChIP-Seq hESC Human Endometrial	186/563	2.37572e-11	8.40382e-11	0	0	1.87385	45.8403	LTV1;SRP19;CHIC2;RAMAC;CCNJ;SLC35B4;CCNT1;ZWILCH;TMEM94;ZDHHC5;NUDT2;CCNC;MTFR1L;RPL10A;ACTB;MYLK;SCAMP5;RPS15;PNN;KHSRP;FGFR1OP2;ZNF689;KAT7;RPS11;SEC63;TBC1D10B;MED1;ACOT8;RPS9;MAP2K2;RPS7;IMP3;DNTTIP2;CNPY2;UBALD2;YOD1;WDR73;ESCO2;CDYL;CLPX;TOM1L2;RRAGA;MAU2;MTHFD1;ZNF317;VDAC3;ATF7;ANAPC5;ERH;SNRPC;KPNB1;ANKRD17;METTL2B;GGNBP2;ANP32A;USP53;CUL3;IREB2;AK2;PDS5A;TGOLN2;STRIP1;TMEM245;PRDX1;EP40…
PADI4 21655091 ChIP-ChIP MCF-7 Human	262/857	2.88792e-11	1.01682e-10	0	0	1.68026	40.7763	VEZT;CCNK;EHMT2;IFT172;ZDHHC5;ZFYVE1;PWP1;UXT;PNN;RPS16;SNRPD2;DHX57;MYC;FGFR1OP2;AP1S2;LONP1;MBNL1;COG5;WDR73;TMEM80;THAP2;PSME3;CRYZL1;ATF7;ALG10B;BLZF1;CDC42SE1;TMTC2;BAZ2A;MTMR4;GSPT1;BRIP1;PTDSS1;ZNF706;EPB41L1;PDCD10;PRDX1;RRS1;CSTF1;TRPM7;LTA4H;EDEM3;ZNF384;PHC1;ZNF260;XRCC5;EAF1;GREB1;CDC7;GPN1;ALDH6A1;HNRNPK;GKAP1;RPL27A;GOLGB1;INTS4;CALM3;CALM2;DZIP3;C2CD2L;INTS12;DAZAP2;SETD2;C2CD3;FAS…
FOXP2 23625967 ChIP-Seq PFSK-1 AND SK-N-MC Human	230/733	3.2616e-11	1.14307e-10	0	0	1.74139	42.0479	SLC35B3;CHIC2;TMEM41B;HSF2BP;LDLRAD3;TPGS1;BACH2;TSKU;PCMT1;UBASH3B;ZMIZ1;DPYSL2;MYC;EIF2D;EPC2;FNBP4;STARD4;RBFOX2;WSB1;ZNF282;BROX;ARRDC3;ACTN4;TMEM170A;BCR;TIAM2;TYRO3;FAR1;CBLL1;SLC22A4;ZNF395;GGNBP2;SAR1A;EPAS1;MEPCE;AGAP3;ZMPSTE24;SPAST;ZNHIT3;PCBP2;ZBTB7B;RALGDS;HMOX2;FIS1;JUP;NR2F1;MTHFR;LNPEP;NR1D1;PUM1;BTBD10;PRDX6;EXT1;ABTB1;SLC6A6;FAM135A;STAG2;SESTD1;FUBP1;ANP32E;SFXN1;CDK13;CPEB2;LI…
CEBPA 20513432 ChIP-Seq MACROPHAGES Mouse	419/1493	3.41637e-11	1.19179e-10	0	0	1.50095	36.1727	MAPKBP1;NCKAP1;RPL31;WIPF2;ITSN1;RRP1;IPP;SLC4A2;DCAF7;GCSH;PSMD9;MYC;STMN1;PSMD1;DAXX;FNDC3B;MED9;GTPBP4;MYL6;PRKAR1A;BIN1;WDR82;PSME4;ATF7;MPPE1;CDC42SE1;ZBTB8A;MTMR3;RPN1;MRPL16;PLA2G3;ZC3HAV1;SLAIN1;MTMR4;MTDH;PRPSAP2;RRS1;AMZ2;LTA4H;CEP78;CADM1;PBX2;UPF3B;INO80;MRPL22;SLC16A13;COL1A1;EHD3;REL;PAM;CPEB4;ARF1;BTG1;CLTC;BHLHE41;EFCAB5;CSAD;PHF7;MED18;TRIOBP;JPH4;C1QTNF4;TRIM8;TUBA1B;SMPD4;TUBA1…
SOX11 22085726 ChIP-Seq ESNs Mouse	416/1484	4.79614e-11	1.66545e-10	0	0	1.49801	35.5936	RRP1;XYLT1;GPR173;SAMD14;ZMIZ1;RPL37;CDK5RAP3;GABARAPL1;HPCAL4;ISL1;BCR;DYNC1LI2;RFX5;RUFY2;ALG10B;CGGBP1;PIF1;TPH2;ZBTB8A;ABCB4;FLII;MEPCE;BAZ2A;ADAMTS10;GJC1;CYB5R1;PRDX5;MYO6;CEP70;PCDHA5;PLCG1;GSTM4;GSTM3;MYH7B;WNT10B;SNAPIN;GTF2IRD2;NCAPH2;MCAM;NFATC3;LNPEP;CDC7;ERLIN2;SLC6A6;EIF5;TADA2A;SFXN3;DENND1B;ARF1;SETD2;WDR48;SETD7;EFCAB5;SMPD4;HEY1;FASTK;ANXA7;GPR137;EMB;CTBS;ANXA2;IFT140;ITPK1;TET…
SRY 25088423 ChIP-ChIP EMBRYONIC GONADS Mouse	683/2614	4.90859e-11	1.69671e-10	0	0	1.37659	32.6768	CHIC2;RPL30;IFT172;RPL34;MRGPRE;ENO2;PHB2;SLC4A4;SMC4;BACH1;BACH2;SAMD14;PSMD5;DPYSL3;ZC3H12A;STMN1;AP1S2;RPL35;CDK5RAP3;VPS39;CHID1;HES6;UNC13A;STARD6;GTPBP6;DICER1;SND1;SLC5A6;BCAN;MYL6;DYNC1LI2;RNF126;MTHFD1;ZSCAN20;DDX39B;SCO2;PRKAR1A;BIN1;ZSCAN22;FEZ2;UNC50;PSME1;FAR1;PRKD2;TMEM126B;ASTN2;DUS3L;PI4K2A;SLBP;COPS7B;AGAP3;SDSL;SLC5A3;ADAMTS10;MTDH;CYB5R3;EPB41L1;ADAMTS17;CEP70;GAR1;RRS1;S100A13…
STAT3 24763339 ChIP-Seq IMN-ESCs Mouse	395/1398	5.09409e-11	1.75283e-10	0	0	1.51295	35.8575	CHIC2;TRIO;MAML2;MAML1;XYLT1;ZFYVE1;SMC2;HTR6;CNST;UBASH3B;ZMIZ1;MYC;ZC3H12A;MYB;NAMPT;IER5;PKNOX2;UNC5B;NGDN;MED9;ISL1;DEPDC1B;WDR82;PSME4;TYRO3;DUS3L;TPH2;ZBTB8A;SLAIN1;ADAMTS10;MTDH;PRDX5;RIC8B;EPB41L1;EPB41L2;EPB41L3;CEP70;VTI1A;RRS1;ST3GAL3;NGFR;CDK19;FZD3;NDFIP1;PHC1;GPR12;CHKA;NR2F1;NFATC3;NR2F2;INO80;NR2F6;COL1A1;FAM135B;PPFIBP2;CDK13;ARF1;BTG1;SHF;TUBA1B;NHSL1;TUBA1A;CSRP2;PBK;EMB;JARID2…
TCF7L2 21901280 ChIP-Seq H4IIE Rat	248/807	5.63936e-11	1.93167e-10	0	0	1.69096	39.9044	USP6NL;CHIC2;ISCA1;TMEM41B;ZNF292;RPL34;PITPNB;RRP1;HNRNPU;ENO1;BACH2;ELK4;PCMT1;ZMIZ1;CREB3L2;CCDC93;JUNB;TBC1D22B;ABT1;GABARAPL2;SMARCC1;MECR;WSB1;CACNA2D1;ACTN1;NSMCE2;ARMC8;CMBL;GTPBP2;PHKA2;PARD3;SARNP;GUF1;PSME2;RBCK1;EXD2;SUPT4H1;TWF1;CD99L2;AGAP3;PRKCZ;IGSF9;CYB5R4;PRPSAP2;RNF216;PCBP3;VTI1A;HIVEP1;DYM;SCAP;RAB11FIP2;EDEM3;SRPK2;GADD45A;PMM2;STARD10;IFFO2;PBX1;EXT1;SLC6A6;XKR7;UCK2;GIPC1;…
MYC 22102868 ChIP-Seq BL Human	186/569	6.48022e-11	2.2097e-10	0	0	1.84378	43.2544	USP6NL;IRS1;XYLT1;PRDM2;PARK7;BACH1;RCBTB2;EDC4;TIAL1;RPS14;TUBB3;DPYSL2;KHSRP;JUNB;CHID1;FNBP4;RNF44;SMARCC1;NUP210;ZNF282;PUS7;EML2;CDC25A;MFNG;NINJ1;FAR1;ERH;PPIA;KPNB1;FKBP5;FTL;ZNF395;FKBP2;TMED10;ANP32A;RPS19BP1;CLEC16A;DTX1;MTMR4;FOXO3;CORO1A;FHIT;SLC9A1;TMEM123;BMF;HIVEP2;ZBTB7B;PATZ1;NDUFV2;PPARGC1B;QSER1;PCK2;BTF3;AUTS2;SLC35E1;TGDS;ANKRD23;GOT2;NFATC3;ZBTB10;HMGA1;NR1D1;EEF2;CORO2B;SMA…
SMARCD1 25818293 ChIP-Seq ESCs Mouse	463/1683	6.81518e-11	2.31349e-10	0	0	1.46242	34.2343	CYFIP1;IPO11;TRIO;ZFYVE9;WIPF2;RAPH1;SLC4A4;SLC4A5;RRP9;DPYSL2;AKT3;DPYSL3;FGFR1OP2;XYLB;PKNOX2;CDK5RAP2;CHID1;UNC13B;PRKAB2;UNC13A;CACNA2D1;ATG10;DICER1;EML5;PSME4;FAR1;MTMR3;PRKDC;MAPKAP1;PRDM10;PRKCZ;GIGYF2;PCDHA1;EPB41L2;MYO6;PCDHA5;PCDHA2;PCDHA7;ATG5;PRELID2;CREBBP;CDK19;FZD3;NDFIP1;HACE1;MCAM;LRBA;NFATC3;TRIP4;LNPEP;INO80;BTBD10;PBX1;POU6F1;FAM135B;PPFIBP2;CILP;GIPC1;OGDH;AVL9;FARSB;GABRB3;…
FOXA1 27270436 ChIP-Seq LNCaP Human Prostate Carcinoma	496/1822	7.25249e-11	2.45095e-10	0	0	1.44354	33.7023	USP6NL;ITSN1;ENO1;GLS;CNST;MYC;HOXA3;JUNB;RNF111;WDR83OS;MBNL1;GABARAPL1;WSB1;ZNF282;FNDC3B;DICER1;PHKA2;GANC;CLPX;EML5;RBP4;PSME4;AGTR1;ATF7;PRR18;PI4K2A;PIF1;ZNF395;MAPKAP1;BAZ2A;ZNF22;ZC3HAV1;AGAP3;RNF216;EPB41L1;EPB41L2;PTPMT1;MYO6;HOXC4;HOXC9;BTF3;EDEM3;PHC2;ZNF260;LRBA;STARD10;NR2F1;MTHFR;LNPEP;NR2F2;PRDX6;GLUD1;PRXL2A;HNRNPF;CEP83;CDK12;CPEB3;PSME3IP1;CPEB4;GABRB3;DENND1B;SETD5;MOCS2;BTG1;…
NR0B1 18358816 ChIP-ChIP MESCs Mouse	348/1210	8.08321e-11	2.71955e-10	0	0	1.54685	35.9468	SLC23A2;FAAH;IFITM1;CMAS;IFITM2;PANK1;DIXDC1;ENO1;ACTB;RPS14;RPS6KA3;COMTD1;HOXA9;DPYSL2;STMN1;RPL36;ARL6IP5;TRIM25;FBXO6;CCDC93;JUNB;EPHB4;TBC1D10B;UNC13A;ARL15;FBXO2;ZFP3;ATG10;MTUS1;ISL1;GCAT;GTPBP4;CDC34;PPP1R3B;UNC50;RTEL1;EPHA10;ANP32A;SHMT1;BAZ2A;ZC3HAV1;CFP;RPAP1;OAZ2;TSPAN9;DHX35;CEP70;HIVEP1;VPS11;KCNN1;SURF6;HIVEP3;STAT5A;VAT1;ICMT;PHC1;GPR12;NFATC3;PBX2;CDC7;HSPA12A;PAICS;PRDX6;MLLT11…
SALL4 18804426 ChIP-ChIP XEN Mouse	218/693	8.3417e-11	2.7941e-10	0	0	1.7458	40.5152	NCKAP1;CHIC2;RPL31;BACH2;RPS6KA6;TRIM28;STMN1;CHEK1;ARFIP2;TRIM25;JUNB;PELO;ABT1;STARD4;TSPYL1;UNC5B;FNDC3B;ANK3;SOAT1;PARD3;SUCLG2;KCNQ5;SLBP;MTTP;SUPT4H1;GATA4;UBE2J1;TRPM2;TSPAN9;PRDX1;DHX35;MYO6;HIVEP1;HMOX1;LTA4H;ATP6V0A1;RAB11FIP5;FZD3;NDFIP1;GADD45A;PMM2;CDC7;PUM1;PRDX6;PAICS;MSRA;ALDH6A1;EIF5;ZZZ3;FASN;PKIA;CPEB2;PAM;ITM2B;RET;ROBO2;SETD5;AHCTF1;SLC44A1;CITED2;SUV39H1;CLTC;LITAF;PCMTD2;SY…
SOX2 27498859 Chip-Seq STOMACH Mouse	436/1573	8.66899e-11	2.89094e-10	0	0	1.47555	34.1865	NCKAP1;PWWP2B;WIPF2;HNRNPU;XYLT1;SLC4A2;ZFYVE1;GPATCH8;ELK3;GLS;SCAMP5;ZMIZ1;JUNB;CHID1;GABARAPL2;HES6;MBNL1;UNC5B;ATG10;WDR82;FAR1;PADI4;GATA4;ZC3HAV1;SDSL;PRDM10;RIC8B;MYO6;HMOX1;PLEK2;ST3GAL3;GSTM3;PRELID2;CDK18;BTBD19;PHC1;CHKA;EDEM2;NR1D2;CDC7;NR1D1;PRDX6;SLC16A13;UCK2;EIF5;FAM135A;TADA2A;OGDH;FARSB;DENND1B;SETD5;BTG1;ARPC1B;PHF1;CLTC;HIF3A;MED16;CLINT1;MED18;OSBPL10;PCMTD2;TRIM8;CSRP1;SH3BG…
NANOG 16518401 ChIP-PET MESCs Mouse	456/1657	9.20625e-11	3.05664e-10	0	0	1.4623	33.7916	CDA;CHIC2;NUP107;POP1;MYT1L;ENO1;BACH2;PCMT1;MYC;MYB;RPL36;PKNOX2;TSPYL1;CSNK2A1;STARD6;CACNA2D1;FNDC3B;UNC5C;BCR;LARS2;MTHFD1;PSME4;MPPE1;ASTN2;CGGBP1;MTMR3;RPN2;MAPKAP1;GATA3;ZC3HAV1;IQGAP1;ADAMTS10;MTDH;EPB41L1;RDH10;PRDX1;EPB41L3;MYO6;VPS11;VTI1A;HMOX2;NDFIP1;PHC1;FZD2;CHKA;LNPEP;MOV10;GLUD1;SLC6A6;UCK2;TBL2;FASN;PKIA;TRIP6;ADA;BTG1;HEXB;CLTC;ADK;PRKAG2;PYGL;PQBP1;EEA1;TRIM8;TRIM9;CSRP1;NEFL;…
ISL1 27105846 Chip-Seq CPCs Mouse	368/1293	9.32876e-11	3.08379e-10	0	0	1.52575	35.2377	CDA;CHIC2;FAAH;RPL34;GORAB;PREP;CBLB;MRGPRE;MKI67;CCDC102A;TSKU;ACTB;BACH2;ALKBH8;SMC2;NYNRIN;GPR173;UBASH3B;ZMIZ1;MYC;CREB3L2;KDR;ARL6IP5;EPC1;EPC2;CCNL1;FBXO8;SEPHS1;JUNB;UNC13B;WSB1;UNC5B;ACTN1;FNDC3B;UNC5C;DICER1;ISL1;PHKA2;EML2;BCR;ZSCAN22;SIK2;TLN2;SLBP;MACF1;PAXIP1;RPN2;IGSF3;SLC45A1;SUPT4H1;BAZ2A;AGAP3;GATA3;IQGAP1;SLAIN1;LIAS;GLG1;NEU3;ZNHIT3;PCBP1;ADAMTS17;TSPAN7;HIVEP1;MLEC;KCNN2;KCNN3…
NANOG 18692474 ChIP-Seq MEFs Mouse	426/1533	1.0066e-10	3.31301e-10	0	0	1.47992	34.0667	ITSN1;ENO1;SLC4A2;BACH1;BACH2;ALKBH8;SCAMP5;PSMD5;MYC;STMN1;CSNK2A1;RPL21;CACNA2D1;ATG10;FNDC3B;GTPBP4;WDR82;RFX5;TYRO3;PADI4;MTMR3;GATA3;IQGAP1;ZC3HAV1;CFP;OAZ2;PRDX1;CEP70;S100A13;SFN;PLEK2;S100A10;FZD2;ICMT;PHC1;MTHFR;PRDX6;PBX1;WDR55;MLLT10;MOV10;GLUD1;SLC6A6;PKIA;TRIP6;PPT1;SFXN1;PAM;GPR19;HEXB;ADK;CLTB;TCF20;TUBA1A;UBL3;CSRP1;PBK;NEFL;EMB;JARID2;ENOPH1;TEAD1;CEP55;UBL7;HELLS;SSR2;COPZ2;PAX6…
FOXM1 26456572 ChIP-Seq MCF-7 Human BreastCancer	161/478	1.03196e-10	3.38179e-10	0	0	1.92464	44.2558	FOXA1;JPT1;KDM1A;CTNND2;HJURP;NUCKS1;MKI67;SMC4;VIRMA;DCAF7;SYDE2;COMTD1;PSMD6;CHEK2;MTERF1;NEK2;SEPHS1;DDX18;RPS7;IST1;RPS8;ECH1;FNDC3B;UBALD2;FRMD4B;ANK3;PIMREG;KNSTRN;ILF2;DEPDC1B;MTAP;PARD3;ORAI3;SRSF5;SQSTM1;ZCCHC8;PIF1;DHX8;METTL2A;UBA5;MRPL16;COPS7B;IGSF9;SLC9A1;PTDSS1;CCNB1;DPP8;CSTF1;ZBTB7B;MPDZ;IP6K2;BPTF;OSBPL8;CDK19;FZD2;JUP;INTS1;GREB1;CPSF2;IFT122;NR2F2;MLLT11;COPS4;ZBTB6;RHEB;UBE2S…
OLIG2 26023283 ChIP-Seq AINV15 Mouse	439/1588	1.10031e-10	3.59023e-10	0	0	1.47014	33.7107	CDA;CYFIP1;MYT1L;RAPH1;MRGPRE;SLC4A2;BACH1;TSKU;GLS;DPYSL5;DPYSL2;MYC;JUNB;PKNOX2;CHGB;GABARAPL2;HES6;FNDC3B;CLNS1A;MYL3;RFX5;ANKK1;DUS3L;RNF122;CDC42SE1;MTMR1;AGAP3;SLAIN1;PRDM10;ADAMTS10;CYB5R1;CYB5R3;CHST11;GAR1;HOXC4;JAG2;NGFR;PHC2;JUND;MTHFR;NR1D2;GPN1;NR2F6;GPN3;COL1A1;XKR7;ABTB1;HNRNPF;SFXN3;PPT1;RNF220;DENND1B;SETD5;TCF20;PYGL;ADO;JPH4;TRIM8;NHSL1;TCP11L1;NEFL;EMB;TEAD1;DLGAP4;GARNL3;ELOV…
CTNNB1 20460455 ChIP-Seq HCT116 Human	251/824	1.13771e-10	3.69634e-10	0	0	1.66932	38.2221	AHCYL2;TRIO;DIXDC1;LDLRAD3;ZDHHC7;HNRNPR;ACTB;ALKBH8;GOLGA4;MYC;AKT3;HOXA3;HABP4;ATXN7L1;ANKS1A;NFKBIL1;NSMCE2;ENTPD7;CSNK1D;DICER1;RUNX2;BCAN;ZSCAN20;PARD3;PRKD2;SIK2;LLGL1;MACF1;RTEL1;EPAS1;PRKDC;TMTC2;TRMT2A;GLG1;ZMPSTE24;BRIP1;RAB11FIP1;ZNF827;RDH10;PCBP2;VTI1A;DYM;GSG1L;AMZ2;ST3GAL6;ARGLU1;ATP6V0A1;CREBBP;PTPRN2;XRCC5;RANBP17;ERLIN1;NR2F2;PBX1;MSRA;MC1R;SESTD1;CWF19L1;PDE3A;SCN2A;PAM;SETD5;C…
YY1 21170310 ChIP-Seq MESCs Mouse	122/337	1.27008e-10	4.10876e-10	0	0	2.14401	48.855	RPL4;NARF;TXNL4B;MAML2;RPL34;PLOD3;UBE3B;PHB2;TXNDC15;ACTB;EIF4ENIF1;RPS16;CEP250;EPHB4;MAP3K5;FNBP4;DAXX;ECH1;NGDN;ALG3;TSC1;MFSD11;LARS2;MORF4L1;OXA1L;PRPF3;TYRO3;EXD2;TMEM87B;TMED10;INTU;SMYD5;RPN1;ITPR1;PRPSAP1;SEC14L2;ZNHIT3;NPC1L1;PCBP1;VPS11;N4BP1;ATP6V0A1;VPS16;KLHDC10;ZBTB17;PRPF38B;DR1;GTF2IRD2;FUZ;NR1D1;TRPV1;GPN1;ZZEF1;MLLT11;AHI1;EHD3;NACA;P4HA2;CAPRIN1;UBE2T;CAPRIN2;SP3;SPDYA;TRMT12…
SOX3 22085726 ChIP-Seq NPCs Mouse	433/1565	1.32705e-10	4.27479e-10	0	0	1.47121	33.4596	CYFIP1;RPL30;NUP107;RPL3;MAML1;RPL31;GLS;SMC2;PSMD5;HOXA7;IER5;JUNB;CDK5RAP2;CHGB;FNBP4;NUP214;TSPYL2;DDX18;HES6;PRKAB2;DAXX;CACNA2D1;FNDC3B;GTPBP6;ARMC8;ISL1;HPCAL4;HCFC1;BCR;MTAP;RNF126;ARMC5;PSME1;PRKD2;CGGBP1;RNF122;CDC42SE1;SLBP;SHMT1;GATA4;ZC3HAV1;SDSL;ADAMTS10;MTDH;PRPSAP1;CHST11;HOXC4;FZD3;JUND;CADM1;EDEM2;WDR55;COL1A1;MLLT11;RNF222;ABTB1;MLLT10;EIF5;FAM135A;OGDH;RNF220;CPEB4;GABRB3;WDR47…
SMARCA4 23332759 ChIP-Seq OLIGODENDROCYTES Mouse	557/2089	1.55878e-10	5e-10	0	0	1.406	31.7501	USP6NL;NCKAP1;ENO1;BACH1;MYLK;PSMD6;ZFYVE26;UBASH3B;DPYSL2;MYC;AKT3;DPYSL3;CREB3L2;STMN1;RPL35;IER5;CDK5RAP2;PRKAB2;MBNL1;GABARAPL1;ATG10;UNC5C;ISL1;SND1;MTAP;BIN1;MAP1B;PARD3;SARNP;PSME4;ATF7;FAR1;TMEM126B;MTMR2;ABCB4;MAPKAP1;PLA2G3;GATA3;PRKCZ;SLC5A3;HIF1A;RIC8B;CHST11;EPB41L1;EPB41L3;RRS1;VTI1A;HMOX1;ST3GAL6;CEP78;ST3GAL3;CDK19;HACE1;FZD2;CADM1;CADM2;PMM2;RAB3IP;NR2F1;LNPEP;CDC7;NR2F2;MLLT10;S…
AR 19668381 ChIP-Seq PC3 Human	723/2803	1.58233e-10	5.0541e-10	0	0	1.35349	30.5441	TRIO;MAML2;MYT1L;POP4;ENO2;BACH2;MYLK;HTR6;ZFYVE26;DPYSL5;ZMIZ1;DPYSL2;AKT3;MYB;LUC7L;PSMD1;VPS39;EARS2;PKNOX2;CDK5RAP2;FNBP4;DDX18;NUP210;CSNK2A1;RPL21;ARMC9;ATG10;FNDC3B;DNTTIP2;DICER1;ISL1;HPCAL4;SND1;CLPX;MTAP;MTHFD1;ARMC5;MAP1B;PARD3;ZSCAN22;AGTR1;ASTN2;ANKK1;TPH2;ABCB1;SAR1B;PRKDC;COPS7B;BAZ2A;GATA4;ZC3HAV1;IQGAP1;SLAIN1;PRDM11;MTMR4;PRKCZ;MTDH;PRPSAP1;XKRX;CYB5R4;PRDX5;RIC8B;ADAMTS17;VTI1A…
SALL4 18804426 ChIP-ChIP MESCs Mouse	234/761	1.88318e-10	5.98978e-10	0	0	1.69002	37.8443	IFITM3;SLC23A2;RPL3;CMAS;LPGAT1;ENO1;CCDC102A;BACH2;NUDT3;ELK4;TRIM28;FGFR1OP2;STMN1;EPC1;TRIM25;JUNB;EPHB4;SLC12A8;ABT1;MECR;UNC5B;CACNA2D1;ANK3;THAP2;RNF126;LACTB2;PARD3;KCNQ2;CDC42SE1;ANP32A;ZC3HAV1;CFP;UBE2J1;GJC1;DHX32;EPB41L1;PCBP4;TSPAN9;HMOX1;HIVEP3;PLCG1;HIVEP2;S100A10;VAT1;HACE1;PHC1;MCAM;NFATC3;LNPEP;SMARCA2;ZWINT;SRPK1;EXT1;GLUD1;MOV10;SLC6A6;UCK2;EIF5;FASN;FUBP1;CALU;SFXN1;FBXL3;CPEB…
ELF5 23300383 ChIP-Seq T47D Human	259/860	2.01731e-10	6.38955e-10	0	0	1.64254	36.6683	CCNJ;PREP;ZDHHC5;GCC2;UBE2L3;ELK3;PNN;ZNF608;PPP2R1A;MYC;DPYSL3;LUC7L;RPL35;RPL37;CCNL1;JUNB;SIL1;STARD4;AQR;ARL15;ALG3;ANK3;ACSL3;GTPBP4;RUNX2;MED7;ZSCAN20;PDE12;MXRA8;ATF7;TMEM126B;ANKK1;ATP6V0D1;DHX8;DCUN1D4;SUPT4H1;BAZ2A;IGSF9;MTDH;RDH10;DHX35;PCBP2;RRS1;LHPP;FIS1;ZRANB2;XRCC5;STARD10;NR2F1;TRIP4;ERLIN2;SMARCA2;WDR55;XKR7;FAM135B;HNRNPF;INTS4;GRB2;NOL10;NDUFAF1;CPEB3;MON1B;DENND1B;C2CD3;PHF1;…
RACK7 27058665 Chip-Seq MCF-7 Human	459/1679	2.18509e-10	6.89213e-10	0	0	1.44825	32.2153	PWWP2B;IPP;HNRNPR;ENO1;TSKU;ELK3;COMTD1;ZMIZ1;WDR90;ZC3H12A;RPL36;PIP4K2B;IER5;JUNB;CHID1;HES6;PRKAB2;UNC5B;TMEM80;EML2;BCR;MYL6;PRKD2;CDC42SE1;CYB5R1;PRPSAP2;CYB5R3;EPB41L1;BLOC1S2;PRDX1;S100A13;HOXC4;SFN;ZBTB7B;ST3GAL3;S100A10;GSTM4;JAG2;EDEM3;GSTM3;CDK18;WNT10B;BTBD19;CREBBP;PRPF38B;PHC2;SNAPIN;JUP;HOMER1;CADM1;MCAM;NR2F1;NR1D2;CDC7;NR2F2;PRDX6;XKR8;COL1A1;FAM111A;UCK2;MEX3A;TADA2A;FASN;HNRNPF…
TAF7L 23326641 ChIP-Seq C3H10T1-2 Mouse	180/554	2.28244e-10	7.16933e-10	0	0	1.8256	40.5295	MAPKBP1;SRP19;MTCH2;SLC27A1;ISCA1;CRTC2;ZFAND3;HNRNPU;CBLB;GCC2;ENO1;TMEM143;PSMD6;ZC3H12A;PHYHD1;HCFC1R1;LONP2;MAP3K6;PHLDA3;PDGFRA;ACOT8;GABARAPL1;PCID2;ANKRD49;SMARCC2;ECH1;AIP;ZCRB1;MFSD11;CRNKL1;CDC25A;THOC6;SLC5A6;CCNY;ILVBL;UNC50;ERP29;RBCK1;LRRC59;GGNBP2;ANKRD11;BTF3L4;ARL1;COPS7B;ARL2;CD99L2;DTX4;MTDH;HSP90B1;MBTD1;BCL2L13;PSAP;PCBP2;S100A13;HIVEP1;SCAP;ZBTB7B;ST3GAL2;S100A10;STAT5A;CCDC…
CEBPB 20176806 ChIP-Seq MACROPHAGES Mouse	414/1492	2.34966e-10	7.34996e-10	0	0	1.4752	32.7075	USP6NL;MAPKBP1;RPL31;RRP1;IPP;TSKU;BACH2;NUB1;PSMD5;PSMD1;GABARAPL1;MED9;GTPBP4;ARMC5;WDR82;FAR1;MPPE1;PADI4;TMEM126B;CDC42SE1;MTMR3;SAR1A;RPN1;PLA2G3;ZC3HAV1;MTMR4;CYB5R3;VPS11;SFN;LTA4H;CEP78;MCAM;TRIP4;SLC16A13;COL1A1;XKR7;EHD3;HNRNPF;TRIP6;PPT1;REL;TRMU;ARF1;BTG1;CLTC;SETD7;BHLHE41;EFCAB5;PHF7;MED18;TRIOBP;C1QTNF4;TRIM8;TUBA1A;TCTN3;GPR137;RRP12;JARID2;DLGAP4;NUDC;RPS6KL1;TNNC1;MAMDC2;TACR2;T…
STAT3 29892750 ChIP-Seq EML Mouse BoneMarrow	127/358	2.44583e-10	7.6193e-10	0	0	2.07767	45.982	NUP107;CCNT2;TXNL4B;TMEM41B;CCNT1;TTF1;RPS14;ABHD13;NUB1;RPS16;MAGOH;LONP1;SEPHS1;SMARCC1;FBXW7;VPS33A;THOC1;GTPBP4;SRRM1;ERP29;PREB;TCTA;ATP6V0D1;SNRPC;ZCCHC7;PFKFB4;RNASEH2B;SHMT1;UBA5;TRMT2A;COX7A2;MTMR4;GMCL1;TMEM123;PCBP1;UAP1L1;VPS11;SURF6;AMZ2;RAB6A;TBC1D15;ATP6V0A1;SMAD4;POU2F1;HSPA4;PMM2;CDC7;LNPEP;ERLIN2;HPS5;SLC16A13;CNOT4;CDK4;RHEB;CNOT8;GCLM;DAZAP1;MOCS2;UBXN1;GPAA1;ZC3H3;FAF2;GDI2;N…
SMARCA4 20176728 ChIP-ChIP TSCs Mouse	251/830	2.49653e-10	7.74537e-10	0	0	1.65137	36.5133	PREP;ENO1;ZFYVE1;BACH1;ACTB;NUB1;CREB3L2;PSMD1;CPNE3;JUNB;RPL39;GOLGA7;RNF111;GABARAPL2;GABARAPL1;MECR;WSB1;ZFP1;UNC5B;SLC35C1;ANK3;HPCAL4;SRRM1;ARMC5;ZSCAN21;VDAC3;MPPE1;SLC22A5;RRAD;CSTF3;FBF1;IQGAP1;HIF1A;OAZ2;IGSF9;PGS1;CYB5R4;TSPAN9;DHX36;S100A10;EDEM3;PHC2;PHC1;PMM2;EAF1;STARD10;MTHFR;HSPBAP1;EXT1;ID1;CALU;GRB2;ATM;CALM2;GPR19;TOP2A;SUV39H2;CLIC4;CITED2;ARPC1B;FAF1;CLTC;SMG7;LITAF;HERPUD1;C…
NR3C1 34362910 ChIP-Seq WistarRat Hippocampus Stress	220/709	2.72439e-10	8.41782e-10	0	0	1.71066	37.675	CYFIP1;TRIO;AHCYL1;CBLB;LDLRAD3;SLC4A4;BACH2;GPATCH8;SLC4A5;C4A;RPS14;ZMIZ1;ANKS1A;BSN;AGFG2;SLC12A8;TNS2;PKNOX2;AGFG1;TSPYL2;UNC5B;ARL15;COG5;FNDC3B;MED9;MTUS2;TIAM2;BCAN;MAP1B;PARD3;KCNQ2;MACF1;MTMR2;ANAPC16;EPAS1;DCUN1D4;RTF1;PRDM11;PRKCZ;ADAMTS10;MTDH;TRPM2;LTA4H;SPTBN1;ST3GAL3;EDEM3;CHKA;PMM1;ACER2;EHD3;POLA2;WNK2;CORO7;CDKN1A;SETD2;SMG1;TENM2;HIP1;ADK;EFCAB5;HIF3A;MED16;MED15;SIPA1L3;ROBO1;…
NFI 21473784 ChIP-Seq ESCs Mouse	427/1549	3.08684e-10	9.49893e-10	0	0	1.46245	32.0257	MAPKBP1;NUP107;RPL31;IFT172;HNRNPU;SMC6;SMC4;TSKU;BACH2;GLS;DCAF6;NYNRIN;SAMD14;DPYSL2;FGFR1OP2;HOXA3;HOXA7;CDK5RAP2;CHGB;NUP214;DAXX;GABARAPL1;GTPBP6;MED7;DYNC1LI2;ARMC5;PARD3;MPPE1;TMEM126B;UQCRC2;SLBP;MEPCE;PRDM10;ADAMTS10;GIGYF2;CYB5R1;CHST11;PRDX1;ADAMTS17;PRPF38B;PRPF38A;FZD2;DMPK;CADM1;MTHFR;TRIP4;ERLIN2;MRPL23;BTBD10;COL1A1;MLLT11;MLLT10;SLC6A6;TBL2;FAM135A;SFXN3;OGDH;CDK13;SFXN5;FARSB;AR…
TCF3 18347094 ChIP-ChIP MESCs Mouse	442/1613	3.49439e-10	1.07095e-09	0	0	1.45134	31.6024	RPL3;MAML1;SMC6;ENO1;BACH1;TSKU;ELK4;HOXA9;PSMD5;MYC;STMN1;HOXA3;HOXA7;UNC13B;PRKAB2;NUP210;UNC5B;CACNA2D1;ATG10;SLC5A6;WDR82;TYRO3;CDC42SE1;MAPKAP1;ZC3HAV1;IQGAP1;CFP;CYB5R1;CYB5R4;RIC8B;EPB41L3;VPS11;HOXC4;ZBTB7B;HOXC9;S100A10;ICMT;PHC1;FZD2;GTF2IRD2;MCAM;NR2F1;NFATC3;SLC16A12;MTHFR;NR2F2;POU6F1;MLLT11;MLLT10;UCK2;PKIA;PPT1;SFXN1;HOXD4;GPR19;WDR47;HEXB;CLTC;SMG7;SHF;TRIM8;NHSL1;SMPD4;UBL3;TUBA1…
CEBPB 26923725 Chip-Seq HEMOGENIC-ENDOTHELIUM Mouse	405/1461	4.31965e-10	1.31854e-09	0	0	1.47194	31.7389	RPL4;IPO11;TRIO;POP1;HNRNPR;SLC4A4;MYLK;ELK3;RNF112;MYC;AKT3;ZC3H12A;PSMD1;PIP4K2B;CHGB;FNBP4;WSB1;RPL21;DICER1;ISL1;SND1;DEPDC1B;MYL3;ATF7;DUS3L;MTMR2;SAR1A;GATA3;CEP70;VTI1A;ST3GAL6;HMGXB3;PPARGC1B;NDFIP1;GPR12;HOMER1;CDC7;PBX1;HYOU1;CPEB3;RNF220;FARSB;SETD5;SETD7;ADK;WDR41;ADO;LITAF;SMG6;TRIM8;B3GALT1;TCP11L1;RNF150;ENOPH1;ANXA2;GSTO1;HSBP1;SLC2A10;MAMDC2;FOS;BACE2;KIFC1;CKS2;PPARG;TKT;DSCAML1…
POU2F1 35413990 ChIP-Seq Human ARposCRProstateCancer	225/732	4.40862e-10	1.34029e-09	0	0	1.68754	36.3535	RPL30;AHCYL1;PANK1;H2AC19;DIXDC1;ZDHHC5;TPGS1;ALKBH6;SLC4A5;ALKBH8;MYLK;MYC;ARL6IP5;EPC1;ZNF721;TNS2;FNBP4;TSPYL2;RPL21;ARRDC3;EML2;RUNX2;AFG3L2;PPA1;RUFY2;CRYZL1;TYRO3;GUF1;TMEM126B;SLBP;BEX3;ANAPC16;DCUN1D5;PRDM10;OAZ2;NEU3;PRDX5;BRIP1;SPAST;RRAS;MLEC;TRPM7;TP53BP1;JAG2;HACE1;GADD45A;PRRC2C;CPLANE1;HSPA12A;BTBD10;H1-2;PRRC2A;WDR55;RPS26;FAM111A;MOV10;HNRNPK;H2AC21;ANP32E;CREBRF;TRMT12;CCSER2;AT…
PHOX2B 30127528 ChIP-Seq KELLY Human BrainNeuroblastoma	504/1877	4.5453e-10	1.37632e-09	0	0	1.41502	30.4396	TRIO;MYT1L;TMEM94;H2AC19;HNRNPU;HNRNPR;MSANTD4;SLC4A5;ALKBH8;ELK3;GLS;MYB;LUC7L;PIP4K2B;DHRS4L2;VPS39;XYLB;FNBP4;MBNL1;STARD4;CACNA2D1;ATG10;FNDC3B;ARMC8;DICER1;ISL1;EML5;MTHFD1;ZSCAN20;BIN1;PARD3;PSME4;AGTR1;ATF7;TPH2;URI1;ZNF395;MTMR2;ABCB1;ANAPC16;MAPKAP1;AGAP3;MTMR4;HIF1A;MTDH;MTMR7;CYB5R4;PRPSAP2;RIC8B;CHST11;EPB41L1;HOXC4;GTF2IRD2B;BTF3;CREBBP;PRPF38B;PHC2;CDK19;HACE1;FZD2;JUP;HOMER1;GTF2IR…
PGR 26153859 ChIP-Seq MCF-7 Human BreastCancer	246/816	5.25015e-10	1.58341e-09	0	0	1.64294	35.1057	AHCYL1;LRR1;TMEM94;ACTB;NUDT3;DCAF7;PCMT1;PSMD4;WDR90;CHEK2;PIEZO1;RPS11;ZNF169;EARS2;TNS2;SMARCC2;UNC5B;ZNF282;PHYKPL;ECH1;MYO7A;WDR73;KNL1;TMEM170A;MYL6;PRKAR1A;ZSCAN22;RFX5;NINJ1;OBSL1;EXD2;IGSF3;RPN1;SUPT4H1;AGAP3;GLG1;CYB5R1;PCBP2;CSTF1;AMZ2;LTA4H;PLCG1;ZBTB7B;KCNN4;RALGDS;ST3GAL2;EDEM3;CDK18;FIS1;ACE;CHKA;GREB1;INTS2;ZNF34;MLLT11;RPS26;MC1R;WNK2;ACER3;H2AC21;TRIP6;TRMT12;RPS21;FBXL6;MON1B;D…
CDH4 35650610 ChIP-Seq mESC Mouse Stem Autism	235/774	6.33637e-10	1.90342e-09	0	0	1.65856	35.1275	CHIC2;AHCYL2;SLC4A1AP;SLC35B4;WIPF2;GHITM;ZDBF2;PCMT1;RNF112;HOXA9;PPP2R1A;DHX57;THSD7A;MMUT;TBC1D22B;CHID1;STARD4;RBFOX2;CSNK2A1;RPL21;ARL15;ENTPD7;MTUS2;MAPK8IP2;BCR;TIAM1;KCNQ1;SARNP;ZSCAN21;GUF1;PRR18;MACF1;TMEM63B;STXBP1;PIK3R1;ADAMTS10;RRAS;VTI1A;GAR1;SURF1;PBX2;REX1BD;MRPL22;GPN3;XKR7;EIF5;PPFIBP2;AGO3;PTK7;SFXN3;OGDH;IGSF9B;AVL9;ARF1;NRP2;AHCTF1;C2CD3;OLA1;TCF20;LITAF;SIPA1L3;TRIM8;NHSL1;…
MYB 26560356 Chip-Seq TH2 Human	444/1629	6.93085e-10	2.07377e-09	0	0	1.44006	30.3706	ZNF292;XYLT1;ENO1;ALKBH8;ELK3;SMC2;MYB;STMN1;IER5;JUNB;CDK5RAP3;CHGB;DDX18;MBNL1;GANC;GTPBP4;EML2;DEPDC1B;DYNC1LI2;IFT88;RNF126;ARMC5;ZSCAN20;RFX5;PRKD2;RBCK1;UQCRC2;ALG10B;DUS3L;CDC42SE1;MEPCE;MRPL16;GATA3;MTMR4;SLC5A3;GLG1;RNF213;RIC8B;CHST11;RDH10;PRDX1;RRS1;AMZ2;PLCG1;GTF2IRD2B;EDEM3;BTBD19;PRPF38B;CDK19;NDFIP1;JUND;CHKA;NFATC3;ERLIN1;LNPEP;NR1D1;ERLIN2;INO80;UCK2;PPT1;CDK12;DENND1B;SMG1;BTG1…
MNX1 26342078 ChIP-Seq MIN6-4N Mouse	421/1533	7.10847e-10	2.11855e-09	0	0	1.45357	30.6188	IPO11;NUP107;RPL31;RAPH1;SLC4A2;ZFYVE1;GPATCH8;GLS;ZDBF2;MYC;MYB;PSMD1;IER5;CACNA2D1;DNTTIP1;FNDC3B;DICER1;EML2;MED7;BCR;MYL3;RUFY2;TYRO3;PRR18;ALG10B;CDC42SE1;SHMT1;RPN1;COPS7B;PLA2G3;VPS26B;CYB5R1;RIC8B;RNF216;RDH10;ZBTB7B;LHPP;JAG2;WNT10B;CDK19;HACE1;FZD2;JUP;PBX2;NR1D1;PRDX6;PBX1;SLC16A13;COL1A1;FAM135B;UCK2;FAM135A;MEX3A;PKIA;TRIP6;CDK12;CDK13;LGMN;ARHGAP9;ARF1;CDKN1A;SETD7;CLTB;LPCAT1;HIF3A…
TCF3 18692474 ChIP-Seq MESCs Mouse	285/976	8.69091e-10	2.58001e-09	0	0	1.57297	32.8178	CPNE9;SLC23A2;IFITM1;CMAS;IFITM2;SLC35B4;MAML1;ITSN1;PREP;DIXDC1;CCNC;LDLRAD3;ENO1;MRGPRE;BACH1;RPS14;MYC;EPC1;TRIM25;EPC2;AQR;CSNK2A1;ZFP1;RPL21;UNC5B;ARL15;ACTN1;IFRD2;GTPBP6;ACTN4;ANK3;THAP2;SOAT1;LACTB2;WDR82;CRYZL1;TYRO3;ANP32A;IGSF3;MAPKAP1;RPAP1;CYB5R4;DHX32;RIC8B;EPB41L1;TSPAN9;EPB41L3;VPS11;CSTF1;PATZ1;CEP78;GSTM3;FZD2;PHC1;GTF2IRD2;GADD45A;STAM;SMARCA2;PRDX6;WDR55;EXT1;RPS26;MOV10;GLUD1…
SPI1 26923725 Chip-Seq HPCs Mouse	406/1473	9.01623e-10	2.66613e-09	0	0	1.45965	30.3999	USP6NL;HNRNPU;HNRNPR;SMC4;PSMD9;RNF112;PSMD4;UBASH3B;WDR90;RPL36;PIP4K2B;CHGB;GABARAPL2;LARS2;PSME3;SARNP;MYL3;UNC50;UQCRC2;ASTN2;GRID2IP;ZBTB8A;SAR1A;SAR1B;PLA2G3;PRDX5;CYB5R3;RIC8B;GAR1;HMOX1;HMGXB3;NKX2-5;PCDHA7;GSTM4;GSTM3;FZD2;CHKA;DMPK;PBX1;FAM135A;HNRNPK;FARSB;SETD2;DIS3L;SETD7;EFCAB5;CSAD;LITAF;TRIOBP;TUBA1B;MMP24;TUBA1A;CSRP1;NEFL;GPR137;JARID2;GSTO1;HSBP1;SLC2A10;PGAM1;MAMDC2;NSUN3;TACR…
REST 18959480 ChIP-ChIP MESCs Mouse	460/1701	1.04764e-09	3.08585e-09	0	0	1.42517	29.4678	SLC4A1AP;MYT1L;ITSN1;GHITM;BACH1;BACH2;SCAMP5;PCMT1;HTR6;SAMD14;DPYSL5;AKT3;ZC3H12A;STMN1;XYLB;CHGB;GABARAPL2;UNC13A;NUP210;CSNK2A1;RPL21;UNC5B;UNC5C;ARMC8;DICER1;BCAN;PARD3;PRKD2;PADI4;ASTN2;TPH2;MTMR3;SHMT1;ABCB4;MAPKAP1;ZC3HAV1;PRKCZ;CYB5R4;PCDHA1;EPB41L3;CEP70;VTI1A;RDH13;PCDHA2;PPARGC1B;ST3GAL3;JAG2;ACE;FZD2;GPR12;CHKA;PMM2;NR2F1;CDC7;NR1D1;MOV10;XKR7;UCK2;TBL2;OGDH;SFXN1;CPEB2;LGMN;GPR19;GA…
DPY 21335234 ChIP-Seq ESCs Mouse	430/1575	1.05318e-09	3.09015e-09	0	0	1.44201	29.8084	NCKAP1;MAML1;WIPF2;RAPH1;ENO2;GLS;ELK4;RNF112;ZMIZ1;IGLON5;HOXA7;TSPYL2;DDX18;WSB1;DICER1;MED7;ZSCAN22;UNC50;PSME4;RFX5;PIF1;MTMR3;ANAPC16;MTMR4;GIGYF2;MTDH;GJC1;CYB5R1;RDH10;RRS1;HMOX1;AMZ2;PCDHA2;MYH7B;JUND;HOMER1;NR2F1;MRPL22;COL1A1;UCK2;CPEB1;FAM135A;GIPC1;HNRNPD;REL;PCDHB5;PAM;FARSB;CPEB4;GABRB3;DENND1B;CDKN1A;ARF1;GMEB2;HIF3A;SMG7;SHF;EEA1;TUBA1B;DSTYK;ATIC;MED13;CSRP1;CEP55;SIRT5;EMP3;DUSP…
EP300 20729851 ChIP-Seq FORBRAIN MIDBRAIN LIMB HEART Mouse	367/1313	1.07772e-09	3.14995e-09	0	0	1.48533	30.6698	SLC23A2;EHMT2;ITSN1;DIXDC1;NUDT2;HNRNPR;ACTB;BACH2;ELK3;RPS14;SYNPR;SAMD14;HOXA9;AKT3;DPYSL3;STMN1;EPC1;SOX9;HOXA7;SLC12A8;TBC1D10B;HES6;MBNL1;SMARCC2;UNC13A;WSB1;CSNK2A1;NUP210;UNC5B;ACTN1;MTUS1;UNC5C;DICER1;ACTN4;ANK3;HPCAL4;BCR;KCNQ1;FEZ2;TYRO3;CCDC86;DUS3L;RNF122;SLC22A5;GATA4;SLAIN1;MTMR4;PRDM10;ADAMTS10;OAZ2;PCDH17;PCBP4;EPB41L2;EPB41L3;PLEK2;HIVEP2;PATZ1;NGFR;CREBBP;FZD3;PHC2;JUP;PMM1;CADM…
SOX3 22085726 ChIP-Seq MUSCLE Mouse	401/1459	1.6951e-09	4.93535e-09	0	0	1.45293	29.3427	IFT172;RPL34;RAPH1;HNRNPU;PHB2;ELK4;COMTD1;CNST;ZMIZ1;DPYSL2;MYC;STMN1;JUNB;CDK5RAP2;NUP214;DAXX;MBNL1;ATG10;ARMC8;CLPX;HCFC1;BCR;FAM133B;SLC5A6;MYL6;RNF126;PSME3;ZSCAN22;ATF7;MTMR1;SAR1A;RNF216;PRDX1;VTI1A;HMOX1;WNT10B;CDK19;PHC2;ACE;JUND;GTF2IRD2;MCAM;SLC16A12;MRPL23;MLLT11;MLLT10;EIF5;TADA2A;GPR19;ARPC1B;CLTC;CSAD;IL18BP;WDR44;EEA1;TUBA1A;TCP11L1;AP3S2;RNF150;GSTO1;PGAM1;MAMDC2;FN3KRP;SLC29A1;…
RARA 24833708 ChIP-Seq LIVER Mouse	394/1437	3.27233e-09	9.49101e-09	0	0	1.44694	28.2699	NUP107;RPL31;WIPF2;HNRNPU;DCAF6;PSMD9;RNF112;CDK5RAP3;STARD4;NGDN;ARMC9;GTPBP4;RFX5;UQCRC2;PIF1;ZBTB8A;PRKDC;ABCB4;FLII;PLA2G3;BAZ2A;MTMR4;OAZ2;GAR1;ST3GAL6;ZBTB7B;HMOX2;S100A10;FZD2;CHKA;ERLIN1;SLC16A12;INO80;NR1D1;MRPL22;NR2F6;FAM135A;TADA2A;FASN;TRIP6;LGMN;TRMU;BTG1;CLTC;SETD7;CSAD;MED15;TRIM8;TRIM9;AIFM3;SMPD4;C1QTNF6;B3GALT1;NEFH;DLGAP4;GARNL3;UBL7;GSTO1;MAMDC2;NSUN3;TACR2;TET1;FOS;POU5F2;PL…
PU.1 20513432 ChIP-Seq MACROPHAGES Mouse	411/1509	3.5322e-09	1.02056e-08	0	0	1.43475	27.9222	CHIC2;RPL31;WIPF2;ITSN1;RRP1;IPP;DCAF7;HOXA9;MYC;MYB;LUC7L;RPL37;CDK5RAP3;DAXX;GABARAPL1;DNTTIP1;ARMC9;UNC5C;GTPBP4;BCAN;MYL6;PRKAR1A;PSME4;TYRO3;ATF7;TMEM126B;CGGBP1;EXD2;MTMR3;SHMT1;RPN1;PLA2G3;SLAIN1;PRKCZ;MTDH;CYB5R3;PRPSAP2;RDH10;AMZ2;LTA4H;HMGXB3;MYH7B;CHKA;PBX2;MRPL22;SLC16A13;COL1A1;ABTB1;XKR7;OGDH;REL;PAM;CPEB4;RET;ARF1;SETD7;CSAD;PHF7;JPH4;TRIM8;TUBA1B;SMPD4;TUBA1A;CSRP1;GPR137;RRP12;DL…
KLF1 20508144 ChIP-Seq FETAL-LIVER-ERYTHROID Mouse	255/868	3.77508e-09	1.08659e-08	0	0	1.58267	30.6957	GLTP;SLC35B3;SLC35B4;ITSN1;ZDHHC6;IFI35;BACH1;TSKU;ACTB;SMC2;SAMD14;UBASH3B;ATXN7L1;THSD7A;BSN;IER5;AGFG2;ABT1;GABARAPL2;PRKAB2;ARL15;ECH1;CMC1;ARMC9;ACSL6;DEPDC1B;PSME3;SARNP;FEZ2;FAR1;EZR;PFN2;PAXIP1;INTU;SAR1B;SLC45A1;SUPT4H1;CD99L2;IQGAP1;PCDH17;NEU3;RIC8B;RNF216;PCDHA1;MIER3;EPB41L2;ZNHIT6;HIVEP1;VPS11;KCNN1;HIVEP3;PLEK2;PCK2;ATP6V0A1;MYH7B;HACE1;JUND;RASSF8;NR2F2;ACADSB;PBX1;PTK2;EXT1;SESTD…
CEBPB 23403033 ChIP-Seq LIVER Mouse	108/304	4.8169e-09	1.38121e-08	0	0	2.07744	39.7853	RPL3;IFT172;PITPNB;HJURP;ZFYVE26;SNRPD2;WDR90;CHEK1;HCFC1R1;KAT8;KAT7;SLC25A45;SIL1;FNBP4;TSPYL2;ZFP1;NFKBIL1;ENTPD6;CSNK1D;ARMC8;MED7;HNRNPUL2;SRSF5;CDC42SE1;SLBP;KLHL12;DTX4;STRIP1;ZNHIT6;HMOX1;BMF;ATP6V1F;ENKD1;GCKR;XRCC5;EDEM2;LRRC61;EIF2S2;ZZEF1;MLLT11;ISG20;ALDH6A1;BCL6;HOOK2;STK25;PPT1;INTS4;MPHOSPH10;IFT27;CNTROB;CD320;MXD4;GPAA1;MRPS11;SUV39H1;SNX12;WDR41;PIK3C2A;SMG8;MIS18BP1;FFAR4;ACP2…
ELK1 22589737 ChIP-Seq MCF10A Human	226/755	5.29504e-09	1.51258e-08	0	0	1.62261	30.9213	CYFIP1;RPL30;LPGAT1;PANK3;MAML2;MAML1;RPL34;DIXDC1;CBLB;BACH2;ACTB;GLS;PNN;RPS14;PPP2R1A;RPS18;MAGOH;FBXO3;RPL37;JUNB;GOLGA7;CHGB;ABT1;GABARAPL2;ACOT8;ALG9;ACTN1;NGDN;CMC1;MED9;CSNK1D;ACTN4;CLPX;SND1;FAM133B;LARS2;MYL6;PPA1;ZSCAN22;PSME4;NINJ1;VDAC3;CGGBP1;BLZF1;MMADHC;PAXIP1;DCUN1D5;MAGED1;IQGAP1;PIK3R1;MTMR4;HIF1A;ZMPSTE24;RNF216;DHX34;TSPAN9;KCNN1;MLEC;ZBTB7B;NGFR;ZNF384;ZRANB2;HOMER1;XRCC4;CA…
TAL1 21186366 ChIP-Seq BM-HSCs Mouse	402/1477	5.85108e-09	1.66514e-08	0	0	1.43224	27.1504	NUP107;TRIO;MYT1L;RRP1;SMC6;GPATCH8;ELK3;PCMT1;ZMIZ1;DPYSL2;MYB;NAMPT;TSPYL1;WSB1;UNC5B;ATG10;MED9;DICER1;ISL1;BCR;EML5;DEPDC1B;RNF126;SARNP;PSME4;RUFY2;TPH2;MTMR3;SAR1A;ANAPC16;SAR1B;BAZ2A;HIF1A;PRPSAP2;RIC8B;CHST11;LTA4H;ATG5;CDK19;HACE1;HOMER1;PNO1;NR2F1;COL1A1;HNRNPK;OGDH;REL;CDK12;LGMN;CPEB4;BTG1;ADK;LPCAT1;WDR41;EFCAB5;PYGL;MED16;ADO;CLINT1;SMG6;EEA1;MED13;NHSL1;CSRP2;EMB;JARID2;NEFH;CEP68;…
PU.1 20176806 ChIP-Seq MACROPHAGES Mouse	400/1469	6.0526e-09	1.71604e-08	0	0	1.43295	27.1154	USP6NL;NUP107;RPL31;ITSN1;RRP1;IPP;DCAF7;NUB1;AKT3;MYB;DAXX;GABARAPL1;ACOT8;DNTTIP1;UNC5C;GTPBP2;SND1;CLPX;BCAN;MYL6;BIN1;UNC50;TYRO3;TMEM126B;CGGBP1;PI4K2A;EXD2;MTMR3;SHMT1;RPN1;BAZ2A;ZC3HAV1;SLAIN1;MTMR4;PRKCZ;PRPSAP1;CYB5R3;RDH10;AMZ2;LTA4H;RDH13;CHKA;PBX2;SLC16A13;COL1A1;ABTB1;MLLT10;XKR7;HNRNPF;PPT1;REL;CPEB4;RET;CLTC;SETD7;CSAD;MED18;TRIM8;TUBA1A;TCTN3;GPR137;DLGAP4;DUSP4;CEP68;PGAM1;TNNC1;…
CLOCK 20551151 ChIP-Seq 293T Human	129/382	6.14656e-09	1.73617e-08	0	0	1.92509	36.3984	ZFAND6;CLU;ACTB;LAPTM4B;PSMD4;FCGRT;UBAP2L;BSN;MAF1;MAP3K6;CDK5RAP3;TLE4;HES6;AQR;FBXW7;ACTN1;CLPX;RUNX2;PDIA4;ACLY;ADAM17;RAB34;FSCN1;UQCRC2;FKBP4;VCL;FKBP5;BEX1;SLC22A5;ANP32A;RPN2;RRAD;BTF3L4;AK2;ITPR1;PLD1;MTDH;HSP90B1;ZFP36L1;SNX4;FUT8;CYB5R3;DPP7;PCBP2;MARK3;PPARGC1B;S100A10;MCL1;OSBPL9;CHKA;AUTS2;HSPA5;GADD45A;CEP350;NR2F2;EEF2;PTK2;SLC6A6;NR4A1;EIF5;BCL6;STK24;FUBP1;ID1;SP3;SERINC1;CALM2;…
CEBPD 21427703 ChIP-Seq 3T3-L1 Mouse	371/1349	6.75543e-09	1.90106e-08	0	0	1.45076	27.293	SLC35B3;SLC23A2;AHCYL2;IFITM2;SLC35B4;CCNI;EHMT2;GORAB;PITPNB;RAPH1;LDLRAD3;ANTXR2;ACTB;MYLK;RPS14;ZMIZ1;DPYSL2;MYC;AKT3;NAMPT;EPC1;LONP2;THSD7A;SOX9;CCNL1;IER5;SLC12A8;AGFG1;MBNL1;WSB1;CACNA2D1;NFKBIL1;NSMCE2;FNDC3B;UNC5C;ACTN4;ANK3;CDC40;TLN2;MMADHC;PAXIP1;INTU;PIK3R1;HIF1A;PGS1;BRIP1;RNF216;PCBP3;RDH10;PCBP1;PRDX1;VTI1A;HIVEP2;N4BP1;ST3GAL2;ATP6V0A1;BTBD19;FZD2;JUND;PTPRN2;XRCC5;GADD45A;RAB3IP…
CREB1 26743006 Chip-Seq LNCaP Human	441/1645	8.0408e-09	2.2544e-08	0	0	1.40481	26.1839	ZFYVE9;IPP;HNRNPU;ENO1;ELK4;MYC;ZC3H12A;STMN1;RPL36;JUNB;PKNOX2;PRKAB2;WSB1;HPCAL4;ARMC5;SCO2;EXD2;ZBTB8A;PRDM10;PRPSAP2;CYB5R3;RDH10;PRDX1;MYO6;VPS11;ZBTB7B;PPARGC1B;JAG2;GSTM3;PHC2;ICMT;ACE;CDC7;NR1D1;BTBD10;PRDX6;PBX1;POU6F1;COL1A1;MLLT10;MEX3A;EIF5;HNRNPF;SFXN3;PPT1;CPEB3;PAM;SFXN5;RNF220;GPR19;LIN54;CDKN1A;ARF1;GMEB2;SMG7;ADO;SHF;TRIM8;TRIM9;TUBA1B;CSRP1;PEA15;RPLP2;GPR137;RRP12;JARID2;CTBS;…
GATA3 24758297 ChIP-Seq MCF-7 Human	437/1629	8.67078e-09	2.42206e-08	0	0	1.40576	26.0955	MAML1;ZNF292;XYLT1;TSKU;DCAF7;NYNRIN;PCMT1;COMTD1;WDR93;IER5;CDK5RAP2;PRKAB2;MBNL1;STARD4;ARMC9;GTPBP4;BCR;ORAI3;CGGBP1;CDC42SE1;SLBP;MTMR1;RPN2;FIGNL2;ZNF22;MTMR4;HIF1A;GLG1;MTDH;CYB5R1;PRPSAP2;RNF213;EPB41L2;ADAMTS17;MYO6;LTA4H;ZBTB7B;ST3GAL2;S100A10;BTF3;CDK18;WNT10B;PRPF38B;NDFIP1;FZD2;JUP;HOMER1;CADM1;LRBA;RAB3IP;NR2F2;INO80;CYP4F8;PRDX6;FASN;HNRNPF;SFXN3;PPT1;HYOU1;CPEB4;LIN54;CDKN1A;BTG1;P…
GATA2 21186366 ChIP-Seq BM-HSCs Mouse	405/1495	9.35776e-09	2.60077e-08	0	0	1.42273	26.3021	RPL30;NUP107;MAML1;MYT1L;RRP1;SMC6;GPATCH8;ELK3;PCMT1;RNF112;ZMIZ1;MYB;NAMPT;MED1;TSPYL1;WSB1;UNC5B;ATG10;MED9;DICER1;GTPBP4;BCR;EML5;MYL6;RNF126;SARNP;PSME4;RUFY2;TPH2;MTMR3;SAR1A;ANAPC16;SAR1B;PLA2G3;BAZ2A;PRPSAP2;RIC8B;CHST11;LTA4H;ATG5;NGFR;CDK19;HACE1;PNO1;RAB3IP;COL1A1;TADA2A;FASN;OGDH;REL;CDK12;CPEB4;ARF1;BTG1;EFCAB5;PYGL;MED16;ADO;CLINT1;SMG6;EEA1;MED13;NHSL1;CSRP2;NEFH;CEP68;ITPK1;SLC39A…
SOX9 24532713 ChIP-Seq HFSC Mouse	335/1203	9.37928e-09	2.60077e-08	0	0	1.47326	27.2328	CPNE8;AHCYL2;IFITM2;PWWP2B;ITSN1;NUDT2;XYLT1;LDLRAD3;EMC10;ENO1;SLC4A2;BACH1;GPATCH8;DCAF6;NUB1;RPL18A;ZMIZ1;PPP2R1A;NAMPT;LONP1;ACAD11;GOLGA7;EPHB4;SLC12A8;VPS39;AGFG2;PKNOX2;MBNL1;ARL15;IMP3;ACTN1;NSMCE2;MTUS1;ANK3;ACSL3;BCS1L;SND1;LARS2;TIAM1;DEPDC1B;CEP57L1;KCNQ1;PARD3;CRYZL1;ATF7;ASTN2;EZR;MACF1;ANAPC16;AGAP3;IQGAP1;HIF1A;PGS1;PCBP3;CHST11;TSPAN9;DHX35;PRDX1;ADAMTS17;HIVEP3;TRPM7;RAB11FIP2;S…
EOMES 21245162 ChIP-Seq HESCs Human	241/820	9.8331e-09	2.71666e-08	0	0	1.58161	29.1609	IFITM3;CDA;NCKAP1;FAAH;IFITM1;RPL3;CMAS;IFITM2;ZDHHC5;DIXDC1;IFI35;ENO1;SMC4;TSKU;IKZF5;GCSH;PSMD9;RPS14;RPS6KA3;COMTD1;ZFYVE26;FBXO6;IER5;FBXO2;TMEM170A;GTPBP4;PRKAR1A;BIN1;FEZ2;FAR1;TMEM126B;ASTN2;LLGL1;EXD2;MACF1;DHX8;DCUN1D5;MAGED1;FLII;IQGAP1;ZMPSTE24;CYB5R1;CYP27B1;PRPSAP2;PRDX1;KCNN3;TP53BP1;SPTBN1;ATP6V0A1;VAT1;ZNF384;PRPF38A;INTS2;RAB3IP;MRPL27;MTHFR;TRIP4;HSPA12A;BTBD10;ACADSB;DCLK1;SLC…
TBX2 30127528 ChIP-Seq BE2C Human Brain Neuroblastoma	255/878	1.1873e-08	3.26831e-08	0	0	1.55624	28.3998	MAPKBP1;MYT1L;MICOS13;BACH1;ACTB;ZNF608;PIP4K2B;THSD7A;JUNB;SLC12A8;CDK5RAP2;PAQR8;ABT1;SRRM3;PRKAB2;STARD4;RBFOX2;CACNA2D1;IFRD2;ARRDC3;MTUS1;P3H4;ESCO2;CDC40;DEPDC1B;IFT88;BIN1;KCNQ1;TYRO3;TMEM126B;DUS3L;OBI1;MACF1;NECAB3;TMEM63B;ANAPC16;MAGED1;MAPKAP1;COPS7B;TRMT2A;GATA3;PCBP2;PLCG1;GTF2IRD2B;ST3GAL2;SRPK2;HACE1;INTS1;XRCC5;GTF2IRD2;GADD45A;ST8SIA3;NR2F1;LNPEP;MLLT11;MLLT10;GLUD1;TBL2;HNRNPF;F…
NR3C1 27076634 ChIP-Seq BEAS2B Human Lung Inflammation	772/3084	1.26348e-08	3.46541e-08	0	0	1.29623	23.5742	CHIC2;ITSN1;MYLK;COMTD1;UBASH3B;DPYSL2;ZC3H12A;STARD4;RBFOX2;UNC5B;CSNK2A3;ISL1;EML2;FAM133B;PSME4;AGTR1;PSME2;ATF7;URI1;MTMR2;ZBTB8A;MTMR3;GATA3;IQGAP1;ADAMTS10;CYB5R4;HMGXB4;RNF216;EPB41L1;EPB41L2;ADAMTS17;MYO6;PPARGC1B;JUP;CADM1;LRBA;MRPL27;NR2F2;PBX1;FAM135B;PKIA;FASN;HYOU1;GPR19;HEXB;BHLHE41;PRKAG2;LITAF;TRIOBP;EEA1;IKBKB;B3GALT1;APPL1;DUSP4;PGAM1;MAMDC2;SLC39A11;SLC39A10;SLC39A13;EPS15L1;MR…
CUX1 19635798 ChIP-ChIP MULTIPLE CANCER TYPES Human	445/1669	1.42799e-08	3.90249e-08	0	0	1.39394	25.1807	RPL3;MAML2;POP1;RPL31;ENO2;BACH2;MYLK;PSMD9;PCMT1;ZFYVE26;MYC;RPL37;JUNB;FNBP4;DDX18;GABARAPL2;RPL21;PHKA2;SND1;SCO2;PRKAR1A;CLNS1A;PSME3;RFX5;PSME2;ATF7;UQCRC2;BAZ2A;IQGAP1;MTMR4;GLG1;PRDX5;PRPSAP2;EPB41L1;EPB41L2;PRDX1;LTA4H;BTF3;ZNF384;PMM2;MRPL27;CDC7;MOV10;EHD3;TBL2;PPT1;PCDHB5;PAM;ADA;LGMN;GPR19;ARF4;SMG1;ARF1;ADK;OSBPL10;PQBP1;IKBKB;CHAF1A;PEA15;NEFL;ANXA7;AP3S2;IKBKG;DUSP4;HELLS;RPS6KL1;B…
MYCN 27167114 Chip-Seq NEUROBLASTOMA Human	427/1594	1.57901e-08	4.29968e-08	0	0	1.40173	25.1806	USP6NL;ZFYVE9;PWWP2B;HNRNPU;HNRNPR;ENO1;SLC4A4;TSKU;RRP8;ELK4;COMTD1;HTR6;DPYSL2;WDR90;STMN1;HES6;ACOT8;RPL21;FNDC3B;TMEM80;BCAN;MYL6;IFT88;ZSCAN20;MAP1B;ZSCAN22;PSME3;ORAI3;RUFY2;TYRO3;PADI4;MTMR4;PRKCZ;CYB5R1;S100A13;SFN;PCDHA2;ZBTB7B;ST3GAL3;S100A10;NGFR;CREBBP;NDFIP1;SNAPIN;FZD2;STARD10;MTHFR;CDC7;NR1D1;GPN1;FAM111A;MOV10;PPFIBP2;MEX3A;FASN;GIPC1;PPT1;HYOU1;CHRFAM7A;CPEB3;ADA;ARHGAP9;GABRB3;D…
SMAD4 21741376 ChIP-Seq ESCs Human	427/1595	1.71364e-08	4.64957e-08	0	0	1.40044	25.0427	ZNF292;HNRNPR;RRP8;SLC4A5;SMC2;MYLK;UBASH3B;DPYSL2;DPYSL3;HOXA3;RPL37;WSB1;UNC5B;ARMC8;HPCAL4;LARS2;IFT88;BIN1;MYL3;PRR18;MTMR1;PIF1;ZBTB8A;MAPKAP1;GATA3;VPS26B;PRKCZ;CYB5R1;PRDX5;PRDX1;MYO6;SFN;ZBTB7B;NKX2-5;LHPP;PRPF38B;NDFIP1;FZD2;JUND;CADM1;NFATC3;MTHFR;LNPEP;NR2F6;XKR8;MLLT10;UCK1;TADA2A;PPT1;REL;CPEB3;SMG1;WDR47;BTG1;ZNF251;HEXB;NCAPG2;SNX12;TCF20;SMG6;IKBKB;TRIM8;NHSL2;TEAD1;HSBP1;SLC39A11…
GATA1 30185409 ChIP-Seq HPC Mouse BoneMarrow Leukemia	253/874	1.87218e-08	5.06158e-08	0	0	1.54843	27.5522	AHCYL2;ISCA1;CMAS;ITSN1;LGALSL;ZDHHC7;MKI67;GCSH;PCMT1;SAMD14;ZMIZ1;MYB;STMN1;LUC7L;LONP2;IER5;CHGB;TSPYL2;ABT1;ACTN1;FBXO2;IFRD2;MYO7A;ISL1;LARS2;TIAM1;MTAP;KCNQ1;BOLA3;CRYZL1;RBCK1;ANKK1;ZBTB8A;MTMR3;ANAPC16;FUT11;DCUN1D1;PRDM11;NKAIN4;RNF216;ZBTB7B;ST3GAL2;STAT5A;HACE1;NDFIP1;GADD45A;EAF1;INTS2;CDC7;UPF3A;BTBD10;PRRC2B;CDAN1;HNRNPF;TMCC2;CCNJL;CPEB4;AHCTF1;CLIC4;TCF25;CITED2;HEXB;BHLHE41;MYL6B…
NR3C1 34362910 ChIP-Seq WistarRat Hippocampus	196/647	2.06487e-08	5.54932e-08	0	0	1.64673	29.1399	CYFIP1;TRIO;AHCYL1;CBLB;LDLRAD3;GPATCH8;SLC4A5;C4A;RPS14;ZMIZ1;ANKS1A;BSN;SLC12A8;TNS2;AGFG1;TSPYL2;PAQR8;MECR;RBFOX2;UNC5B;COG5;FNDC3B;MED9;MTUS2;BCAN;MAP1B;PARD3;KCNQ2;MTMR2;ANAPC16;EPAS1;RTF1;PRDM11;PRKCZ;ADAMTS10;MTDH;TRPM2;LTA4H;ST3GAL3;EDEM3;CHKA;PMM1;EHD3;CDKN1A;SETD2;SMG1;HIP1;ADK;EFCAB5;HIF3A;MED16;SIPA1L3;ROBO1;MED13;MTG2;KIF1C;JARID2;VAV3;ZCCHC24;KREMEN1;ELMOD3;AP3B1;CTTNBP2NL;PSMA6;PL…
LMO2 26923725 Chip-Seq HEMOGENIC-ENDOTHELIUM Mouse	408/1517	2.06725e-08	5.54932e-08	0	0	1.40799	24.9136	USP6NL;CDA;IPO11;MAML2;ZFYVE9;RPL31;WIPF2;ITSN1;ENO1;HTR6;CNST;UBASH3B;DPYSL3;PSMD1;IER5;STARD4;WSB1;CSNK2A1;NUP210;FNDC3B;DICER1;ISL1;GTPBP4;IFT88;PRKAR1A;BIN1;FEZ2;MYL3;ATF7;MPPE1;GRID2IP;PIF1;SLBP;TPH2;MTMR2;MTMR3;MAPKAP1;GATA4;MTDH;RIC8B;RDH10;CEP70;PPARGC1B;EDEM3;GSTM3;WNT10B;CDK19;HACE1;FZD2;CADM1;INO80;UCK1;RNF220;ARF4;WDR48;CLINT1;TRIOBP;EEA1;TRIM8;UBL3;HEY1;GPR137;RNF150;JARID2;CTBS;APPL…
RING1B 27294783 Chip-Seq NPCs Mouse	435/1632	2.20448e-08	5.8968e-08	0	0	1.39227	24.546	MAML2;MYT1L;WIPF2;GPATCH8;GLS;ELK4;ZDBF2;HTR6;MYC;AKT3;MYB;AP1S2;PIP4K2B;HOXA7;IER5;CDK5RAP3;PKNOX2;HES6;WSB1;UNC5B;CACNA2D1;UNC5C;DICER1;ISL1;BCR;BCAN;EML5;RBP4;PSME3;PSME4;ASTN2;ANAPC16;GATA4;GATA3;PRKCZ;GJC1;CHST11;HOXC4;PLEK2;HOXC9;NKX2-5;LHPP;NGFR;WNT10B;BTBD19;PHC1;ACE;FZD2;NR2F1;LNPEP;NR2F2;NR1D1;PRDX6;PBX1;POU6F1;SLC16A13;MLLT10;FAM135A;FASN;REL;RNF220;DENND1B;BTG1;CLTC;BHLHE41;EFCAB5;MED…
E2A 27217539 Chip-Seq RAMOS-Cell Line Human	428/1603	2.32671e-08	6.20184e-08	0	0	1.39505	24.5198	ENO1;BACH2;ELK3;GLS;SCAMP5;GCSH;PSMD9;ZFYVE26;ZMIZ1;CREB3L2;MYB;TSPYL2;GABARAPL1;ARMC9;BCR;PRKAR1A;PARD3;ORAI3;PRKD2;UQCRC2;RNF122;MTMR1;SHMT1;GATA4;PRDM11;PRDM10;CYB5R3;RNF216;EPB41L1;PRDX1;HMOX1;SFN;AMZ2;ZBTB7B;ST3GAL2;CREBBP;ICMT;JUND;HOMER1;MCAM;NFATC3;LNPEP;UPF3A;EHD3;TADA2A;FASN;HNRNPF;HNRNPD;REL;HYOU1;ADA;CPEB4;CDKN1A;SMG1;LPCAT1;CSAD;LITAF;CLINT1;TRIM8;MED13;TCTN1;JARID2;DLGAP4;CEP68;CNOT…
FOXA1 26743006 Chip-Seq LNCaP-abl Human	432/1620	2.33567e-08	6.20386e-08	0	0	1.3929	24.4766	USP6NL;IPP;HNRNPR;ENO1;ELK3;DCAF6;ELK4;PSMD9;ZMIZ1;MYC;STMN1;JUNB;RNF111;FNBP4;NUP214;GABARAPL1;RPL21;UNC5B;ZSCAN20;PSME4;RFX5;RUFY2;TMEM126B;PIF1;ANAPC16;BAZ2A;ZNF22;PRKCZ;CYB5R3;PTPMT1;CEP70;RRS1;S100A13;LTA4H;HOXC9;ST3GAL3;PHC2;NDFIP1;PHC1;JUND;CADM1;MTHFR;NR1D2;INO80;PBX1;MOV10;GLUD1;UCK2;SFXN3;CPEB3;LGMN;DENND1B;SETD5;BTG1;GMEB2;ZNF251;SETD7;BHLHE41;CSAD;ADO;TRIM8;DSTYK;TCTN3;C1QTNF6;TCP11L1…
HCFC1 20581084 ChIP-Seq MESCs Mouse	79/209	2.63407e-08	6.95239e-08	0	0	2.28477	39.8741	SLC35B4;TXNL4B;DDX49;GDI2;TNFAIP1;RPL10A;ZFYVE1;ALKBH8;TIAL1;PCM1;CHCHD3;NUDCD1;RPS18;PPME1;ACP6;ACP2;CEP170;ACAD11;FBXO8;MAF1;POLG;CNTD1;RNF44;SMARCC2;ANKRD49;RBM15;RPS7;MRPS25;FBXW11;NSUN3;PPP2R5B;MRPL47;PPRC1;POLRMT;RANGAP1;ILF2;LRRC41;CDC25A;REXO4;RRAGA;SLC25A19;ERH;SCG3;PPP1R12B;ZCCHC8;DYNC1I2;ENY2;CANT1;TSSC4;IREB2;DDX23;CSTF2T;UBR2;HMBOX1;RIC8B;ORMDL3;ZMAT5;VPS52;LTA4H;CCT8;BUB3;ST3GAL2;CC…
VDR 21846776 ChIP-Seq THP-1 Human	194/641	2.63585e-08	6.95239e-08	0	0	1.64413	28.6925	ZDHHC5;HNRNPU;ENO1;IFI35;SMC4;ACTB;RPS15;RPS14;HOXA9;ZMIZ1;DPYSL2;MYC;WDR90;AKT3;MYB;ZC3H12A;RPL36;IER5;JUNB;AGFG2;TBC1D10B;SRRM2;WSB1;CSNK1D;ARMC8;HCFC1;RNF126;ARMC5;SCO2;NINJ1;FAR1;PI4K2A;SLBP;RPN1;SUPT4H1;TRMT2A;ZC3HAV1;MTMR7;MIER1;HIVEP3;KCNN2;ZBTB7B;ST3GAL3;CDK19;PRPF38B;PTPRN2;GADD45A;NFATC3;LNPEP;WDR55;SMARCA4;SRPK1;FASN;GIPC1;HNRNPF;CORO7;CDK13;CPEB2;RET;ARF1;CDKN1A;GMEB2;ACY1;CITED2;ARPC…
GTF3C2 35216376 ChIP-Seq H9 Human BoneMarrow Lymphoma	350/1277	2.77412e-08	7.29169e-08	0	0	1.44109	25.0754	TRIR;IPO11;PANK3;PITPNA;EMC10;ZDHHC1;UBE2L3;ELK3;PSMD9;PNN;RPS14;SAMD14;UBASH3B;TRIM28;DPYSL5;CHEK2;MYB;RPL36;HABP4;PIEZO1;SIL1;H4C6;SEC63;ABT1;SRRM3;GABARAPL1;SMARCC2;COG7;ENTPD7;UNC5C;P3H4;KNL1;ASRGL1;GAREM2;LARS2;MTAP;PLPP4;ADGRB2;CCNY;WDR82;PSME3;MYL3;RUFY2;VDAC3;PREB;RBCK1;PLPP2;RNF122;MTMR1;SAR1A;RPN2;EPAS1;SHMT1;RPN1;TRMT2A;RTF1;HNRNPLL;ZBTB3;PRDX5;RNF213;SPAST;ZNF827;TSPAN9;ADAMTS17;VTI1A…
NRF2 31884422 ChIP-Seq A549 Human Lung Carcinoma	418/1563	2.81264e-08	7.36738e-08	0	0	1.39736	24.2953	MAPKBP1;MYT1L;ITSN1;XYLT1;ENO1;BACH1;TSKU;GLS;PSMD5;MYC;ZC3H12A;NAMPT;CDK5RAP3;EARS2;CDK5RAP2;FNDC3B;BCAN;MTAP;MTHFD1;BIN1;PARD3;TPH2;MTMR2;ANAPC16;FIGNL2;BAZ2A;HIF1A;OAZ2;CYB5R4;RNF213;EPB41L1;RDH10;PRDX1;ADAMTS17;CEP70;HMOX1;SFN;ST3GAL6;PLCG1;PPARGC1B;ST3GAL3;PRELID2;EDEM2;PRRC2C;TRIP4;BTBD10;MLLT11;MLLT10;SLC6A6;UCK2;EIF5;FASN;HNRNPD;CDK12;AVL9;CPEB2;SFXN5;GABRB3;GPI;NCAPG2;SETD7;DIS3L;CLTC;PR…
CEBPB 20513432 ChIP-Seq MACROPHAGES Mouse	399/1484	3.12506e-08	8.15748e-08	0	0	1.40639	24.3041	RPL31;WIPF2;ITSN1;RRP1;IPP;DCAF7;SCAMP5;PSMD9;PSMD5;CREB3L2;MYB;JUNB;DAXX;ACOT8;MED9;GTPBP4;EML5;MYL6;ZSCAN20;PRKAR1A;BIN1;PSME4;ATF7;MPPE1;PADI4;CDC42SE1;EXD2;MTMR3;RPN1;PLA2G3;ZC3HAV1;SLAIN1;MTMR4;CYB5R3;PRPSAP2;RRS1;LTA4H;CADM1;SLC16A13;COL1A1;ABTB1;MLLT10;CILP;HNRNPF;OGDH;PPT1;PAM;CPEB4;ARF1;TCF25;CLTC;BHLHE41;EFCAB5;CSAD;MED15;MED18;TRIOBP;TRIM8;TUBA1A;GPR137;RRP12;CTBS;DLGAP4;CEP68;BRD1;NUD…
SMAD1 26771354 ChIP-Seq mESC Mouse Stem	281/994	3.52016e-08	9.15724e-08	0	0	1.49933	25.7318	IFITM3;IFITM1;PANK2;DIXDC1;LDLRAD4;BACH1;SLC4A5;NYNRIN;NAMPT;ARL6IP5;HABP4;ATXN7L1;GOLGA7;SEC63;CHGB;AGFG1;SRRM2;GABARAPL2;ALG8;RBFOX2;ARL15;ATG10;MTUS1;ANK3;THAP2;AFG3L2;DNA2;TLN2;LLGL1;GRID2IP;PIF1;MACF1;URI1;EPAS1;TMEM63C;MAPKAP1;ADAMTS10;MTDH;GJC1;TRPM2;NKAIN4;HMGXB4;DHX32;PCBP3;MIER3;DYM;HMOX1;FAM43B;RALGDS;N4BP1;SPTBN1;NGFR;CDK18;JUND;PHC1;JUP;XRCC5;GADD45A;TRIP4;LNPEP;NR2F2;BTBD10;GDF7;PPF…
STAT3 23295773 ChIP-Seq U87 Human	666/2637	3.93152e-08	1.01813e-07	0	0	1.30504	22.2532	IPO11;CHIC2;TRIO;MAML2;MYT1L;RAPH1;SLC4A4;GPATCH8;BACH2;DCAF7;GLS;ZDBF2;PSMD9;ZFYVE26;UBASH3B;DPYSL5;PSMD5;ZC3H12A;NAMPT;CREB3L2;CKMT1B;PSMD1;ADNP2;CDK5RAP2;FNBP4;NUP214;ZNF287;UNC13B;MED1;WSB1;CSNK2A1;UNC5B;CACNA2D1;FNDC3B;UNC5C;EML2;SND1;RNF126;ZSCAN20;BIN1;PARD3;CLNS1A;FEZ2;PSME4;AGTR1;FAR1;ASTN2;RNF122;TPH2;MTMR2;ABCB1;SHMT1;ZC3HAV1;AGAP3;HMGXB4;RIC8B;CHST11;EPB41L2;ADAMTS17;EPB41L3;GSG1L;PPA…
SMC3 22415368 ChIP-Seq MEFs Mouse	413/1546	3.94071e-08	1.01813e-07	0	0	1.39459	23.7768	MAPKBP1;TRIO;POP4;WIPF2;ITSN1;RRP1;XYLT1;SLC4A4;ELK3;HTR6;ZMIZ1;MYC;ZC3H12A;HOXA3;IER5;CDK5RAP3;XYLB;PKNOX2;MBNL1;TSPYL1;UNC5B;NGDN;FNDC3B;UNC5C;GTPBP4;EML2;BCR;DYNC1LI2;RNF126;ZSCAN20;SCO2;UQCRC2;RNF122;MTMR3;ANAPC16;MRPL16;BAZ2A;GATA3;RDH10;PRDX1;ADAMTS17;VPS11;AMZ2;PLCG1;NGFR;PRPF38B;PHC2;DMPK;PMM1;RAB3IP;NR2F1;TRIP4;ERLIN2;MRPL23;COL1A1;CPEB1;CDK13;CDKN1A;ARF1;BTG1;WDR41;SMG7;TRIM8;MED13;UBL3…
MAF 26560356 Chip-Seq TH2 Human	432/1627	4.0735e-08	1.04886e-07	0	0	1.38408	23.5517	USP6NL;MAML2;HNRNPR;GHITM;ENO1;ALKBH6;ELK4;PSMD4;DPYSL2;WDR90;ZC3H12A;STMN1;RPL36;DHRS4L2;CHID1;GABARAPL2;MED1;MECR;GTPBP2;HCFC1;BCAN;RNF126;ARMC5;RUFY2;PSME1;TMEM126B;CDC42SE1;FIGNL2;BAZ2A;PRPSAP2;RNF213;CHST11;PRDX1;HOXC4;SFN;ZBTB7B;S100A10;GSTM3;BTBD19;PRPF38B;SNAPIN;STARD10;PBX2;MTHFR;NR1D1;MRPL23;NR2F6;XKR8;FAM111A;RNF222;MLLT10;PPFIBP2;FASN;SFXN3;CDK12;DENND1B;MED16;SMG7;MED15;LITAF;MED18;S…
JUND 26020271 ChIP-Seq HCASMC Human CoronaryArtery	190/629	4.29078e-08	1.10106e-07	0	0	1.63881	27.8011	AHCYL1;ATP8A1;CCNI;ZFAND3;ZBTB21;EMC10;MSMO1;ENO1;PARK7;PHRF1;SLC4A4;DOCK10;LAPTM4B;PNN;ADNP2;SLC25A45;ZNF169;POGLUT3;GABARAPL1;MBNL1;RNF44;PCID2;COG5;TMOD3;TRAPPC2B;TRPC4AP;EML2;GTPBP4;THOC6;BCR;SHTN1;DOK1;IFT88;MYL6;SOAT1;CCDC86;TBC1D25;ATF7;UQCRC2;TLN2;PPIB;FKBP3;PI4K2A;ABCG1;SHC4;MTMR2;ANAPC16;RPN2;DCUN1D5;USP53;CACNA1C;FOXO3;LIAS;GLIS1;MTMR7;SLC9A1;CHST11;STK35;ZNF827;SLC38A6;HIVEP3;LTA4H;RD…
RUNX1 22897851 ChIP-Seq JUKARTE6-1 Human	424/1594	4.39783e-08	1.12472e-07	0	0	1.38694	23.4942	RPL30;IFT172;PWWP2B;SLC4A2;SLC4A5;DCAF7;MYLK;IGLON5;DPYSL3;VPS39;XYLB;CHGB;CHID1;WSB1;RPL21;FNDC3B;DNTTIP2;SND1;CLPX;MED7;FAM133B;BCAN;EML5;IFT88;SARNP;ZSCAN21;TYRO3;VPS26B;CYB5R1;PRPSAP2;RNF216;GSG1L;ST3GAL6;ZBTB7B;ST3GAL2;ST3GAL3;PRPF38B;FZD3;FZD2;LNPEP;PRDX6;XKR8;XKR7;GLUD1;UCK2;PPT1;SFXN1;CDK13;CPEB4;GABRB3;GPI;SMG1;PHF1;HEXB;LPCAT1;HIF3A;CLINT1;MED18;TRIOBP;ZNF280D;NHSL2;MED13;MMP24;PEA15;PB…
GATA1 19941827 ChIP-Seq MEL86 Mouse	406/1519	4.87379e-08	1.24224e-07	0	0	1.39494	23.4864	NCKAP1;MAML2;RPL31;POP4;WIPF2;ITSN1;GHITM;ALKBH8;MYLK;SCAMP5;ELK4;HTR6;CNST;ZMIZ1;MYB;ADNP2;CDK5RAP3;WSB1;GTPBP2;GTPBP4;FAM133B;MTAP;PSME3;PARD3;FAR1;PADI4;TPH2;MTMR2;MTMR3;RPN1;SDSL;CEP70;HOXC4;SFN;ZBTB7B;PPARGC1B;MYH7B;CDK19;HACE1;ACE;NDFIP1;PHC1;SNAPIN;JUP;MTHFR;SLC6A6;UCK2;HNRNPF;SFXN1;CPEB2;SFXN5;CPEB4;CDKN1A;SMG1;BTG1;PRKAG2;TCF20;ECSIT;LITAF;CLINT1;TRIM8;MED13;UBL3;HEY1;RRP12;DLGAP4;CEP68;…
FLI1 26923725 Chip-Seq HEMOGENIC-ENDOTHELIUM Mouse	388/1446	6.26624e-08	1.59179e-07	0	0	1.40108	23.2376	CDA;ZFYVE9;RPL31;WIPF2;IPP;GHITM;ENO1;BACH1;MYLK;RNF112;FGFR1OP2;ZC3H12A;PSMD1;CDK5RAP3;GABARAPL2;MED1;NGDN;FNDC3B;WDR73;GTPBP4;FAM133B;BIN1;PSME3;MYL3;RBCK1;DUS3L;CDC42SE1;PRKDC;PRDM11;SLC5A3;OAZ2;HMGXB4;RIC8B;GAR1;HMGXB3;WNT10B;FZD2;NDFIP1;ERLIN1;UPF3A;INO80;MRPL22;MEX3A;TADA2A;REL;DZIP3;TCF25;LPCAT1;PHF7;LITAF;MED15;OSBPL10;PCMTD2;NHSL2;TUBA1B;CHAF1A;SMPD4;CSRP2;HEY1;GPR137;NEFH;TEAD1;APPL1;DL…
REST 19997604 ChIP-ChIP NEURONS Mouse	304/1095	6.48325e-08	1.64141e-07	0	0	1.46303	24.2153	PANK2;LPGAT1;PANK3;SLC35B4;CCNI;RPL31;GHITM;UXT;DPYSL5;LUC7L;CPNE3;EPC2;CCNL1;FBXO8;PKNOX2;FNBP4;ABT1;SRRM2;SMARCC1;AQR;SMARCC2;TSPYL1;IMP3;ACTN4;ARMC8;CLPX;MTHFD1;PRKAR1A;KCNQ3;VDAC3;DUS3L;PI4K2A;CDC42SE1;TPH2;MTMR2;ANP32A;DCUN1D5;MAGED1;IGSF1;MRPL16;DCUN1D1;BRCC3;LIAS;UBE2J1;GJC1;SYNGR2;RIC8B;DHX34;DHX36;PCBP2;SURF6;PLEK2;RAB11FIP2;CEP78;SRPK2;CREBBP;HOMER1;STAC;LRBA;MCAM;NR2F2;NR1D1;STAM;ZWINT…
FLI1 21867929 ChIP-Seq TH2 Mouse	399/1496	8.31168e-08	2.09731e-07	0	0	1.38987	22.659	NUP107;MYT1L;RRP1;GHITM;SMC6;BACH1;ELK3;PCMT1;RNF112;ZFYVE26;ZMIZ1;MYB;NAMPT;TSPYL1;WSB1;UNC5B;ATG10;MED9;DICER1;ISL1;BCR;EML5;DEPDC1B;PSME4;RUFY2;ALG10B;TPH2;MTMR3;SAR1A;ANAPC16;SAR1B;BAZ2A;SLAIN1;HIF1A;MTDH;PRPSAP2;RIC8B;CHST11;LTA4H;ATG5;CDK19;HACE1;HOMER1;RAB3IP;NR2F1;NR1D2;COL1A1;HNRNPK;OGDH;REL;CDK12;LGMN;CPEB4;MOCS2;BTG1;CLTC;WDR41;EFCAB5;PYGL;MED16;ADO;CLINT1;SMG6;EEA1;MED13;NHSL1;CSRP2;E…
JUND 26020271 ChIP-Seq SMOOTH MUSCLE Human	417/1573	8.73225e-08	2.19612e-07	0	0	1.37935	22.4196	CDA;ENO1;SLC4A4;ALKBH8;ELK3;GLS;MYC;ZC3H12A;ADNP2;XYLB;CDK5RAP2;DAXX;GABARAPL1;UNC13A;CSNK2A1;GTPBP4;SND1;MTAP;MYL6;ZSCAN20;MAP1B;AGTR1;FAR1;UQCRC2;PI4K2A;RNF122;ZNF395;MTMR2;PLA2G3;ZC3HAV1;GLG1;GJC1;PRPSAP2;RIC8B;RNF216;CHST11;RDH10;VTI1A;HMOX1;SFN;PLEK2;LTA4H;RDH13;PRELID2;FZD2;JUND;GTF2IRD2;NR1D2;NR2F2;NR1D1;COL1A1;MLLT11;SLC6A6;EHD3;PKIA;AVL9;PAM;CPEB2;SFXN5;BTG1;ZNF251;HEXB;CLTB;LPCAT1;PYGL;…
TCF21 26020271 ChIP-Seq SMOOTH MUSCLE Human	430/1629	9.20115e-08	2.30638e-07	0	0	1.37198	22.2279	CDA;CHIC2;PWWP2B;BACH1;TSKU;NYNRIN;ZC3H12A;CREB3L2;STMN1;DHRS4L2;IER5;JUNB;RNF111;PKNOX2;CDK5RAP2;GABARAPL1;FNDC3B;MED7;PSME4;ATF7;ANKK1;RNF122;CDC42SE1;ZNF22;PRDM11;PRDM10;HIF1A;OAZ2;CHST11;EPB41L1;HMOX1;ST3GAL6;LTA4H;ST3GAL2;S100A10;CDK18;PRPF38B;PHC2;CDK19;ICMT;JUND;EDEM2;NR1D2;CDC7;NR2F2;MRPL23;COL1A1;SLC6A6;OGDH;ADA;GPI;SETD5;CDKN1A;BTG1;PHF20;CLTC;BHLHE41;ADO;TRIOBP;PHF8;IKBKB;TRIM8;HEY1;CS…
TBX2 33478486 ChIP-Seq IMR90 Human Lung	598/2354	9.51383e-08	2.37689e-07	0	0	1.31081	21.1931	RPL3;TRIO;MYT1L;ZNF292;MRGPRE;MSANTD4;SLC4A2;SMC4;GPATCH8;SCAMP5;GPR173;HTR6;PSMD6;SAMD14;UBASH3B;ZMIZ1;WDR90;DPYSL3;RPL36;JUNB;CHID1;TSPYL2;UNC13B;STARD4;DNTTIP1;ISL1;TMEM80;SND1;FAM133B;BCAN;IFT88;CLNS1A;ORAI3;PRR18;CGGBP1;RNF122;ZNF276;ZC3HAV1;AGAP3;PRKCZ;ADAMTS10;GLG1;RNF213;PRDX1;GSG1L;ST3GAL6;ZBTB7B;VPS16;JAG2;CREBBP;CFAP74;PMM1;LNPEP;ERLIN2;INO80;SLC16A13;COL1A1;ABTB1;EHD3;EIF5;FASN;TRIP6;…
POU2F1 27270436 ChIP-Seq LNCaP Human Prostate Carcinoma	155/498	9.67126e-08	2.40827e-07	0	0	1.70706	27.5716	SH3GL3;ZBTB26;DIXDC1;HNRNPU;CAAP1;LDLRAD4;RPL10A;SYDE2;PNN;GOLGA1;MAGOH;ADNP2;ARL6IP4;PIM2;TECTA;FNBP4;TLE4;ZNF282;H2AC4;TPM1;FNDC3B;MTUS1;ATP11B;ZBTB34;PGD;HPCAL4;EML5;MORF4L1;SHTN1;AGTR1;ANAPC5;CGGBP1;FKBP5;GGNBP2;RPN2;DDX1;UBA5;FOXO3;PRDM10;GLG1;OAZ2;SPATA7;FXR1;MBTD1;PRDX5;TMEM245;RRAS;MYO6;KCNN2;NDUFV2;PLXNA4;MCL1;JAG2;OSBPL9;VAT1;OSBPL8;ITPRID2;CHTOP;ACBD4;CADM1;ARHGEF37;GADD45A;RHBDD2;LRBA…
NEUROD2 26341353 ChIP-Seq CORTEX Mouse	395/1481	9.70796e-08	2.40948e-07	0	0	1.38946	22.4367	MAPKBP1;TRIO;IPP;RAPH1;ALKBH6;BACH1;PHB2;ELK4;RNF112;PSMD6;SAMD14;ZC3H12A;LUC7L;NUP214;WSB1;NGDN;ATG10;CLPX;GTPBP4;MYL6;ZSCAN20;CGGBP1;SLBP;ZBTB8A;SAR1B;BAZ2A;MTMR4;RIC8B;PCDHA1;GAR1;GSG1L;PLEK2;CREBBP;HACE1;ICMT;TRIP4;UPF3A;ABTB1;FAM135A;CILP;DZIP3;CPEB4;TCF25;CLTC;BHLHE41;LPCAT1;IL18BP;OSBPL10;PQBP1;TRIM9;TUBA1B;UBL3;TCP11L1;PBK;NEFL;SH3BGRL2;NEFH;UBL7;BRD1;SLC2A10;SSR2;TNNC1;TACR2;TET1;FOS;MAN…
Nerf2 26677805 Chip-Seq MACROPHAGESS Mouse	278/993	1.0866e-07	2.68809e-07	0	0	1.47786	23.6975	CHIC2;PITPNA;PREP;ZDHHC7;MKI67;BACH1;TSKU;BACH2;RPS6KA3;HERC3;UBASH3B;PSMD5;MYB;NAMPT;ADNP2;EPHA5;DAXX;GABARAPL1;MBNL1;UNC5B;ARMC9;ANK3;GTPBP4;RUNX2;SRRM1;FAM133B;AFG3L2;SOAT1;BIN1;PDE12;NINJ1;PREB;TRIM16;ATP6V0D1;EZR;SLC22A4;SLC45A1;TSHZ1;TWF1;IQGAP1;HIF1A;PCDH17;PRDX1;RRS1;HMOX1;SFN;N4BP1;CEP78;BTBD19;CREBBP;CDK19;GADD45A;LRBA;RASSF8;PRDX6;EXT1;RNF222;SLC6A6;CCDC88A;PPFIBP2;CABYR;ZZZ3;SESTD1;FB…
TBX20 22080862 ChIP-Seq HEART Mouse	420/1589	1.1219e-07	2.7574e-07	0	0	1.37368	21.9832	TRIO;IFT172;PWWP2B;RAPH1;SLC4A4;ZFYVE1;BACH1;ELK3;ELK4;NAMPT;LUC7L;RNF111;MBNL1;DNTTIP2;GTPBP2;SLC5A6;DEPDC1B;PRKAR1A;BIN1;MYL3;TPH2;IQGAP1;CYB5R4;CHST11;RDH13;ZBTB7B;BTF3;CDK18;BTBD19;PHC2;HACE1;JUP;HOMER1;MCAM;NR1D2;CDC7;NR2F2;NR2F6;GLUD1;UCK2;HNRNPD;CPEB2;CPEB4;CDKN1A;BTG1;DIS3L;BHLHE41;PRKAG2;MED15;CLINT1;TRIM8;ATIC;UBL3;GPR137;RNF150;TEAD1;CTBS;DLGAP4;CNOT6L;ANXA5;TET1;EPS15L1;FOS;MRPL44;PPA…
TBX20 22328084 ChIP-Seq HEART Mouse	420/1589	1.1219e-07	2.7574e-07	0	0	1.37368	21.9832	TRIO;IFT172;PWWP2B;RAPH1;SLC4A4;ZFYVE1;BACH1;ELK3;ELK4;NAMPT;LUC7L;RNF111;MBNL1;DNTTIP2;GTPBP2;SLC5A6;DEPDC1B;PRKAR1A;BIN1;MYL3;TPH2;IQGAP1;CYB5R4;CHST11;RDH13;ZBTB7B;BTF3;CDK18;BTBD19;PHC2;HACE1;JUP;HOMER1;MCAM;NR1D2;CDC7;NR2F2;NR2F6;GLUD1;UCK2;HNRNPD;CPEB2;CPEB4;CDKN1A;BTG1;DIS3L;BHLHE41;PRKAG2;MED15;CLINT1;TRIM8;ATIC;UBL3;GPR137;RNF150;TEAD1;CTBS;DLGAP4;CNOT6L;ANXA5;TET1;EPS15L1;FOS;MRPL44;PPA…
ZNF217 24962896 ChIP-Seq MCF-7 Human	349/1289	1.14446e-07	2.80374e-07	0	0	1.41549	22.624	USP6NL;AHCYL2;TRIO;MAML2;RAPH1;XYLT1;LDLRAD3;ZDHHC7;CBLB;ENO1;MYLK;ZNF608;ZMIZ1;MYC;CREB3L2;MYB;ATXN7L1;SOX9;IER5;SIL1;ATP6V1G1;MBNL1;WSB1;ACTN1;NSMCE2;FNDC3B;MTUS1;ACTN4;ANK3;ACSL3;RUNX2;TIAM1;DEPDC1B;PARD3;SUCLG2;TMEM126B;PFN2;MACF1;IGSF3;SLC45A1;MAPKAP1;TMTC2;GATA3;IQGAP1;PIK3R1;HIF1A;GLG1;MTDH;PTDSS1;ANKH;ZNF706;CHST11;RDH10;ADAMTS17;VTI1A;HIVEP3;TRPM7;HIVEP2;PPARGC1B;SPTBN1;S100A10;SRPK2;PTP…
SOX2 19030024 ChIP-ChIP MESCs Mouse	187/625	1.1599e-07	2.83239e-07	0	0	1.61552	25.7995	SLC35B3;DCLRE1B;IFITM1;RPL3;CCNT2;IFITM2;CSE1L;WWC1;CELSR2;RCBTB2;ABHD13;ABHD11;TRIM28;ARHGDIA;CHEK1;AP1S2;NEK2;RPL37;MAP3K9;ACAD11;GOLGA7;FNBP4;RPS9;ALG9;COG7;FBXW10;ARMC9;ALG2;ALG3;CASK;ZCRB1;DEXI;TRPC4AP;FBXW2;ASRGL1;RRAGA;MYCN;FANCD2;DGKQ;FSCN1;KCTD18;DDX6;MTMR2;VCP;TUBGCP2;CSTF3;BTF3L4;TOR1AIP2;UBR2;MTMR4;LTBP1;NID2;GLG1;ZFP36L1;MBTD1;CYB5R1;SYNGR1;STK35;RRAS;GRK6;EIF4EBP1;NDUFV2;PLXNA3;TRAP…
FOXA1 21915096 ChIP-Seq LNCaP-1F5 Human	432/1641	1.19773e-07	2.91538e-07	0	0	1.36674	21.7826	SLC4A4;BACH1;ELK3;DCAF6;WDR93;ZMIZ1;MYC;PSMD1;PKNOX2;HES6;MED1;ACOT8;TSPYL1;NUP210;UNC5B;GANC;CLPX;CLNS1A;ORAI3;PSME4;AGTR1;PRR18;TMEM126B;PI4K2A;CDC42SE1;ZNF395;MTMR2;RPN2;ABCB4;MEPCE;BAZ2A;ZC3HAV1;MYO6;S100A13;ST3GAL6;HMGXB3;ZBTB7B;BTF3;EDEM3;PRELID2;NDFIP1;PHC1;CADM1;TRIP4;NR2F2;PRDX6;POU6F1;ABTB1;GLUD1;UCK2;FASN;CPEB3;CPEB2;BTG1;WDR48;ZNF251;SETD7;PRKAG2;PYGL;ADO;PHF8;PQBP1;SHF;CSRP2;RRP12;JA…
CTCF 21964334 Chip-Seq Bcells Human	433/1646	1.26567e-07	3.07087e-07	0	0	1.36537	21.6854	MAPKBP1;ZFYVE9;IFT172;HNRNPR;ALKBH8;ELK4;PSMD9;ZFYVE26;DPYSL5;MYC;MYB;RPL36;CDK5RAP3;EARS2;DDX18;PRKAB2;GABARAPL1;NGDN;WDR73;ISL1;HCFC1;BCR;ARMC5;ZSCAN20;RUFY2;TYRO3;FAR1;UQCRC2;RPN2;MRPL16;FIGNL2;BAZ2A;GJC1;CYB5R1;CHST11;PRDX1;EPB41L3;CEP70;VPS11;SFN;PLCG1;ZBTB7B;ATG5;S100A10;ZNF142;PRPF38A;ICMT;PHC1;CADM1;TMEM192;NR2F2;MRPL23;BTBD10;COL1A1;MLLT11;FAM111A;MOV10;UCK2;PPFIBP2;CILP;HYOU1;CDK12;CDK1…
TET1 21451524 ChIP-Seq MESCs Mouse	375/1400	1.29711e-07	3.1371e-07	0	0	1.39616	22.1402	CPNE9;GLTP;SLC35B4;MAML1;WIPF2;ZDHHC5;GCC2;HSF2BP;ENO2;SMC4;NUDT3;ALKBH8;HTR6;HOXA9;RPL18A;DPYSL5;CREB3L2;CHEK1;HOXA3;SMARCC2;MECR;IFRD2;ALG3;MAPK8IP2;SND1;TIAM1;MYL6;PSME4;CCDC86;PADI4;DUS3L;RTEL1;GGNBP2;PAXIP1;DCUN1D5;FLII;FBF1;TWF1;AGAP3;MST1R;RTF1;MTMR4;PRDM11;SDSL;RPAP1;PRKCZ;SEC14L2;NKAIN4;SYNGR1;CYB5R3;TSPAN9;ZNHIT3;GAR1;HOXC4;AMZ2;KCNN3;HOXC9;PCDHA7;ATP6V0A1;CTSA;STAT5A;WNT10B;PHC2;ACE;JU…
POU5F1 16518401 ChIP-PET MESCs Mouse	239/836	1.43398e-07	3.45708e-07	0	0	1.51863	23.93	SLC23A2;CDA;CHIC2;SLC35B4;IPP;ZDHHC6;ENO1;UBE2L3;MYB;RPL36;EPC1;EPHB4;IFRD2;UNC5C;ASRGL1;BCAN;AFG3L2;TIAM1;PARD3;PSME4;PSME1;TYRO3;PSME2;ASTN2;ZFPM2;MTMR2;PAXIP1;RPN2;IGSF3;MAPKAP1;MTTP;GATA3;IQGAP1;ZC3HAV1;PIK3R1;SDSL;RPAP1;GJC1;PRDX5;RDH10;VTI1A;PCK2;PHC1;LRBA;RANBP17;PUM1;SMARCA4;POU6F1;EXT1;UCK2;PPFIBP2;FASN;TRIP6;OGDH;RCOR2;PAM;SFXN5;MON1B;TOP2A;SUV39H2;DAZAP2;GPAA1;HEXB;GRIK3;BMI1;MED18;HIN…
SMAD3 21741376 ChIP-Seq ESCs Human	410/1552	1.71944e-07	4.13211e-07	0	0	1.37163	21.3646	MYT1L;IFT172;ITSN1;XYLT1;SMC2;UBASH3B;DPYSL2;DPYSL3;MYB;PSMD1;CDK5RAP2;WSB1;NUP210;CSNK2A1;UNC5B;CACNA2D1;ATG10;MED9;ARMC8;HPCAL4;EML5;IFT88;BIN1;FEZ2;FAR1;TMEM126B;MTMR1;PIF1;MAPKAP1;FIGNL2;GATA4;VPS26B;PRDM11;OAZ2;CYB5R1;CHST11;CEP70;PLCG1;LHPP;BTF3;NDFIP1;CADM1;GPR12;NFATC3;SLC16A12;TMEM192;PRDX6;TADA2A;HNRNPD;LGMN;RNF220;WDR47;BTG1;ZNF251;HEXB;DIS3L;SNX12;TCF20;CLINT1;ZNF280D;TRIM8;JARID2;TEA…
SPI1 26923725 Chip-Seq MACROPHAGESS Mouse	390/1469	2.00921e-07	4.81321e-07	0	0	1.37964	21.2745	USP6NL;TRIO;MAML2;MAML1;RAPH1;ENO2;ALKBH6;PHB2;SMC4;MYLK;GLS;SCAMP5;PSMD9;RNF112;PSMD6;CREB3L2;RPL36;PSMD1;HOXA7;XYLB;DAXX;UNC5B;DICER1;GTPBP4;PSME3;SARNP;MYL3;MPPE1;MTMR2;ZBTB8A;PRKDC;RPN1;PLA2G3;CEP70;GAR1;ST3GAL6;HMGXB3;NKX2-5;HMOX2;GSTM4;GSTM3;CHKA;DMPK;HOMER1;PBX1;HNRNPK;MEX3A;FASN;TRIP6;WDR48;PIGP;ECSIT;CSAD;LITAF;TRIOBP;NHSL2;TUBA1B;MMP24;HEY1;GPR137;CTBS;CEP68;BAZ1B;GNL2;DSCAML1;RAPGEF6;S…
FOXO1 32281255 ChIP-Seq Chondrocytes Human Osteoarthritis	162/531	2.10735e-07	5.03239e-07	0	0	1.65849	25.4954	CHIC2;SLC27A1;CRTC2;ZFYVE9;LRR1;ITSN1;CBLB;ENO1;SLC4A2;CDC14A;ELK3;IGF1R;ELK4;STK11;CNST;RPL18A;MYC;DPYSL3;TRIM25;EPC2;SLC25A45;JUNB;SLC39A1;FNBP4;CSNK1G3;GABARAPL1;MBNL1;CEP135;IST1;SWAP70;BROX;FNDC3B;MTUS1;TSC1;SAP30;BCR;GAREM1;KAT6B;ANKRD40;TLN2;SQSTM1;CBLL1;PI4K2A;KIAA0408;FTL;TMED10;ABHD4;MINDY2;YTHDC1;MEPCE;SUPT4H1;BAZ2A;FOXO3;LTBP1;GLG1;ZFP36L1;STRIP1;HMBOX1;RNF216;STK35;BAG1;GRK6;S100A13;…
TP63 30713093 ChIP-Seq Epithelial Human Tongue SCC	536/2100	2.61709e-07	6.23e-07	0	0	1.31482	19.9275	CDA;CYFIP1;TRIO;ENO1;ZFYVE1;TSKU;ELK3;MYLK;HOXA9;UBASH3B;ZMIZ1;ZC3H12A;STMN1;RPL37;JUNB;PKNOX2;RPL21;ZNF282;CSNK2A3;NGDN;DICER1;HDHD5;GANC;EML2;BCR;MYL6;ZSCAN20;DDX39B;ASTN2;ALG10B;DUS3L;CGGBP1;EXD2;URI1;ANAPC16;RPN2;MAPKAP1;ZC3HAV1;AGAP3;PRDM11;RNF216;BLOC1S2;MYO6;S100A13;HOXC4;SFN;RDH13;HMOX2;PPARGC1B;JUP;HOMER1;NCAPH2;MCAM;RAB3IP;MRPL27;MTHFR;TRIP4;LNPEP;H1-2;GPN3;H1-4;PPFIBP2;TADA2A;PRXL2A;HN…
IRF8 27001747 Chip-Seq BMDM Mouse	396/1500	3.07058e-07	7.28661e-07	0	0	1.36895	20.529	CYFIP1;NCKAP1;ITSN1;RAPH1;BACH1;ELK3;NUB1;MYC;NAMPT;ADNP2;IER5;JUNB;CHID1;ARMC9;FEZ2;ORAI3;FAR1;PRKD2;ZBTB8A;MTMR3;RPN1;MRPL16;SLAIN1;MTMR4;CFP;HIF1A;PRPSAP1;MYO6;HMOX1;SFN;PLEK2;ST3GAL6;S100A10;FZD3;ERLIN1;MTHFR;WDR55;FAM111A;MOV10;PPFIBP2;PPT1;REL;SFXN5;LGMN;FARSB;ARF4;DENND1B;GMEB2;HEXB;CLTC;SETD7;LPCAT1;LITAF;MED18;WDR44;IKBKB;NHSL2;MED13;SH3BGRL2;EMB;JARID2;GARNL3;UBL7;HELLS;ZC3H10;GSTO1;SSR…
MYB 21317192 ChIP-Seq ERMYB Mouse	220/767	3.44576e-07	8.15137e-07	0	0	1.52347	22.6707	USP6NL;AHCYL2;TRIO;MAML2;RPL31;PITPNA;ZDHHC6;IFI30;MKI67;BACH1;TIAL1;NUB1;MYC;JUNB;WSB1;NUP210;ZFP1;NSMCE2;SLC35C1;FNDC3B;ACTN4;GTPBP4;MED7;BCR;RFX5;PFN2;SLC22A4;ZBTB8A;ANP32A;GATA3;FXR1;BLOC1S2;HMGXB3;N4BP1;CEP78;S100A10;RAB11FIP5;SRPK2;ZRANB2;HOMER1;IFFO2;GPN3;UCK2;TBL2;ID1;ANP32E;NDUFAF3;CALM3;CALM2;MOCS2;CLIC4;DAZAP1;BTG1;CITED2;OLA1;PYGL;EEA1;COIL;UBL3;STBD1;B3GALT1;KIF13B;APPL1;NDEL1;RAB8B;…
ESET 19884257 ChIP-Seq ESCs Mouse	364/1369	4.49458e-07	1.05994e-06	0	0	1.38012	20.1707	SLC23A2;CCNJ;RPL3;SLC35B4;MAML2;DIXDC1;ZDHHC7;ZDHHC1;ANTXR2;ZFYVE1;TSKU;ZDHHC3;ALKBH8;RPS15;PPP2R1A;DPYSL2;CREB3L2;ADNP2;GOLGA7;SIL1;SLC12A8;EARS2;SEC63;AGFG1;FBXO2;MTUS1;DICER1;GCAT;RUNX2;CDC34;CCNY;BIN1;PSME4;PADI4;TLN2;CGGBP1;SLC45A1;ABCB4;RPN1;DCUN1D1;STC1;SDSL;ADAMTS10;UBE2J1;MTDH;PGS1;PRDX5;CYB5R3;RNF216;CHST11;MIER3;GAR1;RRS1;CSTF1;DYM;KCNN1;TRPM7;LTA4H;HIVEP2;PLCG1;NKX2-5;PATZ1;HMOX2;STAT…
CEBPB 26923725 Chip-Seq MACROPHAGESS Mouse	383/1450	4.60619e-07	1.08288e-06	0	0	1.36874	19.9709	LTV1;RPL4;MAPKBP1;PANK2;TRIO;MAML1;RPL31;RAPH1;CBLB;IFI30;BACH1;NUDT3;GPATCH8;UBE2L3;RNF112;GOLGA3;KAT5;ZC3H12A;MYB;MAGOH;LONP1;PSMD1;FBXO3;BSN;SIL1;EPHB4;SEC63;CHGB;UNC5B;NGDN;DICER1;HPCAL4;GTPBP4;BCAN;AFG3L2;CCNY;SOAT2;SARNP;CRYZL1;UQCRC2;CBLL1;PIF1;ZBTB8A;MTMR3;SLC22A5;SAR1A;DCUN1D5;INTU;FLII;FBF1;DCUN1D2;GATA3;MTMR4;OAZ2;PGS1;FXR1;NKAIN4;PCBP3;MIER3;PCBP4;DPH1;HIVEP1;VPS11;SFN;PLEK2;RCE1;ZBTB…
SPI1 20176806 ChIP-Seq THIOMACROPHAGE Mouse	326/1209	4.65508e-07	1.09099e-06	0	0	1.40466	20.4802	RPL4;GLTP;TRIO;CMAS;SLC35B4;MAML1;WIPF2;ITSN1;ZDHHC5;IPP;GCC2;TSKU;DCAF7;UBE2L3;C4B;GCSH;NUB1;UBASH3B;WDR90;NAMPT;CHEK1;KDR;ADNP2;LUC7L;AGFG2;CDK5RAP2;DAXX;ATP6V1G1;IFRD2;NFKBIL1;DNTTIP1;ENTPD7;UNC5C;CMBL;BCS1L;GTPBP2;GANC;PRKAR1A;SCO2;UNC50;NINJ1;TYRO3;CCDC86;TRIM16;SIK2;PI4K2A;EXD2;MTMR2;DCUN1D5;RPN1;BAZ2A;GATA4;GATA3;SLAIN1;SDSL;RPAP1;MTDH;PRPSAP2;RDH10;PCBP2;AMZ2;LTA4H;PLCG1;PATZ1;WNT10B;GADD…
ESR1 20056654 ChIP-Seq MCF-7 Human BreastCancer	234/827	4.67198e-07	1.09157e-06	0	0	1.49541	21.7979	FAAH;AHCYL1;ITSN1;MYLK;COMTD1;PSMD6;ZMIZ1;MYB;STMN1;ANK3;ACSL3;BCR;SHTN1;TIAM1;KCNQ1;PARD3;BOLA3;NINJ1;PADI4;RTEL1;NECAB3;SLC22A5;MAPKAP1;FIGNL2;SEC14L2;FXR1;TRPM2;BRIP1;RRAS;ZNF827;PRDX1;MYO6;HIVEP1;OTOF;PLCG1;S100A10;CDK18;JUND;DMPK;GREB1;STARD10;DCLK2;PRDX6;DCLK1;NR2F6;POU6F1;SLC6A6;CABYR;H2AC20;AGO2;FBXL3;PAM;SUGP1;NRP1;SETD2;SLC44A1;PRKAG2;PYGL;ECSIT;SMG7;JPH4;PCM1;TUBA1A;CSRP2;C1QTNF6;GPR13…
SMC1 22415368 ChIP-Seq MEFs Mouse	414/1583	4.86528e-07	1.13324e-06	0	0	1.35194	19.6517	RPL31;RRP1;XYLT1;DPYSL5;ZMIZ1;MYC;HOXA3;HOXA7;IER5;JUNB;CDK5RAP3;DDX18;MBNL1;TSPYL1;UNC5B;NGDN;ATG10;FNDC3B;DICER1;BCR;RNF126;ZSCAN20;SCO2;TPH2;MTMR3;ANAPC16;MRPL16;BAZ2A;GATA3;MTMR4;CHST11;RDH10;ADAMTS17;AMZ2;ZBTB7B;NGFR;PHC2;CDK19;FZD2;JUND;PMM1;RAB3IP;NR2F1;NR2F2;NR1D1;COL1A1;UCK1;CDK13;PAM;DENND1B;CDKN1A;ARF1;BTG1;ARPC1B;SMG7;LITAF;TRIM8;HEY1;C1QTNF6;RRP12;CEP55;CNOT6L;IFT140;MYOF;ITPK1;SLC39…
CTCF 26484167 Chip-Seq Bcells Mouse	399/1521	5.68273e-07	1.31958e-06	0	0	1.35658	19.5085	MAPKBP1;RRP1;ALKBH6;RRP9;COMTD1;MYC;WDR90;MYB;STMN1;RPL35;HOXA7;CDK5RAP3;DDX18;TSPYL1;NGDN;ARMC9;ISL1;EML2;GTPBP4;BCR;MYL6;DEPDC1B;RNF126;ZSCAN20;SCO2;WDR82;TYRO3;UQCRC2;ALG10B;TPH2;ANAPC16;MRPL16;BAZ2A;VTI1A;AMZ2;PLCG1;VPS16;JAG2;NGFR;CDK18;PRPF38B;CDK19;SNAPIN;PMM1;GTF2IRD2;NCAPH2;RAB3IP;TMEM192;UPF3A;COL1A1;SLC6A6;UCK1;ARHGAP9;TRMU;ARF1;ARPC1B;CLTB;WDR41;HIF3A;SMG7;LITAF;SHF;AIFM3;MED13;TCTN3;…
JUN 26020271 ChIP-Seq SMOOTH MUSCLE Human	414/1587	6.49893e-07	1.50449e-06	0	0	1.34696	19.1893	ENO1;SLC4A4;BACH2;ALKBH8;ELK3;GLS;DPYSL2;MYC;ZC3H12A;ADNP2;XYLB;CDK5RAP2;GABARAPL1;CSNK2A1;CACNA2D1;GTPBP4;FAM133B;MYL6;ZSCAN20;MAP1B;PSME4;FAR1;ANKK1;PI4K2A;RNF122;MTMR1;ZNF395;RPN2;ZC3HAV1;GLG1;GJC1;CYB5R4;PRPSAP2;RIC8B;RNF216;VTI1A;HMOX1;SFN;PLEK2;LTA4H;HMOX2;ATG5;PRELID2;NGFR;FZD2;GTF2IRD2;STARD10;MTHFR;NR1D2;NR2F2;NR1D1;GPN1;COL1A1;EHD3;PKIA;TRIP6;AVL9;PAM;CPEB2;SFXN5;BTG1;ZNF251;HEXB;PIGP;C…
GATA1 21571218 ChIP-Seq MEGAKARYOCYTES Human	540/2132	6.6343e-07	1.53115e-06	0	0	1.30017	18.4961	MAPKBP1;SLC4A1AP;MAML2;MYT1L;IFT172;PWWP2B;WIPF2;XYLT1;PHB2;BACH2;DCAF7;PSMD9;UBASH3B;ZMIZ1;DPYSL2;DPYSL3;MYB;RPL35;IER5;JUNB;CDK5RAP2;CHID1;MBNL1;NUP210;UNC5B;ARMC9;ATG10;MED9;ARMC8;SND1;BCR;DEPDC1B;MTAP;BIN1;PARD3;AGTR1;MPPE1;PADI4;ASTN2;MTMR3;RPN1;FIGNL2;PRDM11;HIF1A;OAZ2;CYB5R4;PRDX5;PRPSAP2;RNF213;RNF216;CHST11;VPS11;ZBTB7B;GTF2IRD2B;PPARGC1B;JAG2;CADM2;MTHFR;TRIP4;LNPEP;FAM111A;RNF222;UCK2;…
VDR 24763502 ChIP-Seq THP-1 Human	283/1034	7.1831e-07	1.65277e-06	0	0	1.4307	20.2392	MAML1;HNRNPU;XYLT1;CBLB;SMC4;ACTB;NUDT3;RCBTB2;HOXA9;UBASH3B;ZMIZ1;MYC;AKT3;MYB;AP1S2;RPL36;EPC1;THSD7A;CCNL1;IER5;AGFG2;TBC1D10B;SRRM2;STARD4;MBNL1;WSB1;NUP210;ARRDC3;MTUS2;ACTN4;MYL6;NINJ1;CRYZL1;ATF7;PRKD2;PI4K2A;SLBP;ANP32A;CD99L2;ZC3HAV1;MTMR4;MTMR7;TGOLN2;TRPM2;RAB11FIP1;SYNGR2;PCBP1;MIER1;PCBP2;OTOF;HIVEP3;HIVEP2;PATZ1;PPARGC1B;ST3GAL2;PCK2;ST3GAL3;CDK19;PHC2;GADD45A;WDR55;EXT1;XKR8;MOV10;…
NANOG 18700969 ChIP-ChIP MESCs Mouse	71/196	8.60575e-07	1.97411e-06	0	0	2.13211	29.7764	IFITM1;IFITM2;HEXB;HSPB1;ARRB1;ENO1;SLC4A2;VLDLR;BMI1;SYNCRIP;LAPTM4B;ACP6;AP1S2;ARL6IP5;NEFL;BANF1;EMB;JARID2;EPHB4;ANKRD6;RALGPS2;DUSP4;CSNK2A1;NCOA5;UNC5B;FBXW11;ITGA3;NCOA3;THOC1;COMMD3;PAX6;PPHLN1;ETV5;RHOB;TIAM1;ADAM17;RCN1;CRYZL1;FSCN1;BCAT1;SQSTM1;ABCG1;NSMAF;DDX28;ECHS1;ANP32A;RPAP1;DLL1;SOCS3;RRAS;STK35;TSPAN9;NCAM1;RBBP7;SLIT2;NGFR;MAP3K3;PHC1;SLC16A1;PTCH1;SPRY4;SOD2;HARS2;ZWINT;SULF2…
SETDB1 19884257 ChIP-Seq MESCs Mouse	424/1634	8.69478e-07	1.9885e-06	0	0	1.33742	18.6641	MRGPRE;GHITM;BACH1;ALKBH8;SCAMP5;COMTD1;PSMD6;HOXA9;ZMIZ1;STMN1;LUC7L;ARMC9;FNDC3B;BCAN;ZSCAN20;BIN1;PSME4;RUFY2;PSME1;FAR1;CGGBP1;MTMR2;ABCB4;RPN1;CFP;MTDH;MTMR7;PRDX5;CYB5R3;RNF216;CEP70;RRS1;AMZ2;RDH13;HOXC9;ATG5;JAG2;PRELID2;PRPF38B;PHC2;PMM1;PNO1;LNPEP;NR1D2;NR2F2;NR2F6;COL1A1;MEX3A;HOXD4;RNF220;SMG1;NCAPG2;PYGL;JPH4;NHSL1;MRPL40;CSRP2;TCP11L1;SSR2;TACR2;SLC39A10;SIRT5;PAX6;SIRT1;F5;MRPL44;A…
SMAD1 18555785 ChIP-Seq MESCs Mouse	135/436	8.75524e-07	1.9963e-06	0	0	1.69059	23.581	CHIC2;IFITM1;CCNT2;IFITM2;NUCKS1;BACH1;CCDC102A;GCSH;TRIM28;CHEK2;KIF5B;STMN1;ENPP3;SLC25A45;PAQR8;PIAS3;TSPYL1;ZFP1;ARL15;F2R;ATP11B;TSC1;TMEM131;MYCN;DOK4;RPL7L1;FSCN1;TBC1D25;GEMIN7;FKBP4;PPIA;PSMD12;PAXIP1;ANP32A;NXPH3;PHF21A;MTDH;ZFP36L1;SOCS3;PORCN;RIC8B;ZFP57;ZMAT5;EIF4EBP1;G3BP2;EP400;TBC1D13;MCL1;MPDU1;KLHDC3;PHC1;CHKA;NONO;PTCH1;ASPSCR1;PYCR1;EEF2;SYT9;FGF17;GLUD1;MAFG;REL;GNAS;NDUFAF1;…
TAL1 26923725 Chip-Seq HEMANGIOBLAST Mouse	291/1070	9.01749e-07	2.04992e-06	0	0	1.41849	19.7439	NCKAP1;CCNK;IPO11;ZFYVE9;GORAB;PREP;LDLRAD3;MKI67;GPATCH8;RRP8;SMC2;C4B;TIAL1;GOLGA4;MYC;DPYSL3;ZC3H12A;NAMPT;LONP1;PSMD1;CDK5RAP2;FNBP4;WSB1;CSNK2A1;ARRDC3;GTPBP4;RUNX2;SRRM1;TIAM1;BIN1;PSME4;CRYZL1;TLN2;ZFPM2;ALG10B;CGGBP1;LLGL1;MACF1;MTMR2;ANP32A;TMEM63C;GATA4;GATA3;SEC14L2;OTOA;RIC8B;TSPAN9;CEP70;VTI1A;DYM;ST3GAL6;ST3GAL3;ATP6V0A1;EDEM3;HACE1;FZD2;PTPRN2;GPR12;GADD45A;RAB3IP;NFATC3;NR2F2;SMAR…
NFKB1 27076634 ChIP-Seq BEAS2B Human Lung Inflammation	920/3823	9.24612e-07	2.09387e-06	0	0	1.22867	17.071	MAPKBP1;CHIC2;ZFYVE9;GHITM;MYLK;ZDBF2;COMTD1;SAMD14;PSMD6;ZC3H12A;PKNOX2;STARD4;RBFOX2;UNC5B;CACNA2D1;UNC5C;DICER1;ISL1;EML2;BCR;FAM133B;PRKAR1A;UNC50;PSME4;PSME2;CGGBP1;ZBTB8A;MTMR3;ABCB1;ABCB4;FIGNL2;GATA3;IQGAP1;OAZ2;MTMR7;HMGXB4;CYB5R3;EPB41L1;ADAMTS17;MYO6;PPARGC1B;ATG5;CREBBP;HACE1;CADM1;GPR12;CADM2;LRBA;ERLIN1;LNPEP;NR2F2;PBX1;FAM135B;PPFIBP2;PKIA;AGO2;AVL9;HEXB;PIGP;BHLHE41;PRKAG2;JRKL;TR…
SOX2 21211035 ChIP-Seq LN229 Gbm	662/2673	9.26614e-07	2.09387e-06	0	0	1.2663	17.5911	MAPKBP1;IPO11;RPL3;TRIO;MAML2;MYT1L;RPL34;XYLT1;GHITM;TSKU;MYLK;ZFYVE26;DPYSL5;ZMIZ1;AKT3;CREB3L2;ANKS1A;RPL39;VPS39;EARS2;CDK5RAP2;CHGB;GABARAPL2;STARD6;UNC5B;CACNA2D1;ARMC9;FNDC3B;UNC5C;BCR;SLC5A6;EML5;DEPDC1B;MTAP;DYNC1LI2;MAP1B;AGTR1;ATF7;TMEM126B;ASTN2;ALG10B;RNF122;MTMR1;PRKDC;MAPKAP1;PRKCZ;MTMR7;CYB5R3;CHST11;EPB41L1;EPB41L2;ADAMTS17;RRS1;GSG1L;ST3GAL6;PPARGC1B;S100A10;BTF3;CREBBP;ZNF142;P…
FOXA1 33576154 ChIP-Seq Human HilarLN ProstateCancer	221/781	9.68546e-07	2.18211e-06	0	0	1.49396	20.6876	AHCYL2;POP1;ITSN1;LDLRAD4;GPATCH8;GOLGA4;CNST;NAMPT;ARL6IP5;EIF2D;KAT7;CCNL1;TBC1D22B;GABARAPL1;SMARCC1;FNDC3B;MTUS1;DICER1;ANK3;VDAC3;CBLL1;ZNF395;ANP32A;MAPKAP1;DCUN1D2;TMTC2;ZC3HAV1;HIF1A;GSPT1;TRPM2;RNF213;ZNHIT6;DHX36;HIVEP1;HOXC4;SCAP;ST3GAL6;HIVEP2;SPTBN1;SRPK2;JUND;GREB1;ERLIN1;LNPEP;NR1D2;PRRC2B;GLUD1;SLC6A6;GIPC1;ANP32E;GRB2;CPEB3;GABRB3;DENND1B;TOP2B;BTG1;GPAA1;CITED2;CSAD;PHF8;TUBA1B;…
SOX2 18358816 ChIP-ChIP MESCs Mouse	174/591	9.96262e-07	2.23789e-06	0	0	1.57602	21.7794	IFITM1;IFITM2;RPL31;FBXO27;LY75;ENO1;TIAL1;ABHD11;TUBB3;STMN1;ARL6IP5;TRIM25;EPC2;ENPP3;TECTA;PAQR8;UNC13A;WSB1;CACNA2D1;TMOD3;MTUS1;ZCRB1;SDHB;THAP2;PDIA5;TMEM131;THOC6;TIAM1;MYCN;RAB34;NINJ1;SMS;ROR1;TSSK3;ABCG1;RTN3;NOTCH1;ANP32A;NXPH3;BTF3L4;ARL2;ZC3HAV1;NID2;ZFP36L1;SOCS3;PORCN;RIC8B;ZFP57;TSPAN9;TBC1D13;CDH24;BMF;KCNN2;MCL1;STAT5A;VAT1;CBX7;PHC1;JUP;RHBDD2;PTCH1;NFATC3;KLHL21;LNPEP;ZWINT;ML…
STAT5 23275557 ChIP-Seq MAMMARY-EPITHELIUM Mouse	249/897	1.05068e-06	2.35316e-06	0	0	1.45639	20.0488	USP6NL;CPNE8;IPO11;LPGAT1;PANK3;LDLRAD3;ZDHHC7;HNRNPR;IFI35;SMC6;SMC4;TSKU;IKZF5;TIAL1;HERC3;CNST;PSMD4;UBASH3B;CHEK2;NAMPT;ATXN7L1;CCNL1;PELO;GOLGA7;TSPYL1;CMC1;ATG10;ANK3;SND1;CLPX;SLC5A6;RRAGA;DDX39B;PPP1R3B;FEZ2;PSME2;UQCRC2;ANKK1;SLC22A5;SHMT1;CSTF3;STC1;TMTC2;PIK3R1;IGSF9;PCBP4;DHX35;HMGXB3;HMOX2;ST3GAL3;PRELID2;CHKA;PMM2;RAB3IP;PRRC2C;LNPEP;ACADSB;DCLK1;MRPL22;INTS4;CALM3;ALDH18A1;FARSB;DH…
CRX 20693478 ChIP-Seq ADULT RETINA Mouse	162/544	1.10394e-06	2.46513e-06	0	0	1.6007	21.9561	PUS10;CRTC2;TRIO;MAML2;CTNND2;TUSC2;MSI2;BACH1;CELSR3;RRP9;RPS14;GRIP1;PSMD4;CHEK2;DPYSL3;TRIM25;PITX1;SIL1;PCDHAC2;PRKAB2;SMARCC1;FBXO2;IFRD2;CCDC157;ACSL6;ATP1B2;PGD;ILF2;GEM;LARS2;RNF126;PRPF3;SNRNP27;GEMIN5;TCTA;GEMIN8;PFKFB4;SAR1B;MST1R;CACNA1F;GMCL1;IGSF9;SEC14L2;PCBP4;ZMAT5;HMOX1;SCAP;KCNN2;KCNN3;HMGXB3;ZBTB7B;IP6K1;SRGAP1;PPARGC1B;IP6K2;MCL1;MPDU1;PRELID2;NDFIP1;SNAPIN;TRAPPC1;PNO1;WFS1;M…
TAL1 30185409 ChIP-Seq HPC Mouse BoneMarrow Leukemia	543/2154	1.14769e-06	2.5553e-06	0	0	1.29129	17.662	USP6NL;MAPKBP1;RPL31;ITSN1;HNRNPU;SMC6;SLC4A4;SMC4;GLS;SMC2;GCSH;PCMT1;SAMD14;UBASH3B;ZMIZ1;AKT3;ZC3H12A;MYB;STMN1;ADNP2;IER5;CDK5RAP2;CHGB;TSPYL2;MBNL1;CACNA2D1;ATG10;UNC5C;ARMC8;BCR;LARS2;EML5;DEPDC1B;MTAP;PARD3;CLNS1A;PSME4;RFX5;TMEM126B;CGGBP1;TPH2;MTMR3;ANAPC16;PRKDC;PRDM11;GLG1;MTDH;RNF216;CHST11;VTI1A;ST3GAL6;ST3GAL2;ATG5;ST3GAL3;NDFIP1;HACE1;EDEM2;PMM2;MTHFR;LNPEP;CDC7;INO80;PRRC2B;RNF222…
JUN 26020271 ChIP-Seq HCASMC Human CoronaryArtery	150/498	1.33924e-06	2.97303e-06	0	0	1.62574	21.9855	PUS10;AHCYL1;ZFAND3;ZBTB21;EMC10;ENO1;SLC4A4;CLU;DOCK10;ADNP2;SLC25A45;ZNF169;POGLUT3;GABARAPL1;MBNL1;RNF44;PCID2;COG5;TMOD3;TRAPPC2B;EML2;GTPBP4;THOC6;BCR;SHTN1;DOK1;IFT88;MYL6;SOAT1;TBC1D25;TLN2;PI4K2A;ABCG1;IPPK;SHC4;ANAPC16;RPN2;USP53;CACNA1C;SDSL;FOXO3;GLIS1;GSPT1;MTMR7;ZNF827;SLC38A6;PLEK2;HIVEP3;LTA4H;KCNN4;PLXNA4;ATG5;ATP6V0A1;NIBAN2;HSPA5;STARD10;HMGA1;KLHL21;DHCR24;NR1D1;HPS5;GPN1;SMARC…
PPARA 22158963 ChIP-Seq LIVER Mouse	403/1552	1.54251e-06	3.41427e-06	0	0	1.33691	17.8907	CDA;CHIC2;RPL31;GHITM;ENO1;TSKU;GPATCH8;DCAF6;ZFYVE26;ZMIZ1;WDR90;MYC;HES6;ACOT8;WDR73;GTPBP4;CLPX;BCR;RBP4;RNF126;DUS3L;SAR1B;SHMT1;ABCB4;COPS7B;GATA4;SDSL;MTMR4;HIF1A;GIGYF2;OAZ2;CYB5R3;RIC8B;HMOX1;PLCG1;NKX2-5;ATG5;LHPP;ST3GAL3;S100A10;GSTM4;EDEM3;CDK18;NDFIP1;JUND;JUP;CADM1;PMM1;STARD10;ERLIN1;LNPEP;NR1D2;NR1D1;PRDX6;SLC16A13;SLC6A6;EIF5;FASN;OGDH;SFXN1;CDK12;SFXN5;FARSB;ARF4;CDKN1A;MOCS2;GME…
PPARG 20176806 ChIP-Seq 3T3-L1 Mouse	360/1369	1.64893e-06	3.63918e-06	0	0	1.35777	18.0792	CHIC2;AHCYL2;PANK2;PANK3;SLC35B4;MAML1;GORAB;PITPNB;RAPH1;LDLRAD3;CBLB;HSF2BP;ZDHHC1;ENO2;MKI67;NUDT3;ZMIZ1;MYC;NAMPT;STMN1;GOLGA1;EPC1;ATXN7L1;FBXO8;CCDC93;EPHB4;SLC12A8;CDK5RAP2;CHGB;GABARAPL2;SRRM3;GABARAPL1;MBNL1;ALG9;SMARCC2;ARL15;ZFP3;MED9;ANK3;CMBL;RUNX2;LARS2;MTAP;PPA1;PPP1R3B;PARD3;FLYWCH2;KCTD18;PFN2;SLC22A4;GGNBP2;ANP32A;FBF1;MRPL16;PIK3R1;PRDM11;OAZ2;GLG1;GMCL1;TRPM2;RNF216;CHST11;TSP…
GF1B 26923725 Chip-Seq HPCs Mouse	340/1284	1.65678e-06	3.63999e-06	0	0	1.36961	18.2303	IPO11;PANK2;TRIO;RPL31;ITSN1;PREP;RAPH1;GCC2;HNRNPR;SLC4A4;BACH2;GOLGA4;PSMD4;UBASH3B;DPYSL5;DPYSL3;FGFR1OP2;ZC3H12A;KDR;TRIM25;UBAP2L;BSN;STARD4;ATG10;FNDC3B;ISL1;SND1;TIAM1;BIN1;PSME3;MYL3;UQCRC2;ZFPM2;LLGL1;GRID2IP;PFN2;SAR1A;SAR1B;SLC45A1;MTTP;GATA4;GATA3;PCDH17;SEC14L2;SNX4;OTOA;PRPSAP2;RIC8B;MIER3;RDH10;DHX35;PCBP1;BLOC1S2;ZNHIT6;GSG1L;ST3GAL6;ZBTB7B;ATG5;RAB11FIP5;CREBBP;CDK19;GADD45A;ST8S…
SMAD3 22036565 ChIP-Seq ESCs Mouse	235/844	1.65891e-06	3.63999e-06	0	0	1.46117	19.4472	IFITM1;CMAS;IFITM2;MAML2;ITSN1;LDLRAD3;GLS;GOLGA4;TRIM28;ZMIZ1;ZC3H12A;MYB;STMN1;ATXN7L1;ACAD11;SIL1;TBC1D10B;UNC5B;ARL15;ACTN1;NSMCE2;ARMC9;ACTN4;TIAM2;MYL6;CDC34;KCNQ1;NINJ1;ASTN2;EZR;OBSL1;MACF1;IQGAP1;CFP;PGS1;CYB5R1;NKAIN4;CYB5R3;DHX32;RIC8B;VTI1A;DYM;HIVEP3;PATZ1;RALGDS;N4BP1;ST3GAL2;LHPP;ST3GAL3;MYH7B;BTBD19;SLC10A7;PHC1;JUP;CHKA;DCLK2;PTK2;SRPK1;EXT1;RPS26;MOV10;MSRA;GLUD1;SLC6A6;PPFIBP2;…
P68 20966046 ChIP-Seq HELA Human	408/1576	1.83838e-06	4.02212e-06	0	0	1.33148	17.5844	ZFYVE9;MAML1;RRP1;SLC4A5;PCMT1;HTR6;WDR90;ZC3H12A;HOXA3;LUC7L;JUNB;VPS39;EARS2;DNTTIP1;TMEM80;GTPBP4;HCFC1;MTAP;IFT88;BIN1;PSME4;TYRO3;PADI4;GRID2IP;ZBTB8A;ABCB1;FLII;ZNF22;PRDM11;PRPSAP1;PRDX1;HOXC4;RDH13;ZBTB7B;HMOX2;ST3GAL3;S100A10;MYH7B;JUND;CHKA;ERLIN1;LNPEP;INO80;GPN1;NR2F6;GLUD1;UCK2;UCK1;TADA2A;SFXN3;CPEB3;RNF220;WDR47;ARF1;ZNF251;DIS3L;LPCAT1;MED16;ADO;C1QTNF4;DSTYK;CHAF1A;C1QTNF6;RPLP2;…
SOX2 30713093 ChIP-Seq Epithelial Human Tongue SCC	259/945	1.90774e-06	4.16184e-06	0	0	1.43095	18.8451	VEZT;RAMAC;NUP107;TRIO;MAML2;GORAB;LGALSL;ZDHHC5;MSANTD4;ALKBH8;MYLK;TIAL1;PNN;ZFYVE26;HOXA9;ZNF608;EPC1;RPL37;CCNL1;RPS11;PKNOX2;WDR83OS;MBNL1;AQR;NGDN;METTL3;DNTTIP2;ANK3;KNL1;THAP2;MYL6;DDX39B;PARD3;UQCRC2;TRIM16;TLN2;ALG10B;BLZF1;PIF1;DHX8;BAZ2A;IGSF9;ZMPSTE24;RNF216;EPB41L1;S100A13;CSTF1;MLEC;LTA4H;PPARGC1B;AAR2;N4BP1;ATP6V0A1;XRCC5;GREB1;INTS2;TRIP4;PUM1;H1-2;EXT1;RPS26;CCDC88A;PPFIBP2;ZBTB…
CTCF 27219007 Chip-Seq ERYTHROID Human	428/1663	1.95058e-06	4.24308e-06	0	0	1.32182	17.3784	USP6NL;MAML2;ZFYVE9;HNRNPU;ENO1;SMC4;ELK3;GLS;ELK4;HTR6;PSMD4;UBASH3B;DPYSL5;WDR90;ZC3H12A;CREB3L2;STMN1;HOXA7;IER5;FNBP4;CHID1;MECR;UNC5B;FNDC3B;TMEM80;BCR;BCAN;ZSCAN20;MAP1B;RFX5;UQCRC2;CDC42SE1;ZBTB8A;FIGNL2;BAZ2A;PRDM10;PRPSAP1;CYB5R1;PRDX1;VPS11;S100A13;SFN;ZBTB7B;PPARGC1B;ST3GAL3;S100A10;GSTM3;WNT10B;BTBD19;ICMT;ACE;JUND;PMM1;LRBA;RAB3IP;MTHFR;NR1D1;MRPL23;PRDX6;NR2F6;POU6F1;SLC16A13;XKR8;M…
STAT3 1855785 ChIP-Seq MESCs Mouse	133/435	2.21619e-06	4.80703e-06	0	0	1.65911	21.6011	CPNE8;NDUFA13;CMAS;ZDHHC6;STK19;GLS;RRP9;UBE2L3;GCSH;PPP1CC;GOLGA3;HERC2;PPME1;MYC;HCFC1R1;ARL6IP5;TRIM25;KPNA4;CPNE3;JUNB;EPHB4;SEC63;RARS2;PAQR8;UNC13A;ANAPC7;FBXW8;ARL15;ATG10;GTPBP6;DNTTIP2;FOXP4;SDHB;MYCN;ERF;IPPK;CUL3;CSTF3;TWF1;RPAP1;KRCC1;NPAS1;ZMPSTE24;SOCS3;PRDX1;VTI1A;SCAP;TBC1D15;ST3GAL3;MCL1;PNPT1;DENND4B;TRAPPC5;ASNS;NR1D1;ARHGAP27;KLHL24;MT3;NFKB1;NR2F6;WDR55;CLK2;UCK2;BCL6;HOOK2;F…
POU5F1 18358816 ChIP-ChIP MESCs Mouse	156/526	2.25253e-06	4.87191e-06	0	0	1.5903	20.6794	IFITM3;IFITM1;NDUFA13;SLC4A1AP;IFITM2;FBXO27;NUCKS1;NUDT3;TMEM143;HOXA10;CHEK1;RPL36;EPC1;NEK2;EPC2;SIL1;PSPH;PLEKHJ1;TLE4;SRRM2;ALG8;MECR;ANAPC7;TMOD3;SLC30A1;ZCRB1;SDHB;GCAT;TMEM131;DPM2;MTHFD1;SMS;ROR1;TSSK3;TRIM16;SLBP;NOTCH1;PRKDC;FBF1;ZFP36L1;PRDX5;RIC8B;ZFP57;DPH1;ZMAT3;HIVEP1;TBC1D13;SURF6;VAT1;CBX7;PHC1;PRPF38A;GOT1;RHBDD2;PTCH1;TRAPPC5;HPS3;SNAP91;ZWINT;GDF7;KLHL20;COPS4;CCT6A;UCK2;HOOK…
SA1 22415368 ChIP-Seq MEFs Mouse	401/1549	2.27606e-06	4.90877e-06	0	0	1.33083	17.2916	MAPKBP1;TRIO;RAPH1;XYLT1;COMTD1;NUB1;ZMIZ1;MYC;PSMD1;RPL37;HOXA7;IER5;CDK5RAP3;MBNL1;GABARAPL1;TSPYL1;UNC5B;CACNA2D1;NGDN;FNDC3B;UNC5C;ISL1;EML2;BCR;DEPDC1B;RNF126;ZSCAN20;UQCRC2;TPH2;MRPL16;BAZ2A;RDH10;ADAMTS17;RRS1;VPS11;AMZ2;ZBTB7B;CEP78;BTF3;NGFR;CDK18;PRPF38B;PHC2;JUND;PMM1;GTF2IRD2;NR2F1;PBX1;COL1A1;SFXN3;TRMU;CDKN1A;ARF1;BTG1;PHF1;SMG7;MED13;C1QTNF6;CEP55;ZC3H10;SLC39A10;EPS15L1;TOMM40L;ME…
STAT4 19710469 ChIP-ChIP TH1 Mouse	278/1027	2.39736e-06	5.15569e-06	0	0	1.40758	18.2157	IFITM3;PANK2;POP4;CBLB;HSF2BP;IFI35;SLC4A2;UBE2L3;ELK3;UXT;ELK4;RPS6KA3;COMTD1;ZFYVE26;DPYSL2;MYC;MAGOH;LUC7L;CCNL1;PELO;JUNB;GOLGA7;ZFP1;NUP210;FBXO2;CLPX;SRRM1;PPP1R3F;PPA1;SOAT2;PSME1;PSME2;KCNQ5;UQCRC2;TRIM16;SUPT4H1;COPS7B;ZC3HAV1;HIF1A;GLG1;NEU3;KCNN1;SURF6;KCNN4;S100A10;STAT5A;VAT1;WNT10B;SURF1;IQSEC2;GADD45A;SURF4;NFATC3;TRIP4;CDC7;NR1D1;HARS2;PRDX6;MOV10;PARP11;GKAP1;ALDH18A1;CPEB4;WDR48…
TCF3 18692474 ChIP-Seq MEFs Mouse	177/611	2.4663e-06	5.28892e-06	0	0	1.53982	19.8834	SLC23A2;IFITM1;CMAS;SLC35B4;ITSN1;LY75;PREP;CCNC;ENO1;BACH1;RPS14;CCND3;ABHD11;MYC;EPC1;AQR;CSNK2A1;RPL21;ZFP1;RPS8;IFRD2;TMOD3;UBE2E1;CASK;ACTN4;ANK3;CDYL;CDC25A;THAP2;SAP30;MYCN;MSH2;SOAT1;CRYZL1;TYRO3;FSCN1;SMS;ROR1;FKBP4;ABCG1;IFNAR1;NSMAF;ANP32A;CUL2;IREB2;ITPR1;ARL2;ARHGAP17;NRF1;RPAP1;FHIT;ZFP36L1;SOCS3;PORCN;PCSK1N;ZFP57;STK35;PODXL;ZMAT5;VPS11;CSTF1;TBC1D13;PATZ1;TBC1D15;MCL1;GSTM3;ZBTB1…
GATA3 21867929 ChIP-Seq CD8 Mouse	365/1397	2.68522e-06	5.74211e-06	0	0	1.34558	17.2608	CPNE9;PANK2;AHCYL1;SLC35B4;CCNI;GORAB;PPAN;RAPH1;DCAF7;SLC4A5;TIAL1;RNF112;RPS14;HOXA9;NUB1;FBXO3;RPL37;CHGB;FNBP4;JMJD4;ATP6V1G1;SMARCC2;ACTN1;TINF2;CSNK1D;BCS1L;VWA5B2;HPCAL4;SRRM1;AFG3L2;TIAM1;CCNY;SCO2;BIN1;NINJ1;MPPE1;PADI4;RBCK1;TRIM16;ANKK1;DUS3L;CBLL1;RTEL1;IGSF3;SLC45A1;SHMT1;DCUN1D4;COPS7B;CD99L2;PRKCZ;GJC1;XKRX;TSPAN9;PCBP1;SURF6;MLEC;PLEK2;ST3GAL6;LTA4H;HMGXB3;PATZ1;SCAI;ATP6V0A1;EDEM…
NR3C1 23031785 ChIP-Seq PC12 Mouse	206/730	2.76259e-06	5.89094e-06	0	0	1.48621	19.0225	AHCYL2;MYT1L;PITPNB;ZNF608;CREB3L2;DPYSL3;FBXO8;SIL1;AGFG2;CDK5RAP2;CHGB;AGFG1;EPHA5;DDX18;MBNL1;STARD4;TSPYL1;UNC5B;NSMCE2;MTUS1;UNC5C;ISL1;CRNKL1;CLPX;SND1;LARS2;IFT88;MAP1B;KCNQ2;KCNQ3;DHX8;EPAS1;GATA3;PIK3R1;PCDH17;TRPM2;NKAIN4;CHST11;PCBP3;DHX35;EPB41L3;HOXC4;KCNN2;HIVEP2;SPTBN1;SRPK2;NGFR;LRBA;MCAM;NR2F2;SMARCA2;EXT1;PPFIBP2;PKIA;ID1;PDE3A;NOL10;FARSB;MON1B;RET;HBS1L;CDKN1A;BTG1;CITED2;ADK;…
GATA3 27048872 Chip-Seq THYMUS Human	416/1617	2.86955e-06	6.10183e-06	0	0	1.32006	16.8458	NUP107;TRIO;XYLT1;SMC6;SLC4A4;DCAF7;GLS;SCAMP5;MYB;STMN1;HOXA7;IER5;CDK5RAP3;ARMC8;BCR;LARS2;EML5;ARMC5;ORAI3;DUS3L;RNF122;MTMR3;MRPL16;FIGNL2;SLC5A3;GLG1;MTDH;PRPSAP2;RNF213;RIC8B;ADAMTS17;VPS11;SFN;AMZ2;LTA4H;PLCG1;ZBTB7B;HMOX2;EDEM3;WNT10B;PRPF38B;NDFIP1;EDEM2;NFATC3;INO80;FAM111A;SFXN3;PPT1;HYOU1;CPEB4;CDKN1A;BTG1;DIS3L;BHLHE41;LPCAT1;SMG7;ECSIT;WDR44;ZNF280D;MED13;C1QTNF6;JARID2;DLGAP4;DENND…
SOX9 26525672 Chip-Seq Limbbuds Mouse	269/993	3.2832e-06	6.96185e-06	0	0	1.40819	17.7808	GORAB;RRP1;PREP;IFI35;DCAF7;CCAR1;DCAF6;ELK3;GLS;PCMT1;CNST;AKT3;MYB;NAMPT;PIP4K2B;SOX9;CDK5RAP3;DDX18;TSPYL1;WSB1;UNC5B;DICER1;ANK3;MFSD11;CDC40;PSME3;SARNP;KCNQ5;KCTD18;LLGL1;MTMR3;ANAPC16;SAR1B;COPS7B;TMTC2;MTMR4;MBTD1;SEC14L2;BRIP1;CHST11;DPH1;ZNHIT3;RDH10;LTA4H;EDEM3;NGFR;CDK19;HACE1;FZD2;XRCC5;PNO1;GREB1;RANBP17;PRDX6;PBX1;COL1A1;SMTN;FAM135A;REL;TMCC2;PAM;CPEB4;FARSB;TOP2A;NRP2;BTG1;CITED2…
OCT4 19829295 ChIP-Seq ESCs Human	407/1583	3.95884e-06	8.37106e-06	0	0	1.31812	16.3968	MAML1;SMC6;TSKU;RRP8;SLC4A5;GPR173;RNF112;HTR6;PSMD6;DPYSL5;IGLON5;HOXA3;CDK5RAP3;EARS2;RNF111;CDK5RAP2;TSPYL2;DDX18;NGDN;ARMC9;ARMC8;FAM133B;RNF126;BIN1;PARD3;MYL3;RUFY2;GRID2IP;SLBP;MTMR1;ABCB1;PRKDC;MAPKAP1;GATA4;PRDM11;PRKCZ;PRDX5;RNF213;RIC8B;EPB41L1;HOXC4;SFN;HMGXB3;ZBTB7B;ST3GAL2;ZNF384;PRPF38A;CADM1;GPR12;NR1D1;INO80;GPN1;CDK13;RNF220;WDR47;ZNF251;PHF20;PHF1;NCAPG2;EFCAB5;MED16;LITAF;TRIM…
MEIS1 26253404 ChIP-Seq OPTIC CUPS Mouse	378/1461	4.80558e-06	1.01332e-05	0	0	1.32774	16.2592	SLC23A2;AHCYL2;IPO11;LPGAT1;TRIO;CMAS;MAML2;MYT1L;RPL31;IPP;GCC2;HSF2BP;MKI67;SLC4A4;MYLK;GLS;SYNPR;PSMD6;UBASH3B;WDR93;PPP2R1A;DPYSL3;MYB;KDR;AP1S2;HABP4;EPC2;SOX8;THSD7A;SOX9;VPS39;SEC63;EPHA5;TSPYL2;UNC13B;MED1;MBNL1;TSPYL1;NUP210;CACNA2D1;ACTN1;NGDN;CMC1;ATG10;MTUS1;DNTTIP2;UNC5C;DICER1;MYO7A;ISL1;ASRGL1;MED7;TIAM2;DEPDC1B;MTAP;ZSCAN20;BIN1;PDE12;PARD3;RFX5;SUCLG2;SIK2;ATP6V0D1;EZR;MMADHC;LLG…
JARID1B-DAIN 22020125 ChIP-Seq ESCs Mouse	380/1470	4.94001e-06	1.03877e-05	0	0	1.32625	16.2043	CPNE9;SLC35B3;VEZT;ISCA1;LPGAT1;TMEM41B;KDELR1;RPL34;PPAN;ZDHHC6;HNRNPR;ZDHHC1;ALKBH6;ACTB;GOLGA3;RPS6KA3;HOXA9;NUB1;RPS16;CHEK2;CREB3L2;MYB;NAMPT;ACAD11;JUNB;GOLGA7;XYLB;EPHB4;TBC1D22B;CDK5RAP2;TSPYL2;ABT1;HES6;ALG8;AQR;ALG9;MECR;CACNA2D1;ARRDC3;DNTTIP1;HPCAL4;RRAGA;ARMC5;GRID2IP;EXD2;SLC22A5;RPN1;MTTP;COPS7B;BAZ2A;PRKCZ;ZBTB3;OTOA;DHX32;RRAS;GAR1;VPS11;HOXC4;HMGXB3;ZBTB7B;PCK2;ST3GAL3;JAG2;PRPF…
TCF4 23295773 ChIP-Seq U87 Human	768/3177	5.01212e-06	1.05102e-05	0	0	1.22725	14.9769	USP6NL;IPO11;NUP107;TRIO;SLC4A1AP;MAML2;MYT1L;RAPH1;HNRNPU;ALKBH6;SMC4;ZFYVE1;GPATCH8;BACH2;GLS;MYLK;ZDBF2;PCMT1;ZMIZ1;ZC3H12A;MYB;AKT3;STMN1;PKNOX2;CDK5RAP2;NUP214;ZNF287;MBNL1;UNC13A;STARD6;UNC5B;CACNA2D1;ARMC9;MED9;UNC5C;DICER1;GANC;SND1;EML5;RBP4;FAR1;ASTN2;PI4K2A;EXD2;PIF1;MTMR2;MTMR3;RPN2;PRKDC;SHMT1;ABCB4;FLII;MAPKAP1;COPS7B;GATA4;GATA3;AGAP3;HIF1A;GLG1;GJC1;PRPSAP2;CHST11;EPB41L2;EPB41L3;…
P300 27268052 Chip-Seq Bcells Human	409/1596	5.28138e-06	1.10442e-05	0	0	1.31202	15.9427	MAML1;SLC4A5;DCAF7;PCMT1;ZFYVE26;HOXA9;HOXA3;RPL35;RPL37;ANKS1A;CHID1;TSPYL2;DNTTIP1;GTPBP2;MED7;MTAP;IFT88;MTHFD1;SARNP;ORAI3;ZSCAN21;PSME4;TYRO3;MPPE1;GRID2IP;ZNF395;ABCB1;SAR1A;ZNF22;PRDM11;ADAMTS10;RNF216;RDH13;PLCG1;ST3GAL3;PRPF38A;PMM2;LNPEP;PRDX6;XKR8;XKR7;MEX3A;UCK1;TADA2A;REL;SFXN1;CPEB3;SFXN5;ADA;WDR48;ZNF251;LPCAT1;LITAF;PQBP1;ZNF280D;IKBKB;TRIM8;CHAF1A;DLGAP5;DENND2D;LYPLA2;GSTO1;HSBP…
SALL4 22934838 ChIP-ChIP CD34+ Human	285/1067	5.7049e-06	1.1897e-05	0	0	1.38154	16.6809	GLTP;MAPKBP1;AHCYL1;PANK3;IPP;NUDT2;MYLK;PCMT1;RPS16;PSMD5;DPYSL3;FGFR1OP2;ZC3H12A;HOXA3;LUC7L;EPC2;RPS11;SEPHS1;PELO;SIL1;CDK5RAP2;TBC1D10B;NUP214;DAXX;MBNL1;ARL15;SLC35C1;ALG2;FNDC3B;MTUS1;ACTN4;ANK3;ARMC8;GTPBP2;ISL1;GANC;RUNX2;BCR;FNDC5;BCAN;AFG3L2;UNC50;SUCLG2;MAGED1;GLG1;IGSF9;BRIP1;RAB11FIP1;EPB41L3;MYO6;FAM43B;N4BP1;SPTBN1;VPS16;GSTM3;NDFIP1;TGDS;EAF1;SLC16A12;CYP4F8;HSPBAP1;PBX1;WDR55;EX…
LMO2 26923725 Chip-Seq HEMANGIOBLAST Mouse	364/1404	5.96223e-06	1.23995e-05	0	0	1.33051	16.0061	USP6NL;CDA;CYFIP1;NCKAP1;CHIC2;IPO11;ZFYVE9;RPL31;GORAB;ITSN1;PREP;RAPH1;LDLRAD3;CBLB;IFI35;MKI67;BACH2;GPATCH8;RRP8;SMC2;C4B;TIAL1;RPS14;HTR6;GOLGA4;UBASH3B;MYC;DPYSL3;ZC3H12A;NAMPT;LONP1;PSMD1;UBAP2L;AGFG1;DDX18;CSNK2A1;MTUS2;UNC5C;ANK3;SND1;SRRM1;TIAM1;PPP1R3B;BIN1;MYL3;PSME4;ATF7;TLN2;ZFPM2;LLGL1;MTMR2;ANP32A;GATA4;GATA3;PRPSAP1;SEC14L2;OTOA;RIC8B;TSPAN9;RDH10;PCBP1;RRS1;DYM;ST3GAL6;ATP6V0A1;…
ESR1 22446102 ChIP-Seq UTERUS Mouse	312/1183	6.47241e-06	1.34236e-05	0	0	1.35909	16.2384	PANK2;PANK3;CCNI;MAML2;MYT1L;PITPNB;PREP;ENO1;ZDHHC1;ANTXR2;ACTB;RPS6KA3;DPYSL3;KDR;EPC1;LONP2;SLC12A8;PKNOX2;MBNL1;TSPYL1;NUP210;CACNA2D1;ACTN1;SLC35C1;FNDC3B;ACTN4;ANK3;CLPX;TIAM2;PARD3;FEZ2;SUCLG2;KCNQ5;TLN2;IGSF3;SLC45A1;DCUN1D4;STC1;TMTC2;APCDD1;HIF1A;PRKCZ;CHST11;EPB41L2;MYO6;HIVEP1;DYM;HIVEP2;ST3GAL3;PHC2;HOMER1;GTF2IRD2;GADD45A;GREB1;RASSF8;TRIP4;CDC7;ERLIN2;BTBD10;SMARCA2;PBX1;DCLK1;MRPL…
SOX2 16153702 ChIP-ChIP HESCs Human	220/797	6.75975e-06	1.39812e-05	0	0	1.44141	17.1593	RPL30;PWP1;TIAL1;SYNPR;PPP2R1A;RPS18;DPYSL2;DPYSL3;KDR;TBC1D10B;ATP6V1G1;CACNA2D1;ARRDC3;ISL1;PRKAR1A;TRIM16;BLZF1;ANP32A;STC1;CD99L2;LIAS;OAZ2;PCDH17;PRPSAP1;BRIP1;RRAS;RDH10;PCBP1;PRDX1;RRS1;HMOX1;HOXC4;KCNN2;KCNN3;SCN3A;ST3GAL2;LHPP;VAT1;FZD3;FZD2;ICMT;JUP;IQSEC2;STARD10;CDC7;PUM1;RPS26;MLLT10;ID1;SFXN1;MAGED2;CALM2;TOP2A;ARF4;CLIC4;BTG1;MRPS11;TCF20;KIF11;CSAD;KIF15;PHF8;EPM2AIP1;SUFU;KIF13A;…
PRDM14 21183938 ChIP-Seq MESCs Mouse	390/1520	7.85586e-06	1.62041e-05	0	0	1.3128	15.4309	CHIC2;EHMT2;ITSN1;RRP1;HNRNPR;ENO2;ELK3;SCAMP5;ZDBF2;PCMT1;ZMIZ1;MYC;ZC3H12A;MYB;STMN1;ADNP2;RPL39;EARS2;CDK5RAP2;UNC5B;CACNA2D1;DEPDC1B;PARD3;PSME4;MTMR3;ANAPC16;RPN2;MAPKAP1;RPN1;GATA4;CYB5R1;RIC8B;RNF216;RDH10;VTI1A;LTA4H;ZBTB7B;CEP78;NGFR;CDK19;JUP;NFATC3;TRIP4;FAM111A;GLUD1;SLC6A6;UCK2;REL;RNF220;BTG1;TCF25;CLTB;CLINT1;EEA1;SHF;NHSL2;NHSL1;CSRP2;UBL3;CSRP1;AP3S2;JARID2;TEAD1;CEP55;DLGAP4;CEP…
TP53 22127205 ChIP-Seq IMR90 Human	212/766	8.22345e-06	1.69162e-05	0	0	1.44598	16.9302	GCC2;HSF2BP;ENO2;BACH1;TXNDC15;ACTB;ELK3;HOXA3;ACAD11;EPHB4;TBC1D22B;STARD4;RPL21;UNC5B;ENTPD6;ACTN4;CMBL;TMEM80;RRAGA;PREB;ASTN2;KCTD18;OBSL1;PRKDC;RRAD;GLG1;UBE2J1;BLOC1S2;AMZ2;RCE1;ZBTB7B;KCNN4;BTBD19;PHC1;GADD45A;TGDS;PUM1;COL1A1;MLLT10;SMTN;FASN;CWF19L1;CPEB2;CDKN1A;PHF20;PRKAG2;EFCAB5;EEA1;GYS1;CSRP1;TCP11L1;RPLP2;SDF2;CEP68;DENND2D;UPF1;MANEAL;SORCS2;RHOA;NAALADL1;TMEFF1;AEBP2;TMEM106C;EXO…
GF1 26923725 Chip-Seq HPCs Mouse	289/1089	8.5062e-06	1.74504e-05	0	0	1.36914	15.9844	USP6NL;SLC23A2;CDA;IPO11;PANK2;RPL31;ITSN1;LDLRAD3;MKI67;BACH2;GPATCH8;C4B;TIAL1;GOLGA4;PSMD4;UBASH3B;DPYSL3;MAGOH;LONP1;PSMD1;UBAP2L;CSNK2A1;NSMCE2;FNDC3B;MTUS2;ISL1;TIAM1;BIN1;PSME3;MYL3;SIK2;ZFPM2;GRID2IP;MTMR2;EPAS1;FBF1;PLA2G3;GATA4;PIK3R1;GSPT1;SEC14L2;PRPSAP2;RIC8B;MIER3;TSPAN9;DHX35;PCBP1;CEP70;DYM;PLCG1;PATZ1;N4BP1;ST3GAL3;ATP6V0A1;EDEM3;CDK19;HACE1;NDFIP1;PTPRN2;HOMER1;GADD45A;NR2F2;PBX…
HNF4A 19761587 ChIP-ChIP CACO-2 Human	213/771	8.90469e-06	1.82185e-05	0	0	1.44236	16.7731	CPNE8;CDA;NUP107;SLC4A1AP;RPL31;PANK1;RPL34;PITPNB;ZDHHC5;ZDHHC6;ANTXR2;PWP1;PSMD9;GOLGA3;GOLGA4;HERC2;GOLGA1;AP1S2;CDK5RAP3;DDX18;SMARCC2;UNC5B;COG5;MYO7A;PHKA2;SOAT1;PRKAR1A;SOAT2;BOLA3;CBLL1;SLC22A4;MRPL16;MTMR4;PRDM10;XKRX;CYP27B1;BRIP1;RAB11FIP1;BLOC1S2;PCBP2;VTI1A;VPS11;CSTF1;ST3GAL6;RDH13;N4BP1;GSTM4;PRPF38B;CHKA;NR2F1;NFATC3;UPF3B;ACADSB;RPS26;MSRA;GLUD1;ID1;CDKN1A;CITED2;SUV39H1;CLTC;JRK…
NANOG 18555785 ChIP-Seq MESCs Mouse	118/388	1.06253e-05	2.16801e-05	0	0	1.64385	18.8258	SRP19;TXNL4B;FBXO27;MRFAP1;ARID4A;NUCKS1;SLC4A2;RPS15;CCND3;CHCHD3;CHEK2;KHSRP;STMN1;MAGOH;EPC1;TRIM25;CDK5RAP2;TLE4;STARD4;FBXW10;FBXW11;CACNA2D1;ECH1;METTL3;TINF2;ALG12;ACTN4;SDHB;TMEM131;HCFC1;COX6B1;ACLY;MYCN;MTHFD1;LACTB2;MSH5;SMS;ERH;SNRPC;FKBP5;ATP6V1A;RNASEH2B;NDRG3;ARL3;CSTF3;AK2;COPS7B;NID2;HMBOX1;PORCN;STK35;ZNHIT3;CSTF1;TBC1D17;FZD2;ASNS;SUPT5H;CLK1;ABTB1;COPS6;HOOK2;ID1;RPS21;CPEB4;T…
PPARD 23208498 ChIP-Seq MDA-MB-231 Human	110/357	1.10605e-05	2.25075e-05	0	0	1.67433	19.1077	IPO11;ISCA1;MTCH2;MAML2;IRS1;MRFAP1;CBLB;ALKBH8;RPS16;CDH2;MYC;SCN9A;TRIM25;SOX8;NRCAM;CPA2;ECH1;ACSL3;PGF;ERN1;TOM1L2;KAT6B;MPPE1;SCG2;FTL;RNASEH2C;ENY2;CUL2;SEL1L;ITPR3;BRIP1;ZNF827;ZMAT2;ZNHIT6;PSAP;CHKA;KLHL25;GADD45A;SMURF1;PMM2;SIAH1;IFFO2;ZZEF1;SRPK1;ACER2;EXT1;DLG4;NF1;DHCR7;PI4KB;DOCK4;MRFAP1L1;MRPS11;COX4I1;CELF5;VLDLR;MRPL35;TRIM8;NUDCD1;MYO18B;MYO18A;GPR137;MFSD1;AP3S2;TNPO3;RALGPS2;K…
GABPA 29892750 ChIP-Seq EML Mouse BoneMarrow	81/246	1.12813e-05	2.28953e-05	0	0	1.84244	20.9898	LTV1;CCNK;RPL30;TENM3;CLTC;GDI2;MED18;TRIOBP;TOMM22;GOLGA3;ABHD13;SART1;METTL14;CWC22;RUVBL1;ME1;RPLP2;RBM34;COLGALT1;VPS39;PSPH;TNPO3;TBC1D10B;NUDT12;CSNK1G3;ARL15;RPS8;UBE2E3;NCOA4;UNC5C;IFT88;PRPF18;ANAPC5;RP9;RAPGEF6;PPP1R12C;PAFAH1B2;INO80C;ZCCHC7;BLM;RNASEH2B;GTF2A2;ECHS1;SHMT1;DOT1L;TIMM13;DDX21;ZBTB45;HSD17B12;MTMR4;ADAMTS10;BAG6;RIC8B;PODXL;PCBP1;KATNA1;VTI1A;TYW1;TRPM7;POLR2H;BRD7;EIF4E…
BCL6 25482012 ChIP-Seq CML-JURL-MK1 Human	408/1605	1.23967e-05	2.50918e-05	0	0	1.29664	14.6496	ZFYVE9;MAML1;WIPF2;SLC4A5;SMC2;GPR173;PCMT1;MYC;ZC3H12A;CREB3L2;HOXA3;CDK5RAP2;GTPBP2;LARS2;IFT88;SARNP;ORAI3;PSME4;MPPE1;ANKK1;PIF1;MTMR2;ZBTB8A;FIGNL2;RNF216;RDH10;HOXC4;ZBTB7B;HOXC9;NKX2-5;ST3GAL3;PRELID2;HOMER1;GPR12;TADA2A;PPT1;SFXN1;SFXN5;RNF220;BTG1;WDR48;BHLHE41;WDR41;MED16;PHF7;ZNF280D;TRIM8;TRIM9;ATIC;CHAF1A;MMP24;TCTN3;PBK;SH3BGRL2;RRP12;NEFH;GARNL3;TET1;MANEAL;GNL2;LRRC41;NSA2;MBLAC2;…
BRD4 28847988 ChIP-Seq BCBL1 Human Blood Lymphoma	70/206	1.33695e-05	2.69885e-05	0	0	1.93024	21.6622	DENND1B;DAZAP1;SETD2;TLNRD1;RNPEPL1;ZFYVE9;PWWP2B;DIS3L;GDI2;MSI2;BMI1;UFSP1;STK11;FASTK;UBAP2L;JUNB;NEO1;KCMF1;EIF5A;CAMK1D;UBE2E3;FNDC3B;UBE2E1;PPP2R5A;ATP11B;P3H3;BAZ1B;ETV3;TMEM131;ERN1;SLTM;GLCCI1;GAPDH;NSMAF;SMARCD2;WDR26;KDM3B;ANKRD11;DOT1L;TGFBRAP1;NRF1;HNRNPLL;PHF21A;MTDH;UBE2J1;HDAC7;MLLT6;SERTAD2;PCBP1;ZBTB7B;GTF2IRD2B;SRGAP1;SPTBN1;BPTF;SRPK2;ATP8B2;DENND4B;GTF2IRD2;FBXO32;PRRC2B;NFKB…
FOXA1 25552417 ChIP-Seq VCAP Human	418/1650	1.36748e-05	2.75315e-05	0	0	1.29096	14.4586	CHIC2;ENO1;SLC4A4;ELK3;ELK4;SCAMP5;WDR93;ZMIZ1;MYC;JUNB;MBNL1;WSB1;ZNF282;GANC;DEPDC1B;RBP4;ZSCAN22;ORAI3;PRR18;CDC42SE1;PIF1;ZNF395;RPN2;ZC3HAV1;AGAP3;IQGAP1;VPS26B;HIF1A;GLG1;RNF213;EPB41L1;RRS1;S100A13;HOXC4;ST3GAL6;BTF3;PHC2;NDFIP1;PHC1;CADM1;STARD10;NR2F1;ERLIN1;TMEM192;NR2F2;PRDX6;PBX1;MLLT10;GLUD1;UCK2;HNRNPF;CDK12;CDK13;CPEB3;CPEB2;GABRB3;LIN54;SETD5;BTG1;WDR48;ZNF251;PIGP;MRPL35;PHF8;IKB…
NACC1 18358816 ChIP-ChIP MESCs Mouse	159/554	1.38044e-05	2.77186e-05	0	0	1.51695	16.9754	IFITM3;IFITM1;STEAP3;IFITM2;MYT1L;PANK1;PITPNB;LY75;DIXDC1;STK19;NUDT3;TUBB3;STMN1;ARL6IP5;TRIM25;FBXO6;UBAP2L;ENPP3;SEPHS1;SIL1;GABARAPL2;ARL15;ZFP3;TMOD3;SLC30A1;ACTN4;ANK3;TMEM131;SRRM1;SLC5A6;DPM2;MYCN;MAPKAPK3;RPL7L1;FSCN1;SMS;ROR1;DUS3L;NSMAF;PFN2;CDC42SE1;ANP32A;DHX8;EPHA10;EPAS1;NXPH3;ZC3HAV1;RPAP1;NID2;OAZ2;ZFP36L1;PORCN;ZFP57;CEP70;SMYD2;TBC1D13;SURF6;BMF;NDUFV2;CBX7;PHC1;ACBD4;JUP;RBPM…
SREBP2 21459322 ChIP-Seq LIVER Mouse	219/801	1.40799e-05	2.8197e-05	0	0	1.42171	15.8816	PANK2;SLC4A2;ZDHHC1;GLS;ELK4;HOXA3;LONP1;EPC1;TRIM25;CPNE3;HES6;MED1;NSMCE2;SLC35C1;GCAT;FNDC5;MYL6;CCNY;PSME4;MTMR3;DCUN1D5;FLII;FIGNL2;DCUN1D2;TWF1;BAZ2A;MTMR4;PRPSAP1;SEC14L2;GJC1;VPS11;MLEC;RCE1;PATZ1;ARGLU1;CHKA;PYCR1;UPF3A;EXT1;RPS26;CCDC88A;SMTN;CILP;OGDH;REL;HOXD4;CPEB4;ARHGAP9;TMEM151A;SUV39H2;DAZAP2;SETD2;SMG1;CCDC120;SLC35F3;TCF25;GDI2;AP4E1;ICA1;BMI1;C1QTNF4;SMPD4;NUDCD1;DUSP4;CCT3;CE…
SCL 21571218 ChIP-Seq MEGAKARYOCYTES Human	378/1478	1.49052e-05	2.97711e-05	0	0	1.30571	14.5114	MAPKBP1;NCKAP1;ISCA1;PANK2;MAML1;IFT172;WIPF2;LDLRAD3;SLC4A4;ACTB;MYLK;RCBTB2;GOLGA4;UBASH3B;WDR93;ZMIZ1;MYB;ATXN7L1;THSD7A;SEPHS1;IER5;JUNB;SIL1;TBC1D22B;CHID1;NUP214;STARD4;MBNL1;SMARCC2;MECR;WSB1;UNC5B;ARL15;NGDN;NSMCE2;ATG10;FNDC3B;ACSL6;ACTN4;MYO7A;VWA5B2;ASRGL1;GANC;BCR;TIAM2;DEPDC1B;CCNY;BIN1;PDE12;KCNQ1;PARD3;PSME4;NINJ1;SUCLG2;MPPE1;PADI4;ZFPM2;OBSL1;RNF122;LLGL1;MTMR3;RPN2;ANP32A;IGSF3;…
EZH2 23942234 ChIP-Seq MYOBLASTS AND MYOTUBES Mouse	213/777	1.53395e-05	3.05579e-05	0	0	1.42645	15.8123	TRIO;CCDC102A;GPR173;DPYSL5;MYB;DZIP1L;LONP1;CDK5RAP2;CHGB;HES6;SRRM3;FBXO2;FNDC3B;VWA5B2;LARS2;BCAN;SCO2;SOAT2;KCNQ2;DUS3L;LLGL1;STXBP1;EPB41L2;MLEC;FAM43B;NKX2-5;N4BP1;PCK2;GREB1;DCLK2;GPN3;XKR7;NCEH1;WNK2;SFXN3;RNF220;CCNJL;PTPRU;HMX3;HIP1;GPAA1;DIRAS1;ARPC1B;NCAPG2;MED16;LITAF;MED15;TRIOBP;KIF13A;NEFL;RNF150;RRP12;JARID2;DLGAP4;RPS6KL1;FOXD1;SLC32A1;ANXA2;PRMT2;IFT140;ASH1L;KREMEN2;PPHLN1;NAA…
IRF8 22096565 ChIP-ChIP GC-B Mouse	136/463	1.66316e-05	3.3045e-05	0	0	1.56544	17.2264	RPL4;USP6NL;ZWILCH;ARID4B;IFI35;ACTB;RPS14;ZFYVE26;HERC3;TUBB3;FGFR1OP2;CAPN5;TRIM25;ATXN7L1;FBXO8;ALG9;ARID5A;ARMC8;GANC;GEM;ARMC5;RFX5;ERP29;PSME2;ERH;KCNQ5;GEMIN7;ZCCHC7;COPA;NOTCH1;SAR1B;ZC3HAV1;LTBP1;RHOBTB1;CASKIN2;PSAP;S100A13;S100A10;ATP6V0A1;OSBPL9;SRPK2;PNPT1;POU2F1;DENND4B;XRCC5;PTCH1;RAB3IP;CPSF2;M6PR;PRDX6;NFKB1;PTK2;RPS26;ISG20;MLLT10;MOV10;PPFIBP2;CABYR;PPT1;SUV39H2;CD40;HSP90AB1;R…
GATA2 21571218 ChIP-Seq MEGAKARYOCYTES Human	244/911	2.19983e-05	4.35936e-05	0	0	1.38301	14.8322	TMEM41B;MYT1L;ZNF292;LDLRAD3;ZDHHC7;TXNDC15;BACH2;GOLGA3;UBASH3B;ZMIZ1;EPC1;ADNP2;SOX8;BSN;IER5;CHID1;PAQR8;NUP210;UNC5B;SLC35C1;ARMC9;ACSL6;ACTN4;HPCAL4;TMEM80;SRRM1;ARMC5;KCNQ1;NINJ1;EPHA10;IGSF3;SUPT4H1;GATA4;AGAP3;CYP27B1;PRPSAP2;RNF213;DHX32;PCBP3;CHST11;VTI1A;HIVEP1;GAR1;GTF2IRD2B;PCK2;FIS1;PTPRN2;SURF4;PBX1;GPN3;POLA1;XKR7;PPFIBP2;WNK2;GOLGB1;IGSF9B;CALM2;RNF220;CPEB4;CDKN1A;CLIC4;ACY1;SLC…
CEBPA 23403033 ChIP-Seq LIVER Mouse	133/454	2.36078e-05	4.66609e-05	0	0	1.55899	16.6094	RPL3;IFT172;PITPNB;TACO1;HJURP;CCP110;ARID4A;RPL10A;IKZF5;ZFYVE26;ABHD11;SNRPD2;PPME1;CHEK1;HCFC1R1;KAT7;SLC25A45;ACAD11;FNBP4;ALG9;ZFP1;NFKBIL1;CSNK1D;ARMC8;ALG11;THOC6;CAMKMT;TMEM256;PPP1R3B;HNRNPUL2;SARNP;SRSF5;PI4K2A;SLBP;VCP;MAGED1;KLHL12;DTX4;PRPF8;BLOC1S6;PTDSS1;RRAS;PDCD10;S100A13;HMOX1;BMF;HMGXB3;ATP6V1F;ENKD1;GCKR;TRAPPC1;GOT1;XRCC5;EDEM2;LRRC61;MTHFR;TMEM192;PYCR1;FBXO32;ACADSB;ZZEF1;I…
RUNX1 26923725 Chip-Seq HPCs Mouse	176/629	2.44074e-05	4.81156e-05	0	0	1.46473	15.5563	CPNE9;MTCH2;POP1;ITSN1;OTP;MKI67;GCSH;RNF112;CHCHD5;GRIP1;UBASH3B;EPC1;PLEKHJ1;PIAS4;RNF44;ANAPC7;MAGI3;THOC1;UBE4A;TRPC4AP;GTPBP4;TIAM1;ADAM17;LIX1;MFNG;FEZ2;MYL3;TIMELESS;ROR1;PFN2;NOTCH1;FBF1;KLHL17;KLHL12;NID2;PHF21A;GSPT1;PGS1;TMEM123;PRPSAP2;DHX32;ZNHIT6;CEP70;TRPM7;NKX2-5;RAB11FIP5;OSBPL9;HHATL;GPR12;KLHL25;SMURF2;CCDC136;TRPV1;CORO2B;PBX1;LSM3;NFKB1;MANF;REEP1;ACER2;EXT1;TMIE;UCK1;FASN;HN…
RXRA 24833708 ChIP-Seq LIVER Mouse	366/1434	2.47167e-05	4.85988e-05	0	0	1.30094	13.8004	VEZT;PANK2;TRIO;MAML1;MYT1L;RPL31;PITPNA;RAPH1;HNRNPU;CBLB;ENO2;ZFYVE1;ZDHHC3;GPATCH8;C4B;DHX57;GOLGA1;LONP1;PELO;SIL1;CDK5RAP3;ABT1;STARD4;NGDN;ARRDC3;ENTPD7;ARMC9;ALG3;CSNK1D;GTPBP4;MTAP;RFX5;CRYZL1;SUCLG2;FLYWCH2;GGNBP2;SLC22A5;FLII;STXBP1;FBF1;PLA2G3;MTMR4;PGS1;SNX4;RIC8B;TSPAN9;EPB41L2;GAR1;RCE1;ATP6V0A1;EDEM3;NGFR;PRPF38B;CDK19;NDFIP1;PTPRN2;CHKA;SLC16A12;IFFO2;RASSF8;PYCR1;NR1D1;HSPBAP1;IF…
CEBPB 20176806 ChIP-Seq THIOMACROPHAGE Mouse	309/1189	2.52953e-05	4.96076e-05	0	0	1.33044	14.0825	GLTP;TRIO;CMAS;MAML1;WIPF2;ITSN1;RRP1;PITPNA;PPAN;ZDHHC5;IPP;GCC2;IFI30;C4B;PSMD9;RPS14;UBASH3B;WDR90;MYB;KDR;HABP4;LUC7L;EPHB4;SRRM2;DAXX;GABARAPL1;SMARCC2;IFRD2;NFKBIL1;ENTPD7;MED9;GANC;MYL6;SOAT1;PPA1;SOAT2;BIN1;NINJ1;CCDC86;TMEM126B;TRIM16;CDC42SE1;EPAS1;RPN1;PLA2G3;MTMR4;IGSF9;PCBP2;GAR1;VPS11;MLEC;AMZ2;LTA4H;KCNN3;PPARGC1B;GADD45A;MCAM;CELA1;SRPK1;COL1A1;MLLT11;XKR7;CCDC88A;UCK2;MC1R;HNRNPK…
TAL1 22897851 ChIP-Seq JUKARTE6-1 Human	397/1569	2.56275e-05	5.01292e-05	0	0	1.28711	13.6072	CDA;RAPH1;HNRNPU;SLC4A2;GPATCH8;SLC4A5;GLS;MYLK;DCAF6;PCMT1;ZFYVE26;IGLON5;DPYSL3;MYB;STMN1;CKMT1B;LUC7L;XYLB;DDX18;UNC13A;RPL21;DNTTIP2;FAM133B;EML5;MTHFD1;PARD3;ZSCAN21;UQCRC2;PIF1;VPS26B;PRKCZ;PRPSAP2;HMGXB4;RNF216;GSG1L;ST3GAL2;ST3GAL3;JAG2;NGFR;FZD3;ICMT;FZD2;JUND;PMM1;CHKA;PMM2;LNPEP;CDC7;PRDX6;XKR7;CDK13;GABRB3;RET;GPI;ARF4;CDKN1A;HEXB;CLINT1;MED18;EEA1;IKBKB;TRIM8;DSTYK;TUBA1A;PEA15;PBK;E…
LDB1 21186366 ChIP-Seq BM-HSCs Mouse	366/1435	2.63406e-05	5.13914e-05	0	0	1.29963	13.7038	GLTP;FAAH;LPGAT1;TRIO;CMAS;PANK3;EHMT2;WIPF2;PREP;GCC2;ZDHHC7;SMC6;IFI30;PHB2;CCAR1;PSMD9;C4A;GOLGA3;KAT5;GOLGA7;EPHB4;EARS2;SEC63;ABT1;DDX18;JMJD4;GABARAPL1;TSPYL1;NUP210;NGDN;ECH1;ENTPD6;CSNK1D;VWA5B2;PHKA2;SND1;BCR;FAM133B;MYL6;DEPDC1B;IFT88;WDR82;NINJ1;FAR1;DNA2;ALG10B;MMADHC;GGNBP2;DCUN1D5;TWF1;VPS26B;MTMR4;HIF1A;IGSF9;PRPSAP1;SEC14L2;SPAST;MIER3;PCBP1;CEP70;RRS1;SURF6;SCAP;TRPM7;LTA4H;HIVEP…
ZFP281 18358816 ChIP-ChIP MESCs Mouse	124/419	2.64641e-05	5.14996e-05	0	0	1.58079	16.6611	UBE2L3;SCAMP5;RPL18A;TRIM28;HCFC1R1;DZIP1L;TRIM25;UBAP2L;EPHB4;SRRM2;MECR;ZFP3;ATG10;ISL1;THOC6;MORF4L1;CACNB3;MYCN;SOAT2;KCNQ2;EEF1A2;FSCN1;ZFPM2;RTN3;ANP32A;IGSF3;NXPH3;ZC3HAV1;IGSF9;CACNA1H;ZFP36L1;CYB5R1;SOCS3;RIC8B;PCBP4;BMF;ZBTB7B;VAT1;CBX8;TRAPPC3;CBX7;FZD3;FZD2;BDNF;HSPA4;PTCH1;HMGA1;HTR1B;KLHDC8B;NR2F2;MT3;MLLT10;PTK7;LHX1;NF1;INTS7;LHX9;ITM2C;SETD5;PTPRU;DYRK3;CITED2;NRARP;AFF4;TRIM8;ZI…
KLF4 19829295 ChIP-Seq ESCs Human	402/1593	2.93651e-05	5.69984e-05	0	0	1.28253	13.3841	RRP1;TSKU;ALKBH8;GPR173;PCMT1;NUB1;ZMIZ1;ZC3H12A;MYB;XYLB;RNF111;CDK5RAP2;CHID1;UNC13A;CSNK2A1;NGDN;ARMC8;GANC;BCR;RNF126;MAP1B;FEZ2;MYL3;PSME4;UQCRC2;MTMR1;MTMR2;ZBTB8A;MAPKAP1;PLA2G3;FIGNL2;GATA4;PRDM11;PRKCZ;EPB41L1;EPB41L3;HMOX1;NKX2-5;PPARGC1B;BTF3;CREBBP;PRPF38A;NDFIP1;JUND;HOMER1;CHKA;ERLIN2;INO80;PBX1;MLLT10;CPEB1;PPFIBP2;TBL2;UCK1;PPT1;RNF220;RET;GPI;PIGU;GMEB2;PHF20;ARPC1B;LPCAT1;MED16;…
NR1H3 23393188 ChIP-Seq ATHEROSCLEROTIC-FOAM Human	153/537	3.00832e-05	5.82429e-05	0	0	1.50038	15.6213	ZFAND3;CBLB;IFI30;PWP1;ACTB;POFUT2;SESN1;SLCO2B1;LONP1;FBXO6;UBAP2L;CDK5RAP2;PIAS4;WSB1;NUP210;SWAP70;ANGEL1;ACSL3;GTPBP2;PGD;CACNB3;WDR82;PSME3;EEF1A2;VDAC3;ERH;ABCG1;FKBP5;CDC42SE1;ATP6V1A;PFKFB4;TMEM87B;NOTCH1;SLC22A5;ITPR3;PLD1;UBE2J1;TMEM123;ZMAT3;TBC1D13;SCAP;LONRF1;PACSIN1;VAT1;RASL10A;XRCC5;RAB3IP;STARD10;GFPT1;ARPC4;KLHDC8B;HELZ;FANCE;HSPBAP1;SSH2;PTK2;MLLT11;MOV10;SLC6A6;AHI1;PTK7;FASN;…
NANOG 18358816 ChIP-ChIP MESCs Mouse	232/865	3.16618e-05	6.11428e-05	0	0	1.38459	14.3449	IFITM1;IFITM2;SLC35B4;PITPNB;DIXDC1;BACH2;ELK3;TIAL1;CHEK2;DPYSL3;ARL6IP5;EPC1;TRIM25;EPC2;IER5;STARD4;SMARCC2;CACNA2D1;MTUS1;ACTN4;ANK3;THAP2;GTPBP4;MTHFD1;NINJ1;ANP32A;FBF1;FUT11;COPS7B;ZC3HAV1;RPAP1;OAZ2;TSPAN9;MIER1;CEP70;CSTF1;PATZ1;FZD2;PHC1;LNPEP;HARS2;RPS26;UCK2;PKIA;ID1;MPHOSPH10;HOXD4;RPS21;GPR19;WDR47;CITED2;HEXB;SNX12;VLDLR;BMI1;CSAD;PQBP1;SHF;TRIM8;XPO1;CSRP1;SEC61G;ARIH2;NEFL;RPLP2;…
TBL1 22424771 ChIP-Seq 293T Human	398/1579	3.60144e-05	6.93712e-05	0	0	1.28007	13.0971	USP6NL;CDA;MAML2;ZFYVE9;HNRNPR;GHITM;ENO1;DCAF6;HTR6;UBASH3B;ZMIZ1;AKT3;ZC3H12A;STMN1;IER5;PRKAB2;MECR;UNC5B;ZSCAN20;PARD3;FAR1;TMEM126B;PADI4;ALG10B;MTMR2;ZBTB8A;FIGNL2;GATA3;PRDM11;PRKCZ;VTI1A;LHPP;ST3GAL3;S100A10;EDEM3;PHC2;PRPF38A;ICMT;GPR12;RAB3IP;MTHFR;CDC7;PRDX6;PBX1;XKR8;MLLT10;UCK2;PPFIBP2;PPT1;CPEB3;LGMN;RNF220;RET;DENND1B;WDR47;BTG1;ADK;ADO;MED18;TEAD1;CTBS;ZNF365;NUDC;HSBP1;MYOF;TET1;…
RUNX1 27514584 Chip-Seq MCF-7 Human	395/1568	4.07201e-05	7.82364e-05	0	0	1.27878	12.927	PWWP2B;RRP1;TSKU;ELK4;GCSH;COMTD1;CNST;MYC;ZC3H12A;MYB;IER5;JUNB;DDX18;PRKAB2;WSB1;NUP210;MED9;DICER1;PHKA2;EML2;BCAN;EML5;BIN1;ZSCAN22;PSME4;PADI4;CDC42SE1;EXD2;RPN1;FIGNL2;BAZ2A;GATA4;MTMR4;HIF1A;GLG1;RNF213;ADAMTS17;ZBTB7B;ST3GAL3;ZNF384;GTF2IRD2;STARD10;LNPEP;UPF3A;INO80;TBL2;UCK1;FASN;HNRNPD;PPT1;CHRFAM7A;SFXN5;LGMN;RET;LIN54;WDR47;ARF1;GTF2H2C;BTG1;LPCAT1;PRKAG2;MED16;LITAF;TRIM9;NHSL2;DSTY…
STAT3 20064451 ChIP-Seq CD4+T Mouse	226/843	4.11678e-05	7.88962e-05	0	0	1.38315	13.9668	TRIO;CMAS;PANK3;RPL34;CBLB;BACH1;ACTB;BACH2;RCBTB2;GLS;MYC;CREB3L2;MYB;STMN1;SEPHS1;PAQR8;NUP214;ABT1;ENTPD7;CMBL;LARS2;PRKD2;MTMR2;DHX8;SLC45A1;PRKDC;SUPT4H1;IQGAP1;ZC3HAV1;PIK3R1;ADAMTS10;CHST11;PCBP1;ST3GAL6;S100A10;ATP6V0A1;STAT5A;SRPK2;PRELID2;NDFIP1;GPR12;RAB39B;PRDX6;PBX1;PTK2;SRPK1;MEX3A;REL;GRB2;NOL10;CALM2;RPS21;ITM2B;LGMN;DENND1B;HBS1L;PTPRS;BTG1;PHF20;CITED2;CLTC;GDI2;MYL6B;KIF11;SMG7…
MEIS1 26923725 Chip-Seq HEMOGENIC-ENDOTHELIUM Mouse	239/899	4.52071e-05	8.64187e-05	0	0	1.36796	13.6855	CPNE8;AHCYL2;TRIO;GHITM;MKI67;ZFYVE1;TSKU;ELK3;TIAL1;AKT3;DPYSL3;FGFR1OP2;CREB3L2;MYB;PSMD1;TRIM25;FBXO8;GOLGA7;EPHB4;UNC5B;CMC1;ACSL6;MTUS1;MAPK8IP2;ISL1;IFT88;VDAC3;ALG10B;SLC45A1;FLII;BAZ2A;AGAP3;PIK3R1;PRDM11;ADAMTS10;SYNGR1;RIC8B;DHX35;VTI1A;GSG1L;ATG5;FZD3;CADM1;CHKA;PBX1;PTK2;ABTB1;CABYR;HNRNPD;GRB2;ADA;CPEB4;PTPRU;TRMU;NRP2;PTPRS;HIP1;PHF20;TCF25;HEXB;WDR41;SMG7;TRIOBP;SMPD4;UBL3;HEY1;NCS…
SOX11 23321250 ChIP-ChIP Z138-A519-JVM2 Human	209/773	4.60386e-05	8.77865e-05	0	0	1.39828	13.9632	RPL4;SLC23A2;CYFIP1;IFITM1;PANK2;RPL3;ZNF608;RPL18A;DPYSL2;RPL36;RPL35;HOXA7;JUNB;CDK5RAP2;TBC1D10B;ABT1;DAXX;ATP6V1G1;SMARCC2;ENTPD6;GCAT;AFG3L2;MYL6;CLNS1A;MPPE1;BCORL1;CDC42SE1;ANP32A;FLII;TSHZ1;GATA3;RTF1;SDSL;APCDD1;ADAMTS10;OTOA;PTDSS1;CYB5R3;DHX32;AMZ2;HIVEP3;PLEK2;KCNN4;SPTBN1;EDEM3;WNT10B;PTPRN2;ST8SIA3;SIAH1;NFATC3;NR2F2;PUM1;SMARCA2;PTK2;MLLT11;POLA2;ADCK2;ID1;INTS5;TMCC2;CALM2;ARHGAP9…
EBNA1 20929547 Chip-Seq RAJI-cells Human	391/1553	4.70088e-05	8.94113e-05	0	0	1.27745	12.73	USP6NL;CDA;NCKAP1;SLC4A1AP;ITSN1;XYLT1;SLC4A5;BACH2;ZFYVE26;IGLON5;MYB;HOXA7;JUNB;CDK5RAP2;CHGB;DAXX;STARD6;ISL1;TMEM80;DEPDC1B;MTHFD1;ARMC5;WDR82;PARD3;UQCRC2;EXD2;PLA2G3;COPS7B;AGAP3;CYB5R3;EPB41L2;MYO6;VPS11;ACE;DMPK;CADM1;STARD10;NFATC3;SLC16A12;MRPL23;BTBD10;XKR7;SLC6A6;OGDH;SMG1;ARF1;WDR48;NCAPG2;HIF3A;MED18;PHF8;ZNF280D;MED13;SH3BGRL2;AP3S2;CTBS;DLGAP5;CNOT6L;TACR2;SLC39A13;EMP3;BAZ1B;WDR3…
FOXH1 21741376 ChIP-Seq ESCs Human	399/1589	5.02114e-05	9.52633e-05	0	0	1.27312	12.603	HNRNPR;SLC4A5;SMC2;DCAF6;RNF112;SAMD14;UBASH3B;PSMD5;DPYSL2;AP1S2;IER5;TSPYL2;MBNL1;CACNA2D1;DNTTIP2;TMEM80;GTPBP4;EML5;MYL6;RBP4;PRKAR1A;BIN1;PARD3;FEZ2;ZSCAN21;ALG10B;EXD2;MTMR1;PIF1;SAR1A;PLA2G3;AGAP3;VPS26B;CYB5R1;ST3GAL6;ZBTB7B;HMOX2;LHPP;BTF3;PRELID2;NGFR;NDFIP1;FZD2;MCAM;LRBA;NFATC3;SLC16A12;MTHFR;LNPEP;XKR8;SLC6A6;UCK2;TADA2A;SFXN1;CPEB3;ADA;LGMN;WDR47;DIS3L;PYGL;IL18BP;SMG6;NHSL1;FASTK;A…
TBX3 20139965 ChIP-Seq MESCs Mouse	208/770	5.08637e-05	9.62595e-05	0	0	1.39637	13.8051	MAPKBP1;CPNE8;CHIC2;TRIO;IFITM2;SLC35B4;PREP;RAPH1;CCNC;ZFYVE1;ALKBH8;MYC;EPC1;SOX9;CCNL1;FBXO8;EPHB4;SEC63;CDK5RAP2;PAQR8;IFRD2;NSMCE2;GTPBP2;LARS2;ZSCAN22;TYRO3;ASTN2;MTMR3;RPN2;ANP32A;GATA3;IQGAP1;PRDM10;GSPT1;EPB41L3;VTI1A;RRS1;LTA4H;ZBTB7B;SCN3A;ST3GAL2;ATG5;HACE1;FZD2;PHC1;ZRANB2;LRBA;RAB39B;LNPEP;NR2F2;NR1D1;NR2F6;EXT1;MSRA;SFXN3;PDE3A;BTG1;CLTC;AP4E1;ADK;BMI1;LITAF;SIPA1L3;EEA1;NUDCD1;RNF…
REST 21632747 ChIP-Seq MESCs Mouse	439/1765	5.31714e-05	0.000100376	0	0	1.25847	12.3859	TRIO;MYT1L;XYLT1;MRGPRE;GHITM;ZFYVE1;SCAMP5;HTR6;DPYSL5;ZMIZ1;ZC3H12A;CHGB;DDX18;GABARAPL2;NUP210;NGDN;LARS2;BCAN;TMEM126B;PADI4;ANKK1;GRID2IP;MTMR3;SAR1A;ABCB4;MAPKAP1;AGAP3;CFP;PRDM11;SDSL;CYB5R4;CEP70;RRS1;GSG1L;HOXC4;SFN;PCDHA2;NKX2-5;PPARGC1B;JAG2;PRELID2;BTBD19;HACE1;GPR12;CHKA;CADM2;NR2F1;NR2F2;MOV10;XKR7;UCK2;SFXN3;HNRNPD;OGDH;CPEB3;SFXN5;GABRB3;EEA1;JPH4;TRIM9;MMP24;CSRP1;B3GALT1;NEFL;NE…
GATA2 21666600 ChIP-Seq HMVEC Human	164/588	5.46787e-05	0.000102965	0	0	1.45667	14.2958	IPO11;IFITM2;ITSN1;LDLRAD3;ARID4B;SMC6;FRY;ELK4;SCAMP5;DOCK10;SAMD14;STK11;CHEK2;ARL6IP5;NEK1;TRIM25;CAPN1;SLC25A45;CCNL1;IER5;EPHB4;PPP1R16B;GABARAPL1;MBNL1;MAGI3;NSMCE2;FRMD4A;FRMD4B;TTC7A;BCR;PPA1;MFNG;ORAI3;CRYZL1;PHLDB3;ZFPM2;MTMR2;INTU;SLC41A2;UBA5;STC1;ITPR3;PIK3R1;CACNA1C;DTX4;PLD1;SLC9A1;PRPSAP1;SEC14L2;SDCBP;PSAP;VTI1A;G3BP2;HIVEP1;PACSIN2;PLEK2;ST3GAL6;ATP6V0A1;PCK2;PRELID2;PRPF38B;DR1…
TBX3 20139965 ChIP-Seq ESCs Mouse	207/767	5.6181e-05	0.000105531	0	0	1.39446	13.6475	MAPKBP1;CPNE8;CHIC2;TRIO;IFITM2;SLC35B4;RAPH1;PREP;CCNC;ZFYVE1;ALKBH8;MYC;EPC1;SOX9;CCNL1;FBXO8;EPHB4;CDK5RAP2;SEC63;PAQR8;IFRD2;NSMCE2;GTPBP2;LARS2;ZSCAN22;TYRO3;ASTN2;MTMR3;RPN2;ANP32A;GATA3;IQGAP1;PRDM10;GSPT1;RRS1;VTI1A;LTA4H;ZBTB7B;SCN3A;ST3GAL2;ATG5;FZD2;HACE1;PHC1;ZRANB2;LRBA;RAB39B;LNPEP;NR1D1;NR2F2;NR2F6;EXT1;MSRA;SFXN3;PDE3A;BTG1;CLTC;ADK;AP4E1;BMI1;LITAF;SIPA1L3;EEA1;NUDCD1;RNF150;JARI…
EGR1 19374776 ChIP-ChIP THP-1 Human	27/62	6.16858e-05	0.000115585	0	0	2.88195	27.9361	HDAC2;HDAC1;PRKDC;SHC1;CBL;AFF1;PCM1;BAALC;MAPK1;IKBKG;GABPA;NPM1;MAP2K2;RBM15;STAT3;ETV5;SOD1;MLLT11;PER2;AHI1;PLSCR1;HAX1;CDK4;GRB2;MYD88;TPT1;FKBP5
TCF4 32651957 ChIP-Seq PLC/PRF/5 Human Liver Heptoma	157/561	6.49743e-05	0.000121446	0	0	1.46292	14.1048	ZNF451;NARF;RTKN;ZNF292;CSE1L;RRP1;RTCB;SMC6;DACH2;ALKBH6;BACH1;FAM204A;CDC14B;IPO5;ZDBF2;UXT;HERC2;WDR93;KIF5B;EPC1;NEK2;KAT7;ZNF322;AGFG2;PSPH;HMGN1;MED1;IST1;ARL15;UBALD2;SLC30A1;BCS1L;PDIA4;TMX4;PARD3;RFX5;PPIE;ROR1;PHLDB3;SNRPC;KMT2E;ZNF672;VCP;PSMD14;NDUFB11;SLC35D2;SUPT4H1;FBLN1;FOXO3;APCDD1;HNRNPLL;PLD1;RLF;PRPF8;OAZ2;ZMPSTE24;CAMSAP2;DHX32;ZNF827;EPB41L2;PCBP1;CSTF1;SRGAP2;PROSER3;S100A1…
PHOX2B 30127528 ChIP-Seq BE2C Human Brain Neuroblastoma	213/794	6.52133e-05	0.000121592	0	0	1.38317	13.3307	VEZT;TRIO;MYT1L;DNHD1;HNRNPR;CBLB;ANTXR2;ALKBH8;ELK3;GLS;PNN;CNST;ZNF608;MYB;EPC1;THSD7A;SLC12A8;SEC63;STARD4;MBNL1;RBFOX2;ARRDC3;FNDC3B;ADGRA3;DICER1;KNL1;EML5;BIN1;PARD3;ZFPM2;MACF1;PAXIP1;ANAPC16;INTU;MAGED1;TMTC2;PIK3R1;ZMPSTE24;EPB41L1;PCBP2;SPTBN1;SRPK2;CREBBP;PHC2;HACE1;XRCC5;GADD45A;STAC;LRBA;LNPEP;CPLANE1;CDC7;PTK2;H1-2;MLLT11;PKIA;PDE3A;SCN2A;CDK13;PSME3IP1;ROBO2;NRP1;C2CD5;TENM3;FASTKD…
SMRT 27268052 Chip-Seq Bcells Human	405/1621	7.00086e-05	0.000130213	0	0	1.26436	12.096	USP6NL;WIPF2;ZNF292;XYLT1;GPATCH8;BACH2;MYLK;ZFYVE26;AKT3;CDK5RAP2;FNBP4;STARD4;NUP210;ARMC9;FNDC3B;ARMC8;SND1;FAM133B;DEPDC1B;MTAP;MTHFD1;ZSCAN21;PSME4;ZNF395;MTMR2;ZBTB8A;SAR1A;ABCB4;AGAP3;PRPSAP2;EPB41L1;ST3GAL2;ATG5;LHPP;PRPF38A;PMM2;LNPEP;PRDX6;UCK2;MEX3A;UCK1;PPT1;RNF220;GPR19;CPEB4;GPI;WDR48;HEXB;BHLHE41;LPCAT1;PRKAG2;PYGL;MED16;MED15;LITAF;SMG6;ZNF280D;DSTYK;TUBA1A;TCTN1;B3GALT1;ANXA7;RNF…
MYC 18940864 ChIP-ChIP HL60 Human	163/587	7.35696e-05	0.000136501	0	0	1.44743	13.7756	VKORC1L1;SH3GL3;CCNJ;DGKB;PANK1;EHMT2;POP4;RPL34;GPATCH8;CDC14A;LAPTM4B;CHCHD5;RPS16;CDH2;PPP2R1A;MYC;KIF5B;CKMT1B;SOX9;MAP3K6;HMGN1;CHID1;KCMF1;ABT1;ATP6V1G1;MAP2K2;ALG9;RPL21;FBXW7;MAGI3;RPS5;DNTTIP2;THOC3;PGD;GCAT;ERN1;CLNS1A;RAB34;KCNQ3;ASTN2;DUS3L;KCTD18;INTU;CSTF3;CHRNA7;DDX1;MTTP;PRPF8;MTDH;FXR1;MIER3;ZNF429;TSPAN7;SOHLH2;G3BP2;AMZ2;NKX2-5;RAB6A;JAG2;SRPK2;CBX8;UBE2F;KLHDC3;FZD2;NUP155;ST8…
TFAP2C 20629094 ChIP-Seq MCF-7 Human	269/1034	7.83337e-05	0.000144984	0	0	1.32908	12.5659	NUP107;TRIO;XYLT1;ZFYVE1;MYC;WDR90;CHEK2;CPNE3;ATXN7L1;ZNF169;SIL1;EPHB4;ACTN1;NSMCE2;FNDC3B;MTUS1;ACTN4;CMBL;FNDC5;EML5;STX1B;BCAN;TIAM1;CDC34;MTHFD1;PPA1;BIN1;SARNP;ORAI3;ATF7;PADI4;ATP6V0D1;OBSL1;CDC42SE1;SLC22A4;ZBTB8A;TMEM63B;IGSF3;SAR1B;CSTF3;AGAP3;PRKCZ;IGSF9;RRAS;TSPAN9;EPB41L2;ADAMTS17;GSG1L;HIVEP3;RDH13;PLCG1;RALGDS;PPARGC1B;ST3GAL2;NGFR;CDK18;CDK19;PTPRN2;JUP;GREB1;STARD10;SS18L2;NR2F2…
SOX9 25088423 ChIP-ChIP EMBRYONIC GONADS Mouse	404/1619	8.00346e-05	0.000147771	0	0	1.26203	11.9048	RRP1;XYLT1;MRGPRE;GHITM;SLC4A4;PCMT1;HOXA9;ZMIZ1;PSMD5;AP1S2;FNBP4;TSPYL2;MED1;DAXX;MECR;UNC13A;DICER1;PHKA2;TMEM80;SND1;HCFC1;MYL6;RNF126;FEZ2;TYRO3;ATF7;ASTN2;DUS3L;GRID2IP;SLBP;PRKDC;ADAMTS10;EPB41L1;HMOX1;HOXC4;PLEK2;LTA4H;ZBTB7B;DMPK;CADM2;NCAPH2;PBX2;NR2F2;NR1D1;BTBD10;XKR8;SLC6A6;TBL2;MEX3A;FASN;TRIP6;CPEB2;SETD5;TCF25;SNX12;TCF20;SMG7;TRIOBP;IL18BP;OSBPL10;AIFM3;UBL3;CSRP2;FASTK;SH3BGRL2;…
SA1 27219007 Chip-Seq Bcells Human	407/1633	8.40098e-05	0.000154518	0	0	1.26003	11.8248	CDA;MAML2;ZFYVE9;IPP;HNRNPR;ENO1;ENO2;ELK4;COMTD1;HTR6;PSMD4;WDR90;ZC3H12A;LUC7L;DHRS4L2;IER5;PKNOX2;FNBP4;MED1;MECR;UNC5B;FNDC3B;TMEM80;ZSCAN20;PSME1;PADI4;ZBTB8A;BAZ2A;PRDM11;SDSL;PRKCZ;CYB5R1;RNF213;CHST11;PRDX1;PTPMT1;S100A13;HOXC4;SFN;PLEK2;HOXC9;LHPP;ST3GAL3;S100A10;GSTM4;GSTM3;CREBBP;PRPF38B;PHC2;ICMT;SNAPIN;CADM1;CHKA;NFATC3;ERLIN1;MTHFR;INO80;MRPL23;PBX1;XKR8;MOV10;MLLT10;HNRNPF;PPT1;LGM…
RCOR1 19997604 ChIP-ChIP NEURONS Mouse	283/1095	8.40969e-05	0.000154518	0	0	1.31784	12.366	RPL30;CCNJ;LPGAT1;POP1;POP4;PREP;BACH2;UXT;HERC3;RPS6KA6;PPP2R1A;CREB3L2;DZIP1L;CPNE3;EPC2;FBXO8;PKNOX2;FNBP4;GABARAPL1;PRKAB2;SMARCC2;COG7;CSNK2A1;STARD6;NUP210;CACNA2D1;DNTTIP1;FNDC3B;DNTTIP2;ANK3;ISL1;TIAM1;RBP4;VDAC3;CGGBP1;PI4K2A;MTMR2;GGNBP2;ANP32A;PRKDC;STXBP1;DCUN1D1;BRCC3;SDSL;HIF1A;UBE2J1;ZMPSTE24;GJC1;PRPSAP2;PCBP1;PTPMT1;EPB41L3;PCBP2;PLCG1;JAG2;FZD3;HACE1;ICMT;HOMER1;RANBP17;ACADSB;P…
ZIC3 20872845 ChIP-ChIP MESCs Mouse	81/259	8.63747e-05	0.000158319	0	0	1.70646	15.967	GALNT12;EHMT2;HEXB;CLTB;UBE2D1;TRIOBP;SYNE1;UBL3;ACP6;STMN1;TRIM25;GNPNAT1;EMB;ENPP3;JARID2;PELO;PITX1;NDEL1;RALGPS2;TLE4;JMJD4;DAXX;ACTN1;CACNA2D1;AGTRAP;COMMD3;PAX6;ATP1B2;ZCRB1;IL17RD;ISL1;ETV5;RNF126;MYCN;AEBP2;IRF1;NINJ1;SMS;ROR1;CD47;PPIA;SQSTM1;CUEDC1;GGNBP2;HLF;UHRF2;CUL2;NID2;DLL1;USP19;ZFP36L1;MLLT6;PORCN;ZFP57;STK35;DNAJB6;PCBP4;FRZB;CEP70;VTI1A;SLIT1;HIVEP2;RBBP7;MCL1;SF3A1;PHC1;JUP;P…
AR 35413990 ChIP-Seq Human ARposCRProstateCancer	164/594	9.61027e-05	0.000175724	0	0	1.43578	13.2811	FOXA1;CHIC2;FAM13B;WWC1;RTKN2;CWC25;TMEM131L;VIRMA;SLC8A1;MYLK;IPO5;NUB1;CREB3L2;PHYHD1;CHEK1;CEP250;EPC2;MAP3K9;ENPP3;MAP3K6;SLC25A45;H4C6;TNS2;HMGN1;TECTA;NUP214;TSPYL2;RBFOX2;TMOD3;ARMC8;THOC2;FOXP1;TMX4;BIN1;CEP57L1;CCDC86;TLN2;KIAA0408;DIPK1A;GLIS3;TWF1;CACNA1A;UBR2;FOXO3;RPAP1;SUPT6H;PGS1;SCUBE2;TMEM245;FGGY;RNF216;ZMAT2;SAFB2;SMYD2;SFN;HIVEP3;DRD2;MPDZ;SPTBN1;ATP6V0A1;IFITM10;SMAD4;CHKA;OS…
CBP 21632823 ChIP-Seq H3396 Human	397/1593	0.000103748	0.000189247	0	0	1.25921	11.5514	USP6NL;NUP107;PWWP2B;MRGPRE;GHITM;TSKU;RRP8;ALKBH8;COMTD1;ZMIZ1;FGFR1OP2;FNBP4;CHID1;RPL21;UNC5B;NGDN;TMEM80;GTPBP4;RBP4;MTHFD1;PARD3;CLNS1A;RUFY2;FAR1;ANKK1;PI4K2A;MTMR2;SAR1A;ANAPC16;MRPL16;FIGNL2;ZNF22;GATA3;PRDM11;HIF1A;RIC8B;BLOC1S2;PTPMT1;VTI1A;LHPP;CADM1;CHKA;STARD10;RAB3IP;ERLIN1;SLC16A12;MRPL23;BTBD10;MLLT10;GLUD1;PPFIBP2;HNRNPF;SFXN3;CPEB3;GPR19;RET;BTG1;BHLHE41;ADK;JRKL;ADO;IL18BP;C1QT…
CTCF 21964334 ChIP-Seq BJAB-B Human	407/1638	0.000110721	0.000201481	0	0	1.25448	11.4264	MAPKBP1;ZFYVE9;SLC4A2;ENO1;ALKBH8;ELK4;PSMD4;DPYSL5;WDR90;MYB;RPL36;PSMD1;CDK5RAP3;PRKAB2;SND1;HCFC1;DYNC1LI2;ARMC5;ZSCAN20;ZSCAN21;AGTR1;TYRO3;FAR1;CGGBP1;MTMR3;MEPCE;BAZ2A;SDSL;CYB5R1;CHST11;ADAMTS17;CEP70;VPS11;SFN;ATG5;S100A10;ZNF142;ICMT;PHC1;JUND;CADM1;MCAM;EDEM2;PMM2;TMEM192;UPF3A;MRPL23;BTBD10;POU6F1;XKR8;MLLT11;MOV10;UCK2;PPFIBP2;DENND1B;BTG1;WDR41;SMG7;SHF;JPH4;TRIM8;TUBA1B;CSRP2;HEY1;T…
GATA3 20176728 ChIP-ChIP TSCs Mouse	167/609	0.000121275	0.000220157	0	0	1.42229	12.8254	GLTP;SLC4A1AP;CCNT1;PREP;ZFYVE1;CLU;IGF1R;TMEM143;HOXA10;EIF4ENIF1;SNRPD2;ZMIZ1;MYC;CHEK2;DZIP1L;FBXO3;JUNB;CSNK1G3;PIAS3;ENTPD6;UNC5C;MAPK8IP2;HPCAL4;SRRM1;FNDC5;PPP1R3F;RRAGA;MSH2;SOAT2;CLNS1A;PADI4;ANKRD17;TMED10;FECH;TMEM63B;RPS19BP1;SLC45A1;MAPKAP1;BTF3L4;FOXO6;BAZ2A;HSP90B1;PGS1;TMEM123;HMBOX1;ATP6V0A1;EDEM3;SRPK2;VDR;NCAPH2;STARD10;PTK2;CNOT4;SLC6A6;MLXIPL;MSRA;NR4A1;P4HA2;CNOT2;WNK2;PPT1;…
SMAD4 21799915 ChIP-Seq A2780 Human	526/2167	0.000131857	0.000238794	0	0	1.21978	10.8973	NCKAP1;MAML2;ZFYVE9;MYT1L;ZNF292;XYLT1;SLC4A4;GPATCH8;BACH2;GLS;DCAF6;PCMT1;RNF112;PSMD5;NAMPT;MYB;PIP4K2B;CDK5RAP2;CHGB;PRKAB2;MBNL1;TSPYL1;NUP210;RPL21;ATG10;UNC5C;DICER1;MTAP;MAP1B;PARD3;ZSCAN22;SARNP;AGTR1;ASTN2;CGGBP1;ZBTB8A;ABCB1;RPN2;ZC3HAV1;PRDM11;HIF1A;OAZ2;MTDH;HMGXB4;RNF216;PCDHA1;EPB41L1;EPB41L2;MYO6;RRS1;VTI1A;LTA4H;PLCG1;ATG5;ST3GAL3;S100A10;PRELID2;MYH7B;BTBD19;ZNF384;PRPF38A;NDFIP…
GATA3 21867929 ChIP-Seq TH1 Mouse	345/1372	0.000146879	0.000265364	0	0	1.27191	11.2257	NCKAP1;NUP107;AHCYL1;CCNJ;RPL31;POP4;PPAN;CCNC;PHB2;UBE2L3;GOLGA4;GOLGA1;MAGOH;ARL6IP5;DZIP1L;PSMD1;EPC1;RPL35;SOX8;TSPYL2;ZFP3;ENTPD6;FNDC3B;CSNK1D;SRRM1;BCR;SLC5A6;FNDC5;MYL6;PPP1R3B;BIN1;MYL3;ATF7;KCNQ5;TMEM126B;BCORL1;ALG10B;GGNBP2;CSTF3;TMTC2;TWF1;CFP;APCDD1;LIAS;UBE2J1;FXR1;NEU3;CHST11;PRAMEF12;GSG1L;SCAP;KCNN2;TRPM7;RAB11FIP2;HOXC9;ATG5;S100A10;EDEM3;CREBBP;CDK19;ACE;PNO1;DCLK2;MTHFR;TMEM1…
PPARG 20176806 ChIP-Seq MACROPHAGES Mouse	278/1083	0.000158328	0.000285367	0	0	1.30478	11.4179	USP6NL;SLC35B3;MAPKBP1;SLC23A2;SLC4A1AP;CCNI;ITSN1;IPP;RAPH1;GCC2;MKI67;SLC4A4;C4B;ZMIZ1;AKT3;STMN1;IER5;CDK5RAP3;PKNOX2;UNC13B;UNC5B;ARL15;ENTPD6;MTUS1;MTUS2;ASRGL1;RUNX2;FAM133B;CCNY;ZSCAN20;PPP1R3B;BIN1;PARD3;UNC50;KCNQ5;TMEM126B;INTU;EPAS1;MAPKAP1;STXBP1;FBF1;PLA2G3;BAZ2A;PIK3R1;ADAMTS10;MTDH;TRPM2;RNF216;CHST11;RDH10;DHX35;HIVEP1;HIVEP3;LTA4H;HIVEP2;CDK19;GADD45A;MCAM;RASSF8;CELA1;EXT1;ABTB1…
PAX6 23342162 ChIP-ChIP BETA-FORBRAIN-LENS Mouse	178/658	0.000159385	0.00028659	0	0	1.39627	12.2092	RAB3C;MTCH2;PUS10;CRTC2;CCNT1;CCNI;GOLT1B;ZWILCH;POP4;TUSC2;RRP1;LOXL3;ARID4B;MRGPRE;RPL10A;SLC8A1;SMC2;PPP1CB;CHCHD5;TRIM28;EME1;KHSRP;NEK1;EPC1;EPC2;RPL37;SLC25A45;RPL39;CCDC93;PPFIA2;SEMA6B;CHRNB2;RPS9;UBE2E3;NSMCE2;GTPBP6;ISL1;SLC5A6;PPP1R3F;DOK1;DPM2;SCO2;DKC1;NINJ1;FKBP8;PSME2;ADAM9;MTCP1;ANKRD40;ARL8A;GGNBP2;SHC1;EPAS1;CACNA1A;BRCC3;PIK3R1;GLG1;CYP27B1;TRPM2;HRH3;EPB41L1;PCBP1;CEP70;S100A1…
CEBPB 26923725 Chip-Seq MESODERM Mouse	215/814	0.000161251	0.000289258	0	0	1.35327	11.8175	RPL4;SLC23A2;CDA;AHCYL2;POP1;GORAB;SYNPR;TRIM25;ARFIP2;CPNE3;BSN;PKNOX2;CDK5RAP2;AGFG1;NUP214;UNC13A;RPL21;ARL15;ARMC8;SND1;GTPBP4;TIAM2;BCAN;DEPDC1B;PPP1R3B;KCNQ3;KCNQ5;MMADHC;INTU;BRIP1;OTOA;RIC8B;VTI1A;HOXC4;ST3GAL6;HMGXB3;PRELID2;HACE1;SLC10A7;NDFIP1;HOMER1;GADD45A;CDC7;SMARCA2;ACADSB;EXT1;PARP11;PTK7;SPDYA;HNRNPD;FBXL3;CPEB3;RNF220;CPEB4;SETD5;NCAPG2;SETD7;GRIK3;OLA1;SMG6;NHSL2;B3GALT1;SH3PX…
HIF1A 21447827 ChIP-Seq MCF-7 Human	77/248	0.000164492	0.000294374	0	0	1.68773	14.7046	DHRS13;GPI;MTCH2;NARF;MAML1;CITED2;PTPRN;ENO1;CHD2;TRIOBP;CDC73;SMC2;PPP1CB;PSMD6;HEY1;PPP2R1A;GUK1;PPP1R13L;SEC61G;ZNF407;GOLGA1;LONP1;CCNL1;KLF10;WSB1;NUP210;NCOA5;FBXW7;NCOA3;PGAM1;ARRDC3;TSC22D2;UBE2E1;EMP3;FOS;SAP30;DNM2;BACE2;RNF126;CLDN14;ILVBL;UBE2V2;EVL;SOS1;RAPGEF6;GAPDH;VGLL4;ZNF395;PFKFB4;AHNAK;LRP1;FUT11;TM2D3;PPM1D;ZFP36L1;DNAJB6;SERTAD2;FEM1C;RAB6A;MAPK6;GTF2IRD2B;S100A10;MBTPS1;EG…
RBPJ 21746931 ChIP-Seq IB4-LCL Human	379/1523	0.000169169	0.00030203	0	0	1.25536	10.9023	CPNE9;IFITM3;KDELR1;ZNF292;PITPNB;RRP1;PPAN;GCC2;ENO2;TXNDC15;ACTB;RRP8;MYLK;CCAR1;NUB1;RPL18A;IGLON5;HABP4;RPL35;UBAP2L;ATXN7L1;RPL37;TBC1D22B;WDR83OS;SRRM3;FBXO2;BROX;SLC35C1;DNTTIP1;MTUS1;MYO7A;HPCAL4;SND1;GTPBP4;MED7;SLC5A6;FNDC5;IFT88;MTAP;MTHFD1;BIN1;PSME4;KCNQ2;ZSCAN21;VDAC3;CCDC86;ABCB1;RRAD;FIGNL2;MST1R;CFP;APCDD1;PRPSAP1;PRPSAP2;SYNGR2;ANKH;ZNF706;ZNF827;DPH1;PRDX1;KCNN1;HOXC4;HIVEP3;PL…
NFE2L2 20460467 ChIP-Seq MEFs Mouse	228/870	0.00017086	0.000303618	0	0	1.3395	11.6198	CPNE8;CHIC2;MAML2;PREP;SLC4A4;TSKU;HERC3;ZMIZ1;DHX57;AKT3;SEC63;CDK5RAP2;GABARAPL1;UNC5B;CACNA2D1;NSMCE2;ANK3;VWA5B2;TIAM2;MTAP;CDC34;SOAT1;ZFPM2;ALG10B;MMADHC;PI4K2A;MACF1;ZBTB8A;FBF1;TMTC2;TWF1;ZC3HAV1;MTDH;SNX4;RNF216;CHST11;DHX35;PRDX1;CEP70;HMOX1;ST3GAL2;ATG5;GSTM4;GSTM3;HACE1;LRBA;DCLK2;RASSF8;NR1D2;NR2F2;PRDX6;PBX1;ZWINT;EXT1;FAM135B;FBXL3;CORO7;PAM;CDKN1A;BTG1;CITED2;CLTC;GDI2;ADK;OLA1;AD…
NRF2 20460467 ChIP-Seq MEFs Mouse	228/870	0.00017086	0.000303618	0	0	1.3395	11.6198	CPNE8;CHIC2;MAML2;PREP;SLC4A4;TSKU;HERC3;ZMIZ1;DHX57;AKT3;SEC63;CDK5RAP2;GABARAPL1;UNC5B;CACNA2D1;NSMCE2;ANK3;VWA5B2;TIAM2;MTAP;CDC34;SOAT1;ZFPM2;ALG10B;MMADHC;PI4K2A;MACF1;ZBTB8A;FBF1;TMTC2;TWF1;ZC3HAV1;MTDH;SNX4;RNF216;CHST11;DHX35;PRDX1;CEP70;HMOX1;ST3GAL2;ATG5;GSTM4;GSTM3;HACE1;LRBA;DCLK2;RASSF8;NR1D2;NR2F2;PRDX6;PBX1;ZWINT;EXT1;FAM135B;FBXL3;CORO7;PAM;CDKN1A;BTG1;CITED2;CLTC;GDI2;ADK;OLA1;AD…
NFIB 24661679 ChIP-Seq LUNG Mouse	128/453	0.000190151	0.000337105	0	0	1.47973	12.6778	CCNI;HNRNPU;GPATCH8;EIF4ENIF1;FCGRT;PELO;CDK5RAP2;CHGB;KCMF1;CEP135;CACNA2D1;FBXO2;ARRDC3;DNTTIP1;FNDC3B;DICER1;FRMD4B;ST7L;TIAM2;BIN1;APLNR;PREB;NPTXR;ARL8A;DDX6;ZBTB8A;ANP32A;SLC45A1;ANKRD11;CUL3;COPB1;FHIT;ZFP36L1;SCUBE2;RIC8B;SPAST;EPB41L1;TSPAN9;PSAP;BMF;PLCG1;TBC1D17;HMOX2;QSER1;ST3GAL3;VPS16;POU2F1;TGDS;HSPA4;VDR;HMGA1;CDC7;DHCR24;CORO2B;IGF2R;CNOT4;EXT1;CCDC88A;UCK2;CNOT6;UCK1;SCCPDH;CABY…
SALL4 28974232 ChIP-Seq Mouse BoneMarrow Leukemia	103/352	0.000194797	0.000344536	0	0	1.55236	13.2626	MAML1;OTP;ETS2;IGF1R;HOXA10;PNN;HOXA9;MACROD2;PITX1;ATP6V1G1;SMARCC1;NSMCE2;DYRK1A;MTUS2;MFSD11;PUS7;OLFM2;ARL8B;CUL9;DDX6;RTN3;IGSF3;FAM114A1;RTF1;NPAS1;TSPAN9;IGFBP7;HIVEP2;JAG2;CADM1;RANBP17;IBTK;HNRNPK;LHX3;PTK7;CNOT2;NF1;CPEB3;FGF12;SDK2;RNF220;NFE2L2;HMX3;TOP2B;SETD2;ZCCHC17;SEPTIN11;JPH4;HINT1;SH3PXD2A;SCRN1;KIF13A;GATAD1;NEFL;NEO1;PROSER1;PCDHGA6;KLF13;PCDHGA4;PCDHGA2;COMMD2;SLC39A10;ARID…
FOXM1 23109430 ChIP-Seq U2OS Human	71/226	0.000195958	0.000345782	0	0	1.71615	14.6518	TOP2A;TACO1;HJURP;NUCKS1;KIF11;MKI67;LMNB1;STK11;TATDN1;MIS18BP1;AP1G1;CHEK2;BAALC;NEK2;CEP55;DLGAP5;POLG;FNBP4;TSPYL2;COX8A;CKAP2;DNAJB14;SPTB;PLA2G15;ASPM;DEPDC1B;ARL4A;SFPQ;ASPH;KIFC1;TMBIM6;TRIM59;SRSF5;PI4K2A;KPNB1;RNFT2;PIF1;DTYMK;FKBP2;TTK;USP19;NEURL1B;BRIP1;CCNB1;UCP2;GRK6;GNA12;PCNT;QSER1;PAK4;IP6K2;KDM4A;CDK19;RRM2;SPAG5;WARS2;FAM111A;CENPF;KIF18A;WEE1;UBE2S;CCNG2;HNRNPA2B1;KBTBD2;ANP3…
CDX2 21402776 ChIP-Seq INTESTINAL-VILLUS Mouse	376/1514	0.000212287	0.000373724	0	0	1.25153	10.5849	LTV1;VEZT;NUP107;LPGAT1;PANK3;MYT1L;RPL31;GORAB;RRP1;PREP;RAPH1;HNRNPU;GCC2;PWP1;CCAR1;DCAF6;ELK3;GLS;ZDBF2;ELK4;ZFYVE26;CNST;ZMIZ1;AKT3;MYB;PSMD1;ATXN7L1;CCDC93;IER5;SEC63;AGFG1;PAQR8;HES6;DDX18;WSB1;UNC5B;ACTN1;ARRDC3;ARMC9;DICER1;ANK3;BCS1L;CDC40;GTPBP4;BCR;DEPDC1B;SOAT1;LACTB2;UNC50;KCNQ5;DNA2;KCTD18;OBSL1;SLC22A5;ANAPC16;COPS7B;TMTC2;BAZ2A;GIGYF2;IGSF9;CYB5R1;TRPM2;PRPSAP2;RIC8B;PCBP3;CHST11…
RCOR2 21632747 ChIP-Seq MESCs Mouse	89/298	0.000242316	0.000425599	0	0	1.59679	13.2937	TRIO;SLC35F3;CITED2;WWC1;ARHGEF10L;ZDHHC1;CELSR3;AFF1;CLGN;C4B;EEA1;PPP1CC;FGF9;SUFU;NCS1;SH3PXD2B;KIF13B;CNGA3;NOS1;BSN;JARID2;FADS1;CHGB;GARNL3;SRRM3;ACTR2;RNF44;UNC13A;PARP1;NCOA3;SLC35C1;ITPK1;NSUN3;KSR2;MAPK8IP2;POLRMT;MYCN;PSME4;WAC;SIDT1;PABPC1;EZR;NUFIP1;RRN3;FITM2;FBLN1;ITPR3;ZBTB45;PLD1;NID2;NSL1;MTDH;MLLT6;CYB5R4;PSMB2;DNAJB6;PCBP1;CEP70;RRS1;SPOP;DYM;KCNN1;IGF2BP2;NKX2-5;SNCB;AASDHPPT…
OCT4 21477851 ChIP-Seq ESCs Mouse	376/1517	0.000249677	0.000437513	0	0	1.24798	10.3525	LTV1;VEZT;NUP107;LPGAT1;PANK3;RPL31;GORAB;RRP1;PREP;RAPH1;HNRNPU;GCC2;ZFYVE1;PWP1;CCAR1;DCAF6;ELK3;GLS;ZDBF2;ELK4;RPS15;RNF112;CNST;AKT3;MYB;PSMD1;SOX9;CCDC93;IER5;SEC63;AGFG1;PAQR8;HES6;DDX18;SMARCC2;TSPYL1;UNC5B;ARMC9;ANK3;BCS1L;CDC40;GTPBP4;BCR;RNF126;SOAT1;PRKAR1A;LACTB2;RUFY2;UNC50;KCNQ5;KCTD18;OBSL1;TPH2;SAR1A;ANAPC16;COPS7B;PLA2G3;BAZ2A;GIGYF2;IGSF9;TRPM2;RIC8B;PCBP3;CHST11;RDH10;RRS1;LTA4…
STAT3 19079543 ChIP-ChIP MESCs Mouse	180/672	0.000253321	0.000442872	0	0	1.37711	11.4037	IFITM2;CCNI;PANK1;ZFAND3;TOMM22;HOXA10;EIF4ENIF1;LAPTM4B;SLCO2B1;HOXA3;HOXA7;BSN;PITX1;PKNOX2;NUDT12;PDGFRA;UNC5B;ATG10;GTPBP6;SLC30A1;ASRGL1;DEPDC1B;MYCN;RPL7L1;SCN8A;FKBP8;TIMELESS;SUCLG2;ELMO2;WDFY3;SCG2;SHC4;PFKFB4;SHC1;TMEM63C;SLC41A2;FBF1;GLIS3;STC1;COX7A2;GATA3;CACNA1F;PLD1;KRCC1;ZFP36L1;SEC14L2;SOCS3;WNT6;CYB5R3;ZFP57;PRAMEF12;BAG1;VPS11;DYM;HIVEP3;RCE1;NKX2-5;MCL1;GCKR;CHKA;NR2F1;HPS3;HE…
NFYA 21822215 ChIP-Seq K562 Human	390/1579	0.000256433	0.000447281	0	0	1.24262	10.2748	USP6NL;CDA;ZFYVE9;IPP;HNRNPR;MRGPRE;GHITM;ENO1;RRP8;DCAF6;HTR6;UBASH3B;ZMIZ1;AKT3;ZC3H12A;STMN1;IER5;PRKAB2;MECR;UNC5B;DICER1;HPCAL4;ZSCAN20;PARD3;CLNS1A;PADI4;MTMR2;ZBTB8A;FIGNL2;GATA3;PRKCZ;CHST11;PRDX1;GSG1L;SFN;LHPP;ST3GAL3;EDEM3;BTBD19;PHC2;PRPF38A;ICMT;SLC16A12;MTHFR;CDC7;BTBD10;PRDX6;PBX1;XKR8;MLLT10;UCK2;PPFIBP2;PPT1;CPEB3;RNF220;RET;DENND1B;WDR47;ADK;SMG7;ADO;MED18;TEAD1;CTBS;ZNF365;HELL…
TFAP2A 17053090 ChIP-ChIP MCF-7 Human	383/1549	0.000267051	0.000464731	0	0	1.24409	10.2365	CPNE8;PANK2;RPL3;CMAS;PITPNB;ITSN1;DNHD1;IFI30;PHB2;SCAMP5;UXT;GOLGA3;SAMD14;RPS16;RPL18A;CHEK2;FGFR1OP2;RNF111;PKNOX2;FNBP4;SRRM2;CHID1;ZNF287;TSPYL2;ALG9;WSB1;CSNK2A1;STARD6;RPL21;IMP3;SLC35C1;MYO7A;EML2;BCR;DYNC1LI2;MTHFD1;SCO2;KCNQ1;MTCP1;TLN2;UQCRC2;DHX8;ANP32A;TMEM63C;CSTF3;FLII;FBF1;DCUN1D2;BAZ2A;MTMR4;ADAMTS10;PCDH17;PRPSAP1;CYP27B1;SYNGR1;CYB5R3;EPB41L1;ZNHIT3;DHX34;DHX35;EPB41L3;KCNN1;R…
NR1I2 20693526 ChIP-Seq LIVER Mouse	170/631	0.000274624	0.000476813	0	0	1.38746	11.3774	FAAH;TRIO;CRCP;PANK1;ZFAND3;WWC1;ITSN1;RAPH1;DIXDC1;STK19;HSF2BP;MSI2;ENO2;ETS2;MYLK;IGF1R;SYDE2;TATDN1;SLC25A45;CCDC93;MAP3K5;HES6;MBNL1;TPM1;FNDC3B;SDHC;ANK3;PGD;FOXP1;SLC5A6;TOM1L2;PPA1;PARD3;MXRA8;CCDC86;SUCLG2;ROR1;KCNQ5;MASP1;ANKRD17;MACF1;AKNA;TSHZ1;SLC41A2;ITPR1;COPS7B;UBR1;LIAS;DTX4;PRKCZ;FHIT;NEU3;PDZD2;CASKIN2;G3BP2;HIVEP1;HIVEP3;PPARGC1B;ST3GAL3;GSTM3;GPR108;GADD45A;XRCC5;ZBTB16;STARD…
NFYB 21822215 ChIP-Seq K562 Human	393/1594	0.000281803	0.000487044	0	0	1.23962	10.133	USP6NL;CDA;ZFYVE9;IPP;HNRNPU;HNRNPR;MRGPRE;GHITM;ENO1;DCAF6;COMTD1;HTR6;CNST;ZMIZ1;AKT3;ZC3H12A;STMN1;IER5;PKNOX2;PRKAB2;MECR;UNC5B;HPCAL4;ZSCAN20;PARD3;CLNS1A;FAR1;TMEM126B;PADI4;ALG10B;ZBTB8A;FIGNL2;GATA3;PRKCZ;SFN;LHPP;ST3GAL3;EDEM3;PHC2;PRPF38A;ICMT;CADM1;MTHFR;CDC7;BTBD10;PRDX6;PBX1;XKR8;MLLT10;UCK2;PPT1;CPEB3;RNF220;RET;DENND1B;WDR47;BHLHE41;ADK;JRKL;SMG7;ADO;MED18;TRIM8;DSTYK;TEAD1;CTBS;ZN…
CSB 26484114 Chip-Seq FIBROBLAST Human	393/1594	0.000281803	0.000487044	0	0	1.23962	10.133	TRIO;MAML2;RPL31;IPP;SLC4A2;ENO1;ENO2;NYNRIN;RNF112;PSMD4;MYC;DPYSL3;RPL37;PKNOX2;CHID1;GABARAPL1;ACOT8;UNC13A;MED9;GTPBP2;ISL1;BCR;MYL6;PADI4;CDC42SE1;MTMR1;ZBTB8A;RPN2;SHMT1;MAPKAP1;MRPL16;GATA4;ZC3HAV1;MTDH;GJC1;PRPSAP2;ADAMTS17;PLEK2;ST3GAL6;LTA4H;RDH13;S100A10;NGFR;FZD2;NR1D1;PRDX6;ABTB1;CPEB1;SFXN5;ADA;GPR19;SETD2;PIGU;PYGL;HIF3A;MRPL35;TRIOBP;SHF;MMP24;ENOPH1;CEP68;ELOVL1;ANXA2;SSR2;ANXA5;…
PKCTHETA 26484144 Chip-Seq BREAST Human	117/412	0.000282912	0.000487847	0	0	1.48902	12.1659	CCNT2;CTNND2;HJURP;PRDM2;ANTXR2;RCBTB2;TMEM143;SYNPR;STK11;MYC;ARHGDIA;KHSRP;CREB3L2;ZC3H12A;GOLGA1;CEP250;NEK2;SOX9;CCNL1;IER5;SLC12A8;PPFIA2;ARRDC3;CMC1;ENTPD6;ALG2;ACTN4;SRRM1;ARMC5;ERF;PREB;MTMR4;KRCC1;BRIP1;SPAST;PRDX1;KCNN1;ZBTB17;FIS1;POU2F1;HSPA5;CADM2;GADD45A;XRCC5;FBXO32;PRDX6;CORO2B;PTK2;SMARCA4;EIF5;CNOT3;SP3;GRB2;ZNF775;FBXL7;EIF4G1;ROBO2;GPI;ARF1;MOCS2;DOCK3;TCF25;GPAA1;CLTC;ONECUT1…
BCOR 27268052 Chip-Seq Bcells Human	388/1573	0.000296894	0.000510793	0	0	1.24012	10.0724	ZFYVE9;MAML1;IFT172;WIPF2;SLC4A5;ZFYVE26;HOXA9;WDR90;STMN1;HOXA3;LUC7L;RPL37;CHID1;TSPYL2;MED1;GTPBP2;IFT88;BIN1;SARNP;MYL3;PSME4;TYRO3;PRR18;PADI4;RBCK1;GRID2IP;ABCB1;SAR1A;FLII;PRPSAP1;PRDX1;SFN;RDH13;HOXC9;ST3GAL2;PRPF38A;JUND;JUP;CHKA;PMM2;LNPEP;INO80;GPN1;XKR7;MLLT10;SLC6A6;UCK2;UCK1;TADA2A;RNF220;GPR19;LIN54;GMEB2;ZNF251;MED16;ADO;LITAF;IKBKB;TRIM8;FASTK;TCTN1;RPLP2;ANXA7;DLGAP5;GARNL3;LYPL…
MYC 27129775 Chip-Seq CORNEA Mouse	382/1547	0.000303006	0.000520126	0	0	1.24167	10.0597	SLC35B3;MAPKBP1;FAAH;CCNI;MAML2;RPL31;POP4;RRP1;RAPH1;HNRNPU;HSF2BP;ENO2;GPATCH8;ELK3;TRIM28;KAT5;UBASH3B;DPYSL5;MYC;NAMPT;EPC2;CDK5RAP3;EPHB4;AGFG2;CDK5RAP2;TBC1D10B;FNBP4;EPHA5;ALG9;SMARCC2;UNC13A;CSNK1D;CDC40;ASRGL1;LARS2;BCAN;EML5;RBP4;IFT88;SCO2;BOLA3;MXRA8;SUCLG2;KCNQ5;PRR18;TLN2;MMADHC;RNF122;LLGL1;GRID2IP;CDC42SE1;GGNBP2;SLC22A5;ANAPC16;EPAS1;TMEM63C;MAGED1;TWF1;PCDH17;TRPM2;SPAST;MIER3;P…
LXR 22158963 ChIP-Seq LIVER Mouse	389/1578	0.000306311	0.00052461	0	0	1.23911	10.0256	USP6NL;CDA;CHIC2;ITSN1;HNRNPU;SLC4A4;ZFYVE1;BACH1;TSKU;ELK4;CNST;ZMIZ1;NAMPT;IER5;XYLB;CDK5RAP2;CHID1;HES6;UNC5B;FNDC3B;CLPX;BCR;SCO2;FEZ2;RUFY2;SAR1B;SHMT1;ABCB4;COPS7B;GATA4;SDSL;MTMR7;CYB5R3;ADAMTS17;HOXC4;PPARGC1B;LHPP;S100A10;GSTM3;CDK19;CHKA;STARD10;PMM2;ERLIN1;SLC16A12;NR1D2;NR1D1;PRDX6;PBX1;ABTB1;MLLT10;SLC6A6;TADA2A;FASN;HNRNPD;CPEB4;DENND1B;MOCS2;BTG1;HEXB;ADK;PRKAG2;CSAD;SMG7;ADO;LITAF…
PPARG 20176806 ChIP-Seq THIOMACROPHAGE Mouse	173/645	0.000308336	0.000526886	0	0	1.37907	11.1488	USP6NL;MAPKBP1;SLC23A2;SLC4A1AP;CCNI;MAML1;ITSN1;IPP;GCC2;ACRBP;ACTG2;ELK3;C4B;UBASH3B;AKT3;STMN1;MAP3K5;UNC13B;RARS2;MED1;ARL15;ENTPD6;MTUS2;PGF;ASRGL1;PDIA5;PIAS1;ST7L;ERN1;EML5;DOK1;RRAGA;TMX4;BIN1;LIX1;WDFY3;TMEM126B;SHC4;UBIAD1;NOTCH1;EPAS1;FBF1;PLA2G3;BAZ2A;DTX4;SUPT6H;ADAMTS10;GMCL1;MTDH;CNN2;SOCS3;SDCBP;PLXNA1;AP4S1;HIVEP3;LTA4H;HIVEP2;PNPT1;RASSF8;FANCE;DNAJC15;XKR7;UCK2;POLA2;MC1R;PAN3;…
GATA2 20887958 ChIP-Seq HPC-7 Mouse	331/1324	0.000311209	0.000530597	0	0	1.26045	10.1782	USP6NL;LTV1;SLC23A2;CMAS;SLC35B4;WIPF2;GORAB;ITSN1;ANTXR2;GPATCH8;RRP8;DCAF6;SCAMP5;SAMD14;NUB1;KAT5;WDR93;CHEK2;CHEK1;ARL6IP5;CCDC93;TBC1D22B;DDX18;MBNL1;UNC13A;STARD6;ZFP3;NFKBIL1;SLC35C1;ARMC9;SRRM1;FNDC5;STX1B;DEPDC1B;PRKAR1A;SOAT2;NINJ1;ATF7;PRR18;UQCRC2;TSHZ1;MTTP;DCUN1D2;PRDM11;ZBTB3;SEC14L2;HMGXB4;RAB11FIP1;RNF216;EPB41L2;CEP70;HIVEP1;OTOG;DYM;AMZ2;PLCG1;KCNN4;ST3GAL2;EDEM3;JAG2;STAT5A;NG…
SOX6 21985497 ChIP-Seq MYOTUBES Mouse	372/1504	0.000318532	0.000541863	0	0	1.244	10.0164	LTV1;VEZT;NUP107;LPGAT1;MAML1;RPL31;WIPF2;GORAB;RRP1;PREP;RAPH1;HNRNPU;GCC2;CCAR1;DCAF6;ELK3;GLS;ZDBF2;ELK4;PCMT1;CNST;AKT3;MYB;PSMD1;CCDC93;IER5;SEC63;AGFG1;PAQR8;HES6;DDX18;SMARCC2;TSPYL1;UNC5B;ARMC9;ACSL6;YOD1;ANK3;BCS1L;CDC40;BCR;SOAT1;LACTB2;PPA1;RUFY2;UNC50;KCNQ5;DNA2;KCTD18;OBSL1;BLZF1;SLC22A4;TPH2;SLC22A5;SAR1A;ANAPC16;TMEM63C;FLII;COPS7B;TMTC2;GIGYF2;IGSF9;CYB5R1;TRPM2;BRIP1;PRPSAP2;RIC8…
FLI1 21867929 ChIP-Seq CD8 Mouse	354/1426	0.000335786	0.000569933	0	0	1.24937	9.99379	CPNE9;VEZT;RPL34;ZDHHC5;RAPH1;DIXDC1;SMC6;MKI67;ZDBF2;C4B;GCSH;RPS6KA3;PSMD6;SAMD14;RPL18A;MYC;DZIP1L;LUC7L;RPL37;UNC13B;JMJD4;DAXX;MECR;UNC5B;IMP3;FBXO2;DNTTIP1;ACSL6;CSNK1D;CMBL;HPCAL4;CRNKL1;SND1;RUNX2;SRRM1;BCAN;RRAGA;MTHFD1;SCO2;LACTB2;WDR82;FEZ2;NINJ1;KCNQ5;MPPE1;RBCK1;DNA2;EXD2;ZC3HAV1;RTF1;MTMR4;MTDH;PRPSAP1;SEC14L2;SYNGR1;ZNHIT3;PCBP2;TSPAN7;SFN;RDH13;HIVEP2;KCNN3;HMGXB3;PATZ1;EDEM3;HOME…
EP300 21415370 ChIP-Seq HL-1 Mouse	162/600	0.000338689	0.000573573	0	0	1.39096	11.1143	RASL11B;RPL31;DGKB;PANK1;ZFAND3;RAPH1;CBLB;HSF2BP;SLC4A4;BACH2;SLC8A1;ETS2;ELK3;GLS;IGF1R;DOCK10;EIF4ENIF1;CDH2;CREB3L2;DPYSL3;HOXA3;LUC7L;CCNL1;PPP1R16B;PAQR8;MAP2K4;MBNL1;STARD4;ATP6V1G1;COG7;SLC35C1;ANGEL1;CDYL;FOXP1;SRRM1;LARS2;TOM1L2;MYCN;PPP1R3B;PARD3;FEZ2;ROR1;WDFY3;TLN2;CBLL1;YTHDC1;TSHZ1;SLC41A2;GATA4;HIF1A;FBLN2;LTBP1;PDZD2;CHST11;GRK5;EPB41L2;PLEK2;LTA4H;MPDZ;ST3GAL2;SRPK2;RBPMS;XRCC4;…
GATA3 30127528 ChIP-Seq BE2C Human Brain Neuroblastoma	205/782	0.000350687	0.000592568	0	0	1.33814	10.6457	AHCYL2;SLC35B4;MYT1L;ITSN1;CCP110;MICOS13;TPGS1;ANTXR2;ZFYVE1;TXNDC15;DCAF7;RPS6KA3;THSD7A;IER5;SLC12A8;ABT1;STARD4;RBFOX2;IFRD2;ACSL6;ADGRA3;ESCO2;ISL1;EML2;EML5;ZSCAN22;SIK2;CGGBP1;OBI1;MACF1;PAXIP1;ANAPC16;IGSF3;EPAS1;MAGED1;MAPKAP1;STC1;GATA4;AGAP3;PIK3R1;GSPT1;PCDH17;RIC8B;VPS11;ST3GAL6;TP53BP1;ST3GAL2;ATG5;SRPK2;CREBBP;PRPF38B;HACE1;GADD45A;STAC;LRBA;RANBP17;INO80;BTBD10;PTK2;MLLT11;PKIA;PD…
SREBP1 19666523 ChIP-Seq LIVER Mouse	154/567	0.000351566	0.000592728	0	0	1.40184	11.149	SLC35B3;SLC35B4;RRP1;ZDHHC5;SLC4A2;ALKBH8;RPS15;ABHD11;POFUT1;HCFC1R1;RPL36;AZI2;PSKH1;MAP2K4;PRKAB2;TSPYL1;CSNK2A1;STX7;ANGEL1;AIP;GTPBP2;POLRMT;CLPX;TMEM131;THOC6;ERN1;LARS2;ACLY;TOM1L2;LACTB2;PPA1;ERF;ERH;SNRPC;ANKRD17;ENY2;SAR1A;EPAS1;SLC45A1;MTTP;BTF3L4;SEL1L;ITPR1;UBR2;PRKCZ;FHIT;KRCC1;SOCS3;FUT8;PODXL;RDH10;TPR;BMF;ZBTB7B;SPECC1;UBE2F;NGFR;WNT10B;PNPT1;CADM1;GADD45A;M6PR;ASPSCR1;RAB39B;POU…
MYBL1 21750041 ChIP-ChIP SPERMATOCYTES Mouse	37/103	0.000404568	0.000680573	0	0	2.0952	16.3691	ARF4;ZFAND3;BTF3L4;HCCS;SUPT6H;TMEM143;GYS1;GOLGA1;NEK2;SDF2;GOLGA7;CLIC1;RALGPS2;UPF1;CNTD1;TRAPPC1;GALNT4;NCOA5;RANBP17;GBF1;LRRC61;KCNAB3;TBL2;PSPC1;UBE2S;UBE2T;DNAJA3;MSH5;RFX5;ADAM9;TRIM59;CNTROB;CORO7;PABPC1;CBLL1;CALM2;CGGBP1
FOXA1 25329375 ChIP-Seq VCAP Human	388/1580	0.000425533	0.000712674	0	0	1.23224	9.56489	NUP107;TRIO;ZFYVE9;RPL31;IPP;SMC6;DCAF7;RNF112;COMTD1;PSMD1;DHRS4L2;RNF111;PKNOX2;MED9;TMEM80;LARS2;MYL6;RNF126;ZSCAN20;PRKAR1A;PSME2;ATF7;PADI4;RBCK1;CDC42SE1;ZBTB8A;MAPKAP1;FIGNL2;PRKCZ;PRPSAP1;RNF213;EPB41L2;HOXC4;LTA4H;EDEM3;NGFR;SNAPIN;LNPEP;ERLIN2;PPFIBP2;ADA;SETD5;PIGU;GTF2H2C;PHF1;HEXB;EFCAB5;PYGL;TRIM8;UBL3;SH3BGRL2;DLGAP5;UBL7;DUSP4;LYPLA2;ZC3H10;SLC39A10;EPS15L1;SIRT1;TMC3;POU5F2;BACE1…
FOXA1 27270436 Chip-Seq PROSTATE Human	388/1580	0.000425533	0.000712674	0	0	1.23224	9.56489	NUP107;TRIO;ZFYVE9;RPL31;IPP;SMC6;DCAF7;RNF112;COMTD1;PSMD1;DHRS4L2;RNF111;PKNOX2;MED9;TMEM80;LARS2;MYL6;RNF126;ZSCAN20;PRKAR1A;PSME2;ATF7;PADI4;RBCK1;CDC42SE1;ZBTB8A;MAPKAP1;FIGNL2;PRKCZ;PRPSAP1;RNF213;EPB41L2;HOXC4;LTA4H;EDEM3;NGFR;SNAPIN;LNPEP;ERLIN2;PPFIBP2;ADA;SETD5;PIGU;GTF2H2C;PHF1;HEXB;EFCAB5;PYGL;TRIM8;UBL3;SH3BGRL2;DLGAP5;UBL7;DUSP4;LYPLA2;ZC3H10;SLC39A10;EPS15L1;SIRT1;TMC3;POU5F2;BACE1…
NANOG 16153702 ChIP-ChIP HESCs Human	268/1057	0.000470375	0.000786035	0	0	1.28149	9.81873	SLC4A1AP;PWP1;TIAL1;PSMD9;SYNPR;GOLGA4;PPP2R1A;RPS18;DPYSL2;DPYSL3;KDR;AP1S2;TBC1D10B;DDX18;ATP6V1G1;ALG9;COG7;RPL21;CACNA2D1;ISL1;GANC;TIAM1;TRIM16;BLZF1;MTMR1;ANP32A;CSTF3;SUPT4H1;STC1;CD99L2;GATA3;OAZ2;PCDH17;GLG1;FXR1;RRAS;PCBP1;RRS1;CSTF1;DYM;HOXC4;KCNN2;ST3GAL2;LHPP;FZD2;ICMT;JUP;IQSEC2;GREB1;SS18L2;MRPL27;TRIP4;CDC7;HSPBAP1;PBX1;RPS26;MLLT10;MOV10;GLUD1;SESTD1;ID1;CALM2;TOP2A;ARF4;ZCCHC12;…
STAT5A 28732065 ChIP-Seq J2E Mouse Blood	30/79	0.00047541	0.000792699	0	0	2.28686	17.4975	AHCYL2;DYRK3;GTF2A2;SETD7;STK19;IFI35;PPM1K;LRP8;TIAL1;SOCS3;STK11;UBASH3B;FASTK;PRDX1;POLI;SURF6;FBXO6;EIF5A;HACE1;CLK1;UGDH;RRAGA;HOOK2;MSH5;CAPRIN2;MAFF;CREBRF;ALDH18A1;RAB5A;PLEC
HNFA 21074721 ChIP-Seq CACO-2 Human	387/1578	0.000480578	0.000799555	0	0	1.22987	9.39681	USP6NL;CDA;ZFYVE9;IPP;HNRNPR;GHITM;ENO1;DCAF6;COMTD1;HTR6;PSMD4;UBASH3B;AKT3;ZC3H12A;STMN1;IER5;PRKAB2;MECR;UNC5B;HPCAL4;GTPBP4;ZSCAN20;PARD3;RFX5;PADI4;ZBTB8A;GATA3;PRKCZ;PRDX1;SFN;LHPP;ST3GAL3;S100A10;GSTM4;EDEM3;GSTM3;BTBD19;PHC2;PRPF38A;ICMT;MTHFR;CDC7;PRDX6;PBX1;XKR8;MOV10;MLLT10;UCK2;PPT1;CPEB3;RNF220;RET;DENND1B;WDR47;ADK;SMG7;ADO;MED18;TRIM8;DSTYK;CTBS;ZNF365;DENND2D;HELLS;ELOVL1;LYPLA2;N…
ELF1 20517297 ChIP-Seq JURKAT Human	213/821	0.000495928	0.000823285	0	0	1.31939	10.0394	SLC35B4;POP1;ZDHHC6;GHITM;ZDHHC1;RPS15;RPS16;IGLON5;CHEK2;ZC3H12A;HABP4;ZNF845;JUNB;AGFG2;MED1;SRRM3;NUP210;GTPBP2;GTPBP4;SOAT1;WDR82;ORAI3;VDAC3;MEPCE;MTMR4;SNX4;RAB11FIP1;BLOC1S2;KCNN1;KCNN3;ZBTB7B;HOXC9;MYH7B;JUND;INTS1;INTS2;LNPEP;ZNF34;INO80;SFXN3;INTS4;RNF220;CD320;ARF4;SUV39H2;GPI;ARF1;PIGU;CD40;ZNF251;FASTKD1;SETD7;ADO;CLINT1;C1QTNF4;CHAF1A;SLC22A17;TCTN1;SDF4;ZNF800;NEFH;CEP55;RPS6KL1;GS…
FOXO3 23340844 ChIP-Seq DLD1 Human	155/576	0.000527966	0.000874552	0	0	1.38375	10.4425	LPGAT1;CCNI;KDM1A;IRS1;XYLT1;CBLB;HSF2BP;ZDHHC7;PRDM2;BACH2;ETS2;ZNF608;UBASH3B;DPYSL2;KIF5B;DPYSL3;MYB;PHYHD1;HOXA3;DZIP1L;SLC25A45;CCNL1;ZNF169;AGFG2;SH3GLB1;WSB1;SWAP70;TSC1;FAM133B;ERN1;LARS2;TIAM1;DEPDC1B;FKBP4;CBLL1;ABHD4;YTHDC1;CUL3;DDX1;MRPL16;TWF1;BAZ2A;AGAP3;PLD1;TMEM127;VTI1A;PACSIN2;PLEK2;HIVEP3;IP6K1;TBC1D17;RALGDS;S100A10;OSBPL8;CBX7;SMAD4;GPR108;XRCC5;STARD10;ERLIN1;NFATC3;ZBTB10;K…
KLF4 25985364 ChIP-Seq ATHEROSCLEROSIS LESION Mouse	223/865	0.000536525	0.000886789	0	0	1.3085	9.85351	SLC23A2;AHCYL2;POP1;RPL31;RAPH1;MKI67;PWP1;BACH2;DCAF6;C4A;RPS6KA3;KDR;EPC2;SIL1;STARD4;SMARCC1;CACNA2D1;ATG10;ACSL6;HPCAL4;ISL1;TIAM2;EML5;FEZ2;ATF7;FAR1;MPPE1;CGGBP1;LLGL1;PFN2;MACF1;SAR1B;EPAS1;FBF1;BAZ2A;PRDM10;ADAMTS10;PRDX5;PCBP1;KCNN3;PATZ1;ARGLU1;PPARGC1B;ST3GAL3;ATP6V0A1;STAT5A;VAT1;PHC1;JUP;DCLK2;MTHFR;CDC7;IFFO1;EXT1;PARP11;CABYR;GKAP1;INTS5;PDE3A;CD200;MON1B;ROBO2;NRP2;BTG1;SLC35F3;FA…
PPARG 19300518 ChIP-PET 3T3-L1 Mouse	60/191	0.000586831	0.000967823	0	0	1.71408	12.7541	TOP2A;CHIC2;PANK1;ENO2;ETS2;FADS2;CASP8;CPT2;AOX1;ACAA1;ECH1;SDHC;ETV3;MLF2;RHOB;SLC5A6;ILVBL;ERP29;PPARG;CD47;CUEDC1;KPNB1;NSMAF;MCM2;NFAT5;AK2;MRPL16;ETFDH;COPS7B;PDXP;COX5A;BCL2L13;RRAS;SH3BP1;SERTAD2;ORMDL3;MPDU1;STAT5A;PEX16;ACBD4;OSBPL5;RBPMS;MMAB;IDH1;FOXJ2;COQ7;SMARCA4;SOD1;VEGFA;UCK1;UBE2S;FASN;DNAJA3;DOLPP1;SMOC1;CYCS;SFXN1;ACO2;SSBP3;PNPLA2
OCT1 27270436 Chip-Seq PROSTATE Human	389/1591	0.000591367	0.000973185	0	0	1.22462	9.10269	IPO11;MAML1;RPL31;RAPH1;HNRNPR;ENO1;BACH1;HTR6;UBASH3B;ZMIZ1;ZC3H12A;NAMPT;CDK5RAP2;NUP214;PRKAB2;UNC13A;WSB1;CACNA2D1;SND1;LARS2;EML5;MPPE1;TMEM126B;MTMR1;ABCB1;ABCB4;FIGNL2;GATA3;CYB5R4;RDH10;PPARGC1B;NDFIP1;CHKA;CDC7;PRDX6;NR2F6;MLLT10;EHD3;UCK2;CILP;REL;CPEB3;RNF220;CPEB4;WDR47;GTF2H2C;GMEB2;PHF1;NCAPG2;BHLHE41;MED16;LITAF;OSBPL10;TRIM8;HEY1;ANXA7;ZNF365;GARNL3;UPF1;ANXA2;ELMOD3;TET1;BAZ1B;TM…
RUNX1 22343733 ChIP-Seq Kasumi1 Human PeriphBlood AML	112/399	0.000601291	0.000987369	0	0	1.4641	10.8584	LTV1;ZWILCH;ITSN1;RRP1;TMEM94;ENO2;NUDT3;ZDHHC3;HID1;TMEM143;STK11;CCND3;IGLON5;MYB;FBXO6;MAP3K6;KCNH4;DSCAM;CSGALNACT2;DNTTIP2;EPDR1;MYO7A;CDYL;SDHB;RNF41;FNDC5;GAREM2;DPM2;MPPE1;FKBP9;SRSF5;RNASEH2B;FLII;MRPL16;ECSCR;DTX4;RPF2;LRRC55;SEL1L3;FXR1;ZNF706;ZMAT3;ZBTB7B;RALGDS;ZC3H14;ATP6V0A1;POU2F1;NFATC3;MSN;CLK1;MLLT10;SLC6A6;MSRA;HOOK2;UBE2S;CNOT3;CHMP2A;GNB3;MAP3K13;EIF4G3;FGF12;TOP2A;CLIC4;CCD…
HOXD13 18407260 ChIP-ChIP DEVELOPING-LIMBS Mouse	46/138	0.000604647	0.000989846	0	0	1.8696	13.8554	GABRB3;RAB3C;RPL30;WDR1;MAML1;SMYD5;GPS2;TTK;COX5A;CCAR1;IGF1R;UBE2L3;TRIM8;PCM1;DPP8;SUFU;SIX3;HOXA7;JARID2;USP48;TBP;PGAM1;TAF11;THOC1;FRMD4A;PAX6;NAP1L1;DICER1;BAZ1B;SORCS2;ACLY;TIAM1;XAB2;CENPF;DIAPH3;EVC;DLC1;CCNG1;POT1;FBXL3;RP9;ADA;EIF4G2;LHX9;FBN1;LGMN
GATA2 19941826 ChIP-Seq K562 Human	395/1618	0.000605414	0.000989846	0	0	1.2223	9.05675	USP6NL;NCKAP1;TRIO;MAML2;ITSN1;MRGPRE;TSKU;PCMT1;ZMIZ1;CREB3L2;MYB;STMN1;IER5;JUNB;WSB1;HPCAL4;SND1;MAP1B;ORAI3;MPPE1;ASTN2;DUS3L;MTMR2;ZC3HAV1;SLC5A3;OAZ2;PRPSAP1;CHST11;EPB41L1;RDH10;VPS11;ST3GAL2;PPARGC1B;LHPP;CREBBP;JUP;F8A3;MRPL27;MTHFR;NR2F2;COL1A1;UCK2;TBL2;CILP;HNRNPF;RNF220;CPEB4;GPI;MRPL35;IL18BP;EEA1;SH3BGRL2;GPR137;JARID2;TEAD1;ELOVL1;SLC39A10;FOS;GNL1;SLC7A8;RAPGEF2;RAPGEF5;SLC29A1;M…
E2F1 20622854 ChIP-Seq HELA Human	383/1567	0.0006691	0.00109161	0	0	1.22367	8.94448	CPNE9;IFITM2;TMEM41B;ZFYVE9;MAML1;IFT172;WIPF2;TXNDC15;PWP1;GPATCH8;SLC4A5;ELK4;RPS15;HTR6;MYC;ZNF845;HABP4;TRIM25;FBXO6;SEPHS1;JUNB;VPS39;EPHB4;AGFG2;TSPYL2;MED1;PRKAB2;SMARCC1;SMARCC2;ECH1;SLC35C1;CMBL;GTPBP2;HCFC1;FNDC5;STX1B;MTAP;SOAT1;ZSCAN21;PSME4;MXRA8;TYRO3;VDAC3;PRR18;ANKK1;CBLL1;GRID2IP;MACF1;ZBTB8A;TMEM87B;NECAB3;EPHA10;PRKDC;ZNF22;PRPSAP1;PGS1;BRIP1;RAB11FIP1;MIER3;PCBP4;PRDX1;HOXC4;S…
RBPJ 21746931 ChIP-Seq IB4 Human	390/1598	0.000670965	0.0010923	0	0	1.22148	8.92513	CDA;ZFYVE9;MYT1L;IPP;RAPH1;HNRNPU;HNRNPR;SMC6;ENO1;DCAF6;ELK4;HTR6;PSMD4;DPYSL5;AKT3;ZC3H12A;STMN1;IER5;DDX18;PRKAB2;MECR;DNTTIP2;HPCAL4;LARS2;ZSCAN20;FEZ2;PSME4;RFX5;PADI4;ZBTB8A;PRKCZ;CYB5R1;PRDX1;SFN;ZBTB7B;ST3GAL3;S100A10;EDEM3;GSTM3;BTBD19;PHC2;PRPF38A;ICMT;MTHFR;CDC7;PRDX6;PBX1;XKR8;EHD3;UCK2;PPT1;REL;RNF220;DENND1B;WDR47;ARF1;SMG7;MRPL35;MED18;DSTYK;PEA15;CTBS;DENND2D;ELOVL1;LYPLA2;NUDC;SS…
AR 35650195 ChIP-Seq DSRCT Human Mesenchymal Sarcoma	234/916	0.000682459	0.00110863	0	0	1.29264	9.42306	GLTP;MAPKBP1;CYFIP1;AHCYL2;RPL30;FAAH;PANK3;LDLRAD4;TPGS1;ELK4;HTR6;HERC3;TRIM28;RPL18A;HOXA3;TRIM25;EIF2D;SEPHS1;GOLGA7;SLC12A8;EARS2;TNS2;UNC13B;ENTPD6;DNTTIP1;ARMC9;ACSL6;MTUS2;BCR;PFN2;MACF1;RTEL1;ANAPC16;FBF1;PIK3R1;MTDH;PGS1;OTOA;DHX32;EPB41L1;EPB41L2;CEP70;CSTF1;PLCG1;HOXC9;PROSER3;RAB11FIP5;LHPP;EDEM3;SRPK2;CDK18;HACE1;ZNF34;NR1D1;IFFO1;SNAP91;CCT6A;CPEB1;AGO3;PKIA;SPRTN;TRMT12;CORO7;SMG1…
PHF8 20622853 ChIP-Seq HELA Human	384/1574	0.000758894	0.00123016	0	0	1.22049	8.76757	USP6NL;CDA;FAAH;AHCYL1;LPGAT1;ZFYVE9;GORAB;IPP;HNRNPR;GHITM;ENO1;CCAR1;DCAF6;ELK4;HTR6;PSMD4;ZMIZ1;AKT3;ZC3H12A;MAGOH;STMN1;EPC1;FBXO6;SEPHS1;IER5;PRKAB2;MECR;FBXO2;PRAMEF20;DNTTIP2;ANK3;HPCAL4;SRRM1;FNDC5;SOAT1;ZSCAN20;CCNY;MXRA8;FAR1;SIK2;PADI4;MACF1;ZBTB8A;EPHA10;IGSF3;SLC45A1;PRAMEF11;GATA3;PRKCZ;ZMPSTE24;PRAMEF17;PRAMEF19;PRAMEF12;PRAMEF15;ZNHIT6;PRDX1;PRAMEF14;MIER1;VTI1A;SFN;HIVEP3;KCNN3;F…
PRDM16 22522345 ChIP-ChIP PALATE MESENCHYMAL Mouse	35/99	0.000799322	0.00129292	0	0	2.04317	14.5714	ROBO2;DAZAP2;RTEL1;TRIO;TMED10;PSMD14;MCM10;FHIT;CYGB;HSP90B1;KIF15;NPAT;CREB3L2;CWC22;MYB;BAG1;KDR;EPC1;LONRF1;CEP78;LHPP;DIS3L2;UBE2F;CAMK1D;TSC22D1;CCDC159;ASPSCR1;SYT9;PDIA5;SLC2A9;GLB1L;NFX1;SARNP;EIF3J;CCDC6
AR 22383394 ChIP-Seq PROSTATE CANCER Human	376/1540	0.000811262	0.00130944	0	0	1.2214	8.69261	NCKAP1;VEZT;LPGAT1;TRIO;MAML2;ZFYVE9;PREP;LDLRAD3;CBLB;ANTXR2;SLC4A4;TSKU;SMC2;MYLK;RPS6KA3;HERC3;LONP2;THSD7A;SOX9;CCNL1;PELO;TBC1D22B;EPHA5;UNC13B;ALG8;ATP6V1G1;STARD4;STARD6;CACNA2D1;SLC35C1;ARMC9;FNDC3B;ANK3;GANC;LARS2;TIAM1;EML5;AFG3L2;LACTB2;PPP1R3B;MAP1B;PARD3;SUCLG2;ATF7;TLN2;MTMR2;MTMR3;DCUN1D5;MAPKAP1;DCUN1D1;TMTC2;ZNF22;GATA3;ZC3HAV1;PRDM11;HIF1A;GSPT1;APOO;NEU3;CYB5R3;HMGXB4;RIC8B;CHS…
SOX2 20726797 ChIP-Seq SW620 Human	464/1931	0.000817716	0.00131704	0	0	1.19844	8.51969	ZNF292;ALKBH6;ALKBH8;ELK3;GLS;MYLK;PCMT1;DPYSL3;FGFR1OP2;ZC3H12A;MYB;STMN1;AP1S2;LUC7L;RPL37;HOXA7;IER5;HES6;GABARAPL1;FNDC3B;DNTTIP1;ISL1;BCR;LARS2;DEPDC1B;RBP4;MAP1B;PARD3;FEZ2;PRKD2;CGGBP1;ZNF395;ABCB1;ZNF22;GATA3;ZC3HAV1;IQGAP1;PRDM11;GLG1;CHST11;EPB41L1;EPB41L2;MYO6;AMZ2;RDH13;PLCG1;MYH7B;NGFR;F8A1;FZD3;ICMT;NDFIP1;HACE1;JUP;STARD10;RAB3IP;NFATC3;UPF3B;NR2F2;MLLT11;FAM111A;PPFIBP2;PKIA;TRIP6…
TCF3/E2A 22897851 ChIP-Seq JUKARTE6-1 Human	367/1501	0.000842316	0.00135379	0	0	1.22337	8.66065	CDA;RPL30;LPGAT1;SLC35B4;GORAB;RAPH1;XYLT1;HNRNPR;CBLB;ENO1;BACH2;GPATCH8;DCAF6;ELK3;ZNF608;DPYSL5;MYC;CHEK2;MYB;STMN1;CKMT1B;FBXO3;THSD7A;SOX9;CCNL1;PELO;TBC1D10B;EPHA5;DDX18;SRRM3;SMARCC2;WSB1;NUP210;CMC1;ACSL6;DNTTIP2;MTUS2;BCR;FAM133B;LARS2;TIAM1;DEPDC1B;SOAT1;ZSCAN20;PPP1R3B;ZSCAN21;ALG10B;INTU;EPAS1;TSHZ1;FBF1;STC1;GATA3;PIK3R1;VPS26B;PRKCZ;OAZ2;GMCL1;TGOLN2;PRAMEF19;DHX32;RIC8B;ZNF706;VTI1…
NCOR 22424771 ChIP-Seq 293T Human	383/1572	0.000853154	0.0013683	0	0	1.2181	8.60781	CPNE9;MAPKBP1;PANK1;RPL31;ZNF292;XYLT1;GHITM;ENO1;ZDHHC1;ALKBH6;ZFYVE1;ALKBH8;MYLK;RPS6KA3;COMTD1;ZMIZ1;ZC3H12A;LONP1;ZNF845;RPL36;ANKS1A;VPS39;AGFG2;SRRM3;STARD4;COG5;CSNK1D;MYO7A;WDR73;GTPBP2;GANC;RUNX2;STX1B;AFG3L2;MTHFD1;ZSCAN20;SOAT2;LACTB2;PDE12;RUFY2;VDAC3;PRKD2;PREB;TMEM126B;TRIM16;DUS3L;PI4K2A;MT1E;ABCB1;MEPCE;SLC35D2;DCUN1D2;SDSL;APCDD1;RPAP1;HIF1A;GMCL1;PRAMEF19;CYB5R4;OTOA;DHX32;RIC8B…
CEBPB 26923725 Chip-Seq HEMANGIOBLAST Mouse	132/486	0.000892329	0.0014281	0	0	1.39969	9.82817	RPL4;SLC35B3;SLC23A2;SH3GL3;AHCYL2;KDM1A;IRS1;ZFAND3;WIPF2;CSE1L;GORAB;ZDHHC7;OTP;SLC8A1;CDC14B;SYNPR;CCND3;ZC3H12A;SLC12A8;PLEKHJ1;AGFG1;NUP214;PIAS3;CEP135;NUP210;DSCAM;CMC1;GTF3A;THOC1;ACSL6;CASK;THNSL2;SND1;FOXP1;BCAN;MYCN;MSH2;DCUN1D4;KLHL17;GATA3;PIK3R1;FHIT;PHF21A;BRIP1;OTOA;CYB5R3;FGGY;PDZD2;VTI1A;ABL2;KCNN3;HMGXB3;SOCS5;BPTF;NDFIP1;AUTS2;GADD45A;SEC16A;ZBTB10;NR2F2;KLHL24;ARHGAP26;EIF2S2…
RUNX1 17652178 ChIP-ChIP JURKAT Human	188/724	0.000986033	0.00157474	0	0	1.31905	9.13019	NCKAP1;RASL11B;CCNI;UBE3C;ZFYVE9;PITPNB;RAPH1;MKI67;SLC8A1;RPS15;HOXA9;FGF9;KPNA4;FBXO8;IER5;PELO;PPP1R16B;TLE4;NANOS1;SLC30A6;SLC38A1;SUPT16H;WSB1;FBXW8;FBXW7;ANKRD44;FST;TPM1;ARRDC3;METTL3;THOC1;ARID5A;DNTTIP2;ATP11B;ACSL3;ANK3;FBXO11;RUNX2;ST7L;TIAM1;PRKAR1A;PRKD2;WDFY3;TOX;PPIB;CBLL1;BLZF1;FTL;SHMT1;MTMR4;CORO1A;GLG1;UBE2J1;ZMPSTE24;CACNA1I;BRIP1;FUT8;GRK5;PRDX1;RDH10;IGFBP7;ZBTB7B;SCN3A;MARK…
EWS-ERG 20517297 ChIP-Seq CADO-ES1 Human	212/830	0.00120242	0.00191628	0	0	1.29078	8.67842	MAML2;SMC6;ENO2;IKZF5;GLS;ZDBF2;ZFYVE26;MAGOH;HOXA3;EPC1;PAQR8;ABT1;CACNA2D1;SLC35C1;MTUS2;CLPX;SRRM1;BIN1;BOLA3;ZSCAN21;CGGBP1;RNF122;TMEM87B;EPHA10;TMEM63C;PRKDC;SUPT4H1;APCDD1;FXR1;NEU3;PTDSS1;VTI1A;CSTF1;PLEK2;RDH13;TGDS;TRIP4;UPF3B;ERLIN2;HSPA12A;PTK2;GLUD1;UCK2;POLA2;ZBTB6;CDK13;RNF220;LIN54;GPAA1;PTPRN;MYL6B;VLDLR;PHF7;MRPL35;CLINT1;KIF15;GABRR2;NHSL2;ATIC;SPTLC2;PEA15;TCTN1;NEFL;FFAR3;PHG…
NOTCH1 17114293 ChIP-ChIP T-ALL Human	36/105	0.00128274	0.00203998	0	0	1.9491	12.9786	ZCCHC8;CLDND1;MRPS11;SEL1L;DDX23;DERL1;COPS7B;TNFAIP1;MED15;GSPT1;FYCO1;RPL18A;ACP6;ZMAT5;LTA4H;BUB3;SEC11C;FIS1;TRAPPC3;CBR1;SPHK2;IFRD2;ABCC5;STARD10;AHSA1;RANGAP1;CDC25A;CNOT4;SPCS2;SLC25A19;ZNF317;ATG4C;PPP1R12B;R3HDM1;FTL;LGMN
CBX2 22325352 ChIP-Seq 293T-Rex Human	386/1595	0.0013459	0.00213594	0	0	1.20662	7.97658	CDA;ZFYVE9;MYT1L;RPL31;IPP;HNRNPU;HNRNPR;SMC6;ENO1;DCAF6;HTR6;CNST;DPYSL5;AKT3;ZC3H12A;STMN1;IER5;DDX18;PRKAB2;MECR;NUP210;HPCAL4;BCAN;ZSCAN20;BIN1;FEZ2;PSME4;AGTR1;PADI4;ZBTB8A;PRKCZ;PRDX1;SFN;ZBTB7B;ST3GAL3;S100A10;EDEM3;BTBD19;PHC2;PRPF38A;ICMT;MTHFR;CDC7;PRDX6;PBX1;XKR8;MOV10;SLC6A6;EHD3;UCK2;PPT1;REL;SFXN5;RNF220;DENND1B;WDR47;ARF1;SMG7;MRPL35;MED18;DSTYK;CTBS;ELOVL1;LYPLA2;NUDC;MANEAL;GNL2;…
ELK4 26923725 Chip-Seq MESODERM Mouse	98/350	0.00138458	0.00219274	0	0	1.45737	9.59293	POP1;GORAB;RTKN2;ACRBP;C4B;DPYSL5;STMN1;AIP;TMEM131;PRPF3;ATF7;ANAPC5;UQCRC2;AKNA;NOTCH1;SLC45A1;SHC1;KLHL17;CACNA1A;SLC5A3;LTBP1;SOCS3;DPP7;SAFB2;ARGLU1;TXNDC5;FZD3;TNFRSF10B;HELZ;ZBTB11;PBX1;ZZEF1;EXT1;UCK2;OGDH;PLEKHM1;CNTROB;CNIH2;SERINC3;WDR47;DYRK3;BTG1;PTPRS;ITGB3;CLTC;FAF2;OLA1;BICD2;EEA1;XPO1;ZMYM6;EFHD2;SH3BGRL2;HIF1AN;GARNL3;TGIF2;HSBP1;PCDHGA2;URB2;KLF16;TSN;AEBP2;KIFC1;EXOC4;FJX1;MRR…
CDX2 21074721 ChIP-Seq CACO-2 Mouse	384/1587	0.00140134	0.00221411	0	0	1.20622	7.92529	USP6NL;CDA;FAAH;AHCYL1;LPGAT1;ZFYVE9;GORAB;IPP;HNRNPU;HNRNPR;ENO1;MKI67;CCAR1;DCAF6;COMTD1;HTR6;PSMD4;AKT3;ZC3H12A;MAGOH;STMN1;EPC1;FBXO6;SEPHS1;IER5;PRKAB2;MECR;UNC5B;FBXO2;PRAMEF20;DNTTIP2;ANK3;HPCAL4;GTPBP4;SRRM1;FNDC5;SOAT1;ZSCAN20;CCNY;PARD3;MXRA8;PADI4;BLZF1;MACF1;ZBTB8A;EPHA10;IGSF3;SLC45A1;GATA3;PRKCZ;ZMPSTE24;PRAMEF17;PRAMEF19;PRAMEF12;PRAMEF15;ZNHIT6;PRDX1;PRAMEF14;MIER1;SFN;HIVEP3;KCNN…
EBNA2 21746931 ChIP-Seq IB4-LCL Human	282/1137	0.00140393	0.00221411	0	0	1.24324	8.16622	IFITM3;KDELR1;ZNF292;RRP1;PPAN;TXNDC15;RRP8;CCAR1;NUB1;KAT5;IGLON5;STMN1;HOXA3;UBAP2L;RPL37;WDR83OS;ENTPD6;SLC35C1;DNTTIP1;MTUS1;MYO7A;HPCAL4;SND1;SLC5A6;FNDC5;TIAM2;MTAP;MTHFD1;PSME4;KCNQ2;ZSCAN21;CCDC86;SLC22A4;ABCB1;RRAD;FIGNL2;STC1;CFP;APCDD1;PRPSAP1;SYNGR2;ZNF706;DPH1;PRDX1;KCNN1;HOXC4;HIVEP3;HIVEP2;KCNN3;HOXC9;PPARGC1B;ST3GAL2;S100A10;MYH7B;FZD2;PMM2;EAF1;PRRC2C;TMEM192;INO80;HARS2;SMARCA2;…
SMAD4 19686287 ChIP-ChIP HaCaT Human	92/326	0.00146657	0.0023081	0	0	1.47296	9.61081	PTPRU;CDKN1A;RPL3;BTG1;DIS3L;DDX42;HNRNPR;TTF1;CHD2;LITAF;AFF4;ACTB;ZDHHC3;ETS2;EXO1;PPP1R13L;SIN3A;ZC3H12A;HCFC1R1;ZNF207;NPTN;RPLP2;CCNL1;MBNL1;TSPYL1;ANXA2;FST;TMOD3;DNTTIP1;PPP2R5A;NUTF2;URB2;THOC6;TMEFF1;ARL4A;NFX1;MSH3;TCP1;PABPC3;RBMS1;FAR1;WDFY3;BCAT1;METTL2B;TMEM87B;METTL2A;LTBP2;SLC5A3;RNF5;CAMKK1;DNAJB2;FUT8;ABLIM1;MAPK8;BLOC1S2;MYO6;MICALL1;UBTD1;SFN;RAB11FIP2;RAB6A;EIF4E;S100A10;SPAG…
GATA6 21074721 ChIP-Seq CACO-2 Mouse	381/1575	0.00148873	0.00233811	0	0	1.20563	7.84844	USP6NL;CDA;FAAH;AHCYL1;LPGAT1;ZFYVE9;GORAB;IPP;HNRNPU;ZDHHC6;HNRNPR;ENO1;DCAF6;ELK4;TIAL1;COMTD1;HTR6;PSMD4;ZMIZ1;AKT3;ZC3H12A;MAGOH;STMN1;EPC1;FBXO6;SEPHS1;IER5;JMJD4;MECR;FBXO2;PRAMEF20;DNTTIP2;HPCAL4;GTPBP4;SRRM1;FNDC5;BCAN;SOAT1;ZSCAN20;PARD3;RFX5;RUFY2;MXRA8;DNA2;PADI4;BLZF1;MACF1;ZBTB8A;SAR1A;EPHA10;IGSF3;SLC45A1;PRAMEF11;GATA3;PRAMEF10;PRKCZ;ZMPSTE24;PRAMEF17;PRAMEF19;PRAMEF12;PRAMEF15;ZNH…
RELA 24523406 ChIP-Seq FIBROSARCOMA Human	274/1104	0.00156681	0.00245564	0	0	1.24393	8.03418	CYFIP1;LPGAT1;MAML2;RAPH1;ENO1;ENO2;BACH1;TSKU;MYLK;NUB1;MYC;ZC3H12A;MYB;NAMPT;HOXA3;ARL6IP5;TRIM25;SOX9;CCNL1;IER5;JUNB;PRKAB2;DICER1;ESCO2;RNF126;PARD3;RFX5;NINJ1;PSME1;PSME2;UQCRC2;MTMR2;RTEL1;ABCB1;IGSF3;SAR1B;ABCB4;TMTC2;GATA3;HIF1A;CYP27B1;HMGXB4;SYNGR2;ZNF706;S100A13;HMOX1;KCNN2;HIVEP2;RAB11FIP5;S100A10;STAT5A;WNT10B;BTBD19;RAB3IP;SIAH1;PBX2;MTHFR;TRIP4;UPF3B;MLLT11;FAM111A;SLC6A6;HNRNPF;R…
CRX 20693478 ChIP-Seq RETINA Mouse	362/1492	0.00158062	0.00247216	0	0	1.20974	7.80275	LTV1;NUP107;LPGAT1;RPL31;GORAB;RRP1;PREP;RAPH1;HNRNPU;GCC2;PWP1;CCAR1;DCAF6;ELK3;GLS;ZDBF2;ELK4;RPS15;ZFYVE26;CNST;AKT3;MYB;PSMD1;CCDC93;IER5;SEC63;AGFG1;PAQR8;HES6;DDX18;SMARCC2;TSPYL1;WSB1;UNC5B;ARMC9;MED9;ANK3;BCS1L;CDC40;GTPBP4;BCR;SOAT1;LACTB2;PPA1;SARNP;RUFY2;UNC50;KCNQ5;KCTD18;CBLL1;OBSL1;BLZF1;SLC22A4;TPH2;SAR1A;ANAPC16;SHMT1;COPS7B;TMTC2;BAZ2A;GIGYF2;IGSF9;MBTD1;TRPM2;RIC8B;PCBP3;CHST11;…
TP63 19390658 ChIP-ChIP HaCaT Human	52/167	0.00162398	0.00253474	0	0	1.69071	10.8592	FOXA1;RERE;NDUFA13;CCNT1;CITED2;CTNND2;ZNF292;PRDM2;ENO1;PHF7;PWP1;CDC73;GRIP1;PNN;CHAF1A;TRPS1;ERC1;JARID2;PKNOX2;PEG3;ILF2;REXO4;DNM2;IRF1;HAND1;DLX1;RAB1A;CEBPB;SMARCD2;NOTCH1;SATB2;HOXD13;NPAS1;HDAC6;MLLT6;NFIL3;SERTAD2;HOXC4;ZNF426;MTA2;ZNF189;NFYC;TAF11;GTF2H3;SMARCA4;MEIS1;ZBTB6;ZFP62;NFIB;RAB13;INSM1;MAP3K13
KLF5 25053715 ChIP-Seq YYC3 Human	384/1591	0.00168068	0.00261785	0	0	1.2019	7.67838	USP6NL;CPNE8;SLC23A2;CCNK;FAAH;SLC35B4;HNRNPR;ENO1;ACTB;SMC2;RPS14;DPYSL2;DPYSL3;MYB;GOLGA1;PIP4K2B;DHRS4L2;CCNL1;IER5;ZNF169;CDK5RAP3;ZNF287;UNC13B;PRKAB2;STARD4;ALG9;MECR;WSB1;UNC5B;ACTN1;TIAM2;FAM133B;ARMC5;ZSCAN20;CCNY;BIN1;KCNQ2;SUCLG2;TMEM126B;EXD2;MTMR2;GGNBP2;IGSF3;RPN1;STC1;TMTC2;GATA4;PIK3R1;MTMR4;PRKCZ;ZBTB3;IGSF9;MTDH;PGS1;FXR1;CYB5R3;RAB11FIP1;SPAST;RRAS;ZNF706;MIER3;DHX35;PRDX1;PTPM…
DNAJC2 21179169 ChIP-ChIP NT2 Human	194/758	0.00171902	0.00267207	0	0	1.29311	8.23191	CYFIP1;NUP107;MYT1L;KDELR1;PANK1;RRP1;LDLRAD3;ENO2;CCDC102A;GPR173;RPS6KA3;UBASH3B;MYC;HOXA3;DZIP1L;ARL6IP4;BSN;GOLGA7;TSPYL2;MBNL1;ALG8;CSNK1D;ARMC8;TIAM2;BCAN;IFT88;NINJ1;PRKD2;CGGBP1;MTTP;ADAMTS10;GSPT1;SYNGR2;ZNF827;EPB41L1;TSPAN7;PLEK2;KCNN3;HOXC9;KCNN4;RBM10;ACE;PTPRN2;SLC10A7;JUP;PNO1;ZNF260;NFATC3;NR1D1;SMARCA2;PTK7;TMCC2;DHRS13;TOP2B;PHF20;PRKAG2;PYGL;VLDLR;PEPD;PHF8;PCMTD2;NHSL2;ZMYM3;J…
TRIM28 17542650 ChIP-ChIP NTERA2 Human	173/668	0.00173496	0.00269131	0	0	1.31301	8.34653	IPO11;TRIO;IRS1;CBLB;BACH2;ELK3;IGF1R;SYNPR;FGF9;POGZ;SOX8;PIM2;SOX9;PITX1;RAB2A;PDIA3;KCNH4;ZFP1;DSCAM;UNC5B;COG5;ACTN1;CMC1;THOC1;THOC3;ACSL3;ACTN4;MYO7A;ISL1;SND1;FOXP1;PIAS1;PDIA4;TIAM1;MSH2;KCNQ1;TYRO3;TLN2;TPH2;DLX1;CUL3;CUL2;ARL2;LTBP2;NRF1;HIF1A;FHIT;OAZ2;MTMR7;WNT6;FUT8;ANKH;DHX34;PODXL;SMYD2;PLEK2;BMF;DRD2;JAG2;FZD3;CHKA;BDNF;STAC;TGDS;CPSF2;ASNS;HPS3;FOXN3;PUM1;MSRA;STAG2;NR4A3;RHEB;ID…
ESR1 22217937 ChIP-Seq MCF-7 Human BreastCancer	43/133	0.00176909	0.00273866	0	0	1.78546	11.315	RPL3;SLC22A5;GRIK3;HSPB1;ARRB1;CELSR2;TSKU;LAPTM4B;DHX34;OLFML3;FLOT1;MGAT3;CSK;PITX1;CACNG4;PAK4;BTF3;KLF10;CA12;ALG8;JUND;TGIF2;ANXA2;TPM3;ZNF282;GREB1;NCOA4;EPS15L1;PPRC1;PRDX6;DPM2;SLC6A6;XAB2;MAPKAPK3;PALLD;FASN;MAFF;ACO2;MAPT;FKBP4;CUEDC1;EBAG9;SLC29A3
ARNT 22903824 ChIP-Seq MCF-7 Human	214/846	0.00190208	0.00293852	0	0	1.27354	7.97851	RPL3;TRIO;XYLT1;LDLRAD3;HSF2BP;TSKU;DCAF7;ZNF608;MYB;EPC1;ATXN7L1;FNDC3B;DICER1;RUNX2;SLC5A6;SARNP;TLN2;BCORL1;OBSL1;CDC42SE1;IGSF3;EPAS1;MAPKAP1;TMTC2;CD99L2;PIK3R1;GLG1;PGS1;FXR1;PCBP3;CHST11;ADAMTS17;RRS1;PLEK2;ARGLU1;SPTBN1;SRPK2;PRELID2;F8A1;PTPRN2;IQSEC2;RASSF8;NR2F2;DCLK1;ZWINT;ID4;OGDH;CALM2;CPEB2;CCNJL;CPEB4;GABRB3;ROBO2;NRP1;HBS1L;SLC35F3;SLC44A1;TCF25;CITED2;SNX12;AP4E1;ADK;PRKAG2;WFDC…
MYC 20876797 ChIP-ChIP MEDULLOBLASTOMA Human	269/1086	0.00193282	0.00297993	0	0	1.24018	7.74958	PITPNB;XYLT1;ZDHHC7;PWP1;ALKBH8;DPYSL2;AKT3;STMN1;KDR;EPC1;SOX8;ANKS1A;HOXA7;PELO;EPHB4;UNC13B;RPL21;ARRDC3;DICER1;SRRM1;MTAP;AGTR1;GUF1;DUS3L;RNF122;ANP32A;DCUN1D5;DCUN1D4;GATA4;SEC14L2;CYB5R4;ZNF706;MIER1;RDH13;RAB11FIP2;NKX2-5;RAB11FIP5;WNT10B;FZD3;ZNF384;PTPRN2;TGDS;XRCC5;GADD45A;ST8SIA3;PDE2A;MRPL27;NR2F1;PYCR1;CDC7;ZNF34;MRPL23;BTBD10;HARS2;SMARCA2;MOV10;REL;PDE3A;TRMT12;MPHOSPH10;HOXD4;SFX…
RXR 22158963 ChIP-Seq LIVER Mouse	373/1546	0.00200288	0.00308167	0	0	1.20068	7.46006	CHIC2;IFITM2;PANK3;AHCYL1;LPGAT1;CMAS;PANK1;PITPNB;RAPH1;DIXDC1;ENO1;TSKU;ACTB;RCBTB2;GLS;C4B;PSMD9;ZMIZ1;TRIM25;JUNB;XYLB;EPHB4;HES6;GABARAPL1;STARD4;CSNK1D;WDR73;ANK3;CMBL;CLPX;MTAP;SCO2;LACTB2;PPP1R3B;CLNS1A;NINJ1;RFX5;CRYZL1;SUCLG2;RBCK1;DUS3L;SLC22A4;TMEM87B;GGNBP2;SLC22A5;DHX8;ANP32A;SAR1B;EPAS1;SHMT1;CSTF3;ABCB4;SLC35D2;DCUN1D1;TMTC2;PIK3R1;SDSL;MTMR4;HIF1A;GIGYF2;PRPSAP1;SEC14L2;CYB5R3;RI…
LYL1 30185409 ChIP-Seq K562 Mouse BoneMarrow Leukemia	240/960	0.00201579	0.00309524	0	0	1.25452	7.78651	USP6NL;LTV1;ISCA1;PANK2;LGALSL;ZDHHC7;IFI30;TSKU;RRP8;SLC4A5;MYLK;DCAF6;ELK4;NUB1;HERC2;ZNF608;MYC;PIEZO1;KAT7;CHID1;ARL15;IMP3;NSMCE2;TINF2;ACSL6;CMBL;BCR;CDC34;CCNY;BOLA3;PADI4;EZR;ZFPM2;OBSL1;MACF1;URI1;SLC22A5;EPAS1;ZC3HAV1;HNRNPLL;GMCL1;NEU3;HMGXB4;EPB41L1;TSPAN9;DHX35;TSPAN7;HIVEP1;HIVEP3;PLEK2;ST3GAL2;STAT5A;PRELID2;FZD3;NDFIP1;PMM1;GADD45A;MRPL27;NR2F1;MTHFR;CELA1;NR2F2;MRPL23;TPBGL;PRRC2…
RARG 19884340 ChIP-ChIP MEFs Mouse	89/317	0.00204349	0.00313142	0	0	1.46193	9.05389	USP6NL;NRP1;TOP2B;AHCTF1;PTPRS;NVL;PARK7;LAMC1;TCIRG1;RPL10A;AP2A2;RND3;RCBTB2;HOXA10;STK11;CFL2;KIF5B;RB1CC1;DPYSL3;CHMP1A;CAPN5;PHYHD1;BAALC;AOX1;NEK2;HIF1AN;JUNB;PITX1;DUSP4;GABARAPL1;MBNL1;CNTD1;TGIF2;ARHGEF19;MED9;RPL13A;SLC39A13;RHOC;DNM1;DOK4;PITPNM2;GAS2;FSCN1;PICK1;TRIM16;SQSTM1;SLC25A4;GAS8;PSMD12;CEBPB;NDUFB8;LRP1;SHC1;ROCK2;HOXD13;FBLN2;LTBP1;NID2;RNF5;MLLT6;ZNRF2;ALS2CL;RRAS;SH3BP1;T…
FOXI1 33610681 ChIP-Seq GES1 Human Gastric Carcinoma	64/216	0.00206949	0.00316485	0	0	1.57514	9.73507	AHCYL2;TRIO;C2CD3;WWC1;POMT1;ARHGEF10L;MRPL4;PCM1;SCRN1;TRPS1;GOLGA1;ARIH2;ZNF207;THSD7A;CC2D2A;MAP2K4;EIF5B;PARP2;SPHK2;DYRK1A;VPS13B;MFSD11;ZDHHC17;HCFC1;RCN1;NRG4;KCNQ2;PSME4;DOCK2;PFN2;ZNF233;SLC22A4;PRKDC;GLS2;SFSWAP;DCUN1D4;ITPR2;DTX4;NR2C2;RHOBTB1;NEU3;STRIP1;BRD7;ZC3H14;QSER1;DYNC1H1;FARP1;JUND;CHURC1;AUTS2;NEK4;GREB1;GBF1;RFTN1;NR1D2;NAP1L1;PTK2;NCEH1;CNOT2;MGAT4A;TMCC2;CNOT8;EIF4G3;SFXN5
PRDM14 20953172 ChIP-Seq ESCs Human	334/1374	0.00209909	0.00320365	0	0	1.21147	7.4702	CCNK;LPGAT1;MYT1L;PITPNA;XYLT1;GCC2;SMC6;IFI30;SLC4A4;BACH2;MYLK;ELK3;GLS;SMC2;PCMT1;ZFYVE26;ZNF608;PPP2R1A;CHEK2;MYB;KDR;CKMT1B;SOX9;CCNL1;PELO;IER5;XYLB;SKP1;TBC1D10B;DDX18;JMJD4;SRRM3;STARD4;ALG9;UNC13A;WSB1;COG7;NUP210;ACSL6;MTUS2;MYO7A;RUNX2;FAM133B;MTHFD1;CCNY;PPP1R3B;PARD3;SUCLG2;TMEM126B;ZFPM2;INTU;SLC45A1;MAPKAP1;STXBP1;TSHZ1;COPS7B;STC1;GATA3;PIK3R1;VPS26B;PRDM11;PCDH17;PRAMEF19;HMGXB4;…
STAT5B 24692510 ChIP-Seq Epithelium Mouse Mammary	129/484	0.00215116	0.00327652	0	0	1.36294	8.37084	STEAP3;PANK3;IFT172;ITSN1;XYLT1;ENO1;IFI35;NUDT3;RCBTB2;TIAL1;CCND3;DEPTOR;CHEK1;ATXN7L1;ARHGEF40;FADS1;H4C6;CHID1;MAP2K1;RBFOX2;ZFP1;IMP3;CMC1;ATG10;ARID5A;FRMD4B;CLPX;PLA2G15;MORF4L1;DDX39B;DOK4;H4C14;ILVBL;NAAA;FAR1;RELCH;CUL9;MACF1;USP53;MTMR4;HIF1A;SEC14L2;SOCS3;SNX4;RIC8B;DHX32;UAP1L1;SLC38A6;IGFBP7;KDSR;PPARGC1B;OSBPL7;PHC1;CHKA;GOT1;DCLK2;ACADSB;SLC2A9;CNOT6;BCL6;HOOK2;NACA;HNRNPF;DLG5;CC…
TAL1 30185409 ChIP-Seq K562 Mouse BoneMarrow Leukemia	239/957	0.00217693	0.00330911	0	0	1.25263	7.67842	USP6NL;LTV1;ISCA1;PANK2;LGALSL;ZDHHC7;IFI30;TSKU;RRP8;SLC4A5;MYLK;DCAF6;ELK4;NUB1;HERC2;ZNF608;MYC;PIEZO1;KAT7;CHID1;ARL15;IMP3;NSMCE2;TINF2;ACSL6;CMBL;BCR;CDC34;CCNY;BOLA3;PADI4;EZR;ZFPM2;OBSL1;MACF1;URI1;SLC22A5;EPAS1;ZC3HAV1;HNRNPLL;GMCL1;NEU3;HMGXB4;EPB41L1;TSPAN9;DHX35;TSPAN7;HIVEP1;HIVEP3;PLEK2;ST3GAL2;STAT5A;PRELID2;FZD3;NDFIP1;PMM1;GADD45A;MRPL27;NR2F1;MTHFR;CELA1;NR2F2;MRPL23;TPBGL;PRRC2…
GATA4 25053715 ChIP-Seq YYC3 Human	385/1602	0.00224724	0.00340914	0	0	1.19461	7.28481	USP6NL;MAPKBP1;MAML2;PWWP2B;GHITM;COMTD1;MYC;PRKAB2;MBNL1;WSB1;ISL1;GTPBP4;SND1;RNF126;ARMC5;BIN1;PARD3;ORAI3;TYRO3;PADI4;ALG10B;MTMR2;RPN2;SAR1B;MRPL16;FIGNL2;GATA4;ZNF22;CYB5R4;RNF213;HMGXB4;PCDHA1;ADAMTS17;PLEK2;GTF2IRD2B;ST3GAL2;CEP78;S100A10;GSTM4;GSTM3;ACE;FZD2;JUP;CHKA;LRBA;STARD10;RAB3IP;NFATC3;TMEM192;BTBD10;PBX1;FAM135A;HNRNPF;CDK12;CPEB4;BTG1;LPCAT1;PRKAG2;SMG7;SHF;IKBKB;NHSL1;DLGAP4;R…
TP53 16413492 ChIP-PET HCT116 Human	77/269	0.00225196	0.00340946	0	0	1.50111	9.1507	CDKN1A;DYRK3;ZNF251;NARF;BNC2;FAF1;USP34;PRKAG2;GCC2;ENO1;MSI2;CHD2;BACH1;BICD2;SYNE1;EEA1;SPTLC1;ADAMTS3;MYC;IER5;NEO1;GARNL3;ZNF365;PHLDA3;HELLS;STARD4;BRD1;WSB1;ACTN1;FST;ARAP3;CDKAL1;FRMD4A;COMMD1;SORCS3;SORCS2;AEBP2;NAV3;PCCA;S100A6;ASTN2;TLR3;IFNAR1;NOTCH1;RRAD;ANKRD11;WDR20;FBLN1;LTBP1;NID2;GSPT1;FGD3;VTI1A;TBC1D13;APBB2;KCNN3;SNCA;CA12;IGBP1;SPAG9;ARNT2;TCF7L2;CREBBP;GADD45A;USP9X;HSPA12A…
SCL 19346495 ChIP-Seq HPC-7 Human	60/201	0.00231464	0.00349737	0	0	1.59149	9.65797	RERE;HBS1L;CCNJ;MAML2;PANK1;ITGB3;LDLRAD3;PIK3CB;ETS2;RCBTB2;NRGN;EIF4ENIF1;FADS2;CCND3;SUFU;MYB;STMN1;PPFIA1;JARID2;MAP3K5;CEP68;MBNL1;PDE4D;RUNX2;GEM;DEPDC1B;MYCN;SLC7A8;KIFC3;RPP25;DUS3L;CUEDC1;OPRD1;BLM;NFIX;RPN1;SRBD1;CLEC16A;PIK3R1;FOXO3;PKMYT1;CXXC5;NT5C2;COX5A;ZNRF1;CEP70;ST3GAL2;EGLN3;INTS1;SEMA4D;TRMT1;EEF2;LRPPRC;LSM3;P2RX7;SLC6A6;AHI1;CD9;HDGF;MDGA1
BCL6 27268052 Chip-Seq Bcells Human	376/1563	0.00235606	0.00354604	0	0	1.19585	7.23579	CPNE9;IFITM1;ITSN1;HSF2BP;SLC4A2;IFI30;ENO2;TXNDC15;ACTB;RRP8;SLC4A5;BACH2;HOXA9;IGLON5;HOXA3;HABP4;LUC7L;FBXO6;PIP4K2B;HOXA7;JUNB;AGFG2;TBC1D10B;SEC63;AGFG1;SMARCC1;IFRD2;SLC35C1;ENTPD6;DICER1;CMBL;GTPBP2;MTAP;IFT88;PPA1;BIN1;KCNQ2;VDAC3;RBCK1;CBLL1;ABCB1;SAR1A;RRAD;FLII;PGS1;NKAIN4;SYNGR1;PRPSAP2;SYNGR2;RAB11FIP1;ZNF706;PCBP4;TSPAN9;ZNF700;RDH13;KCNN3;HOXC9;RALGDS;ST3GAL2;SPTBN1;ST3GAL3;S100A10…
SMAD2/3 21741376 ChIP-Seq ESCs Human	387/1612	0.00235622	0.00354604	0	0	1.19294	7.21812	CDA;ZFYVE9;PWWP2B;SLC4A5;DCAF7;SMC2;DPYSL2;STMN1;AP1S2;HOXA3;PSMD1;UNC13B;HPCAL4;IFT88;BIN1;SARNP;FEZ2;ORAI3;MYL3;PRR18;GRID2IP;MTMR1;PIF1;ZBTB8A;SAR1A;MAPKAP1;PLA2G3;ZNF22;OAZ2;PRPSAP1;PRDX5;PRDX1;SFN;PLEK2;RDH13;ZBTB7B;HOXC9;ST3GAL2;LHPP;NGFR;CREBBP;JUND;JUP;NFATC3;MTHFR;LNPEP;NR2F6;XKR8;MOV10;MLLT10;TADA2A;CDK13;LGMN;WDR47;ARF1;ZNF251;HEXB;TCF20;SMG6;C1QTNF4;TRIM8;CHAF1A;HEY1;FASTK;NEFH;HSBP1;…
SMAD1 18555785 Chip-Seq ESCs Mouse	358/1483	0.00236205	0.00354657	0	0	1.20086	7.26307	MAPKBP1;SLC23A2;LPGAT1;RPL31;RPL34;GORAB;ZDHHC5;RAPH1;HNRNPU;LDLRAD3;DCAF6;GLS;ZDBF2;ELK4;CNST;AKT3;GOLGA1;PSMD1;FBXO3;CCDC93;IER5;VPS39;CHGB;AGFG1;PAQR8;HES6;DDX18;ACOT8;AQR;CSNK2A1;ARMC9;FNDC3B;YOD1;BCS1L;GANC;SOAT1;LACTB2;UNC50;KCNQ2;TYRO3;KCNQ5;KCTD18;OBSL1;MMADHC;BLZF1;TMEM87B;RTEL1;NECAB3;RPN2;IGSF3;CSTF3;STXBP1;COPS7B;RTF1;GIGYF2;IGSF9;CYB5R1;RDH10;TRPM7;PLCG1;RALGDS;SCAI;EDEM3;MYH7B;CDK18…
OLIG2 23332759 ChIP-Seq OLIGODENDROCYTES Mouse	402/1679	0.00236594	0.00354657	0	0	1.1891	7.18998	PWWP2B;ZFYVE1;BACH1;ELK3;UBASH3B;DPYSL5;MYC;AKT3;DPYSL3;CREB3L2;IER5;CDK5RAP2;DDX18;MBNL1;GABARAPL1;FNDC3B;SND1;BIN1;FAR1;TMEM126B;GATA3;SLC5A3;RIC8B;CHST11;EPB41L3;RRS1;VTI1A;BTF3;CDK19;HACE1;FZD2;CADM1;CADM2;NR2F1;TMEM192;LNPEP;CDC7;NR2F2;PBX1;MLLT10;UCK2;PKIA;PAM;ADA;CPEB4;SETD5;MOCS2;BTG1;JRKL;ADO;CLINT1;EEA1;CSRP1;B3GALT1;TCP11L1;EMB;TEAD1;DUSP4;SLC39A11;TET1;FOS;POU5F2;GAS2;RAPGEF2;EXOC3;RA…
CEBPA 26348894 ChIP-Seq LIVER Mouse	383/1597	0.0026626	0.00398337	0	0	1.19097	7.06062	CPNE9;LTV1;SLC35B4;ZNF292;RPL34;DIXDC1;CCNC;ZDHHC7;ENO1;ANTXR2;NUDT3;ALKBH8;IKZF5;ELK3;RRP9;COMTD1;GOLGA4;DPYSL5;WDR93;DPYSL3;ZC3H12A;CREB3L2;ARL6IP5;ANKS1A;SIL1;CDK5RAP2;SEC63;SRRM3;ALG8;MBNL1;GABARAPL1;SMARCC2;TSPYL1;ACTN1;MYO7A;ARMC8;GTPBP2;SND1;THAP2;FNDC5;AFG3L2;RBP4;MTHFD1;ARMC5;SOAT2;PDE12;PRKD2;PREB;MPPE1;TMEM126B;UQCRC2;PI4K2A;MACF1;ZNF395;ABCB1;BEX1;EPHA10;PRKDC;SLC35D2;SUPT4H1;GATA4;AG…
KAP1 22055183 ChIP-Seq ESCs Mouse	250/1009	0.00270041	0.00403198	0	0	1.23954	7.33105	ISCA1;IFITM2;POP4;PPAN;RAPH1;PWP1;SCAMP5;C4B;TIAL1;GOLGA3;PPP2R1A;DPYSL3;HABP4;CHGB;ABT1;SRRM2;SMARCC2;WSB1;CSNK2A1;NUP210;IFRD2;CMC1;TINF2;CLPX;GTPBP4;DEPDC1B;LLGL1;SLC22A4;PAXIP1;PRKCZ;GIGYF2;OAZ2;XKRX;TRPM2;PRDX5;RNF216;MIER3;RRS1;SURF6;NKX2-5;PATZ1;ATG5;PRPF38B;GPR12;PNO1;STARD10;DCLK2;CDC7;ERLIN2;PRDX6;GDF7;SRPK1;SLC6A6;UCK2;HAL;UCK1;MC1R;ALDH18A1;FBXL4;PAM;ITM2C;AHCTF1;PTPRS;GMEB2;HEXB;MED1…
RUNX1 22343733 ChIP-Seq PBMC Human BoneMarrow	190/748	0.0027266	0.00406306	0	0	1.2793	7.55389	GLTP;IFITM3;GALNT16;UBXN2A;ZWILCH;CSE1L;ITSN1;DNHD1;SLC4A5;NUDT3;MYLK;SMC2;HID1;TMEM143;PSMD6;STK11;CCND3;IGLON5;SESN1;PHYHD1;HOXA3;KPNA4;FBXO6;UBAP2L;CAPN1;PLEKHJ1;SRRM3;KCNH4;PCID2;RBFOX2;DSCAM;MIGA1;CSGALNACT2;METTL3;DNTTIP2;ARMC8;P3H3;POLRMT;ASRGL1;FOXP1;PIAS1;RNF41;FNDC5;MORF4L1;SOAT1;RPL7L1;MXRA8;VDAC3;ANAPC5;FKBP9;TBC1D23;RRAD;FLII;MTTP;ECSCR;GLIS3;LTBP2;PIK3R1;HNRNPLL;DTX4;LRRC55;LTBP1;UB…
TAL1 26923725 Chip-Seq HPCs Mouse	343/1420	0.00278337	0.00413951	0	0	1.20112	7.06749	CDA;IPO11;FAAH;SLC35B4;RPL31;PANK1;ITSN1;LDLRAD3;CBLB;SMC6;GPATCH8;SMC2;SCAMP5;TIAL1;ZC3H12A;MYB;NAMPT;MAGOH;LONP1;PSMD1;EPC2;FBXO6;THSD7A;FBXO8;GOLGA7;CHGB;FNBP4;EPHA5;MBNL1;FBXO2;NSMCE2;CMC1;MTUS1;SND1;LARS2;TIAM1;DEPDC1B;BIN1;FEZ2;MYL3;CRYZL1;TMEM126B;TRIM16;ZFPM2;PI4K2A;COPS7B;GATA4;PCDH17;MTDH;PRPSAP1;FXR1;SNX4;OTOA;PRPSAP2;RAB11FIP1;RNF216;CHST11;TSPAN9;PCBP1;BLOC1S2;DHX36;CEP70;HIVEP1;KCNN…
SMAD4 21741376 ChIP-Seq HESCs Human	442/1862	0.00279284	0.00414545	0	0	1.17642	6.91817	CYFIP1;SLC4A1AP;ENO1;TSKU;HTR6;PSMD6;ZMIZ1;MYC;MYB;AP1S2;PIP4K2B;CDK5RAP3;PKNOX2;FNBP4;STARD4;ACOT8;CSNK2A1;UNC5C;ISL1;GTPBP4;BCR;PARD3;ZSCAN22;UNC50;AGTR1;MTMR2;ABCB4;MAPKAP1;GATA4;GATA3;SDSL;SLC5A3;OAZ2;PRDX5;RNF213;RDH10;ADAMTS17;RDH13;ST3GAL2;S100A10;JAG2;PRELID2;PHC2;NDFIP1;FZD2;JUND;CADM1;MCAM;LRBA;PBX2;UPF3A;MLLT10;EHD3;FAM135B;UCK2;CPEB1;HNRNPF;HNRNPD;SFXN1;CPEB3;CPEB4;GABRB3;SETD2;ARF1;H…
SMAD4 21741376 ChIP-Seq EPCs Human	384/1603	0.0028441	0.00421328	0	0	1.18908	6.97101	LTV1;NCKAP1;RPL31;RAPH1;ENO1;ACTB;GPATCH8;SLC4A5;BACH2;GLS;UBE2L3;RPS6KA3;PSMD6;NUB1;ZNF608;UBASH3B;MYC;NAMPT;GOLGA1;AP1S2;HABP4;ATXN7L1;SOX9;CCNL1;CCDC93;GOLGA7;EPHB4;EARS2;ALG8;STARD4;WSB1;CSNK2A1;ARL15;ATG10;UNC5C;ACTN4;MYO7A;ARMC8;ISL1;GTPBP4;TIAM2;TIAM1;PPP1R3B;PARD3;TLN2;BCORL1;ASTN2;ZFPM2;ZBTB8A;TMEM63B;EPHA10;RPN2;STXBP1;MAPKAP1;TSHZ1;GATA4;GATA3;IQGAP1;VPS26B;OAZ2;GLG1;GMCL1;BRIP1;RIC8B;…
AHR 22903824 ChIP-Seq MCF-7 Human	150/577	0.0028882	0.00427025	0	0	1.31817	7.70749	RPL3;TRIO;HSF2BP;MSI2;DCAF7;TSKU;EDC3;IGF1R;ZNF608;NRCAM;MACROD2;ATXN7L1;CSNK1G3;SUPT16H;FBXW8;DSCAM;FBXW7;FNDC3B;FRMD4A;CDKAL1;SLC30A1;DICER1;RUNX2;FOXP1;SLC5A6;PSPC1;SIDT1;TLN2;BCORL1;OBSL1;SHC4;ZCCHC8;IGSF3;MAPKAP1;TMTC2;CD99L2;PIK3R1;FHIT;FBLN2;GLG1;FXR1;PGS1;TMEM123;CHST11;PCBP3;RRS1;PLEK2;BMF;MPDZ;SRGAP1;SPTBN1;SRPK2;GSTM3;PRELID2;F8A1;PTPRN2;AUTS2;RASSF8;NR2F2;FOXN3;LSM3;ZWINT;DLG2;BCL6;NB…
CDX2 19796622 ChIP-Seq MESCs Mouse	72/252	0.00321593	0.00474553	0	0	1.49657	8.58975	CDA;CLIC4;TRIO;SLC44A1;ATP8A1;CNRIP1;ITGB3;MPV17L;GRIK3;EFCAB5;PIK3CB;SOBP;RAB22A;SLC8A1;HOXA10;SYNPR;HOXA9;SLK;ADAMTS3;SPTLC2;CDH2;SCRN1;HOXA3;ITGAV;CAPN1;HOXA7;VAV3;CACNA2D1;ANKRD44;MAGI3;ABCC5;ERN1;MYL6;DOK4;NAV3;TNNT3;VDAC3;VCL;TPH2;CUL3;AKAP6;ZBTB44;PLD1;STK33;OXCT1;CEP70;HOXC4;HOXC9;ST3GAL3;JAM3;OSBPL8;MGAM;CADM1;ZBTB10;HELZ;DDHD1;MRPL23;FBXO32;SMARCA2;SGPP1;PTPRB;NIN;PAN3;SCCPDH;FABP5;BCL6…
PCGF4 22325352 ChIP-Seq 293T-Rex Human	381/1594	0.00342452	0.0050435	0	0	1.1852	6.72811	CDA;NCKAP1;FAAH;AHCYL1;LPGAT1;ZFYVE9;MYT1L;RPL31;GORAB;IPP;RAPH1;HNRNPU;HNRNPR;SMC6;ENO1;DCAF6;HTR6;PSMD6;CNST;AKT3;ZC3H12A;MAGOH;STMN1;EPC2;FBXO6;CCDC93;IER5;EPHA5;DDX18;PRKAB2;MECR;FBXO2;DNTTIP2;UNC5C;HPCAL4;SRRM1;FNDC5;SOAT1;ZSCAN20;BIN1;FEZ2;MXRA8;PADI4;KCTD18;MMADHC;MACF1;ZBTB8A;TMEM87B;EPHA10;EPAS1;SLC45A1;PRAMEF11;PRAMEF10;PRKCZ;ZMPSTE24;TGOLN2;PRAMEF12;ZNHIT6;PRDX1;MIER1;SFN;HIVEP3;KCNN3;…
DMRT1 21621532 ChIP-ChIP FETAL Ovary	30/88	0.00343184	0.00504448	0	0	1.9309	10.9572	SHC1;PHF1;SRF;DCUN1D1;TWF1;RNF5;MRPL2;ABLIM1;GUK1;SIX5;EPB41L3;EP300;LONP2;PMS2;PATZ1;SIL1;BTBD19;DMPK;ALG2;SLC39A10;VWA3B;TSN;RNF146;ACLY;SON;TTLL4;NFX1;RPL7L1;BHLHE40;GART
PHF8 20622854 ChIP-Seq HELA Human	378/1581	0.00348199	0.00510827	0	0	1.18553	6.71028	FAAH;TMEM41B;ZFYVE9;MAML1;MYT1L;WIPF2;PITPNB;ZDHHC6;GHITM;TXNDC15;PWP1;ACTB;GPATCH8;SLC4A5;IKZF5;SMC2;RPS15;TIAL1;PCMT1;ZC3H12A;STMN1;SEPHS1;ANKS1A;JUNB;VPS39;EARS2;AGFG2;CHID1;SRRM3;MED1;SMARCC1;SMARCC2;SLC35C1;ENTPD6;DNTTIP1;ENTPD7;CMBL;GTPBP2;TMEM80;CDC40;GTPBP4;ASRGL1;STX1B;AFG3L2;MTAP;CDC34;BIN1;SARNP;PSME4;TYRO3;PRR18;SIK2;RBCK1;GRID2IP;ABCB1;ANAPC16;EPHA10;SHMT1;FLII;PLA2G3;TWF1;MST1R;PRDM…
CDX2 20551321 ChIP-Seq CACO-2 Human	98/360	0.00353187	0.00517142	0	0	1.40084	7.90905	TRIO;RAPH1;MSI2;GLS;ACTG1;ZNF608;ABHD11;POFUT1;MYC;DPYSL3;HOXA3;FBXO3;CCNL1;IER5;PITX1;CDK5RAP3;UNC5B;MED9;ATP11B;ACTN4;ALG10;FOXP1;MYCN;BIN1;UBIAD1;IGSF3;SAR1B;COPS7B;ARHGAP17;UBR2;PIK3R1;DHX35;HOXC4;PLCG1;PPARGC1B;SPTBN1;MGAM;PTPRN2;PNPT1;GADD45A;IDH1;NR2F2;MRPL23;PRDX6;RPS26;PARP11;COPS2;DLG5;ID1;CALM2;NFE2L2;GMEB2;CITED2;SNAP23;TNFAIP3;TCF20;ARHGEF10L;SIPA1L3;HK1;EEA1;MRPL3;HINT1;ATIC;RBM34;G…
ELF1 17652178 ChIP-ChIP JURKAT Human	31/92	0.0036278	0.00530163	0	0	1.89722	10.6607	SLBP;CCNK;DDX49;GOLT1B;RBM8A;ZDHHC6;TTF1;GTF2E1;RBM3;CYB5R4;NCLN;ZMAT2;SNRPB2;TNPO3;IGBP1;TTC14;XRCC4;UBE4A;YWHAZ;TOPORS;MEIS1;NFIA;TAOK3;DNAJA3;ATG4C;RBMS1;ERH;UQCRC2;CORO7;RAPGEF6;MON1B
PPAR 26484153 Chip-Seq NCI-H1993 Human	234/945	0.00374261	0.00545887	0	0	1.23753	6.91527	LTV1;CYFIP1;AHCYL1;TRIO;SLC35B4;MAML2;POP1;MAML1;RPL31;CBLB;HSF2BP;SLC4A5;MYLK;GCSH;COMTD1;NAMPT;TRIM25;ATXN7L1;SOX9;AGFG1;WSB1;ECH1;NSMCE2;FNDC3B;MTUS1;MED9;ACSL3;FAM133B;PADI4;KCTD18;ALG10B;MTMR2;EPAS1;SLC45A1;PGS1;CYB5R3;RNF213;ZNF706;MIER3;ZBTB7B;KCNN4;PPARGC1B;CEP78;HACE1;INTS1;CHKA;CADM2;GADD45A;SIAH1;IFFO2;RASSF8;NR1D2;NR2F2;STAM;PRDX6;PBX1;NR2F6;SLC6A6;PPFIBP2;MEX3A;WNK2;NRP1;NRP2;CDKN1A;…
SOX2 18555785 ChIP-Seq MESCs Mouse	99/365	0.00379921	0.00553077	0	0	1.39383	7.76778	IFITM2;CCNC;TTF1;GLS;TRIM28;STMN1;ARL6IP5;JUNB;PPP1R16B;ALG8;RPS9;RPL21;FBXW10;ATG10;THOC1;MYCN;ANAPC5;TSSK3;LLGL1;ABCG1;NOTCH1;DHX8;CSTF3;NID2;SUPT6H;ZFP36L1;SOCS3;PORCN;STK35;KCNN2;BMF;CTSA;FZD2;PHC1;GADD45A;XRCC5;KLHL24;RPS26;CLK1;UCK2;FUBP1;PKIA;SP3;CALM3;SFXN1;RPS21;PHTF2;CITED2;CHD7;GRIK3;NRARP;SHF;TRIM8;ACP6;SUMO2;JARID2;TOP3B;GPX4;SPHK2;SSR2;SLC39A10;ETV1;FOS;WIPI2;IL17RD;KLF16;ZFP90;ETV6…
CDKN2AIP 20523734 ChIP-Seq CORTICAL Neurons	32/96	0.00381245	0.00553939	0	0	1.86671	10.3966	PTPRS;MAML2;DTX4;FHIT;EIF4ENIF1;NUB1;CYB5R3;NCLN;NUDCD1;YWHAQ;AP1G1;MARK3;CDK5RAP3;IP6K2;PIAS4;TSPYL2;SRPK2;MAP3K3;NPM1;DSCAM;GPR108;TPM1;FBXL18;SRP68;CORO2B;SLC8A3;TM9SF1;PRKAR1A;CROCC;CNOT3;SOS1;TOX
ETV1 20927104 ChIP-Seq GIST48 Human	379/1588	0.00387047	0.00561293	0	0	1.18259	6.56854	CDA;FAAH;AHCYL1;LPGAT1;ZFYVE9;MYT1L;GORAB;IPP;HNRNPU;HNRNPR;GCC2;SMC6;ENO1;DCAF6;HTR6;AKT3;ZC3H12A;MAGOH;STMN1;EPC2;FBXO6;CCDC93;IER5;PRKAB2;MECR;NUP210;FBXO2;PRAMEF20;DNTTIP2;HPCAL4;SRRM1;FNDC5;SOAT1;ZSCAN20;BIN1;PSME4;MXRA8;PADI4;KCTD18;MACF1;ZBTB8A;EPHA10;IGSF3;EPAS1;SLC45A1;PRAMEF11;PRAMEF10;PRKCZ;ZMPSTE24;PRAMEF17;PRAMEF19;PRAMEF12;PRAMEF15;ZNHIT6;PRAMEF14;MIER1;SFN;HIVEP3;KCNN3;FAM43B;ST3GA…
RING1B 27294783 Chip-Seq ESCs Mouse	393/1651	0.00393295	0.00569263	0	0	1.17882	6.52872	GLS;ZDBF2;COMTD1;HTR6;SAMD14;HOXA9;DPYSL5;ZMIZ1;MYC;NAMPT;MYB;HOXA7;IER5;CDK5RAP3;PKNOX2;DDX18;GABARAPL2;HES6;UNC5B;ISL1;BCR;BCAN;PRKD2;PRR18;ANAPC16;GATA4;AGAP3;PCDHA1;PCDHA5;RRS1;PLEK2;ZBTB7B;HOXC9;NKX2-5;PPARGC1B;NGFR;WNT10B;FZD3;FZD2;CADM1;CADM2;LRBA;NR2F1;NR2F2;NR1D1;PRDX6;PBX1;FAM135A;REL;PAM;RNF220;ARHGAP9;GABRB3;SHF;C1QTNF4;DSTYK;ATIC;NHSL1;UBL3;HEY1;NEFL;EMB;NEFH;DUSP4;CNOT6L;SLC39A10;SI…
ADNP 35650610 ChIP-Seq mESC Mouse Stem Autism	121/458	0.0039609	0.00572214	0	0	1.34565	7.44319	CHIC2;SLC27A1;SLC4A1AP;SLC35B4;IHO1;EHMT2;FRY;PHRF1;LCLAT1;NUDT3;SYDE2;HOXA9;SLK;KAT5;RNF111;PKNOX2;BORCS5;COG7;CSNK2A1;GTF3A;MTUS2;ALG12;ANK3;CDYL;FOXP4;BCR;TIAM1;OLFM2;KAT6B;ZSCAN21;UBE2V2;TBC1D23;PPIA;MACF1;RPS19BP1;NXPH3;FUT11;TOR1AIP2;ITPR3;NRF1;HNRNPLL;SNX4;ZFP57;RAB11FIP1;VTI1A;ATP6V0A1;SURF1;CPSF7;NIBAN2;KLHL25;CEP350;GOT2;PPFIBP2;STK25;WNK2;SFXN3;CALU;PLXNB2;COX20;ADK;ARRB1;NRARP;LITAF;S…
GATA1 30185409 ChIP-Seq K562 Mouse BoneMarrow Leukemia	202/810	0.00489666	0.00706051	0	0	1.24784	6.63753	USP6NL;LTV1;ISCA1;PANK2;LGALSL;ZDHHC7;TSKU;RRP8;SLC4A5;DCAF6;ELK4;ZNF608;MYC;PIEZO1;KAT7;CHID1;ARL15;IMP3;NSMCE2;TINF2;ACSL6;CMBL;BCR;CDC34;CCNY;BOLA3;EZR;ZFPM2;OBSL1;MACF1;URI1;SLC22A5;EPAS1;ZC3HAV1;HNRNPLL;GMCL1;NEU3;HMGXB4;EPB41L1;DHX35;TSPAN7;HIVEP1;HIVEP3;PLEK2;ST3GAL2;STAT5A;PRELID2;FZD3;NDFIP1;PMM1;GADD45A;MRPL27;MTHFR;CELA1;NR2F2;MRPL23;TPBGL;PRRC2B;TBL2;HNRNPF;AGO2;CCSER2;TMCC2;NDUFAF1;C…
NMYC 18555785 Chip-Seq ESCs Mouse	360/1510	0.00515151	0.00741386	0	0	1.17991	6.21631	USP6NL;MAPKBP1;SLC23A2;NCKAP1;AHCYL1;LPGAT1;ZFYVE9;RPL31;RPL34;GORAB;RAPH1;HNRNPU;LDLRAD3;HNRNPR;DCAF6;GLS;ZDBF2;ELK4;CNST;AKT3;GOLGA1;MAGOH;PSMD1;FBXO3;EPC2;SEPHS1;CCDC93;IER5;VPS39;CHGB;AGFG1;PAQR8;NUP214;DDX18;AQR;CSNK2A1;ENTPD6;ARMC9;YOD1;SOAT1;LACTB2;UNC50;KCNQ2;TYRO3;KCNQ5;RBCK1;KCTD18;MMADHC;BLZF1;TMEM87B;RPN2;IGSF3;SLC45A1;MAPKAP1;CSTF3;STXBP1;COPS7B;GATA3;RTF1;PRDM11;GIGYF2;IGSF9;CYB5R1;…
SOX2 22085726 ChIP-Seq NPCs Mouse	341/1430	0.00630824	0.00906136	0	0	1.17939	5.97465	SLC35B3;IFITM1;PANK2;AHCYL1;RCBTB2;GLS;ELK4;SYNPR;TRIM28;DPYSL5;PSMD5;WDR93;DHX57;MYC;MYB;MAGOH;LONP1;EPC1;FBXO3;CCNL1;PKNOX2;CDK5RAP2;DDX18;ACOT8;SMARCC2;ECH1;TMEM80;ASRGL1;FAM133B;CDC34;ZSCAN20;PPP1R3B;PADI4;SIK2;MAPKAP1;STC1;CD99L2;TRMT2A;AGAP3;GATA3;RTF1;LIAS;ZMPSTE24;PRPSAP1;CYB5R3;PCBP4;DHX35;DYM;SURF6;ST3GAL6;PCK2;SRPK2;MYH7B;NGFR;PHC2;HACE1;FZD2;ICMT;CADM1;JUP;PMM1;XRCC5;LRBA;EDEM2;ERLIN1…
GATA3 26560356 Chip-Seq TH1 Human	365/1539	0.00672899	0.00964743	0	0	1.17143	5.85869	LTV1;RPL30;KDELR1;TXNDC15;SLC4A5;GLS;COMTD1;RPL18A;AKT3;CCNL1;GOLGA7;TBC1D22B;PKNOX2;SEC63;AGFG1;CHID1;PAQR8;CSNK2A1;NGDN;WDR73;MFSD11;EML2;GCAT;MED7;SLC5A6;LARS2;PPP1R3F;IFT88;PPA1;PPP1R3B;FEZ2;ZSCAN21;CRYZL1;AGTR1;KCNQ3;TYRO3;CCDC86;MPPE1;TMEM126B;CBLL1;MTMR2;SLC22A5;DHX8;SAR1B;PRKDC;RPN1;PRAMEF10;SLAIN1;HIF1A;TGOLN2;SYNGR1;RNF213;RAB11FIP1;RNF216;ZNF706;BLOC1S2;DHX35;AMZ2;PLCG1;KCNN4;HMOX2;CEP…
TP63 23658742 ChIP-Seq EP156T Human	673/2937	0.00728361	0.0104229	0	0	1.12591	5.54186	TRIO;MAML2;ZFYVE9;RAPH1;XYLT1;SMC6;ENO1;SLC4A4;BACH1;TSKU;BACH2;ALKBH8;ELK3;ELK4;NYNRIN;SCAMP5;COMTD1;UBASH3B;ZMIZ1;MYC;ZC3H12A;MYB;IER5;CDK5RAP2;NUP214;PRKAB2;STARD4;UNC13A;UNC5B;ARMC9;MED7;BCR;MTAP;MTHFD1;PARD3;FAR1;ASTN2;PI4K2A;MTMR1;PRKDC;FIGNL2;GATA4;ZC3HAV1;AGAP3;IQGAP1;SLC5A3;HIF1A;CHST11;MYO6;SFN;ST3GAL6;RDH13;PLCG1;HMOX2;ATG5;LHPP;ST3GAL3;NGFR;JUP;ERLIN1;MRPL27;TRIP4;NR1D2;CDC7;INO80;NR2…
TOP2B 26459242 ChIP-Seq MCF-7 Human	372/1575	0.00804647	0.0114861	0	0	1.1649	5.61776	LTV1;SLC35B3;AHCYL2;SLC35B4;CMAS;XYLT1;LDLRAD3;CBLB;SMC6;GHITM;MKI67;BACH1;NUDT3;BACH2;SMC2;MYLK;DCAF6;ZNF608;UBASH3B;NAMPT;ARL6IP5;ATXN7L1;THSD7A;BSN;FBXO8;SEPHS1;CCDC93;IER5;GOLGA7;SEC63;EPHA5;PAQR8;ABT1;GABARAPL2;STARD4;NSMCE2;ATG10;ISL1;SND1;FAM133B;LARS2;EML5;IFT88;PPP1R3B;BIN1;MAP1B;PARD3;ZSCAN21;KCNQ3;SUCLG2;KCNQ5;TMEM126B;ASTN2;ZFPM2;CBLL1;TPH2;EPAS1;ABCB4;TSHZ1;DCUN1D4;GATA4;GATA3;PIK3R1…
KLF5 20875108 ChIP-Seq MESCs Mouse	376/1593	0.00805694	0.0114861	0	0	1.16397	5.61175	CPNE9;MAPKBP1;TRIO;ZNF292;DIXDC1;XYLT1;DNHD1;CBLB;MRGPRE;MKI67;ANTXR2;TSKU;SLC4A5;BACH2;ALKBH8;RCBTB2;NYNRIN;RPS14;RPS6KA6;ZNF608;CREB3L2;FBXO3;ATXN7L1;THSD7A;PELO;IER5;ZNF169;XYLB;EARS2;CDK5RAP2;EPHA5;DDX18;ALG8;ZFP3;NSMCE2;MTAP;ARMC5;PPP1R3B;CLNS1A;CCDC86;ATF7;TRIM16;ANKK1;DUS3L;MMADHC;RNF122;TPH2;MACF1;ZNF395;MTMR2;ANAPC16;DCUN1D5;EPHA10;PRKDC;ABCB4;FBF1;MRPL16;SUPT4H1;GATA4;ADAMTS10;ZMPSTE24;…
FOXM1 26456572 ChIP-Seq MCF-7 Human	376/1595	0.0086906	0.0123661	0	0	1.1619	5.51381	PANK3;AHCYL1;MAML2;ZNF292;ITSN1;RAPH1;LDLRAD3;CBLB;ZDHHC7;HSF2BP;MKI67;SLC4A4;TSKU;GLS;PSMD9;COMTD1;HERC3;CNST;ZNF608;MYC;AKT3;NAMPT;CREB3L2;MYB;KDR;DZIP1L;TRIM25;LONP2;CPNE3;ATXN7L1;THSD7A;SOX9;ACAD11;SIL1;IER5;SLC35C1;ENTPD6;ARMC9;FNDC3B;MED9;YOD1;ANK3;ACSL3;TIAM1;DEPDC1B;FEZ2;UNC50;PSME4;AGTR1;SUCLG2;PADI4;SLC22A4;CDC42SE1;MACF1;MAPKAP1;PLA2G3;TMTC2;PIK3R1;PGS1;TGOLN2;PTDSS1;CHST11;CEP70;MYO6;…
HOXB7 26014856 ChIP-Seq BT474 Human	371/1573	0.00884663	0.0125645	0	0	1.16252	5.49605	SLC23A2;AHCYL1;CCNI;TMEM41B;RPL31;ZNF292;RAPH1;CBLB;GCC2;ZFYVE1;RRP8;SCAMP5;COMTD1;ZFYVE26;CNST;DPYSL3;HOXA3;TRIM25;LONP2;PIP4K2B;SEPHS1;IER5;TBC1D10B;SKP1;TSPYL2;COG7;ACTN1;ENTPD6;NSMCE2;ARMC9;ATG10;CSNK1D;ESCO2;ACSL3;PHKA2;ASRGL1;PRKAR1A;BIN1;PSME4;CCDC86;OBSL1;PFN2;ZNF395;ZBTB8A;ANAPC16;MAGED1;DCUN1D1;FIGNL2;GSPT1;OAZ2;GLG1;MTDH;OTOA;DHX32;CHST11;ZNHIT3;DHX34;MYO6;VPS11;HMOX1;PLCG1;ARGLU1;ST3G…
LMO2 26923725 Chip-Seq MACROPHAGESS Mouse	92/346	0.00906743	0.012854	0	0	1.35523	6.37374	GABRB3;SETD5;AHCYL2;CCNJ;WIPF2;ZC3H3;ITSN1;GDI2;POMT1;HNRNPR;LDLRAD3;KIF11;SIPA1L3;BICD2;DCAF6;RCBTB2;PSMD9;CHCHD3;POFUT1;ZC3H12A;DZIP1L;EFHD2;RNF150;CCNL1;SIL1;SLC39A1;GABPA;GARNL3;RBM17;HSBP1;MRPS25;ARRDC3;RHOB;FANCD2;ATF7;TMEM126B;SYNC;PLEC;MACF1;DDX6;NFAT5;DCUN1D5;CCDC24;PLAG1;MAPKAP1;ATL2;KLHL17;CAMK2A;KLHL12;HSD17B12;RNF4;GMCL1;HDAC7;NEURL1B;CACNA1I;ABLIM2;PSMB2;STK35;KCTD20;PCBP1;MGAT5B;SM…
CIITA 18437201 ChIP-ChIP Raji B And iDC Human	16/42	0.00914293	0.0129368	0	0	2.29432	10.7713	ZFAND3;COG5;PLOD3;CACYBP;MRPL47;ENO1;FOS;ECSIT;MYLK;C4A;NIN;CNOT7;MSH3;PSMA2;RBM12B;AP1S2
VDR 23401126 ChIP-Seq LCL-AND-THP1 Human	60/213	0.00920169	0.0129957	0	0	1.46554	6.871	XYLT1;ARID4A;TNFAIP1;PHF8;ZMIZ1;PIEZO1;PHGDH;THSD7A;NEFH;SCYL2;SEMA6B;TLE4;RBM15;TBP;MAGI3;ITPK1;ENTPD7;FRMD4A;SORCS2;DMRTA2;CRYZL1;PITPNM2;IRF5;PABPC1;BCAT1;DSCAML1;SFT2D1;SLC25A4;TRIM56;PTGER4;ANP32A;SEZ6;CACNA1C;ASAP2;APCDD1;RNF5;EXOSC7;PPP1R2;PSMB1;OTOF;IGFBP7;HIVEP2;FNIP1;RELT;BEND5;TRAPPC3;VDR;CKMT1A;NMNAT2;FOXN3;DCLK1;PTK2;SULF2;PPFIBP2;STK24;GOLGB1;SFXN3;TRIP12;SERINC2;ITM2C
SPI1 20517297 ChIP-Seq HL60 Human	240/990	0.00951073	0.0134071	0	0	1.20194	5.59544	IFITM3;SLC4A1AP;KDELR1;MAML1;ZNF292;SMC6;ACTB;CCAR1;RRP9;RPS14;HERC3;IGLON5;DHX57;MAGOH;AP1S2;TRIM25;FBXO6;FBXO8;HOXA7;JUNB;CDK5RAP2;SMARCC2;FBXO2;MYO7A;HPCAL4;FNDC5;STX1B;SUCLG2;PADI4;EZR;PIF1;SLBP;MTMR2;SAR1A;TSHZ1;MTMR4;ADAMTS10;TRPM2;SYNGR1;RRAS;DPH1;KCNN1;HIVEP3;HIVEP2;FAM43B;TRPM5;CEP78;MYH7B;ZNF384;PRPF38A;FZD2;JUND;PHC1;NR2F6;SRPK1;ZBTB6;GIPC1;CALU;OGDH;FARSB;CLIC4;DIS3L;PRKAG2;MAGT1;IER3…
RUNX 20019798 ChIP-Seq JUKART Human	129/505	0.00987292	0.0138918	0	0	1.28507	5.93438	RPL4;RPL34;RTKN2;XYLT1;MSI2;BACH2;RCBTB2;CCND3;CHEK2;DENND5A;IER5;PELO;XYLB;ZNF287;PPP1R16B;TLE4;PAQR8;CSNK1G3;MBNL1;SLC38A1;MAP2K2;FBXW7;ACSL6;MED9;FRMD4A;FOXP4;RUNX2;FOXP1;FAM133B;TIAM1;MYCN;PRKD2;VCL;NSMAF;MACF1;RNASEH2B;AKNA;EPAS1;TRMT2A;GATA3;PIK3R1;GLG1;FXR1;CHST11;PCBP3;ZNF706;ADAMTS17;HIVEP3;ST3GAL2;PLXNA4;SPTBN1;ATP6V0A1;SRPK2;UBE2F;HACE1;NDFIP1;GPR12;SMURF2;HSPA4;ZBTB16;PTCH1;TNFRSF10C;…
BCL11B 21912641 ChIP-Seq STHDH STRIUM Mouse	13/32	0.00991222	0.0139212	0	0	2.55024	11.7668	DDX28;SUN1;PDE4D;FAF2;WDR41;ADAM11;FHIT;RLF;FOXP1;TMX4;MSH3;UBTD1;LDLR
ISL1 30127528 ChIP-Seq BE2C Human Brain Neuroblastoma	191/776	0.0105438	0.0147808	0	0	1.2248	5.57557	VEZT;CRTC2;STEAP3;TRIO;DENND5B;MYT1L;UBE3B;ANTXR2;MARCHF11;ETS2;SLC8A1;ALKBH8;ZDBF2;DOCK10;LAPTM4B;ABHD13;RPS6KA3;NUB1;ZNF608;CREB3L2;POGZ;CEP250;NRCAM;THSD7A;SLC12A8;PCDHAC2;CDK5RAP2;PAQR8;TLE4;MAP2K4;PCID2;RBFOX2;MAGI3;VPS33B;ACOT11;TPM1;CASK;ADGRA3;KNL1;FOXP1;TMX4;PLPP4;LIX1;BIN1;TRIM16;GEMIN8;TOX;OBI1;INO80C;TPH2;MACF1;CHRNA3;ABCB1;PAXIP1;DIPK1A;ANAPC16;USP53;MAGED1;ARHGEF28;UBA5;MAPKAP1;COPS…
GATA3 22897851 ChIP-Seq JUKARTE6-1 Human	373/1587	0.010662	0.0149177	0	0	1.15687	5.25344	CPNE9;SLC23A2;PANK2;CCNJ;LPGAT1;TMEM41B;PITPNB;ZNF292;IPP;RAPH1;ZDHHC6;HNRNPR;SLC4A2;IFI30;GPATCH8;ZDHHC3;BACH2;UBE2L3;PCMT1;TRIM28;DPYSL5;DPYSL3;GOLGA1;ZNF845;CKMT1B;RPL35;FBXO6;PKNOX2;CHID1;PAQR8;ALG8;SMARCC2;WSB1;CSNK2A1;RPL21;ALG2;ARMC9;MTUS2;SND1;ASRGL1;RUNX2;MED7;BCR;FAM133B;NINJ1;ZSCAN21;ATF7;TLN2;PFN2;PIF1;ZNF395;ZBTB8A;EPAS1;STXBP1;RPN1;PIK3R1;VPS26B;PRAMEF19;RAB11FIP1;ANKH;ZNF706;CHST11…
JUN 21703547 ChIP-Seq K562 Human	288/1206	0.0106808	0.0149177	0	0	1.17935	5.35343	CPNE8;SLC23A2;SLC35B4;MAML1;MYT1L;PANK1;POP4;ANTXR2;MYLK;RPS6KA3;HERC2;MYC;DPYSL3;MYB;DZIP1L;BSN;CCNL1;IER5;ZNF169;SMARCC1;WSB1;NSMCE2;SND1;DEPDC1B;MAP1B;FEZ2;KCNQ3;SUCLG2;KCNQ5;ASTN2;ALG10B;MACF1;ABCB1;EPAS1;PRKDC;ABCB4;GATA3;PIK3R1;APCDD1;PCDH17;GJC1;DHX32;EPB41L2;MYO6;CEP70;GSG1L;SCAP;RDH13;EDEM3;GPR12;TGDS;LRBA;RANBP17;ST8SIA3;SLC16A12;SMARCA2;EXT1;UCK2;EHD3;UCK1;PKIA;ID4;SFXN1;NOL10;CHRFAM7A…
NFE2L2 22581777 ChIP-Seq LYMPHOBLASTOID Human	110/425	0.0109705	0.0152941	0	0	1.30713	5.8985	MAML2;CWC25;CWC27;BACH2;PSMD6;PSMD4;KAT5;DHX57;NEK1;PIEZO1;DENND5A;SEPHS1;SLC12A8;KCMF1;TLE4;GABARAPL1;CEP135;FNDC3B;DYRK1A;ACTN4;CDYL;PGD;SRRM1;ADAM17;KAT6B;ASTN2;PPP1R37;ABHD4;ANP32A;MAPKAP1;DCUN1D4;ITPR2;DCUN1D2;GTF2E2;APOO;PRPSAP2;RNF213;IRAK1;MIER1;KCNN1;KIF3C;NDUFV2;MPDZ;ST3GAL2;CADM1;SURF4;NR1D1;NR2F2;CORO2B;SMARCA4;GRHPR;LHX1;AAK1;IFT27;SFXN5;NFE2L1;FGF11;CDKN1A;RNF11;SLC35F3;ONECUT3;SETD…
VDR 24787735 ChIP-Seq THP-1 Human	165/663	0.0110378	0.0153596	0	0	1.24206	5.59727	LPGAT1;IRS1;HNRNPU;XYLT1;ARID4A;RPL10A;NUDT3;CNST;ZNF608;UBASH3B;ZMIZ1;CCNL1;IER5;CCDC93;CDKL2;SEMA6B;TLE4;EPHA5;STARD4;WSB1;FBXW11;CMC1;GTF3A;ACTN4;FOXP4;ILF2;PIAS1;PPP1R3B;PSPC1;CRYZL1;NINJ1;KCNQ3;KCNQ5;TMEM126B;TOX;FKBP5;FTL;ABCB4;CUL2;IREB2;ITPR1;FOXO3;MTMR7;SEL1L3;TMEM123;FGGY;ZNF706;GRK5;PSAP;HIVEP1;SLC38A6;OTOF;IGFBP7;HIVEP3;LTA4H;LONRF1;PPARGC1B;ST3GAL3;PHF10;LRRC61;FOXN3;GPN1;CORO2B;LSM3…
FOXM1 32153563 ChIP-Seq SKOV3 Human Ovary OvarianCancer	45/154	0.0113084	0.0156836	0	0	1.54167	6.91007	LMBR1L;CDA;IFITM1;PFKFB4;CALCOCO1;NRP2;NARF;ITGB4;TUSC2;MKI67;PKMYT1;RRP9;SLC9A1;FADS2;GYS1;HEY1;FAM162A;ZC3H12A;UCP2;ANXA7;BMF;KCNN4;FADS1;QSER1;CHGA;KLHDC3;EGLN3;TRAPPC1;UNC5B;GADD45A;ITGA3;BNIP3;ARRDC3;MYOF;MX1;ASRGL1;SULF2;TSPAN15;DLC1;CCNG1;ADAM9;FKBP9;DHCR7;PLCD3;R3HDM1
ESR2 21235772 ChIP-Seq MCF-7 Human	97/370	0.0113121	0.0156836	0	0	1.32941	5.95828	IRS1;CTNND2;ARID4B;CELSR2;EDC3;MYC;MYB;CAPN5;SOX9;JUNB;PIAS4;PIAS3;WSB1;DSCAM;ANK3;TOM1L2;CDC34;MTCP1;TLN2;FKBP4;SQSTM1;ZCCHC8;MACF1;METTL2A;IGSF9;FXR1;SEC14L2;SDCBP;SOCS3;PODXL;BAG1;BMF;RALGDS;PACSIN1;GSTM3;OSBPL7;TGFB2;HSPA4;WFS1;GREB1;ANKRD23;ASPSCR1;IFT122;SMARCA2;SRPK1;ISG20;PPFIBP2;NBEA;ACER3;RET;ARRB1;LAMC1;HK1;CSRP1;HEY1;C1QTNF6;ZNF385A;ZNF365;DENND2D;SLC2A10;ABCC5;WIPI1;EPS15L1;RHOB;BACE…
CEBPD 23245923 ChIP-Seq MEFs Mouse	107/413	0.0116325	0.0160983	0	0	1.30869	5.82886	USP6NL;CPNE8;MAML2;ZFAND3;CTNND2;ZFAND6;CBLB;CCNC;BACH1;LCLAT1;MYLK;AKT3;SLC12A8;NUDT12;TLE4;MBNL1;RBFOX2;FBXW11;MAGI3;DYRK1A;MTUS1;UNC5C;ANK3;FOXP1;MORF4L1;HNRNPUL2;PARD3;WDFY3;ZFPM2;CGGBP1;MMADHC;ATP6V1A;BLM;PSMD14;GATA3;FGGY;TTC21B;MIER1;N4BP1;TXNDC5;CDK19;CADM2;GADD45A;INTS2;NR2F1;LNPEP;NR2F2;PTK2;SRPK1;EXT1;SLC6A6;AHI1;NBEA;CILP;BHLHE40;REL;CPEB3;NFE2L2;RERE;NRP1;RNF11;BTG1;GMEB2;BMPR2;CITED…
FOXP2 21765815 ChIP-ChIP NEURO2A Mouse	179/726	0.0121311	0.0167577	0	0	1.22703	5.41363	CYFIP1;SLC4A1AP;RPL31;PANK1;GCC2;CELSR3;ELK3;GCSH;RPS6KA3;PSMD6;TRIM28;CREB3L2;MAGOH;TECTA;MAP2K2;NUP210;RPL21;CACNA2D1;STX7;ALG2;ENTPD7;MTUS1;CASK;DICER1;ISL1;GEM;PDIA4;CACNB3;MTHFD1;RPL7L1;PSME4;UNC50;TMEM126B;TBC1D23;MTMR2;PSMD12;TBC1D19;FECH;DCUN1D5;SLC45A1;CSTF3;GMPS;SPATA1;CACNA1A;GATA3;VPS26B;PIK3R1;CACNA1F;IGSF9;ZFP36L1;MBTD1;FUT8;PDCD10;BAG1;VPS11;KCNN1;ST3GAL6;PCDHA2;TBC1D15;SPECC1;UBE2…
RUNX2 22187159 ChIP-Seq PCA Human	622/2722	0.0122494	0.0168904	0	0	1.11946	4.92817	TRIO;MYT1L;PWWP2B;ITSN1;ENO1;MYLK;DPYSL5;DPYSL2;DPYSL3;ZC3H12A;MYB;DDX18;STARD4;WSB1;NUP210;RPL21;UNC5B;ZNF282;FNDC3B;LARS2;IFT88;PARD3;PRR18;MPPE1;ALG10B;RPN1;GATA3;IQGAP1;PRDM11;PRDM10;MTDH;RIC8B;RNF216;CHST11;EPB41L1;GAR1;GSG1L;VPS16;GSTM3;PHC2;ICMT;NDFIP1;PHC1;HACE1;CADM1;GPR12;CADM2;LRBA;RAB3IP;TRIP4;LNPEP;CDC7;ZNF34;SLC6A6;GLUD2;PPFIBP2;FAM135A;PKIA;HNRNPD;CHRFAM7A;CPEB3;CPEB2;MOCS2;BTG1;WD…
PU1 27457419 Chip-Seq LIVER Mouse	355/1510	0.0123572	0.017008	0	0	1.1566	5.08152	USP6NL;MAPKBP1;SLC23A2;NCKAP1;LPGAT1;RPL31;GORAB;RAPH1;HNRNPU;LDLRAD3;DCAF6;GLS;ZDBF2;ELK4;CNST;PSMD5;AKT3;GOLGA1;PSMD1;EPC2;SEPHS1;CCDC93;IER5;AGFG1;FNBP4;PAQR8;NUP214;HES6;DDX18;AQR;CSNK2A1;SLC35C1;ARMC9;YOD1;BCS1L;SOAT1;LACTB2;UNC50;KCNQ2;KCNQ5;KCTD18;OBSL1;MMADHC;BLZF1;TMEM87B;IGSF3;MAPKAP1;STXBP1;COPS7B;GATA3;GIGYF2;IGSF9;CYB5R1;RDH10;RRS1;SURF6;TRPM7;PLCG1;RALGDS;EDEM3;CDK18;XRCC5;INO80;STA…
LMO2 20887958 ChIP-Seq HPC-7 Mouse	312/1317	0.0124011	0.0170374	0	0	1.16728	5.12434	LTV1;SLC23A2;SLC4A1AP;CMAS;PANK3;SLC35B4;PANK1;GORAB;MKI67;ACTB;GPATCH8;RRP8;DCAF6;SMC2;SCAMP5;ELK4;COMTD1;SAMD14;CNST;PSMD4;KAT5;CHEK2;PIP4K2B;TBC1D22B;MBNL1;ZFP1;ZFP3;NFKBIL1;METTL3;SLC35C1;DNTTIP1;ALG3;GTPBP2;SRRM1;FNDC5;STX1B;DEPDC1B;PRKAR1A;UNC50;NINJ1;MTCP1;PRKD2;PRR18;DUS3L;SAR1B;TRMT2A;PRDM11;SDSL;GIGYF2;ZBTB3;CYB5R1;RNF216;EPB41L2;PRDX1;CEP70;RDH13;ZBTB7B;NKX2-5;RALGDS;N4BP1;ST3GAL2;EDEM…
ESR1 20079471 ChIP-ChIP T-47D Human	48/167	0.0125608	0.0172256	0	0	1.50637	6.59365	TRIM72;WDR26;IGSF3;SEMA3C;YTHDC1;ARL3;MAPKAP1;MRFAP1;ITPR1;GRIK3;NT5C2;THSD4;MTDH;TMEM121;ZFP36L1;PGS1;SPTLC2;PDCD10;DHX35;LONP2;SCAP;E2F3;MPDZ;GPC6;RALGPS2;ARFGEF1;CA12;PRKAB2;PCYT1A;IRX5;TPM3;GREB1;PDE2A;VPS37C;WWP1;DHCR24;LNPEP;WIPI1;HIPK1;TJP1;SLC25A19;DLG5;CCDC6;MAPT;FKBP4;SLC29A1;CUEDC1;EBAG9
STAT6 20620947 ChIP-Seq CD4 POS T Human	88/334	0.0133766	0.0183112	0	0	1.33786	5.77188	GMEB2;MAML2;MAST3;PITPNB;CHD7;TNFAIP3;ARRB1;MSI2;MED15;BACH2;RAB22A;CDC14A;IGF1R;CABIN1;HK1;CAPZB;FGFR1OP2;SIX3;ARL6IP5;HABP4;KIF13B;DENND5A;NRCAM;ME2;DLGAP5;RAB8B;VAV3;TLE4;STARD4;SLC38A1;NUP210;DYNLT1;ACTN1;ANKRD44;ARID5A;ARID1A;FOXP1;BSCL2;TIAM1;MAPKAPK3;SETBP1;SNPH;MYH9;RBMS1;EVL;TLCD1;TBC1D23;MACF1;EPAS1;TSHZ1;COPB1;CLEC16A;ITPR1;FHIT;GLG1;CDC42;SOCS3;ZNRF1;RAB11FIP1;CHST11;LEPROTL1;RRS1;MGA…
RUNX1 20887958 ChIP-Seq HPC-7 Mouse	211/870	0.014093	0.019257	0	0	1.2012	5.11961	TRIO;SLC35B4;PANK1;EHMT2;GPATCH8;RRP8;DCAF6;SCAMP5;NYNRIN;NUB1;KAT5;WDR90;ZC3H12A;ARL6IP5;RPL37;DDX18;UNC13A;ZFP1;IFRD2;NFKBIL1;ARMC9;RUNX2;DEPDC1B;MXRA8;FLYWCH2;PRKD2;DUS3L;GGNBP2;COPS7B;LIAS;ADAMTS10;ZBTB3;CYB5R1;CEP70;AMZ2;RDH13;ST3GAL2;S100A10;ATP6V0A1;JAG2;BTBD19;CREBBP;HACE1;GTF2IRD2;EAF1;STARD10;CELA1;XKR7;MC1R;CDAN1;NCEH1;RNF220;ARHGAP9;SMG1;CLIC4;GPAA1;CITED2;PIGP;ICA1;PRKAG2;ATIC;CHAF1A…
IRF4 20064451 ChIP-Seq CD4+T Mouse	194/795	0.0141594	0.0192782	0	0	1.21054	5.15374	SLC35B3;SLC35B4;RPL31;ZNF292;CBLB;ZFYVE1;BACH2;ALKBH8;COMTD1;ZC3H12A;CREB3L2;NAMPT;SEC63;ALG8;SMARCC2;ZSCAN20;ORAI3;ASTN2;MACF1;ABCB1;GATA4;AGAP3;TSPAN9;EPB41L2;KCNN3;ZBTB7B;GTF2IRD2B;RAB11FIP5;CREBBP;MRPL27;NR2F1;RASSF8;STAM;HSPA12A;ACER2;EXT1;MSRA;MC1R;SESTD1;ACER3;FBXL4;SFXN5;HBS1L;PTPRS;BTG1;SETD7;GRIK3;ADK;EFCAB5;PYGL;AATF;TRIM9;ZNF800;CCHCR1;UBL7;RAB8B;RALGPS2;VAV3;CDV3;PBRM1;PARP2;MYOF;ANX…
CBP 20019798 ChIP-Seq JUKART Human	194/795	0.0141594	0.0192782	0	0	1.21054	5.15374	SLC35B3;SLC35B4;RPL31;ZNF292;CBLB;ZFYVE1;BACH2;ALKBH8;COMTD1;ZC3H12A;CREB3L2;NAMPT;SEC63;ALG8;SMARCC2;ZSCAN20;ORAI3;ASTN2;MACF1;ABCB1;GATA4;AGAP3;TSPAN9;EPB41L2;KCNN3;ZBTB7B;GTF2IRD2B;RAB11FIP5;CREBBP;MRPL27;NR2F1;RASSF8;STAM;HSPA12A;ACER2;EXT1;MSRA;MC1R;SESTD1;ACER3;FBXL4;SFXN5;HBS1L;PTPRS;BTG1;SETD7;GRIK3;ADK;EFCAB5;PYGL;AATF;TRIM9;ZNF800;CCHCR1;UBL7;RAB8B;RALGPS2;VAV3;CDV3;PBRM1;PARP2;MYOF;ANX…
GATA1 26923725 Chip-Seq HPCs Mouse	46/160	0.0142347	0.0193459	0	0	1.50668	6.40653	HBS1L;PAXIP1;NXPH3;ONECUT3;STXBP1;ITSN1;ZDHHC24;LDLRAD3;OTP;KIF11;ETS2;PHF21A;GRIP1;SOCS3;ZDHHC19;CEP70;SH3PXD2B;LONP1;GPR137;CSK;RNF150;SUSD5;PATZ1;SNCA;MBTPS1;CDK19;IRX5;NCOA3;TET1;UBE2G1;CDC42BPB;SORCS2;YWHAZ;BLCAP;TMEM131;PBX1;KLF16;TBX3;REEP1;UCK1;PRPF18;MSH2;BIN1;SERBP1;ATP6V1B2;MPHOSPH6
CHD7 19251738 ChIP-ChIP MESCs Mouse	38/128	0.014497	0.019667	0	0	1.57597	6.67236	SLC22A5;GDI1;TUFT1;NRXN1;ITSN1;LENG9;HOXA10;SELENBP1;EIF4ENIF1;HOXA9;CDH2;MIER3;POGZ;HOXA3;TP53BP1;IKBKG;HOXA7;CCDC93;SEC63;RBM39;RPS9;F8A2;THOC2;DDHD1;FOXP4;ARHGAP26;MRPL23;EXT1;SON;STAG2;DKC1;IRF1;CRYZL1;CAPZA2;MTCP1;BUD13;INHA;IFNAR1
CEBPB 22108803 ChIP-Seq LS180 Human	366/1565	0.0150362	0.0203621	0	0	1.14847	4.82046	GLTP;PANK3;CCNI;TMEM41B;PANK1;RPL31;GHITM;ANTXR2;CCAR1;RPS6KA3;RPS16;SNRPD2;DPYSL2;ZC3H12A;STMN1;HABP4;FBXO6;AGFG1;FBXO2;METTL3;ENTPD6;ANK3;THAP2;BIN1;SARNP;DNA2;PADI4;DUS3L;MMADHC;SLC22A5;SAR1A;FIGNL2;BAZ2A;GATA4;AGAP3;MST1R;MTDH;UBE2J1;PRPSAP1;PGS1;TGOLN2;BRIP1;PRDX5;EPB41L2;VTI1A;DYM;HIVEP3;PLCG1;ZBTB7B;HOXC9;RALGDS;PPARGC1B;ATP6V0A1;GSTM3;CDK19;SLC35E1;IFFO2;CELA1;CDC7;ZWINT;POLA2;SMTN;PTK7;R…
EWS 26573619 Chip-Seq HEK293 Human	162/656	0.0154564	0.0208937	0	0	1.22877	5.12365	ZNF451;CRCP;DGKB;ZWILCH;CBLB;SLC4A4;ACTB;TOMM22;GRIP1;PSMD6;MYC;ARHGDIA;RPL36;ARL6IP4;FBXO3;SOX9;BSN;NUDT12;SKP1;PPFIA2;TSPYL2;CDKL2;DDX18;RPS9;MAGI3;UBE2E3;TMOD3;ARRDC3;TTC7B;UNC5C;CDKAL1;GEM;PIAS1;MORF4L1;MYL6;RRAGA;MAP1B;PRR18;ALG10B;CGGBP1;IFNAR1;PFN2;ANKRD17;ATP6V1A;METTL2B;ZBTB8A;MAPKAP1;AK2;SLAIN1;BRIP1;RNF216;SMYD2;ARGLU1;QSER1;KLHDC10;OSBPL8;DR1;CPSF7;MGAM;HACE1;ZRANB2;CADM1;CADM2;MAGEE2…
WT1 19549856 ChIP-ChIP CCG9911 Human	49/173	0.0155517	0.0209851	0	0	1.47563	6.1439	ROBO2;NRP1;CCNI;ITSN1;NUCKS1;BICD1;MYLK;HOXA9;ARL6IP4;GABARAPL1;STARD4;COG5;TPM3;NUTF2;ETV5;MPPE1;LRRC59;WDR26;SATB2;CD99L2;ATP2C1;IGSF9;FXR1;PODXL;S100A13;FAM43B;TBL1X;ZNF462;RRM2;HOMER1;GTF2IRD2;STAT3;ARID3B;TMCO3;PLEKHA8;PNRC2;COL1A1;TMEM59;CENPF;RYBP;P4HA2;DLC1;ANP32E;CALU;SFXN3;TCF4;INSM1;ZNF354A;HSPA1A
ESR1 30970003 ChIP-Seq MCF-7 Human BreastCancer	210/868	0.0157959	0.0212767	0	0	1.19711	4.9656	AHCYL2;LDLRAD4;ZFYVE1;SLC4A5;MYLK;COMTD1;MYB;EIF2D;SIL1;EPHB4;ZNF282;ACTN1;MTUS1;BCR;CDC34;PARD3;FAR1;ZNF276;PPP1R37;SLC22A5;MAPKAP1;PGS1;SEC14L2;HIVEP1;HOXC4;HIVEP3;ST3GAL2;PTPRN2;DMPK;XRCC5;PMM2;GREB1;STARD10;DCLK2;MTHFR;SMARCA2;DCLK1;PPFIBP2;AGO2;ACER3;PAM;SFXN5;NRP1;PTPRS;FASTKD1;CLTB;BICDL1;ECSIT;ROBO1;TUBA1A;NUDCD1;C1QTNF6;GPR137;AP3S2;IKBKG;NEFH;TEAD1;GARNL3;ANKRD6;RALGPS2;NCOA1;UPF1;PCYT1…
SMAD2/3 21741376 ChIP-Seq EPCs Human	366/1567	0.0161294	0.0216873	0	0	1.1464	4.73132	LTV1;MAML2;PREP;XYLT1;LDLRAD3;GHITM;ENO1;ACTB;GPATCH8;SLC4A5;BACH2;GLS;RPS6KA3;ZNF608;AKT3;HABP4;ATXN7L1;THSD7A;SOX9;CCNL1;EPHB4;EPHA5;DDX18;PRKAB2;WSB1;ARL15;ARRDC3;FNDC3B;UNC5C;DICER1;CCNY;PPP1R3B;KCNQ1;PARD3;KCNQ5;TLN2;BCORL1;ZFPM2;PFN2;EXD2;MTMR1;ZBTB8A;TMEM63B;INTU;MAGED1;STXBP1;MAPKAP1;DCUN1D4;STC1;GATA4;GATA3;IQGAP1;PIK3R1;VPS26B;OAZ2;PCDH17;BRIP1;RIC8B;CHST11;CEP70;HIVEP3;ZBTB7B;CEP78;ST3…
TP53 22573176 ChIP-Seq HFKS Human	248/1039	0.0172917	0.0232089	0	0	1.17677	4.77477	IFITM2;GCC2;CBLB;TXNDC15;BACH1;UBE2L3;ZNF608;HOXA3;ADNP2;LUC7L;EPC2;THSD7A;HOXA7;EPHB4;AGFG1;EPHA5;JMJD4;RPL21;ARL15;COG5;CACNA2D1;ENTPD6;NSMCE2;RRAGA;PPP1R3B;KCNQ3;PREB;UQCRC2;DNA2;KCTD18;OBSL1;MMADHC;ANAPC16;IQGAP1;LIAS;UBE2J1;PRPSAP1;APOO;CYP27B1;PRDX1;MYO6;GSG1L;AMZ2;RCE1;TP53BP1;ZBTB7B;SPTBN1;PRPF38B;SLC10A7;PHC1;PTPRN2;TGDS;GREB1;PDE2A;INO80;PUM1;COL1A1;MLLT10;FAM135B;EIF5;PKIA;FUBP1;OGDH;P…
HTT 18923047 ChIP-ChIP STHdh Human	80/304	0.0181395	0.0242554	0	0	1.33501	5.35295	TMEM41B;ARPC1B;PARK7;ITGAE;CLU;SLC8A1;BICD2;SCAMP5;PSMD4;MAGOH;EPC1;ENPP3;JUNB;TBC1D10B;TECTA;STARD6;ANAPC7;VPS33B;TSC1;MYO7A;DNAJC2;PSPC1;RASA1;EEF1A2;TRIM16;SCG2;PCYOX1;POPDC3;BEX2;NOTCH1;SHMT1;RPN1;ZCCHC9;MRPL16;CD99L2;ATP2C1;LTBP1;PRPF8;GSPT1;PDC;WNT6;CCNB1;MAPK8;NXF2;PCDHA1;P2RY4;CASKIN2;EPB41L3;HIVEP1;EP400;NRIP3;SNCB;JAM3;OSBPL9;RWDD3;HACE1;PHF10;ST8SIA3;MRPL27;SLC16A12;TRIP4;TBCC;HELZ;NR1…
SOX2 19829295 ChIP-Seq ESCs Human	369/1584	0.0181675	0.0242554	0	0	1.14227	4.57833	IFITM3;AHCYL1;TRIO;MAML2;PREP;DCAF7;IKZF5;RCBTB2;GLS;SMC2;SYNPR;RNF112;SAMD14;ZNF608;DPYSL2;DPYSL3;ARL6IP5;SEPHS1;SIL1;GOLGA7;AGFG2;CHGB;AGFG1;ALG8;MBNL1;SMARCC2;STARD6;UNC5B;CACNA2D1;SLC35C1;DNTTIP2;MYO7A;GTPBP2;SND1;TIAM1;EML5;RNF126;ZSCAN22;FEZ2;PRKD2;PREB;PADI4;EZR;ALG10B;CBLL1;PI4K2A;RTEL1;BEX2;SLC45A1;MAGED1;CSTF3;MAPKAP1;GATA4;AGAP3;APCDD1;PCDH17;PGS1;TGOLN2;CYB5R1;DHX32;CEP70;HIVEP1;SFN;S…
NANOG 19829295 ChIP-Seq ESCs Human	369/1584	0.0181675	0.0242554	0	0	1.14227	4.57833	IFITM3;AHCYL1;TRIO;MAML2;PREP;DCAF7;IKZF5;RCBTB2;GLS;SMC2;SYNPR;RNF112;SAMD14;ZNF608;DPYSL2;DPYSL3;ARL6IP5;SEPHS1;SIL1;GOLGA7;AGFG2;CHGB;AGFG1;ALG8;MBNL1;SMARCC2;STARD6;UNC5B;CACNA2D1;SLC35C1;DNTTIP2;MYO7A;GTPBP2;SND1;TIAM1;EML5;RNF126;ZSCAN22;FEZ2;PRKD2;PREB;PADI4;EZR;ALG10B;CBLL1;PI4K2A;RTEL1;BEX2;SLC45A1;MAGED1;CSTF3;MAPKAP1;GATA4;AGAP3;APCDD1;PCDH17;PGS1;TGOLN2;CYB5R1;DHX32;CEP70;HIVEP1;SFN;S…
LXR 22292898 ChIP-Seq THP-1 Human	375/1614	0.0200081	0.0266657	0	0	1.13824	4.45236	CPNE9;GLTP;FAAH;AHCYL1;RPL3;POP4;PITPNA;HNRNPU;ENO1;IFI30;TSKU;ACTB;NYNRIN;ZC3H12A;DZIP1L;LONP1;RPL36;TRIM25;NUP214;SRRM2;CHID1;HES6;ECH1;SLC35C1;TINF2;UNC5C;CSNK1D;MYO7A;CMBL;EML2;BCAN;CDC34;SOAT2;PRKAR1A;KCNQ1;ZSCAN22;NINJ1;PSME1;PRR18;TLN2;PADI4;OBSL1;CBLL1;SLBP;EPAS1;FUT11;AGAP3;MTMR4;IGSF9;SYNGR2;TRPM5;ZBTB7B;PPARGC1B;JAG2;CDK18;BTBD19;ACE;JUND;PDE2A;PYCR1;ZNF34;NR1D1;MRPL23;NR2F6;ABTB1;SLC6…
CDX2 22108803 ChIP-Seq LS180 Human	376/1619	0.0203257	0.0270413	0	0	1.13758	4.43188	CPNE9;SLC35B3;USP6NL;MAPKBP1;CCNK;FAAH;CCNI;PITPNA;IPP;RAPH1;GCC2;GHITM;RRP8;MYLK;SYNPR;HTR6;ZNF608;SNRPD2;ZC3H12A;HOXA3;HABP4;EPC1;FBXO3;PIP4K2B;EPHB4;AGFG1;UNC13B;DDX18;JMJD4;PRKAB2;ALG9;ENTPD6;FNDC3B;MED9;MYO7A;SND1;ASRGL1;THAP2;FAM133B;AFG3L2;DEPDC1B;MTHFD1;PPP1R3B;PDE12;PRR18;SIK2;PADI4;RBCK1;EZR;KCTD18;MTMR2;SLC22A5;IGSF3;SLC45A1;MAGED1;CSTF3;STXBP1;ABCB4;MAPKAP1;RPN1;MRPL16;FIGNL2;BAZ2A;PI…
UBF1/2 26484160 Chip-Seq FIBROBLAST Human	368/1583	0.0204644	0.0271306	0	0	1.13888	4.42916	LTV1;TMEM41B;MAML2;ZNF292;XYLT1;DNHD1;LDLRAD3;SLC4A5;DCAF7;RCBTB2;SMC2;ZNF608;MYC;CREB3L2;MYB;CPNE3;EPC2;ATXN7L1;SOX9;CCNL1;ZNF169;XYLB;SLC12A8;CDK5RAP2;SKP1;PRKAB2;ALG8;UNC5B;CACNA2D1;ZFP3;NSMCE2;ACSL6;ANK3;MFSD11;ISL1;AGTR1;ZFPM2;PFN2;TMEM87B;INTU;PRKDC;TMTC2;PIK3R1;SLAIN1;HIF1A;PCDH17;CYB5R4;ANKH;EPB41L2;ADAMTS17;DYM;KCNN2;HIVEP2;KCNN4;HMGXB3;RAB11FIP2;GTF2IRD2B;ST3GAL3;RAB11FIP5;S100A10;PRELI…
GATA3 26560356 Chip-Seq TH2 Human	368/1583	0.0204644	0.0271306	0	0	1.13888	4.42916	SLC23A2;MAPKBP1;CHIC2;FAAH;TRIO;ZFYVE9;ZNF292;ITSN1;XYLT1;GHITM;ZDHHC1;TSKU;DCAF7;UBE2L3;ZFYVE26;MYB;ARL6IP5;ATXN7L1;SIL1;IER5;CHGB;CHID1;GABARAPL1;TSPYL1;STARD6;ZFP1;RPL21;ECH1;ARMC9;ENTPD7;ACSL3;GCAT;TIAM2;PPP1R3F;SOAT1;PPA1;PPP1R3B;ORAI3;CRYZL1;CCDC86;PADI4;UQCRC2;CBLL1;BLZF1;MMADHC;SLBP;BEX2;DHX8;IGSF3;PLA2G3;PIK3R1;GSPT1;GLG1;MTDH;PGS1;CYP27B1;RNF213;MIER1;VPS11;MLEC;SURF6;SCAP;HIVEP3;LTA4H;…
E2F1 17053090 ChIP-ChIP MCF-7 Human	322/1380	0.0241803	0.0320008	0	0	1.14315	4.25506	SLC23A2;CYFIP1;RPL3;MAML2;POP4;PITPNB;PHB2;RCBTB2;SCAMP5;UXT;SAMD14;HERC2;RPS16;RPL18A;PPP2R1A;CHEK2;CHEK1;RPL39;RNF111;PKNOX2;ZNF287;TSPYL2;SRRM2;ALG9;STARD6;ZFP1;RPL21;IMP3;METTL3;TINF2;MED9;PHKA2;EML2;BCR;TIAM1;CRYZL1;MTCP1;MPPE1;UQCRC2;BCORL1;ATP6V0D1;MTMR1;MTMR2;FBF1;SUPT4H1;BAZ2A;MTMR4;APCDD1;PRDM10;ADAMTS10;PCDH17;GLG1;SEC14L2;BRIP1;CYB5R3;RIC8B;EPB41L1;DHX34;DPH1;ADAMTS17;EPB41L3;TRPM7;LT…
TCF12/HEB 22897851 ChIP-Seq JUKARTE6-1 Human	369/1593	0.0245099	0.0323804	0	0	1.13316	4.20254	SLC23A2;CDA;SLC35B4;LPGAT1;GORAB;IPP;RAPH1;HNRNPR;GCC2;GPATCH8;BACH2;GLS;SMC2;DCAF6;HTR6;ZFYVE26;GOLGA4;PPP2R1A;PSMD5;MYB;STMN1;SEPHS1;PELO;ZNF169;SLC12A8;TBC1D10B;SKP1;SRRM3;STARD4;ALG9;UNC13A;RPL21;ACTN1;CMC1;ARMC9;PRAMEF20;MTUS2;ESCO2;RUNX2;FAM133B;LARS2;DEPDC1B;DYNC1LI2;PARD3;ZSCAN21;MMADHC;INTU;EPAS1;STXBP1;TSHZ1;DCUN1D1;PIK3R1;VPS26B;APCDD1;PRKCZ;GMCL1;NKAIN4;PRAMEF19;DHX32;ZNF706;EPB41L1;P…
PAX3-FKHR 20663909 ChIP-Seq RHABDOMYOSARCOMA Human	219/918	0.0246194	0.0324685	0	0	1.17462	4.35105	SLC35B3;TRIO;CCNI;LDLRAD3;CBLB;HSF2BP;ANTXR2;RNF112;RPS6KA3;ZNF608;ZMIZ1;KDR;AP1S2;PSMD1;EPC1;THSD7A;ANKS1A;PELO;GOLGA7;WSB1;NUP210;ARRDC3;ANK3;RUNX2;DYNC1LI2;PPP1R3B;MAP1B;PARD3;PSME4;RUFY2;SUCLG2;TLN2;ASTN2;ZFPM2;PFN2;INTU;EPAS1;SLC45A1;PIK3R1;PCDH17;MTMR7;RNF213;RNF216;CHST11;HIVEP1;ARGLU1;N4BP1;SLC10A7;CADM1;XRCC4;CADM2;GADD45A;RAB3IP;NR2F1;NR2F2;SMARCA2;DCLK1;PDE3A;FBXL7;RNF220;ROBO2;NRP2;CI…
VDR 26986782 ChIP-Seq PBMC Human BoneMarrow	2025-09-05	0.0248939	0.0327733	0	0	4.65471	17.1905	TXNRD1;NINJ1;PLCL2;PCGF1;HDGF
POU5F1 18700969 ChIP-ChIP MESCs Mouse	85/330	0.0256615	0.0337253	0	0	1.29668	4.74941	SLC23A2;PHTF2;IFITM1;CUEDC2;IFITM2;HEXB;FBXO27;CLTC;ZDHHC6;HSPB1;ENO1;PARK7;IFI30;DUSP10;TRIM28;ACP6;MYO18A;ANXA7;NEFL;DGCR8;FLOT2;EMB;SEPHS1;CLIC1;GABPA;VAV3;TLE4;ALG8;PCDHGA6;CAMK1D;PARP1;PGAM1;MAGI3;SWAP70;COMMD3;COPZ2;PAX6;ETV1;FOS;PPHLN1;PPP2R5C;IL17RD;ETV5;LACTB2;CLNS1A;RPL7L1;ADAM9;GEMIN5;PPARG;GEMIN7;FKBP4;PRPS1;RTEL1;ANP32A;RPAP1;CLCN3;DLL1;MLLT6;EXOSC5;PCSK1N;DNPEP;SERTAD2;TBC1D13;EPS8L…
SALL1 21062744 ChIP-ChIP HESCs Human	24/77	0.0259795	0.034084	0	0	1.68857	6.16405	TLE4;AHCTF1;RBM26;ACBD4;RBPMS;SMURF2;SATB2;IDH1;PHTF1;DCBLD1;ZWINT;LRP6;SPSB2;AFTPH;NUDCD1;ZFP62;CFL2;KLHL7;KBTBD2;TIMELESS;PHIP;TRIP12;GNB5;TRIM33
ERA 21632823 ChIP-Seq H3396 Human	364/1574	0.0275837	0.0360686	0	0	1.13037	4.05863	IFITM3;GLTP;CPNE8;PANK3;ZFYVE9;IFT172;XYLT1;ZDHHC6;LDLRAD3;SMC6;SLC4A4;TSKU;PNN;RPS6KA3;TRIM28;WDR90;MYC;ZC3H12A;UBAP2L;CDK5RAP3;XYLB;EPHB4;NUP214;SRRM2;CHID1;PAQR8;HES6;COG7;WSB1;NUP210;IFRD2;ECH1;MTUS2;ARMC8;ASRGL1;RBP4;IFT88;RRAGA;PDE12;PSME3;PSME1;MPPE1;TLN2;CBLL1;ZNF395;BEX2;EPHA10;ZNF22;SLC5A3;MTDH;PRPSAP1;GJC1;RNF216;ANKH;EPB41L2;BLOC1S2;PRDX1;ST3GAL6;ST3GAL2;PCK2;RAB11FIP5;S100A10;GSTM4;G…
CTBP1 25329375 ChIP-Seq LNCAP Human	211/885	0.0275875	0.0360686	0	0	1.1733	4.21261	CPNE8;MAML2;MAML1;ZDHHC5;RAPH1;XYLT1;ENO1;GPATCH8;DPYSL2;SOX9;SEPHS1;PELO;GOLGA7;EPHB4;CDK5RAP2;PRKAB2;STARD4;ARL15;BCAN;TIAM1;MTHFD1;RFX5;KCNQ3;SUCLG2;TMEM126B;ZFPM2;ALG10B;OBSL1;PFN2;DHX8;DCUN1D4;TMTC2;GATA3;PIK3R1;ADAMTS10;HMGXB4;PRPSAP2;DHX32;ZNF706;CHST11;RDH10;DHX35;ZNHIT6;EPB41L3;CEP70;EDEM3;FZD2;ZRANB2;CADM1;CADM2;STAC;NR2F2;STAM;PBX1;ZWINT;MANF;FAM135B;POLA2;PDE3A;AVL9;LGMN;PTPRS;GRIK3;T…
AR 21909140 ChIP-Seq LNCAP Human	63/238	0.0292519	0.0381788	0	0	1.34444	4.7483	ZNF451;CITED2;AKAP8L;ADK;MCM10;LAMC1;TCIRG1;EDC3;GHR;HERC3;SH3PXD2A;MYC;RUVBL1;KIF13B;PBK;NEK2;ITGAV;SLC36A1;RPS7;MARS2;MRPL47;SLC30A1;ACSL3;PPRC1;HPCAL4;ASRGL1;CDC25A;PSMA6;DEPDC1B;SFPQ;MTHFD1;ASPH;HAT1;PPIE;CBLL1;DTL;FKBP5;SLBP;DDC;TMTC2;ZC3HAV1;PPM1K;POLR2A;HMOX1;KCNN2;MAPK6;SASH1;BRD4;ZNF580;ZBTB10;DNAJC12;CDC7;MND1;GTF2H3;ZWINT;TBX3;FKBP1A;PPFIBP2;PSMC6;XPOT;P4HA1;CENPL;NUP35
AR 20517297 ChIP-Seq VCAP Human	370/1604	0.0301083	0.0392289	0	0	1.12654	3.94623	NUP107;ZFYVE9;KDELR1;PITPNB;ZDHHC6;SMC6;MKI67;ZDHHC1;SMC4;PWP1;RCBTB2;PSMD9;RPS6KA6;PSMD6;ZFYVE26;HABP4;CKMT1B;FBXO6;RPL37;CCNL1;HOXA7;CCDC93;SLC12A8;RNF111;PKNOX2;DDX18;WSB1;SLC35C1;NGDN;ALG2;MED9;CMBL;SRRM1;LARS2;AFG3L2;LACTB2;PPP1R3B;PDE12;KCNQ1;PARD3;CRYZL1;UQCRC2;ATP6V0D1;OBSL1;ZNF395;MTMR2;ZBTB8A;SLC22A5;PAXIP1;NECAB3;RPN2;ANP32A;PRKDC;FLII;TSHZ1;DCUN1D4;RPN1;BAZ2A;TGOLN2;SNX4;PRDX5;CHST11;…
POU5F1 26923725 Chip-Seq MESODERM Mouse	102/406	0.03048	0.0395769	0	0	1.25439	4.37868	USP6NL;WIPF2;CTNND2;XYLT1;MSI2;FRY;ACRBP;SYNPR;GOLGA4;CHCHD3;CDH2;SOX9;FNBP4;TLE4;ABT1;ANAPC7;DSCAM;ANKRD44;UBE2E3;GTPBP4;TIAM2;TIAM1;DOK1;MYCN;FAR1;ROR1;SIK2;TLN2;TOX;CGGBP1;MTMR3;CUL3;NXPH4;MTTP;RDH10;DHX35;DHX36;VTI1A;EP400;PLEK2;HIVEP3;PTPRN2;AUTS2;NR2F1;INO80;PBX1;PARP11;NR4A1;CILP;PTK7;SERINC2;MON1B;SETD5;NRP2;RNF13;CHD7;ADK;KIF11;ADO;CHD2;LMNB1;EEA1;EEF2K;RNF150;JARID2;CNOT6L;PPP1R12A;ARHG…
TEAD4 26923725 Chip-Seq HEMANGIOBLAST Mouse	102/406	0.03048	0.0395769	0	0	1.25439	4.37868	USP6NL;WIPF2;CTNND2;XYLT1;MSI2;FRY;ACRBP;SYNPR;GOLGA4;CHCHD3;CDH2;SOX9;FNBP4;TLE4;ABT1;ANAPC7;DSCAM;ANKRD44;UBE2E3;GTPBP4;TIAM2;TIAM1;DOK1;MYCN;FAR1;ROR1;SIK2;TLN2;TOX;CGGBP1;MTMR3;CUL3;NXPH4;MTTP;RDH10;DHX35;DHX36;VTI1A;EP400;PLEK2;HIVEP3;PTPRN2;AUTS2;NR2F1;INO80;PBX1;PARP11;NR4A1;CILP;PTK7;SERINC2;MON1B;SETD5;NRP2;RNF13;CHD7;ADK;KIF11;ADO;CHD2;LMNB1;EEA1;EEF2K;RNF150;JARID2;CNOT6L;PPP1R12A;ARHG…
RXR 22108803 ChIP-Seq LS180 Human	107/428	0.0309591	0.0401302	0	0	1.24633	4.3311	CCNI;MAML1;LY75;XYLT1;CBLB;MSI2;IPO5;IGF1R;GRIP1;ZNF608;IGLON5;MYC;KIF5B;ZNF845;SOX9;CAPN1;CDK5RAP3;SLC30A6;WSB1;NSMCE2;AIP;FBXO11;STX1B;MTHFD1;PARD3;BOLA3;FEZ2;MPPE1;FKBP4;PHLDB3;ATP6V0D1;MMADHC;INTU;ABCB4;IREB2;TRMT2A;ANKH;PCBP1;HMOX1;LONRF1;TXNDC5;NFATC3;ZBTB10;IFFO2;PAICS;PBX1;TMEM117;REL;TCF4;CLPTM1L;NDUFAF1;MYD88;BRWD3;SDK2;TOP2A;ADPGK;LDB2;TTC28;DUSP10;SH3PXD2A;JARID2;CEP68;KLF10;ANXA2;HSB…
EGR1 23403033 ChIP-Seq LIVER Mouse	127/516	0.0319537	0.0413486	0	0	1.22123	4.20528	CHIC2;IFITM2;MAML2;ATP8A1;ZFAND4;ZBTB21;MRFAP1;MRGPRE;BACH1;CLU;EDC3;C4B;C4A;RPS6KA3;PSMD4;FBXO3;ENPP3;NUDT12;TBC1D10B;PIAS4;IMP3;METTL3;GTPBP6;MTUS1;ACTN4;FBXW2;ASRGL1;PPP1R3F;MSH5;SUCLG2;CBLL1;BLZF1;LLGL1;SLC22A5;SMYD5;PSMD13;SHMT1;TSHZ1;BTF3L4;ARL1;ABHD5;PIK3R1;FHIT;PRPSAP1;SDCBP;S100A13;SLC38A7;BMF;RAB6A;TBC1D15;BPTF;SRPK2;SPECC1;JUP;GOT1;KLHL25;ERLIN1;LRRC61;HOOK3;AHI1;STAG2;HNRNPF;CREBRF;CP…
SMAD3 21741376 ChIP-Seq HESCs Human	232/984	0.0337935	0.0436548	0	0	1.15632	3.91701	SLC35B3;SLC4A1AP;TSKU;PSMD6;ZNF608;ZMIZ1;DPYSL2;EPC2;ATXN7L1;CCNL1;TBC1D22B;AGFG2;FNBP4;STARD4;ACTN1;BCR;AGTR1;TYRO3;FAR1;ASTN2;LLGL1;TMEM87B;DHX8;ANP32A;GATA4;GATA3;SDSL;SLC5A3;PRDX5;RNF213;CHST11;DPH1;KCNN2;TRPM7;ST3GAL2;PRELID2;PHC2;NDFIP1;CADM1;PNO1;GADD45A;LRBA;GREB1;UPF3A;DCLK1;MLLT10;FAM135B;EHD3;FBXL3;INTS7;ALDH18A1;CPEB3;CPEB4;GABRB3;SETD2;CLIC4;C2CD3;SLC35F3;HEXB;MRPS11;GRIK3;VLDLR;AATF…
ZNF263 19887448 ChIP-Seq K562 Human	20/64	0.0386554	0.0498504	0	0	1.69433	5.51178	FOXA1;RBM15;NFIX;DYNLT1;ITGB4;CSAD;EIF2S2;PTPRF;PURB;CACNB3;ASPH;DNAJB6;BOLA3;CAPRIN1;RGS10;METTL5;GPBP1L1;PLCD3;CGGBP1;ENG
ZFX 18555785 Chip-Seq ESCs Mouse	342/1485	0.0388134	0.0499689	0	0	1.1231	3.64895	USP6NL;MAPKBP1;SLC23A2;LPGAT1;RPL31;GORAB;RAPH1;HNRNPU;LDLRAD3;DCAF6;GLS;ZDBF2;ELK4;CNST;AKT3;GOLGA1;PSMD1;FBXO3;ARL6IP4;CCDC93;IER5;VPS39;CHGB;AGFG1;PAQR8;NUP214;HES6;DDX18;AQR;CSNK2A1;ENTPD6;ARMC9;YOD1;BCS1L;GANC;SOAT1;LACTB2;UNC50;KCNQ2;TYRO3;KCNQ5;RBCK1;KCTD18;OBSL1;MMADHC;BLZF1;TMEM87B;RPN2;MAPKAP1;CSTF3;COPS7B;RTF1;PRDM11;GIGYF2;IGSF9;CYB5R1;RDH10;RRS1;TRPM7;PLCG1;VPS16;EDEM3;MYH7B;CDK18;XR…
ERA 27197147 Chip-Seq ENDOMETRIOID-ADENOCARCINOMA Human	195/822	0.0392701	0.0504711	0	0	1.16461	3.77019	USP6NL;GLTP;AHCYL1;LPGAT1;RAPH1;MKI67;TSKU;ZNF608;ZMIZ1;MYB;ATXN7L1;CDK5RAP2;CHGB;WSB1;COG7;ZNF282;IFRD2;MTUS1;MTUS2;ISL1;ASRGL1;BCR;MYL6;ALG10B;SLC22A4;SLC22A5;IGSF3;EPAS1;SLC45A1;FBF1;GATA4;PIK3R1;HIF1A;MTMR7;MTDH;KCNN2;GTF2IRD2B;PPARGC1B;EDEM3;ZRANB2;CADM1;GTF2IRD2;GADD45A;GREB1;STARD10;SIAH1;IFFO2;EXT1;MLLT10;SLC6A6;PARP11;FAM135B;GLUD2;CILP;SESTD1;PDE3A;INTS7;CPEB3;FBXL7;CPEB4;ROBO2;NRP1;TRM…
ESR1 17901129 ChIP-ChIP LIVER Mouse	89/354	0.0401628	0.0515309	0	0	1.25482	4.03401	FAAH;MOCS2;AHCYL1;RPL3;PANK1;CITED2;LITAF;ACTB;PCMT1;FADS2;C1QTNF6;RB1CC1;GNPNAT1;IKBKG;PELO;NUDT12;SH3GLB1;ZHX3;ARHGEF12;IFRD2;PDE4C;MTUS1;ARHGEF19;POLRMT;GCAT;MLF2;ERN1;ACLY;OXA1L;MTHFD1;PCCA;UBE2R2;PPP1R3B;KIFC1;BIRC5;NDUFS1;KIFC3;HAGH;SLC29A1;UMPS;FKBP4;MOCS1;PPIA;PI4K2A;SLC22A4;DDC;ECHS1;PRKAA2;LRP1;EPAS1;PSMD13;FBF1;SDSL;RNF5;PSMB10;SEC14L2;RXRB;NFIL3;CBS;NRIP1;BNIP1;SH3BP5;E2F3;RWDD3;GOT1;…
CJUN 26792858 Chip-Seq BT549 Human	359/1564	0.0408694	0.0523488	0	0	1.11841	3.57598	CHIC2;SLC35B4;TRIO;CCNI;POP1;GORAB;PITPNA;PREP;ENO1;ANTXR2;BACH2;ELK3;GCSH;RPS14;ZNF608;CHEK2;MYB;STMN1;HABP4;ATXN7L1;SOX9;BSN;CCNL1;FNBP4;ATP6V1G1;MBNL1;ENTPD6;NSMCE2;ARMC9;FNDC3B;MTUS1;ANK3;CMBL;TIAM2;FAM133B;MTAP;MTHFD1;ZSCAN20;BIN1;ATF7;PADI4;ZFPM2;ZNF395;ZBTB8A;SLC22A5;ABCB1;MTMR3;EPAS1;IQGAP1;MTMR7;RRAS;RDH10;DHX36;HMOX1;ST3GAL6;HIVEP3;TP53BP1;ZBTB7B;RALGDS;S100A10;CDK18;JUND;IQSEC2;STAC;DC…
TP63 17297297 ChIP-ChIP HaCaT Human	1934-12-01	0.0411287	0.052592	0	0	2.03219	6.48481	WNT10B;CDKN1A;NOTCH1;SMARCD3;ITGB4;ITGA3;VDR;FASN;BAX;SFN;GATA3;ADA
POU5F1 16153702 ChIP-ChIP HESCs Human	107/433	0.0413485	0.0527838	0	0	1.22681	3.90829	SLC4A1AP;ZDHHC6;OTP;CDC14B;SYNPR;HOXA9;RPS18;DPYSL2;DPYSL3;HOXA3;KDR;HOXA7;TBC1D22B;ATP6V1G1;FBXW11;CACNA2D1;SLC30A1;CDYL;ISL1;OLFM2;PARD3;ARMCX5;PLAA;ROR1;WDFY3;DLX1;GATA4;CD99L2;PHF21A;ZMPSTE24;ZFP36L1;RDH10;VTI1A;HOXC4;KCNN2;KCNN3;NKX2-5;LHPP;CBX8;ICMT;JUND;JUP;NUP155;NR2F1;TRIP4;CDC7;NR2F2;MLLT10;NR4A3;LHX1;SFXN1;MAGED2;TCF4;TCF3;RAB5A;FGFR1;TOP2A;ONECUT1;TCF20;CSAD;PHF8;KIF15;GABRR2;ZIC2;TRP…
EZH2 27294783 Chip-Seq NPCs Mouse	241/1032	0.0446985	0.0569642	0	0	1.14155	3.54773	LTV1;LPGAT1;RPL31;GORAB;PREP;RAPH1;HNRNPU;GCC2;PWP1;CCAR1;DCAF6;ELK3;GLS;ZDBF2;ELK4;CNST;AKT3;MYB;PSMD1;CCDC93;IER5;SEC63;AGFG1;PAQR8;HES6;DDX18;UNC5B;ARMC9;ANK3;CDC40;BCR;SOAT1;LACTB2;UNC50;KCNQ5;KCTD18;OBSL1;COPS7B;GIGYF2;RIC8B;PCBP3;CHST11;RDH10;RRS1;LTA4H;HIVEP2;ATG5;EDEM3;CDK18;CDK19;HACE1;XRCC5;PRDX6;PBX1;ZWINT;UCK2;FAM135A;INTS7;TMCC2;PAM;FARSB;ITM2C;DENND1B;HBS1L;NRP2;AHCTF1;BTG1;CITED2;P…
SMAD3 21741376 ChIP-Seq EPCs Human	294/1272	0.0452278	0.0575419	0	0	1.12721	3.48988	LTV1;SLC35B3;NCKAP1;MAML2;LDLRAD3;CBLB;MKI67;BACH2;GPATCH8;RCBTB2;GLS;PSMD6;ZNF608;DPYSL2;AKT3;NAMPT;HABP4;THSD7A;SOX9;CCNL1;GOLGA7;DDX18;STARD4;ALG8;WSB1;ARRDC3;FNDC3B;UNC5C;TIAM1;PPP1R3B;FAR1;KCNQ5;TLN2;ASTN2;ZFPM2;KCTD18;PFN2;ZBTB8A;TMEM63B;MAPKAP1;STC1;GATA4;GATA3;IQGAP1;PIK3R1;SLAIN1;VPS26B;OAZ2;PCDH17;PGS1;BRIP1;RIC8B;CHST11;CEP70;KCNN2;ZBTB7B;ST3GAL3;SRPK2;PRELID2;CDK19;HACE1;SLC10A7;NDFIP…
P53 22127205 ChIP-Seq FIBROBLAST Human	132/545	0.0457029	0.0580356	0	0	1.19514	3.68772	SH3GL3;RPL31;DENND5B;PITPNA;HSF2BP;SLC4A4;SLC4A5;PPP1CB;UXT;NUB1;FGF9;SOX9;CAPN1;FBXW4;MED1;STARD4;SLC38A1;WSB1;FBXW7;PGD;CDC25A;ST7L;OXA1L;BIN1;MAP1B;FSCN1;UBE2V2;PPIE;PADI4;ANKRD17;INTU;EPAS1;DCUN1D4;ABHD5;CACNA1I;FUT8;GRK6;CD276;CBX8;JUND;SMURF2;SIAH1;TNFRSF10C;TNFRSF10B;ARHGAP26;TNFRSF10D;MLLT10;LHX1;CWF19L1;ANP32D;CALM3;ZNF655;CPEB2;UBE2K;GPR19;WDR47;SLC35F3;MED16;AATF;BICD1;SYNE1;LMNB1;TTC2…
KLF5 18264089 ChIP-ChIP MESCs Mouse	25/85	0.0459225	0.0580356	0	0	1.5534	4.78571	CDKN1A;NRP2;TMED10;RPN1;PGS1;SOCS3;ZMYM3;JARID2;JUNB;ATG5;PDGFRA;PPP1R12A;PHC1;CSNK2A1;BNIP3;FOXJ2;FOS;RAD23B;MSRA;RABIF;RYBP;HOOK2;ATG4C;TPT1;ARL8B
KLF2 18264089 ChIP-ChIP MESCs Mouse	25/85	0.0459225	0.0580356	0	0	1.5534	4.78571	CDKN1A;NRP2;TMED10;RPN1;PGS1;SOCS3;ZMYM3;JARID2;JUNB;ATG5;PDGFRA;PPP1R12A;PHC1;CSNK2A1;BNIP3;FOXJ2;FOS;RAD23B;MSRA;RABIF;RYBP;HOOK2;ATG4C;TPT1;ARL8B
KLF4 18264089 ChIP-ChIP MESCs Mouse	25/85	0.0459225	0.0580356	0	0	1.5534	4.78571	CDKN1A;NRP2;TMED10;RPN1;PGS1;SOCS3;ZMYM3;JARID2;JUNB;ATG5;PDGFRA;PPP1R12A;PHC1;CSNK2A1;BNIP3;FOXJ2;FOS;RAD23B;MSRA;RABIF;RYBP;HOOK2;ATG4C;TPT1;ARL8B
SUZ12 18555785 Chip-Seq ESCs Mouse	342/1491	0.0465608	0.0587442	0	0	1.11678	3.42516	USP6NL;SLC23A2;PANK2;LPGAT1;RPL31;GORAB;RAPH1;HNRNPU;LDLRAD3;DCAF6;GLS;ZDBF2;ELK4;CNST;AKT3;FBXO3;EPC2;SEPHS1;CCDC93;IER5;CHGB;AGFG1;PAQR8;HES6;DDX18;AQR;CSNK2A1;SLC35C1;ARMC9;FNDC3B;YOD1;FAM133B;SOAT1;LACTB2;UNC50;KCNQ2;TYRO3;KCNQ5;KCTD18;MMADHC;BLZF1;TMEM87B;IGSF3;SLC45A1;MAPKAP1;CSTF3;COPS7B;PRDM11;GIGYF2;IGSF9;CYB5R1;PDCD10;RDH10;DHX35;RRS1;TRPM7;PLCG1;SCN3A;RALGDS;EDEM3;CDK18;ZRANB2;XRCC5;IN…
RAD21 21589869 ChIP-Seq MESCs Mouse	354/1546	0.0470477	0.0592597	0	0	1.11442	3.40633	IFITM3;GLTP;MAPKBP1;IFITM2;POP4;NUDT2;ZDHHC7;IFI30;ZDHHC1;ENO2;RRP9;HOXA9;IGLON5;MYC;DPYSL3;STMN1;AP1S2;THSD7A;SOX9;BSN;JUNB;GOLGA7;CDK5RAP3;PKNOX2;PRKAB2;SMARCC2;TSPYL1;UNC5B;ARRDC3;TINF2;ENTPD6;MTUS1;EML2;ASRGL1;SRRM1;BCR;BCAN;KCNQ2;VDAC3;FLYWCH2;TLN2;PADI4;PFN2;SLBP;TMEM87B;PAXIP1;DHX8;TMEM63B;IGSF3;SLC45A1;SLC35D2;DCUN1D2;MST1R;RPAP1;PCDH17;CYB5R3;RAB11FIP1;PDCD10;ADAMTS17;CEP70;RRS1;KCNN1;KC…
CTCF 18555785 Chip-Seq ESCs Mouse	342/1492	0.0479628	0.0603121	0	0	1.11573	3.38885	MAPKBP1;SLC23A2;NCKAP1;FAAH;PANK2;LPGAT1;ZFYVE9;RPL31;GORAB;RAPH1;HNRNPU;LDLRAD3;DCAF6;GLS;ZDBF2;ELK4;CNST;AKT3;PSMD1;CCDC93;IER5;VPS39;CHGB;AGFG1;PAQR8;NUP214;DDX18;PRKAB2;AQR;CSNK2A1;ARMC9;YOD1;GANC;SOAT1;LACTB2;UNC50;KCNQ2;TYRO3;KCNQ5;RBCK1;KCTD18;OBSL1;BLZF1;TMEM87B;RPN2;CSTF3;STXBP1;COPS7B;RTF1;GIGYF2;IGSF9;CYB5R1;RDH10;DHX35;RRS1;TRPM7;KCNN3;PLCG1;SCN3A;S100A10;VPS16;EDEM3;CDK18;XRCC5;INO80…
TDRD3 21172665 ChIP-Seq MCF-7 Human	120/493	0.048116	0.0604043	0	0	1.20262	3.64893	TRIO;NDUFA12;HSF2BP;MSI2;PPP1CB;PSMD6;RUVBL1;BAALC;PMPCA;CPNE3;SOX9;CAPN1;IER5;EARS2;SRRM3;PRKAB2;WSB1;DSCAM;ANKRD44;THOC1;CDKAL1;ANK3;ALG10;RBX1;DEPDC1B;ADAM17;SOAT1;BIN1;UBE2V2;MPPE1;FKBP4;ARL8B;METTL2A;SUPT4H1;CACNA1A;GATA3;CACNA1C;BRIP1;PLXNA1;NKX2-5;ST3GAL2;ZNF420;ARPC4;DIAPH3;HOOK2;CAPRIN1;NOL10;ALDH18A1;FARSB;RNF220;FBN1;DAZAP2;WDR47;HIP1;FAF1;ATP2A2;ATP2A1;SIPA1L3;RAB22A;PHTF1;SMG6;WDR44;…
GATA6 21074721 ChIP-Seq CACO-2 Human	362/1585	0.0506031	0.0634214	0	0	1.11064	3.31388	USP6NL;CDA;FAAH;AHCYL1;CCNJ;LPGAT1;ZFYVE9;GORAB;IPP;HNRNPR;ENO1;DCAF6;ELK4;HTR6;PSMD4;AKT3;ZC3H12A;MAGOH;STMN1;FBXO6;SEPHS1;IER5;JMJD4;PRKAB2;MECR;UNC5B;FBXO2;PRAMEF20;DNTTIP2;HPCAL4;SRRM1;FNDC5;BCAN;SOAT1;ZSCAN20;CCNY;PARD3;RFX5;FAR1;PADI4;BLZF1;MACF1;MTMR2;ZBTB8A;EPHA10;IGSF3;SLC45A1;PRKCZ;ZMPSTE24;PRAMEF17;PRAMEF19;PRAMEF12;PRAMEF15;ZNHIT6;PRDX1;PRAMEF14;MIER1;SFN;HIVEP3;KCNN3;FAM43B;ZBTB7B;ST…
SOX2 18555785 Chip-Seq ESCs Mouse	345/1508	0.0513563	0.064259	0	0	1.11281	3.30388	MAPKBP1;SLC23A2;NCKAP1;LPGAT1;RPL31;GORAB;PITPNB;RAPH1;HNRNPU;LDLRAD3;DCAF6;GLS;ZDBF2;ELK4;CNST;AKT3;GOLGA1;PSMD1;FBXO3;EPC2;SEPHS1;CCDC93;IER5;EPHB4;VPS39;CHGB;AGFG1;PAQR8;NUP214;DDX18;AQR;CSNK2A1;ARMC9;YOD1;SOAT1;LACTB2;UNC50;KCNQ2;TYRO3;KCNQ5;KCTD18;OBSL1;MMADHC;BLZF1;TMEM87B;MAPKAP1;CSTF3;MTTP;COPS7B;RTF1;PRDM11;GIGYF2;IGSF9;CYB5R1;RDH10;DHX35;ZNHIT6;RRS1;TRPM7;PLCG1;EDEM3;CDK18;ZRANB2;XRCC5;…
ER 23166858 ChIP-Seq MCF-7 Human	165/695	0.0528158	0.0659762	0	0	1.16462	3.42509	DCLRE1B;MSI2;GPATCH8;SYNPR;PSMD6;TATDN1;MYC;CFL2;NAMPT;TRIM25;NRCAM;MACROD2;ATXN7L1;IER5;EPHB4;DSCAM;COG5;CACNA2D1;MAGI3;TMOD3;NSMCE2;ZBTB34;ALG10;PUS7;FAM133B;SOAT1;PRPF3;AGTR1;UBE2V2;SCG3;TMEM126B;ZFPM2;ALG10B;CBLL1;SHC4;ABCB1;ABCB4;CUL2;DCUN1D4;SEL1L;GMPS;SUPT4H1;FIGNL2;LTBP2;CACNA1C;GLIS1;ZFP36L1;NEU3;FUT8;DHX32;DPP7;TRPM7;PLCG1;RAB6A;MCL1;EDEM3;SRPK2;CDK18;FIS1;SMAD4;FZD2;SMURF1;PTCH1;ASNS;F…
SA1 27219007 Chip-Seq ERYTHROID Human	375/1646	0.0530121	0.0661123	0	0	1.10714	3.25192	GLTP;CPNE8;MAPKBP1;IFITM1;AHCYL1;ZFYVE9;XYLT1;ENO1;ENO2;TSKU;ELK4;TIAL1;COMTD1;KAT5;ZC3H12A;MYB;STMN1;CHEK1;FBXO6;PELO;IER5;EPHB4;PKNOX2;CHID1;ARL15;HPCAL4;GCAT;SRRM1;FNDC5;RNF126;ZSCAN20;PPA1;CLNS1A;RFX5;CCDC86;DNA2;PIF1;EPHA10;TSHZ1;FBF1;FIGNL2;TMTC2;BAZ2A;PIK3R1;ADAMTS10;GSPT1;IGSF9;SEC14L2;CYB5R1;CYP27B1;CHST11;EPB41L1;ZNHIT6;PRDX1;MIER1;KCNN1;HOXC4;SFN;ZNF700;KCNN3;ZBTB7B;PATZ1;PCDHA7;ST3GAL…
EBF1 22473956 ChIP-Seq LYMPHODE Mouse	344/1505	0.0537211	0.0668863	0	0	1.11136	3.24956	USP6NL;SLC23A2;NCKAP1;PANK2;LPGAT1;RPL31;GORAB;RAPH1;HNRNPU;LDLRAD3;ANTXR2;DCAF6;GLS;SMC2;ZDBF2;ELK4;CNST;AKT3;GOLGA1;PSMD1;EPC2;SEPHS1;CCDC93;IER5;CHGB;AGFG1;PAQR8;NUP214;HES6;DDX18;AQR;CSNK2A1;ALG2;ARMC9;YOD1;BCS1L;SOAT1;LACTB2;UNC50;KCNQ2;KCNQ5;KCTD18;OBSL1;MMADHC;PFN2;TMEM87B;IGSF3;MAPKAP1;STXBP1;DCUN1D1;COPS7B;GATA3;PRDM11;GIGYF2;FXR1;CYB5R1;RDH10;DHX35;ZNHIT6;RRS1;SURF6;HIVEP3;SCN3A;RALGDS;…
E2F1 18555785 Chip-Seq ESCs Mouse	349/1528	0.0540273	0.0671571	0	0	1.11036	3.24031	USP6NL;MAPKBP1;SLC23A2;NCKAP1;LPGAT1;SLC35B4;ZFYVE9;RPL31;RPL34;GORAB;RAPH1;HNRNPU;LDLRAD3;BACH2;DCAF6;GLS;ZDBF2;ELK4;CNST;AKT3;GOLGA1;FBXO3;CPNE3;CCNL1;CCDC93;IER5;VPS39;CHGB;AGFG1;PAQR8;NUP214;DDX18;AQR;CSNK2A1;FBXO2;SLC35C1;ARMC9;FNDC3B;YOD1;SOAT1;LACTB2;UNC50;KCNQ2;TYRO3;KCNQ5;KCTD18;MMADHC;BLZF1;TMEM87B;IGSF3;SLC45A1;MAPKAP1;CSTF3;STXBP1;COPS7B;RTF1;PRDM11;GIGYF2;IGSF9;CYB5R1;RDH10;DHX35;DHX…
TCF4 22108803 ChIP-Seq LS180 Human	360/1579	0.0552665	0.0685848	0	0	1.10787	3.20792	LTV1;USP6NL;CYFIP1;SLC35B4;LPGAT1;XYLT1;HNRNPR;CBLB;TSKU;ZDHHC3;SMC2;SYNPR;HTR6;ZFYVE26;IGLON5;MYC;NAMPT;MAGOH;MYB;RPL36;THSD7A;SOX9;BSN;CCNL1;PRKAB2;STARD4;UNC5B;ZFP3;CMC1;ACSL6;MED9;MYO7A;DICER1;VWA5B2;ISL1;EML2;TIAM2;FAM133B;LARS2;TIAM1;DEPDC1B;MTHFD1;KCNQ1;CLNS1A;CRYZL1;VDAC3;TMEM126B;INTU;ABCB4;MAPKAP1;ADAMTS10;GLG1;GMCL1;FXR1;TGOLN2;PRDX5;ZNF706;ZNHIT3;DHX35;MYO6;MIER1;VTI1A;HIVEP1;KCNN2;HI…
P63 20808887 ChIP-Seq KERATINOCYTES Human	364/1598	0.0564062	0.0698846	0	0	1.10656	3.18155	ZFYVE9;MAML1;PITPNB;RRP1;PITPNA;IPP;HNRNPU;HNRNPR;IKZF5;GLS;MYLK;CCAR1;HERC3;KAT5;MYC;ZNF845;HOXA3;EPC2;SOX8;SOX9;CDK5RAP3;AGFG1;TSPYL2;COG7;ZNF282;NGDN;ACSL6;DNTTIP2;MFSD11;CLPX;FAM133B;FNDC5;CDC34;SOAT1;PARD3;NINJ1;PADI4;ATP6V0D1;DUS3L;PI4K2A;MMADHC;SLC22A4;ZNF395;ZBTB8A;MTMR3;TSHZ1;FUT11;RPN1;MST1R;PIK3R1;ZBTB3;TRPM2;SYNGR2;ZNF827;CHST11;TSPAN9;PCBP1;DHX36;PCBP2;GAR1;KCNN1;HIVEP3;KCNN3;TP53BP1…
STAT3 22323479 ChIP-Seq MACROPHAGE Mouse	1932-11-01	0.0591572	0.0731733	0	0	1.95121	5.51715	SOCS3;CSRP2;PPP1R12A;CCNI;PPP1R3B;PDE4D;SEMA4C;STAT3;MRPS2;PIK3R1;SCYL2
STAT1 17558387 ChIP-Seq HELA Human	309/1349	0.0594622	0.0734305	0	0	1.11365	3.14319	AHCYL2;CCNK;ISCA1;SLC4A1AP;CCNJ;RPL31;RPL34;GORAB;LDLRAD3;CBLB;MRGPRE;PWP1;TSKU;ZDHHC3;ELK3;C4B;GCSH;COMTD1;NUB1;CREB3L2;CHEK1;LUC7L;SOX8;ACAD11;TBC1D22B;SRRM2;HES6;ATP6V1G1;SMARCC2;ZFP1;ENTPD6;CMC1;MTUS1;MTUS2;GTPBP2;MAPK8IP2;SND1;RUNX2;BCR;KCNQ3;UQCRC2;PFN2;IGSF3;INTU;PRKDC;TMTC2;BAZ2A;GATA4;GIGYF2;PRPSAP2;PCBP3;TSPAN7;HIVEP2;HMOX2;CEP78;NDFIP1;ZRANB2;GPR12;HOMER1;CADM2;MAGEE2;RAB3IP;LNPEP;PBX1…
STAT3 18555785 Chip-Seq ESCs Mouse	341/1495	0.0596657	0.0735618	0	0	1.10803	3.12352	USP6NL;MAPKBP1;SLC23A2;PANK2;AHCYL1;LPGAT1;RPL31;GORAB;RAPH1;HNRNPU;LDLRAD3;DCAF6;GLS;ZDBF2;ELK4;CNST;PSMD5;AKT3;PSMD1;CCNL1;CCDC93;IER5;VPS39;CHGB;AGFG1;PAQR8;NUP214;DDX18;AQR;CSNK2A1;ENTPD6;SLC35C1;ARMC9;YOD1;SOAT1;LACTB2;UNC50;KCNQ2;TYRO3;KCNQ5;KCTD18;OBSL1;MMADHC;BLZF1;TMEM87B;RPN2;SLC45A1;MAPKAP1;CSTF3;COPS7B;RTF1;PRDM11;GIGYF2;IGSF9;CYB5R1;RDH10;DHX35;RRS1;TRPM7;KCNN3;PLCG1;SCN3A;VPS16;EDEM…
POU2F1 35413990 ChIP-Seq Human ARnegCRProstateCancer	102/418	0.060409	0.0743571	0	0	1.20582	3.38427	FOXA1;FAAH;PANK3;RPL31;WIPF2;SPPL2B;ZFAND6;TMEM94;UBE3A;TSKU;GOLGA4;MYC;PLXNC1;ENPP3;TBC1D10B;MBNL1;ZNF282;FBXW11;P3H4;CDKAL1;ACSL3;PUS7;FBXO11;ADGRB2;CRYZL1;ANAPC5;UQCRC2;ZFPM2;STAM2;CGGBP1;FKBP5;DLX1;CSTF3;BAZ2A;FOXO3;SUPT6H;RHOBTB1;RDH13;LONRF1;PTCH1;RANBP17;IFT122;SYT9;PTK2;PRRC2A;FAM135A;EIF4G3;MYD88;DOCK4;PRKAG2;PSIP1;MED16;PQBP1;SYNE1;HIF1AN;TSFM;PLEKHG1;PCDHGA6;ZHX3;TSC22D2;PAX6;IL17RE;YW…
WDR5 24793694 ChIP-Seq LNCAP Human	141/592	0.0631989	0.0776649	0	0	1.16873	3.22741	CRCP;ZFYVE9;WIPF2;ALKBH8;IPO5;IKZF5;PCMT1;RNF112;STK11;RUVBL1;SOX9;SEPHS1;CHID1;SRRM3;PRKAB2;WSB1;ARL15;ARMC9;ATG10;MED9;CDKAL1;TMEM80;ASRGL1;RBX1;AFG3L2;STX1B;CDC34;SARNP;GPRIN1;SCN8A;SUCLG2;RBCK1;GRID2IP;COPB1;DCUN1D4;ITPR2;ABHD5;CYB5R4;ZNF706;PCBP4;RDH10;GRK6;KCNN3;NKX2-5;AKIRIN2;CREBBP;NDFIP1;XRCC5;EDEM2;M6PR;FOXN3;TRPV1;DNAJC15;BTBD10;CORO2B;FBXO30;DIAPH1;CNOT6;CYCS;MAN2B1;NDUFAF1;EIF4G3;UBE…
THRA 23701648 ChIP-Seq CEREBELLUM Mouse	39/146	0.0647521	0.0794446	0	0	1.35931	3.7207	CRTC2;IFITM1;ARF1;CCDC120;PHF1;ACTB;CAMKK1;HERPUD1;THBS3;AIFM3;MTA1;ARL6IP5;EP300;GNG8;CAPN1;PLXNA4;HES5;RAB11FIP5;TRIM62;IRX5;PDE2A;TMUB1;SIRT5;SSH2;POU4F1;DNM1;MAPK12;SOD1;FCHSD1;PER2;NR4A1;ARL4D;P4HA2;TNIP2;SMS;GNAS;SYNC;OBSL1;FGF11
SRY 22984422 ChIP-ChIP TESTIS Rat	38/142	0.0660062	0.0808205	0	0	1.3626	3.70356	ARHGAP9;LRRC14;RAB3C;CHRNA3;NECAB3;NXT1;ANP32A;ONECUT1;RNF5;ADD1;DLL3;RECQL4;SV2C;UBR7;UAP1L1;PBK;CNGA3;BRD9;KCNN3;SCN5A;ENOPH1;RNF111;SLC35A2;GSTM3;UNC13A;KCNJ11;USP21;LIX1L;HMGA1;ACTN4;EEF2;HAL;NR4A3;MTHFD1;RAB34;SCN4A;UQCRC2;F2RL2
GLI1 17442700 ChIP-ChIP MESCs Mouse	14/44	0.066087	0.0808205	0	0	1.73859	4.72337	ROBO2;CSNK1G3;GRIPAP1;BNC2;PITPNB;FHL1;SLC39A10;FHIT;PHF21A;DCBLD1;TRPS1;NCAM1;ROR1;ASTN2
NOTCH1 21737748 ChIP-Seq TLL Human	54/211	0.070349	0.0858939	0	0	1.28321	3.40601	CYFIP1;WDR47;POP1;POMT1;IGF1R;MYC;SESN1;ZNF526;DGCR8;ZNF721;EARS2;RNF111;PHLDA3;ZNF200;DENND2D;IFRD2;MARS2;ALG2;YOD1;PPRC1;SIRT1;LARS2;NINJ1;MRTO4;SLC29A1;ZMYND11;CRK;CHRNA3;MEPCE;DTX1;APCDD1;LRP8;CYP27B1;BRIP1;PCBP3;GRK5;RRS1;ZNF426;FEM1C;ZNF623;NKX2-5;HES5;IRX5;ZNF260;KLHL21;TBCC;TNFRSF10B;NR1D2;BYSL;PER2;ZBTB6;ZZZ3;BCL6;TNRC6B
RUNX1 27457419 Chip-Seq LIVER Mouse	335/1475	0.0732241	0.0892603	0	0	1.10126	2.87894	USP6NL;MAPKBP1;NCKAP1;LPGAT1;RPL31;GORAB;RAPH1;HNRNPU;LDLRAD3;DCAF6;GLS;ZDBF2;ELK4;CNST;PSMD5;AKT3;GOLGA1;PSMD1;FBXO3;EPC2;SEPHS1;CCDC93;IER5;VPS39;CDK5RAP2;AGFG1;PAQR8;NUP214;HES6;DDX18;CSNK2A1;ARMC9;YOD1;BCS1L;SOAT1;LACTB2;UNC50;TYRO3;KCNQ5;KCTD18;OBSL1;MMADHC;BLZF1;TMEM87B;RPN2;MAPKAP1;CSTF3;STXBP1;COPS7B;GATA3;RTF1;PRDM11;GIGYF2;IGSF9;CYB5R1;RDH10;PTPMT1;RRS1;TRPM7;PLCG1;SCN3A;RALGDS;EDEM3;CD…
SMC4 20622854 ChIP-Seq HELA Human	350/1544	0.0739577	0.0900096	0	0	1.0987	2.8613	CPNE9;CDA;AHCYL2;TRIO;MAML1;NUDT2;HNRNPR;TSKU;ACTB;GPATCH8;KAT5;PPP2R1A;FBXO6;SOX8;SOX9;CDK5RAP3;EPHB4;AGFG2;CDK5RAP2;SKP1;NUP214;MED1;PRKAB2;MBNL1;ZFP3;SLC35C1;ACSL6;MED9;CMBL;ASRGL1;SRRM1;BCR;PDE12;KCNQ2;KCNQ3;PRKD2;TMEM126B;TRIM16;LLGL1;MACF1;PIF1;RTEL1;SLC22A5;SAR1B;SHMT1;MAPKAP1;FBF1;ZC3HAV1;PRDM11;PRKCZ;GSPT1;OAZ2;NEU3;CYB5R1;OTOA;RNF213;DHX32;ANKH;PCBP4;PTPMT1;SCAP;KCNN3;RALGDS;ST3GAL3;S10…
ZFP57 27257070 Chip-Seq ESCs Mouse	174/744	0.0743812	0.0903797	0	0	1.14149	2.96621	IPO11;ZFYVE9;DGKB;IRS1;POP4;CTNND2;CBLB;CWC27;SLC8A1;SMC2;CDH2;DPYSL3;CWC22;FBXO8;VPS39;SLC12A8;CDK5RAP2;PKNOX2;MAP3K5;SEC63;PPFIA2;TLE4;NANOS1;DDX18;FST;UBE2E3;ARRDC3;UNC5C;FRMD4A;POLRMT;CGRRF1;ISL1;ASRGL1;ST7L;PARD3;KCNQ5;SIK2;PPIG;SCG2;MMADHC;ATP6V1A;EXD2;SEL1L;GATA3;PLD1;SPATA6;GTF2E2;PHF21A;PCDH17;ZFP36L1;FGGY;PCDHA1;DPP8;TSPAN9;TTC21B;DHX35;HIVEP2;MPDZ;N4BP1;HACE1;XRCC4;KLHL25;PNO1;LRBA;CEP…
P63 26484246 Chip-Seq KERATINOCYTES Human	368/1627	0.0750405	0.0910347	0	0	1.09575	2.83769	CPNE9;GLTP;CPNE8;CHIC2;CCNK;PANK1;ZFYVE9;GORAB;ZDHHC5;GCC2;ZFYVE1;TSKU;ACTB;IKZF5;ELK3;CCAR1;ELK4;ZNF608;UBASH3B;PPP2R1A;CREB3L2;DZIP1L;CKMT1B;DHRS4L2;HOXA7;JUNB;PRKAB2;IMP3;ACTN1;ENTPD7;ACSL6;MED9;ACSL3;VWA5B2;TMEM80;BCR;ARMC5;PRKAR1A;ORAI3;FAR1;PADI4;ATP6V0D1;ANKK1;DUS3L;CDC42SE1;RPN2;RRAD;TMEM63C;CSTF3;MAPKAP1;MST1R;PRDM11;GMCL1;IGSF9;GJC1;CYB5R1;CYP27B1;NKAIN4;PTDSS1;CHST11;ZNHIT3;BLOC1S2;TSP…
DROSHA 22980978 ChIP-Seq HELA Human	99/409	0.0752293	0.0911177	0	0	1.1926	3.08552	CPNE9;TRIO;MYT1L;DENND5B;CTNND2;HSF2BP;FRY;GPR173;GOLGA1;ATXN7L1;SEMA6B;UNC13A;ZFP3;CDKAL1;SDHC;MYO7A;TTC7A;KCNQ1;EEF1A2;KCNQ3;ROR1;ABCG1;COPA;AKNA;EPHA10;CACNA1A;FBLN1;PRKCZ;FBLN2;CACNA1I;RNF213;MIER1;PCBP2;OTOF;HIVEP3;PLXNA4;SPECC1;SLC10A7;OSBPL5;AUTS2;SSH2;PBX1;DCLK1;XKR7;MLXIPL;FAM135B;ZZZ3;DLG2;RPL27A;CWF19L1;TUBGCP6;DHCR7;AMOTL1;SERINC2;RET;CNTNAP2;CLTC;GRIK3;ICA1;PRKAG2;CELF5;CHD5;ARHGEF10…
RAC3 21632823 ChIP-Seq H3396 Human	353/1559	0.0764539	0.092453	0	0	1.09703	2.82055	GLTP;ZFYVE9;MYT1L;PWWP2B;WIPF2;ZDHHC7;ZFYVE1;SMC2;PNN;SYNPR;HOXA9;KAT5;DPYSL5;ZNF169;EPHB4;EARS2;AGFG2;UNC13B;MBNL1;ARL15;ZNF282;CACNA2D1;IFRD2;SLC35C1;TINF2;NGDN;MED9;MTUS2;ANK3;TMEM170A;HPCAL4;ASRGL1;GCAT;PDE12;PARD3;UNC50;RFX5;AGTR1;CCDC86;FLYWCH2;KCNQ5;DNA2;SLBP;ANP32A;PRKDC;CSTF3;SUPT4H1;STC1;TWF1;PRAMEF11;PRDM11;PRKCZ;MTDH;SEC14L2;XKRX;SYNGR1;SPAST;KCNN4;NKX2-5;ST3GAL2;SPTBN1;S100A10;STAT5A…
KLF4 18555785 Chip-Seq ESCs Mouse	337/1486	0.0769566	0.0929125	0	0	1.09904	2.81851	USP6NL;MAPKBP1;SLC23A2;NCKAP1;LPGAT1;ZFYVE9;RPL31;GORAB;RAPH1;HNRNPU;LDLRAD3;DCAF6;GLS;ZDBF2;ELK4;CNST;AKT3;STMN1;PSMD1;FBXO3;EPC2;SEPHS1;CCDC93;IER5;CHGB;AGFG1;PAQR8;NUP214;HES6;DDX18;PRKAB2;AQR;CSNK2A1;ARMC9;YOD1;CRNKL1;SRRM1;SOAT1;LACTB2;UNC50;TYRO3;KCNQ5;KCTD18;MMADHC;BLZF1;TMEM87B;RTEL1;RPN2;IGSF3;CSTF3;STXBP1;COPS7B;RTF1;GIGYF2;IGSF9;CYB5R1;RDH10;DHX35;TRPM7;PLCG1;SCN3A;EDEM3;CDK18;XRCC5;LR…
FOXA1 21572438 ChIP-Seq LNCaP Human	357/1578	0.0778084	0.0937913	0	0	1.09583	2.79822	IPO11;CCNK;NUP107;PREP;IPP;DNHD1;CBLB;CCNC;SMC6;GCSH;COMTD1;TRIM28;CHEK1;GOLGA1;DZIP1L;TRIM25;PSMD1;FBXO6;DHRS4L2;CCDC93;PELO;GOLGA7;PKNOX2;UNC13B;SMARCC1;ZNF282;SLC35C1;ENTPD6;CMC1;MED9;DICER1;ANK3;TMEM80;LARS2;MYL6;ZSCAN20;PRKAR1A;PDE12;MAP1B;TYRO3;KCNQ5;ALG10B;ZBTB8A;ABCB1;DCUN1D5;TSHZ1;FBF1;FUT11;FIGNL2;TMTC2;APCDD1;GMCL1;FXR1;RNF213;SYNGR2;DHX32;EPB41L2;PCBP1;EPB41L3;KCNN1;DYM;HIVEP3;PCDHA2;…
P53 21459846 ChIP-Seq SAOS-2 Human	358/1584	0.0806941	0.0971152	0	0	1.09433	2.75452	LTV1;CDA;ISCA1;AHCYL1;PANK1;ZFYVE9;IFT172;PITPNB;EHMT2;HNRNPR;IFI30;ENO2;SLC4A4;ZDHHC3;NYNRIN;TIAL1;PCMT1;PSMD6;SAMD14;CREB3L2;CHEK1;AP1S2;EPC1;ARL6IP4;PIP4K2B;UBAP2L;RPL37;SOX9;ACAD11;PAQR8;HES6;ZNF282;IFRD2;SLC35C1;NSMCE2;ARMC9;FNDC3B;PRAMEF20;ENTPD7;WDR73;CMBL;CRNKL1;MED7;FNDC5;EML5;RRAGA;CLNS1A;BOLA3;TYRO3;CCDC86;KCNQ5;PRKD2;TRIM16;UQCRC2;ASTN2;DUS3L;MMADHC;PIF1;NECAB3;ANAPC16;RRAD;ZC3HAV1;PI…
IRF1 19129219 ChIP-ChIP H3396 Human	36/136	0.0820356	0.0985729	0	0	1.34222	3.35637	VEZT;DHRS13;HBS1L;CCNT2;ONECUT3;RPL34;PEPD;HK1;BRIP1;FUT8;CSRP1;TMEM65;SIX3;ACP2;ARHGEF11;PRELID2;TCF7L1;PTPRN2;GLYCTK;NSMCE2;INTS2;ARNT;FBXL18;HELZ;RAB11A;TBX3;RAB11B;CLK1;CNOT4;PSMA6;TMEFF1;GOLPH3;STAG2;DOCK2;PIGG;YPEL2
NR3C1 21868756 ChIP-Seq MCF10A Human	205/887	0.0825881	0.0990796	0	0	1.12429	2.80386	RAPH1;LDLRAD3;SLC4A4;ZFYVE26;NUB1;ZNF608;UBASH3B;DPYSL2;CHEK2;STMN1;KDR;CCDC93;CDK5RAP2;AGFG1;TSPYL2;WSB1;ENTPD6;MTUS1;TIAM2;EZR;INTU;PRKDC;APCDD1;TGOLN2;BRIP1;RIC8B;EPB41L2;KCNN3;RAB11FIP2;PPARGC1B;N4BP1;LHPP;GSTM3;HACE1;TGDS;RAB3IP;CELA1;PAICS;SMARCA2;ZWINT;SRPK1;UCK2;SMTN;PKIA;WNK2;SPDYA;OGDH;ALDH18A1;CPEB2;RNF220;CPEB4;CD320;NRP1;NRP2;PTPRS;BTG1;HIP1;CITED2;MRPS11;DIS3L;HSCB;ATIC;UBL3;SH3PXD2…
MTF2 20144788 ChIP-Seq MESCs Mouse	554/2488	0.08352	0.100039	0	0	1.07558	2.67031	RPL30;TRIO;IFT172;SLC4A4;BACH2;HTR6;SAMD14;HOXA9;UBASH3B;ZMIZ1;MYB;HOXA3;HOXA7;IER5;PKNOX2;UNC13B;HES6;MBNL1;MECR;CSNK2A1;UNC5B;CACNA2D1;FNDC3B;UNC5C;ISL1;BCR;BCAN;RBP4;BIN1;MYL3;PRR18;ASTN2;ABCB4;GATA4;GATA3;ZC3HAV1;CYB5R4;PRDX5;PCDHA1;CHST11;EPB41L1;RDH10;ADAMTS17;EPB41L3;PCDHA5;RRS1;GSG1L;HOXC4;ST3GAL6;PCDHA2;PCDHA9;ZBTB7B;HOXC9;NKX2-5;PPARGC1B;NGFR;WNT10B;FZD3;ACE;FZD2;JUND;CADM1;GPR12;CADM2;…
MYC 19829295 ChIP-Seq ESCs Human	355/1572	0.0843811	0.100911	0	0	1.09301	2.70238	CPNE9;SLC23A2;MAPKBP1;CMAS;MYT1L;RPL31;SLC4A2;MKI67;IFI30;SLC4A5;RRP9;DCAF6;TIAL1;RNF112;NUB1;GOLGA4;SNRPD2;CREB3L2;ZNF845;EPC1;TRIM25;PIP4K2B;DHRS4L2;NUP214;STARD4;ALG9;ARL15;ACTN1;ENTPD6;CMC1;PRAMEF20;MYO7A;ACSL3;SND1;CLPX;TIAM2;EML5;STX1B;RRAGA;ZSCAN20;UNC50;ATF7;PRKD2;DNA2;PADI4;MMADHC;DHX8;STXBP1;IGSF1;MST1R;PRDM11;PGS1;NEU3;SYNGR2;CYB5R3;RAB11FIP1;RRAS;ANKH;ZNF706;ZNHIT6;PLEK2;HIVEP3;RALGDS…
OCT4 20526341 ChIP-Seq ESCs Human	356/1578	0.0874433	0.104408	0	0	1.09151	2.65976	CPNE9;LTV1;MAML1;IFT172;SLC4A2;ENO1;ACTB;GPATCH8;SLC4A5;ZDHHC3;DCAF7;UBE2L3;SYNPR;HTR6;PSMD6;UBASH3B;DPYSL2;DPYSL3;CREB3L2;AP1S2;ZNF845;ARL6IP5;CCNL1;ZNF169;EPHB4;CHGB;AGFG1;CACNA2D1;SLC35C1;ENTPD6;DNTTIP2;MYO7A;HPCAL4;EML5;IFT88;CDC34;PARD3;ZSCAN22;PSME3;FEZ2;ORAI3;ZSCAN21;MYL3;MXRA8;KCNQ5;PADI4;ANKK1;CBLL1;PI4K2A;PIF1;RTEL1;BEX1;SAR1A;EPHA10;INTU;COPS7B;ZNF22;CD99L2;AGAP3;PIK3R1;PRPSAP1;TRPM2;B…
E2F7 22180533 ChIP-Seq HELA Human	1938-12-01	0.0892061	0.106345	0	0	1.71911	4.15475	HCN3;SLBP;POLA1;GOLT1B;MSH2;PRKDC;FANCD2;E2F3;INTS7;PDS5A;DTL;CDC25A
IRF8 21731497 ChIP-ChIP J774 Mouse	55/219	0.0907053	0.107962	0	0	1.25093	3.0024	NCKAP1;INTS12;COX7B;HSP90AB1;GOLT1B;ZDHHC6;IFI35;EIF4ENIF1;FPGT;PHGDH;GRIPAP1;ALG9;ETV3;HAX1;MSH3;TCP1;ERP29;PSME2;IRF5;CDC42SE1;MTMR2;GRN;DTX2;MST1R;PPM1K;CBL;PSMB10;ATAD2B;HMGCL;SH3BGRL;MYO6;UCP2;SPOP;HMOX1;MGAT1;WASF1;N4BP1;ATP6V0A1;TGFB2;MARCKSL1;SLC10A7;DMPK;DENND4B;IRX5;CRIPT;TM6SF1;PTK2;PSMB8;ISG20;MOV10;MYO1C;TTC5;NEDD4;CAPZA2;TMEM39A
P53 22387025 ChIP-Seq ESCs Mouse	341/1511	0.0915209	0.108693	0	0	1.09168	2.6104	USP6NL;NCKAP1;LPGAT1;RPL31;GORAB;RAPH1;HNRNPU;LDLRAD3;DCAF6;GLS;ZDBF2;ELK4;CNST;AKT3;KDR;PSMD1;EPC2;SEPHS1;CCDC93;IER5;AGFG1;PAQR8;NUP214;HES6;DDX18;MBNL1;AQR;NUP210;SLC35C1;ARMC9;YOD1;BCS1L;SOAT1;ZSCAN20;LACTB2;UNC50;KCNQ2;KCNQ5;ASTN2;KCTD18;OBSL1;MMADHC;BLZF1;PFN2;MACF1;TMEM87B;MAPKAP1;CSTF3;DCUN1D1;COPS7B;GATA3;PRDM11;GIGYF2;IGSF9;FXR1;CYB5R1;RNF216;RDH10;DHX35;RRS1;HIVEP3;KCNN3;PLCG1;SCN3A;ED…
ETV2 25802403 ChIP-Seq MESCs Mouse	186/804	0.0916066	0.108693	0	0	1.1252	2.68952	RPL30;RTKN;DNHD1;UBE3A;CBLB;CWC25;PWP1;PPP1CB;COMTD1;ZNF608;PPFIA1;RPL36;NRCAM;ATXN7L1;ACAA1;PCDHAC2;PIAS4;CSNK1G3;STARD4;SUPT16H;MAP2K2;ALG2;CNPY2;DNAJB14;MYO7A;PDIA4;STX1B;DYNC1LI2;MTHFD1;HNRNPUL2;PARD3;ORAI3;SNRNP27;SNRPF;RTN3;MACF1;ZNF395;FECH;INTU;SMYD5;NXPH3;ANKRD11;SUPT4H1;ITPR2;GATA4;NRF1;CORO1A;NPAS1;GSPT1;NPAT;NEU3;TMEM123;RAB11FIP1;GRK5;RDH10;PRAMEF15;ADAMTS17;SAFB2;ZNF668;UTP20;HIVEP2…
RNF2 27304074 Chip-Seq NSC Mouse	181/782	0.0936361	0.110927	0	0	1.1258	2.66628	FOXA1;SLC35B3;IPO11;CCNJ;MRFAP1;OTP;PRDM2;CELSR2;IGF1R;SMC2;ZDBF2;RPS6KA6;FGF9;DPYSL5;MYC;MYB;THSD7A;FBXO8;HOXA7;PITX1;PCDHAC2;MAP3K5;PHLDA3;CDKL2;FBXW4;TLE4;ABT1;NUP210;ANKRD44;CMC1;UBE2E1;AIP;ATP11B;ARMC8;FRMD4B;CGRRF1;ISL1;BCR;MTAP;PDE12;FSCN1;KCNQ5;TMEM126B;GEMIN8;ZFPM2;STAM2;BEX4;TPH2;KLHL17;ZCCHC9;AK2;GATA4;GATA3;DTX4;PCDH17;GJC1;APOO;NEU3;TSPAN7;HOXC4;RAB11FIP2;HOXC9;NKX2-5;CBX8;HACE1;CADM…
CTCF 27219007 Chip-Seq Bcells Human	367/1633	0.097614	0.115459	0	0	1.08592	2.52666	CPNE8;MAPKBP1;CYFIP1;IFITM1;CCNJ;LPGAT1;HNRNPR;MRGPRE;ELK4;COMTD1;HTR6;SAMD14;PSMD4;UBASH3B;DPYSL5;MYC;DZIP1L;LUC7L;ARL6IP4;FBXO6;PIP4K2B;DHRS4L2;SOX9;IER5;PRKAB2;ACOT8;ACTN1;FBXO2;SLC35C1;TMEM80;SRRM1;FNDC5;STX1B;SOAT1;ZSCAN20;BIN1;MXRA8;TYRO3;FAR1;TLN2;EZR;OBSL1;ZBTB8A;EPHA10;RRAD;SLC45A1;FUT11;FIGNL2;PRKCZ;ADAMTS10;IGSF9;CYB5R1;CYB5R3;ZNF827;PRAMEF12;HOXC4;SFN;HIVEP3;FAM43B;PLCG1;TRPM5;ZBTB7B;…
ETS2 20176728 ChIP-ChIP TROPHOBLAST STEM CELLS Mouse	39/151	0.0984778	0.116299	0	0	1.29821	3.00916	CNTNAP2;CHIC2;SMARCD2;RTKN;RBM26;CITED2;EHMT2;SHMT1;ANKS3;EIF4ENIF1;AP3M1;EXTL1;SNRPD2;ZMIZ1;G3BP2;APBB2;NCAM1;RCE1;ZBTB7B;GPC6;NDEL1;CCT3;USP48;OSBPL5;ITGA3;SWAP70;FOXJ2;LNPEP;CDYL;SSRP1;PSMA6;KLF5;PRPF3;PLEKHM1;INTS4;CNOT8;SOS1;SFXN5;CHMP5
ESRRB 18555785 Chip-Seq ESCs Mouse	337/1496	0.0995502	0.117382	0	0	1.08881	2.512	MAPKBP1;SLC23A2;PANK2;AHCYL1;LPGAT1;RPL31;RPL34;GORAB;RAPH1;HNRNPU;LDLRAD3;DCAF6;GLS;ZDBF2;ELK4;CNST;AKT3;PSMD1;FBXO3;EPC2;SEPHS1;CCDC93;IER5;VPS39;CHGB;AGFG1;PAQR8;NUP214;HES6;DDX18;ACOT8;CSNK2A1;SLC35C1;ARMC9;YOD1;CRNKL1;GANC;SOAT1;LACTB2;UNC50;KCNQ5;KCTD18;BLZF1;TMEM87B;RTEL1;RPN2;CSTF3;STXBP1;COPS7B;RTF1;PRDM11;GIGYF2;IGSF9;CYB5R1;RDH10;DHX35;RRS1;TRPM7;EDEM3;CDK18;XRCC5;LRBA;EDEM2;INO80;STAM…
FOXP1 22492998 ChIP-Seq STRATIUM Mouse	2016-06-01	0.102617	0.120811	0	0	2.23394	5.08612	TMX4;ETFDH;IGFBP7;RLF;LDLR;FOXP1
ERG 20517297 ChIP-Seq VCAP Human	196/853	0.103383	0.121524	0	0	1.1152	2.53073	RPL30;SLC35B4;POP1;ITSN1;SLC4A2;PSMD6;SAMD14;GOLGA4;CCDC93;SLC12A8;CDK5RAP2;CHGB;MBNL1;SLC35C1;GTPBP2;FAM133B;LARS2;TIAM1;CRYZL1;KCNQ3;SLBP;SUPT4H1;SYNGR2;ZNF706;DPH1;DYM;OTOF;ZBTB7B;SCAI;EDEM3;ICMT;EDEM2;LNPEP;CELA1;ERLIN2;INO80;RNF222;PARP11;UCK2;POLA2;ZBTB6;CALU;OGDH;TRMT12;CDK13;ADA;CPEB4;ARF4;DHRS13;PIGU;MRPS11;PIGP;OLA1;AP2A2;TRIM8;GUK1;SLC22A17;STBD1;B3GALT1;GPR137;FFAR3;CC2D2A;DLGAP5;RAB8…
PHC1 16625203 ChIP-ChIP MESCs Mouse	162/700	0.10765	0.126342	0	0	1.12503	2.50754	FOXA1;GALNT12;CCNI;LOXL3;OTP;BACH2;HOXA10;GRIP1;HOXA9;HTR6;CDH2;FGF9;MYC;HCFC1R1;HOXA3;PLXNC1;SOX9;MAF1;PITX1;PLEKHJ1;UNC13B;EPHA5;PDGFRA;FST;TPM1;THOC1;UNC5C;GTPBP2;POLRMT;HPCAL4;ISL1;TIAM2;BCAN;CACNB3;MSH2;BIN1;ERP29;SIDT1;WDFY3;TOX;ZFPM2;SLBP;DLX1;ENY2;ANP32A;EPAS1;GATA4;GATA3;ZC3HAV1;UBE2J1;CYP27B1;SNX4;PODXL;ZMAT5;HOXC4;HOXC9;NKX2-5;PLXNA4;CBX8;FZD3;FZD2;GTF2IRD2;BDNF;GPR108;LRBA;ST8SIA3;HMG…
GATA3 21878914 ChIP-Seq MCF-7 Human	353/1574	0.110916	0.129974	0	0	1.08244	2.38027	SLC35B4;CCNI;PITPNB;PITPNA;IPP;HNRNPR;TXNDC15;GPATCH8;BACH2;GLS;SMC2;UBE2L3;ZDBF2;ZNF608;UBASH3B;MYC;MYB;CHEK1;DZIP1L;EPC1;PIP4K2B;SEPHS1;ACAD11;TBC1D22B;CHID1;SMARCC1;SMARCC2;NUP210;ARL15;NGDN;MTUS1;DNTTIP2;MED9;DICER1;CMBL;VWA5B2;PHKA2;THAP2;DYNC1LI2;CDC34;NINJ1;AGTR1;FAR1;ASTN2;CBLL1;PIF1;ZNF395;ZBTB8A;IGSF3;EPAS1;STXBP1;FBF1;SUPT4H1;PLA2G3;FIGNL2;BAZ2A;TRMT2A;PIK3R1;SDSL;MTMR4;OAZ2;GMCL1;RAB1…
CMYC 18555785 Chip-Seq ESCs Mouse	336/1499	0.119631	0.13997	0	0	1.08128	2.29592	USP6NL;MAPKBP1;SLC23A2;NCKAP1;LPGAT1;RPL31;GORAB;RAPH1;HNRNPU;LDLRAD3;DCAF6;GLS;ZDBF2;ELK4;CNST;AKT3;FBXO3;EPC2;SEPHS1;CCDC93;IER5;CHGB;AGFG1;PAQR8;NUP214;HES6;DDX18;MBNL1;AQR;CSNK2A1;NUP210;ARMC9;YOD1;GANC;SOAT1;LACTB2;UNC50;KCNQ2;TYRO3;KCNQ5;KCTD18;OBSL1;MMADHC;BLZF1;TMEM87B;IGSF3;MAPKAP1;CSTF3;COPS7B;GATA3;PRDM11;GIGYF2;IGSF9;CYB5R1;RDH10;DHX35;ZNHIT6;RRS1;TRPM7;PLCG1;SCN3A;EDEM3;CDK18;XRCC5;I…
OCT4 18555785 Chip-Seq ESCs Mouse	334/1492	0.12596	0.147148	0	0	1.0793	2.23607	USP6NL;MAPKBP1;SLC23A2;LPGAT1;RPL31;GORAB;RAPH1;HNRNPU;LDLRAD3;DCAF6;GLS;ZDBF2;ELK4;HTR6;CNST;AKT3;FBXO3;EPC2;CCDC93;IER5;VPS39;CHGB;AGFG1;FNBP4;PAQR8;NUP214;HES6;DDX18;AQR;CSNK2A1;ARMC9;YOD1;CRNKL1;GANC;SRRM1;SOAT1;LACTB2;UNC50;KCNQ2;TYRO3;KCNQ5;KCTD18;MMADHC;BLZF1;PFN2;TMEM87B;IGSF3;MAPKAP1;CSTF3;MTTP;COPS7B;GATA3;RTF1;PRDM11;GIGYF2;IGSF9;CYB5R1;RDH10;DHX35;RRS1;TRPM7;KCNN3;PLCG1;SCN3A;EDEM3;CD…
EBF1 22473956 ChIP-Seq BONE MARROW Mouse	336/1502	0.128284	0.149632	0	0	1.07827	2.21424	USP6NL;SLC23A2;NCKAP1;LPGAT1;RPL31;RPL34;GORAB;RAPH1;HNRNPU;LDLRAD3;BACH2;DCAF6;GLS;ZDBF2;ELK4;CNST;AKT3;GOLGA1;PSMD1;EPC2;CCNL1;SEPHS1;CCDC93;IER5;CHGB;AGFG1;PAQR8;NUP214;HES6;DDX18;MBNL1;AQR;SLC35C1;ARMC9;FNDC3B;UNC5C;BCS1L;MTAP;SOAT1;LACTB2;UNC50;TYRO3;KCNQ5;ASTN2;KCTD18;OBSL1;MMADHC;TMEM87B;INTU;MAPKAP1;CSTF3;DCUN1D1;COPS7B;GATA3;PRDM11;GIGYF2;FXR1;RDH10;DHX35;DHX36;RRS1;HIVEP3;KCNN3;SCN3A;N4…
SOX2 21211035 ChIP-Seq LN229 Human	355/1590	0.129604	0.150939	0	0	1.07575	2.19805	LTV1;SLC35B3;USP6NL;PANK2;RPL31;IFT172;IPP;GHITM;PWP1;ZDHHC3;GLS;RRP9;DCAF6;ELK4;MAGOH;ZNF721;SOX9;BSN;ACAD11;SLC12A8;FNBP4;NUP214;PAQR8;GABARAPL2;HES6;DAXX;ZFP1;IFRD2;SLC35C1;ARMC9;GTPBP6;ACSL6;MYO7A;ASRGL1;CLPX;FAM133B;EML5;AFG3L2;VDAC3;RBCK1;PI4K2A;EXD2;SLBP;FBF1;RTF1;APCDD1;SLC5A3;PGS1;SNX4;PRPSAP2;RNF213;DHX32;ANKH;EPB41L1;PCBP4;CEP70;CSTF1;OTOF;SFN;RALGDS;SPTBN1;ST3GAL3;VPS16;VAT1;CDK18;FIS…
P300 18555785 Chip-Seq ESCs Mouse	335/1499	0.133091	0.154762	0	0	1.07678	2.17157	USP6NL;MAPKBP1;SLC23A2;NCKAP1;LPGAT1;RPL31;RPL34;GORAB;RAPH1;HNRNPU;LDLRAD3;DCAF6;GLS;ZDBF2;ELK4;CNST;AKT3;PSMD1;FBXO3;SEPHS1;CCDC93;IER5;VPS39;CHGB;AGFG1;PAQR8;HES6;DDX18;AQR;CSNK2A1;ARMC9;YOD1;BCS1L;SOAT1;LACTB2;UNC50;TYRO3;KCNQ5;KCTD18;MMADHC;BLZF1;TMEM87B;MAPKAP1;CSTF3;COPS7B;RTF1;PRDM11;GIGYF2;IGSF9;CYB5R1;RDH10;DHX35;ZNHIT6;DHX36;MIER1;RRS1;TRPM7;PLCG1;SCN3A;EDEM3;CDK18;XRCC5;INO80;STAM;PRD…
TCF4 18268006 ChIP-ChIP LS174T Human	88/372	0.133325	0.154797	0	0	1.15602	2.32933	RERE;DENND1B;SETD5;NRP2;IRS1;RAPH1;LOXL3;ARID4B;PRDM2;MRPL35;RND3;CDC14A;ELK4;DOCK10;RPS6KA3;HTR6;ATIC;DUSP10;DPYSL5;NEK2;CNGA3;AZI2;IER5;SH3GLB1;ELOVL1;PRKAB2;SMARCC1;SSR2;MAGI3;ACOT11;ARMC9;SLC39A10;YOD1;ACSL3;MANEAL;TTC7A;IL17RD;ARID1A;TOMM40L;LARS2;MYCN;SYF2;FEZ2;PPIG;SCG2;DYNC1I2;DLX1;RALB;EPAS1;SLC45A1;ROCK2;SATB2;CUL3;SRBD1;ATP1A1;LTBP1;LRP8;PDC;DNPEP;RPS6KC1;PCBP1;SFN;FAM43B;KIF3C;SPTBN1;…
TP53 20018659 ChIP-ChIP R1E Mouse	206/909	0.141611	0.164165	0	0	1.09477	2.13992	CCNI;RPL31;TSKU;MYLK;HOXA9;ZMIZ1;SOX9;ACAD11;SLC12A8;PKNOX2;UNC5B;ARMC9;ISL1;BCAN;CDC34;MTHFD1;BIN1;KCNQ5;PRKD2;RBCK1;ANKK1;ASTN2;ZFPM2;TMEM63B;SLC45A1;TSHZ1;GATA4;GATA3;PCDH17;NEU3;DHX35;HIVEP2;ZBTB7B;HOXC9;NKX2-5;WNT10B;FZD2;PMM1;NR2F1;NR2F2;SMARCA2;GDF7;PTK7;FBXL3;HOXD4;CPEB2;LIN54;PTPRU;HMX3;CDKN1A;PTPRS;BMI1;KIF15;SMPD4;UBL3;TMED3;NEFL;CLIC1;DUSP4;FOXD1;PRMT1;KREMEN1;COMMD3;PAX6;FOS;KREMEN2;…
GRHL2 25758223 ChIP-Seq PLACENTA Mouse	179/788	0.151946	0.175876	0	0	1.09762	2.06817	FOXA1;SLC35B3;PANK1;ZWILCH;IFT172;UBE3A;CCDC102A;GPATCH8;SLC4A5;ACTG1;IGF1R;RRP9;PPP1CB;RPS6KA6;TATDN1;SLCO2B1;ATXN7L1;CDK5RAP3;NANOS1;SLC30A6;DAXX;MBNL1;SWAP70;CSGALNACT2;ADAM11;FRMD4A;CDYL;FOXP4;DOK1;MORF4L1;OLFM2;SOAT1;DOK4;NINJ1;FKBP8;APLNR;KPNB1;IPPK;CHRNA3;SLC41A2;IREB2;SLC35D2;ARHGAP17;NPAS1;SPAST;PRDX1;TTC21B;PRAMEF15;KCNN1;MLEC;AMZ2;ZNF700;HIVEP2;ZNF423;DRD2;TXNDC5;NGFR;OSBPL8;DR1;PHC2;O…
ZFP322A 24550733 ChIP-Seq MESCs Mouse	18/67	0.16064	0.185655	0	0	1.36821	2.5019	USP6NL;TMPRSS9;VCP;KDELR1;DIS3L;GREB1;MCM10;LITAF;SULF2;EIF4ENIF1;LARS2;ZC3H7A;PPP2R2B;PCBP2;PGK1;PLXNC1;PATZ1;CDK5RAP2
NANOG 18555785 Chip-Seq ESCs Mouse	338/1522	0.162717	0.187769	0	0	1.06743	1.93818	USP6NL;MAPKBP1;SLC23A2;LPGAT1;RPL31;RPL34;GORAB;PITPNB;RAPH1;HNRNPU;LDLRAD3;DCAF6;GLS;ZDBF2;ELK4;CNST;AKT3;ZC3H12A;FBXO3;EPC2;CCNL1;SEPHS1;CCDC93;IER5;CHGB;AGFG1;PAQR8;UNC13B;DDX18;MBNL1;AQR;CSNK2A1;SLC35C1;ARMC9;FNDC3B;MTUS2;UNC5C;YOD1;SOAT1;ZSCAN20;LACTB2;UNC50;TYRO3;KCNQ5;KCTD18;MMADHC;BLZF1;PFN2;MACF1;TMEM87B;RPN2;MAPKAP1;CSTF3;COPS7B;GATA3;PRDM11;GIGYF2;IGSF9;CYB5R1;RDH10;DHX35;ZNHIT6;RRS1;K…
AR 25329375 ChIP-Seq VCAP Human	329/1481	0.164757	0.189834	0	0	1.06775	1.92545	VEZT;ISCA1;TRIO;KDELR1;XYLT1;HNRNPR;CBLB;NUDT3;BACH2;RCBTB2;PCMT1;HTR6;ZNF608;PSMD4;UBASH3B;MYC;ZC3H12A;ATXN7L1;DHRS4L2;SOX9;RNF111;CHGB;EPHA5;UNC13B;DDX18;WSB1;CSNK2A1;UNC5B;FNDC3B;ACSL3;ISL1;SND1;CDC40;CLNS1A;KCNQ1;MAP1B;AGTR1;TMEM126B;ALG10B;CBLL1;MMADHC;PFN2;MACF1;SLC45A1;PRKDC;DCUN1D4;BAZ2A;GATA3;IQGAP1;MST1R;PIK3R1;OAZ2;PCDH17;ANKH;ZNF706;DHX36;DYM;KCNN2;ST3GAL6;LTA4H;RCE1;ARGLU1;SPTBN1;SRP…
GATA1 19941826 ChIP-Seq K562 Human	149/654	0.166325	0.191349	0	0	1.10124	1.97542	USP6NL;IFITM3;DCLRE1B;NARF;PPAN;ZDHHC7;ACTB;NUDT3;SYDE2;STK11;GOLGA4;CCND3;SLCO2B1;CREB3L2;ZNF445;IER5;JUNB;PITX1;EPHB4;TBC1D22B;ARL15;NSMCE2;ACSL6;THOC2;CMBL;HPCAL4;FBXW2;MAP1B;FKBP8;TBC1D24;ASTN2;ZFPM2;RPP25;DUS3L;INO80C;ZCCHC7;EPAS1;SLC45A1;ITPR1;CLEC16A;ZC3HAV1;NRF1;PIK3R1;FOXO3;RPAP1;SLC5A3;FBLN2;LTBP1;CACNA1I;CHST11;EPB41L1;DHX35;PSAP;TSPAN7;HIVEP1;NDUFV2;MARK3;ST3GAL2;ATP6V1F;BPTF;CREBBP;A…
PBX1 22567123 ChIP-ChIP OVCAR3 Human	363/1640	0.17086	0.196269	0	0	1.06293	1.8781	CPNE8;SLC23A2;CYFIP1;IFITM1;CMAS;MYT1L;POP4;ITSN1;PPAN;PWP1;BACH2;MYLK;ELK4;SYNPR;COMTD1;FGFR1OP2;DZIP1L;HABP4;TRIM25;UBAP2L;SOX9;FBXO8;SIL1;TBC1D10B;ALG8;MBNL1;ACOT8;NUP210;ZNF282;ECH1;BCS1L;MAPK8IP2;SLC5A6;TIAM1;SCO2;CRYZL1;AGTR1;TYRO3;ATF7;TRIM16;TLN2;ASTN2;MTMR1;ZNF395;MTMR3;DHX8;TMEM63B;ANP32A;IGSF3;IGSF1;TSHZ1;MTTP;SUPT4H1;MST1R;GMCL1;MTMR7;UBE2J1;MBTD1;ADAMTS17;VTI1A;SURF6;ZBTB7B;RAB11FIP2…
LYL1 20887958 ChIP-Seq HPC-7 Mouse	134/587	0.17394	0.199504	0	0	1.10377	1.93055	CMAS;SLC35B4;UBXN2A;HJURP;CWC25;UBE3B;GPATCH8;RRP8;DCAF6;ELK4;NYNRIN;ZDBF2;DOCK10;FADS2;CCND3;PSMD4;KAT5;CHEK2;CREB3L2;NEK2;FADS1;PHLDA3;FBXW4;ZFP1;NFKBIL1;ZFP3;STX7;TPM1;AIP;GEM;DEPDC1B;MSH2;SOAT2;NAAA;NINJ1;MTCP1;PRR18;RPP25;ABCG4;RNASEH2C;ANAPC16;DTX1;DTX2;FBLN1;GIGYF2;GTF2E2;CYB5R1;ZBTB7B;ST3GAL2;SOCS5;RAP1GAP2;PRNP;CREBBP;HACE1;TRAPPC1;INTS1;GTF2IRD2;GPR108;STARD10;EAF1;PDE2A;RASSF8;HPS5;XKR…
SUZ12 20075857 ChIP-Seq MESCs Mouse	786/3611	0.177969	0.203816	0	0	1.0431	1.80054	IFT172;PWWP2B;ZDBF2;HTR6;SAMD14;UBASH3B;DPYSL5;DPYSL2;DPYSL3;XYLB;PKNOX2;HES6;UNC5B;CACNA2D1;DNTTIP1;UNC5C;HPCAL4;ISL1;TMEM80;BCR;EML5;RBP4;SCO2;TMEM126B;GRID2IP;ABCB4;GATA4;ZC3HAV1;GATA3;EPB41L1;RDH10;ADAMTS17;EPB41L3;PPARGC1B;JAG2;NGFR;CADM1;GPR12;CADM2;NR2F1;NR2F2;NR2F6;FAM135B;EIF5;FAM135A;PKIA;SFXN5;RNF220;ARHGAP9;DIS3L;BHLHE41;PRKAG2;JPH4;NHSL2;MMP24;HEY1;TCP11L1;NEFL;NEFH;DLGAP4;DUSP4;GSTO…
ZNF652 21678463 ChIP-ChIP ZR75-1 Human	24/94	0.180869	0.206824	0	0	1.27711	2.18384	PHTF2;PUS10;EDA;TBCCD1;USP20;RPS5;MRPS34;PPP2R5B;HSPB1;EEF2;ROBO1;FOXP1;CENPE;SLC6A6;DUSP10;SIX5;PPA1;TTC5;TRPS1;DNAJB4;HIVEP1;NCDN;ALDH18A1;LDLR
CTBP2 25329375 ChIP-Seq LNCAP Human	178/790	0.18346	0.209471	0	0	1.08565	1.84101	LPGAT1;ZFYVE9;XYLT1;UBE3A;ENO1;CDC14C;GPATCH8;FADS2;ZNF608;CDH2;CAPN1;MACROD2;SOX9;BSN;AZI2;NUDT12;PPP1R16B;STARD4;WSB1;DSCAM;RPS8;CMC1;ACSL6;ARID5A;VWA5B2;ALG10;ISL1;TRPC4AP;FBXW2;AGTR1;KCNQ3;ERP29;TMEM126B;ASTN2;TOX;ZFPM2;ALG10B;RNF122;NDRG4;INTU;TMEM63C;SEL1L;CUL2;DCUN1D1;CACNA1A;GATA3;PIK3R1;CACNA1C;FHIT;HIF1A;FUT8;DHX32;FGGY;DHX35;SMYD2;SLC38A6;MPDZ;TXNDC5;SRPK2;PRELID2;BTBD19;CADM2;STAC;GOT…
AUTS2 25519132 ChIP-Seq 293T-REX Human	182/809	0.186734	0.212888	0	0	1.08349	1.81817	SH3GL3;SRP19;SLC35B4;RASL11B;RPL31;ZNF292;DNHD1;XYLT1;LCLAT1;TSKU;CDC14B;RPS6KA3;ZMIZ1;KHSRP;FGFR1OP2;ZC3H12A;CAPN5;CREB3L2;LONP1;ATXN7L1;PELO;MAP3K5;PIAS4;CPA2;STARD4;ALG8;MBNL1;SMARCC2;CEP135;MAP2K2;CSGALNACT2;UBE4A;PCDHA13;PDIA4;MORF4L1;ZSCAN22;UBE2V2;PRKD2;TMEM126B;TBC1D23;ANKK1;DUS3L;ABCG4;KPNB1;VCP;ABCB1;IREB2;STC1;GATA4;NRF1;NPAS1;HIF1A;OTOA;SPAST;EIF4EBP1;AMZ2;KCNN2;IGFBP7;ZKSCAN4;FAM43B;…
FOXH1 21741376 ChIP-Seq EPCs Human	350/1586	0.193169	0.219893	0	0	1.05831	1.74006	IFITM2;MAML2;ZFYVE9;RAPH1;HNRNPU;ZDHHC7;MKI67;SMC4;RCBTB2;GLS;SMC2;UBE2L3;RPS14;PCMT1;PSMD6;SAMD14;NUB1;NAMPT;AP1S2;PAQR8;TSPYL1;WSB1;ZFP1;ARL15;FBXO2;ACTN4;CRNKL1;HPCAL4;CLPX;BCR;IFT88;BIN1;PARD3;KCNQ2;ZSCAN21;FAR1;KCNQ5;PREB;PRR18;TMEM126B;ASTN2;PIF1;TMEM87B;BEX2;TMEM63B;SAR1B;SLC45A1;MAPKAP1;PLA2G3;PIK3R1;SDSL;OAZ2;GMCL1;PTDSS1;DHX32;EPB41L1;RDH10;DHX35;OTOF;SFN;PLEK2;ZNF700;TRPM5;STAT5A;BTBD1…
HOXA2 22223247 ChIP-Seq E11.5 EMBRYO Mouse	2023-07-01	0.19845	0.225565	0	0	1.62868	2.63393	PDGFRA;MEIS1;PDPK1;TSHZ1;NGDN;BAALC;SEPHS1
P300 19829295 ChIP-Seq ESCs Human	351/1594	0.206026	0.233501	0	0	1.05512	1.66682	LTV1;SLC35B3;NCKAP1;TRIO;ZNF292;GORAB;XYLT1;LDLRAD3;CBLB;ZDHHC7;GHITM;ENO1;SMC2;RPS6KA3;SYNPR;PSMD6;GOLGA4;ZNF608;DPYSL3;MYB;AP1S2;LONP2;EPC2;THSD7A;CCNL1;PELO;IER5;GOLGA7;AGFG2;EPHA5;MBNL1;CACNA2D1;FBXO2;ARRDC3;ARMC9;MYO7A;DICER1;ISL1;PHKA2;SRRM1;TIAM2;FAM133B;EML5;PRKAR1A;PPP1R3B;MAP1B;AGTR1;PREB;PRR18;TMEM126B;ASTN2;ANKK1;EZR;CBLL1;MMADHC;TPH2;INTU;SLC45A1;IGSF1;DCUN1D1;STC1;TMTC2;GATA3;IQGAP1…
FUS 26573619 Chip-Seq HEK293 Human	98/428	0.206049	0.233501	0	0	1.1073	1.74915	NCKAP1;SH3GL3;RPL31;GHITM;RPL10A;ZNF608;MYC;SOX9;HMGN1;SKP1;SH3GLB1;TLE4;UNC5B;FBXW7;DYRK1A;CDKAL1;ISL1;CDC40;KCNQ5;CBLL1;STAM2;MTMR2;BEX1;COPB1;GATA3;PHF21A;HMGXB4;RNF213;PTPMT1;TTC21B;ZRANB2;AUTS2;GADD45A;INTS2;NR2F2;NFKB1;DIAPH3;PKIA;FUBP1;PDE3A;PAM;EIF4G3;BRWD3;ROBO2;RNF11;WDR41;PSIP1;ROBO1;ACP6;ITGAV;IFT57;TEAD1;HELLS;PACRG;CNOT6L;NCOA6;TTC33;SSR2;TRPC1;NSUN3;PEX2;RASA1;FRG1;EXOC4;GAPDH;HDAC…
ESR1 15608294 ChIP-ChIP MCF-7 Human	19/74	0.207705	0.235027	0	0	1.28649	2.02189	CNTNAP1;CMAS;NUP155;HSF2BP;COX7A2;FOS;NMNAT2;VEGFA;HOXA10;BCAN;MOV10;BRIP1;PGRMC1;RPS16;TRIP10;PMPCA;LTA4H;EIF3C;EBAG9
MYCN 21190229 ChIP-Seq SHEP-21N Human	63/271	0.221382	0.250128	0	0	1.12874	1.70199	DOCK3;ZWILCH;NGLY1;GHITM;KIF11;FRY;EPM2AIP1;HERC2;NUDCD1;EME1;POFUT1;CHEK1;POGZ;PLXNC1;GPRASP1;NEFH;STRBP;GTF3A;MANEAL;CDC25A;ETV5;TGFBR1;ASPH;BOLA3;MSH5;TIMELESS;TMEM126B;PIGF;DTL;SHC4;DCTN6;NUFIP1;CUL3;AK2;DCUN1D2;TTK;CAMKK1;MBTD1;CYP27B1;NCLN;ZNF706;RBBP6;ZNF420;CA12;FARP1;FZD3;XRCC4;IRX5;NDUFA4;RANBP17;MRPL27;NFATC3;SAAL1;CDC7;GPR3;POU4F1;LSM3;CLCN6;HAL;MEIS1;TEC;MMACHC;CPEB4
RUNX1 26923725 Chip-Seq MACROPHAGESS Mouse	13/49	0.22454	0.253319	0	0	1.34451	2.00829	EGLN3;PPIL1;ITSN1;EFCAB5;IL17RA;VEGFA;DLG2;MYL3;VTI1A;TRPM7;VGLL4;GRID2IP;YPEL2
CTNNB1 20615089 ChIP-ChIP FETAL BRAIN Human	86/376	0.226663	0.255333	0	0	1.10541	1.64074	IFITM3;SETD5;DOCK3;TNFAIP1;ENO2;MEA1;ALKBH6;SLC4A5;PQBP1;CABIN1;NRGN;CHCHD5;AIFM3;MYO18A;ZNF526;DGCR8;UBAP2L;PMPCA;MAP3K6;DLGAP4;DAXX;PEG3;AMT;RNF208;ASH1L;WIPI2;RHOA;ST7L;FCHSD1;RASA4;ZSCAN22;PEX6;FRG1;ERP29;ELMO2;KIFC3;TCTA;ZMYND10;GAS8;ABCG1;CHMP5;MTMR1;PRPS1;AKNA;DHX8;TMEM63C;SEZ6;ETFDH;LENG9;OPRL1;DCUN1D2;SNX32;FOXO3;LRRC55;ZBTB3;MBTD1;ZNRF1;SNX29;BAG1;ZNF668;POLR2G;SNRPB2;TMEM209;SH2B3;VPS1…
NANOG 20526341 ChIP-Seq ESCs Human	346/1579	0.239539	0.269437	0	0	1.04789	1.49748	CPNE9;USP6NL;CDA;IFITM1;IFITM2;LPGAT1;DIXDC1;LDLRAD3;ANTXR2;TXNDC15;PWP1;ACTB;SLC4A5;DCAF7;IKZF5;RCBTB2;RRP9;RPS15;RNF112;SAMD14;ZNF608;FBXO3;HOXA7;ZNF169;EPHB4;RNF111;SRRM3;SMARCC2;STARD6;FBXO2;MTUS2;MYO7A;EML5;IFT88;ZSCAN22;ORAI3;MYL3;PADI4;RBCK1;ALG10B;PI4K2A;MTMR1;ZBTB8A;ABCB1;EPHA10;FLII;STC1;GATA4;MST1R;GIGYF2;MTMR7;PRAMEF17;SYNGR1;CHST11;PCBP2;GAR1;PLEK2;HIVEP3;ZNF700;PCDHA9;ZBTB7B;HOXC9;N…
RNF2 18974828 ChIP-Seq MESCs Mouse	235/1066	0.250985	0.281189	0	0	1.05513	1.45858	LPGAT1;ANTXR2;SLC4A4;BACH2;HTR6;HOXA9;DPYSL5;ZMIZ1;MYB;KDR;HOXA3;SOX8;SOX9;HOXA7;IER5;PKNOX2;EPHA5;UNC5B;UNC5C;HPCAL4;BCAN;AFG3L2;PPP1R3B;BIN1;KCNQ1;BCORL1;ASTN2;ZFPM2;EPHA10;TSHZ1;TWF1;GATA4;GATA3;ZC3HAV1;PCDH17;CYP27B1;ZNHIT3;HOXC4;HIVEP2;HOXC9;NKX2-5;PPARGC1B;WNT10B;FZD2;ICMT;CADM2;XRCC5;MCAM;NR2F1;NR2F2;SMARCA2;SNAP91;GDF7;CPEB1;WNK2;ID4;PDE3A;INTS7;CPEB2;RET;NRP1;PTPRU;HMX3;NRP2;SETD7;GRIK3;…
EZH2 18974828 ChIP-Seq MESCs Mouse	235/1066	0.250985	0.281189	0	0	1.05513	1.45858	LPGAT1;ANTXR2;SLC4A4;BACH2;HTR6;HOXA9;DPYSL5;ZMIZ1;MYB;KDR;HOXA3;SOX8;SOX9;HOXA7;IER5;PKNOX2;EPHA5;UNC5B;UNC5C;HPCAL4;BCAN;AFG3L2;PPP1R3B;BIN1;KCNQ1;BCORL1;ASTN2;ZFPM2;EPHA10;TSHZ1;TWF1;GATA4;GATA3;ZC3HAV1;PCDH17;CYP27B1;ZNHIT3;HOXC4;HIVEP2;HOXC9;NKX2-5;PPARGC1B;WNT10B;FZD2;ICMT;CADM2;XRCC5;MCAM;NR2F1;NR2F2;SMARCA2;SNAP91;GDF7;CPEB1;WNK2;ID4;PDE3A;INTS7;CPEB2;RET;NRP1;PTPRU;HMX3;NRP2;SETD7;GRIK3;…
BMI1 19503595 ChIP-Seq MEFsC Mouse	117/521	0.251101	0.281189	0	0	1.07962	1.49192	TRIO;STK19;NUCKS1;MRGPRE;HOXA10;RNF112;NUB1;FGF9;PHYHD1;CAPN5;SCN9A;RPL36;IER5;EPHA5;ANAPC7;RPS7;RPS5;UBE2E3;ATP1B2;HPCAL4;GPRIN1;MYL3;SCG5;PREB;SCG3;BLZF1;RNASEH2C;MACF1;SLC22A5;AKNA;EPHA10;TMEM63C;SLC35D2;AK2;TWF1;GATA3;SPATA7;PSAP;PLXNA1;PLEK2;HIVEP2;QSER1;CHKA;DENND4B;ANKRD23;GFPT1;KLHL21;ARHGAP27;EIF2S2;GPN1;CORO2B;IGF2R;XKR8;FGF17;TRIP6;CHMP2A;HOXD4;SERINC3;RAB5A;RPS21;CD320;GABRB3;ARF4;CUE…
TCFCP2L1 18555785 Chip-Seq ESCs Mouse	331/1513	0.256056	0.286313	0	0	1.04536	1.42416	USP6NL;SLC23A2;NCKAP1;LPGAT1;RPL31;RPL34;GORAB;PITPNB;RAPH1;HNRNPU;LDLRAD3;BACH2;DCAF6;GLS;ZDBF2;ELK4;CNST;AKT3;CPNE3;EPC2;CCNL1;SEPHS1;CCDC93;IER5;CHGB;AGFG1;PAQR8;NUP214;DDX18;MBNL1;AQR;CSNK2A1;ARMC9;FNDC3B;UNC5C;YOD1;SOAT1;ZSCAN20;LACTB2;UNC50;KCNQ2;KCNQ5;KCTD18;MMADHC;BLZF1;PFN2;TMEM87B;IGSF3;SLC45A1;MAPKAP1;CSTF3;GATA3;GIGYF2;CYB5R1;RDH10;DHX35;DHX36;RRS1;HIVEP3;TRPM7;KCNN3;PLCG1;SCN3A;ST3GA…
PIAS1 25552417 ChIP-Seq VCAP Human	131/589	0.277076	0.309361	0	0	1.06615	1.36837	FOXA1;RAB3C;MAML2;IRS1;CDC14C;SLC4A4;CDC14A;ETS2;IGF1R;DOCK10;CNST;ZNF608;CDH2;KAT5;KIF5B;MACROD2;ATXN7L1;TLE4;EPHA5;DDX18;CSNK1G3;UBE2E3;FNDC3B;ATP11B;CDKAL1;ACSL3;ISL1;TIAM1;ZSCAN20;MAP1B;AGTR1;KCNQ3;UBE2V2;SUCLG2;FKBP4;SLC45A1;YTHDC1;SEL1L;GATA3;PIK3R1;CACNA1C;PLD1;FHIT;CHST11;ANKH;ZNHIT3;DHX36;IGFBP7;KCNN2;FAM43B;ZBTB7B;ARGLU1;MARK2;ATG5;SRPK2;CADM1;GPR12;AUTS2;HSPA4;CEP350;SLC16A12;FOXN3;TDR…
SMAD 19615063 ChIP-ChIP OVARY Human	24/100	0.279767	0.311905	0	0	1.17583	1.49778	TTC14;NFAT5;STARD4;UBE3C;BDNF;MSN;HSF2BP;LTBP2;ARMC8;CFLAR;GTF2H2;FBXO32;GLIS1;TBX3;UGDH;SYNGR1;CASP8;NASP;NAV3;ZNF638;PIR;PELO;DZIP3;MCL1
E4F1 26484288 ChIP-Seq MOUSE EMBRYONIC FIBROBLAST Mouse	2017-05-01	0.283138	0.315199	0	0	1.55078	1.95681	NEURL4;HAX1;NCOA5;EED;FYN
RUNX1 30185409 ChIP-Seq K562 Mouse BoneMarrow Leukemia	67/296	0.2902	0.322587	0	0	1.0899	1.34841	LTV1;ISCA1;PANK2;RNF11;RNPEPL1;COX4I2;LGALSL;ZBTB21;ZDHHC7;TSKU;DCAF6;PCMTD2;GABRR2;NUB1;CCND3;HERC2;MYC;KIF13A;PIEZO1;ZNF445;PITX1;VAV3;VPS9D1;MRPS25;ACSL6;CDKAL1;CMBL;TGFBR1;IL17RA;CAT;ITGA8;MYH9;HAGH;EZR;WDR26;ITPR2;ZC3HAV1;TYMS;CXXC5;FBLN2;GMCL1;ZFP36L1;DNAJB6;ZNF429;TSPAN7;HIVEP3;ST3GAL2;STAT5A;PRELID2;NDFIP1;USP20;PTCH1;ZBTB16;PLCL2;NR2F2;PRRC2B;TARBP1;DIAPH1;LHX3;HNRNPF;CROCC;DOLPP1;ACIN1;…
NR4A2 19515692 ChIP-ChIP MN9D Mouse	30/128	0.297353	0.330053	0	0	1.13986	1.38247	RAB3C;PTPRU;SLC4A1AP;MYT1L;FBF1;ITPR1;EFCAB5;TNFAIP1;CXXC4;NUP62;UBTF;UBAP2L;CDK5RAP2;CBX7;TCF7L2;DYNLT1;TSC22D1;MTUS1;ACSL3;ARID3B;CDC42BPB;ZWINT;TSN;MYCN;GKAP1;BOLA3;TRIP12;PPIA;FGF12;SSBP3
MYCN 19997598 ChIP-ChIP NEUROBLASTOMA Human	39/169	0.300494	0.333052	0	0	1.11717	1.34321	NFIX;SMARCD3;COL11A2;ZDHHC24;STK19;MEA1;C4B;JPH4;C4A;MSTO1;PCBP4;SLCO2B1;BLOC1S2;SAP30L;NUP62;S100A13;MYO18A;SCAP;KCNN3;NOS1;DUOX2;EPHA5;TUB;PCDHGA6;ZHX3;KCNIP2;ACOT11;SORCS3;SSTR2;RUNX2;PSMB8;PDRG1;EXT1;NR4A1;XAB2;ETNK2;RFX5;RAB3GAP2;YPEL4
SOX4 29892750 ChIP-Seq EML Mouse BoneMarrow	33/142	0.304085	0.336539	0	0	1.12733	1.34202	LRP1;ROCK2;CSTF3;SRSF1;CFP;PLD1;NR2C1;ACTB;IL18BP;SRM;GRIP1;RIC8B;EEF2K;BTAF1;EP400;SLC38A7;EMC7;TNPO3;CBX7;RPL21;SMURF2;SEPTIN3;ASRGL1;FAHD2A;RAB11B;EFNA3;SNPH;PITHD1;SIMC1;NABP2;GAS8;GALK1;EIF3B
NR3C1 32051336 ChIP-Seq MLEC Mouse Epithelium	2022-06-01	0.316358	0.349611	0	0	1.39568	1.60626	ELK4;SFPQ;RASL10A;HNRNPU;UMPS;RALGPS2
ISL1 30127528 ChIP-Seq KELLY Human Brain Neuroblastoma	35/152	0.318193	0.351125	0	0	1.11386	1.27548	MACF1;NRP1;MYT1L;NRXN1;ICA1;MTFR1L;DBH;ATP2C1;ETS2;ADD1;BCL2L13;ZNF608;GRK5;GPER1;NT5DC2;POGZ;FYN;SRGAP2;IFT57;ZBTB18;STARD4;KCNJ6;BDNF;TPM1;TVP23B;TVP23C;WDR35;TMX4;MYO1B;NBEA;PDE3A;PLEKHM1;RAPGEF2;TCF4;PSME3IP1
TAL1 26923725 Chip-Seq MACROPHAGESS Mouse	1944-11-01	0.321515	0.354275	0	0	1.24073	1.40787	STOX2;PPP1R12A;EPAS1;HSBP1;WWC1;GDI2;GATA3;PATZ1;ARHGAP26;ISL1;MON1B
NFE2 27457419 Chip-Seq LIVER Mouse	161/735	0.327388	0.360222	0	0	1.04522	1.16711	STEAP3;CCNT2;LPGAT1;RPL31;IRS1;GORAB;RAPH1;HNRNPU;NUCKS1;DCAF6;GLS;ELK4;ZDBF2;DOCK10;CNST;AKT3;PSMD1;NEK2;IER5;CCDC93;AGFG1;PAQR8;DDX18;HES6;ANKRD44;ARMC9;ARID5A;BCS1L;TMEM131;SOAT1;LACTB2;UNC50;KCNQ5;KCTD18;OBSL1;SCG2;CUL3;COPS7B;TOR1AIP2;KLHL12;GIGYF2;WNT6;RDH10;TPR;RRS1;SMYD2;ABL2;KDSR;SRGAP2;EDEM3;UBE2F;CDK18;TGFB2;POU2F1;XRCC5;CEP350;IDH1;RHBDD1;ANKRD23;PRDX6;PBX1;CLK1;UCK2;FAM135A;SCCPDH;ST…
PCGF2 27294783 Chip-Seq NPCs Mouse	77/346	0.331895	0.364651	0	0	1.06613	1.17587	NRP2;STEAP3;USP37;CCNT2;BMPR2;IRS1;PTPRN;RAPH1;NUCKS1;GLS;ZDBF2;DOCK10;ATIC;CASP8;CSRP1;SUMO1;AOX1;CCDC93;AGFG1;DIS3L2;DDX18;HES6;ANKRD44;MARS2;ARMC9;SLC39A10;TSN;MRPL44;ATG4B;NDUFS1;PPP1R12B;KCTD18;SCG2;PHLPP1;RALB;CAB39;INPP1;SATB2;CUL3;RPE;TGFBRAP1;COPS7B;GIGYF2;FAM117B;WNT6;TMEM169;DNPEP;GPC1;SRGAP2;FARP2;UBE2F;NOP58;XRCC5;IDH1;RHBDD1;CFLAR;WDR12;HSPE1;PER2;CLK1;MYO1B;NFASC;PIKFYVE;TTLL4;STK2…
HNF1A 26855178 ChIP-Seq Caco2 Human Colon Adenocarcinoma	91/411	0.334499	0.366979	0	0	1.05924	1.16	INTS12;ARF1;PUS10;C2CD5;DOCK4;RBM25;RTKN;FASTKD1;KDM1A;NDUFA12;TACO1;PLOD3;ARHGEF10L;ENO1;SLC4A2;RESF1;SYNE1;PNN;ZC3H7A;FCGRT;RUVBL1;HOXA3;NEK2;SLC25A45;CCNL1;RNF111;TLE4;EIF5B;AQR;ARHGEF12;TSC22D2;CASK;ARAP3;VWA5B2;RAB33B;PTP4A1;ALDH3A2;PLA2G15;RBP4;PARD3;GAS2;KIFC3;TLCD1;CUEDC1;FTL;INO80C;LRRC59;DDX6;SMARCD2;DDC;KDM3A;DCUN1D5;USP53;ARHGEF28;ATL2;WBP4;SEL1L;ORC4;ZNHIT3;NPC1L1;CBS;HMOX1;ZNF700;BC…
TP53 18474530 ChIP-ChIP U2OS Human	150/687	0.350702	0.384199	0	0	1.04063	1.0904	CCNK;PANK2;STEAP3;RAB3A;RASL11B;WWC1;XYLT1;NUCKS1;MRGPRE;FRY;CDC14A;C4B;FADS2;ZNF608;DPYSL2;MYC;IER5;EPHA5;NANOS1;CPA2;STARD4;FST;UBE2E3;ACTN1;F2R;ARRDC3;THOC3;SLC30A1;ANK3;FOXP1;MTAP;KCNQ3;APLNR;ANKRD17;NOTCH1;EPAS1;RRAD;FBLN1;CACNA1C;LTBP1;ANKH;ZMAT3;BLOC1S2;SLC38A6;IGFBP7;KCNN3;DRD2;KCNN4;SRGAP1;S100A10;OSBPL9;SLC10A7;GPR12;AUTS2;GADD45A;HSPA4;MRPL27;TNFRSF10B;FOXN3;BTBD10;COL1A1;RHEB;GOLGB1;T…
AR 21572438 ChIP-Seq LNCaP Human	32/141	0.361616	0.395485	0	0	1.09291	1.11167	IPPK;NFAT5;MAML2;PRKDC;SLC45A1;XYLT1;ITPR2;CBLB;LTBP2;IQGAP1;ITGAE;DUSP10;EEF2K;B3GALT1;SOX9;GUSB;SLC12A8;GARNL3;ZNF462;RASL10B;LHFPL3;CDYL;ALG10;SULF2;SLC6A6;DLG2;RYBP;MYBBP1A;FRG1;ROR1;RAPGEF6;FBXL7
PPARD 23176727 ChIP-Seq KERATINOCYTES Mouse	37/164	0.362049	0.395485	0	0	1.08461	1.10194	NRP1;PTPRU;POP1;FHL1;ITPR1;HSD17B7;SLC4A4;HERPUD1;FADS2;BRIP1;SYNGR1;CSRP2;CBS;OLFML3;OXCT1;EPB41L3;SH3BP5;PHGDH;PCK2;PDGFRA;UNC5B;FST;MCAM;MTUS1;YOD1;WIPI1;FOS;COL1A1;SLC2A9;POLA1;DPY19L3;MORN4;DNA2;MASP1;TLN2;SLC29A1;AGRN
EWS-FLI1 20517297 ChIP-Seq SK-N-MC Human	103/470	0.365426	0.398599	0	0	1.04522	1.05222	CHIC2;CTNND2;TACO1;RAPH1;PWP1;ABHD13;ZFYVE26;FGF9;DPYSL2;MYC;PHYHD1;SH3GLB2;RPS9;ALG9;DSCAM;F2R;MTUS1;PIAS1;PPP1R3B;EXD2;ZNF395;PRKDC;EPAS1;SLC41A2;APCDD1;FXR1;PTDSS1;RAB11FIP1;ZNF706;SMYD2;HIVEP3;KLHDC10;FZD2;JUND;RBPMS;ST8SIA3;TNFRSF10B;DNAJC12;ERLIN2;DNAJC15;PRDX6;SMARCA4;PARP11;SEPSECS;BCL6;TMEM117;MAN2B1;CPEB2;GPAA1;ICA1;SHF;TCTN1;MYO18B;PBK;AP3S2;CCDC50;ZNF365;LRRCC1;KLF10;CDV3;PPP1R12A;SLC…
FLI1 27457419 Chip-Seq LIVER Mouse	65/294	0.370471	0.40352	0	0	1.05686	1.04944	NRP2;BMPR2;RPL31;IRS1;RAPH1;GLS;ZDBF2;DOCK10;ATIC;CASP8;SUMO1;RB1CC1;AOX1;CNGA3;AGFG1;DIS3L2;PAQR8;EIF5B;ANKRD44;MARS2;ARMC9;ARID5A;SLC39A10;TMEM131;PTP4A1;LACTB2;UNC50;KCNQ5;NDUFS1;KCTD18;SCG2;CAB39;INPP1;SATB2;CUL3;RPE;TGFBRAP1;COX5B;GIGYF2;FAM117B;OGFRL1;RDH10;CREG2;RRS1;CNNM3;ARFGEF1;XRCC5;IDH1;RHBDD1;ANKRD23;SEMA4C;CFLAR;WDR12;HSPE1;CLK1;MYO1B;PIKFYVE;FAM135A;TTLL4;MGAT4A;TRIP12;SMAP1;CDK5R2…
RNF2 16625203 ChIP-ChIP MESCs Mouse	185/854	0.37706	0.410107	0	0	1.0301	1.00471	FOXA1;GALNT12;NDUFA13;ITSN1;LOXL3;OTP;BACH2;IGF1R;HOXA10;HTR6;CDH2;FGF9;DPYSL5;MYC;MYB;HOXA3;PLXNC1;SOX9;PITX1;IER5;MAP3K5;EPHA5;UNC13B;PDGFRA;UNC5B;FST;MAGI3;IFRD2;UBE2E1;UNC5C;PGD;HPCAL4;ISL1;TIAM2;BCAN;RBP4;CACNB3;BIN1;CRYZL1;KCNQ3;SIDT1;ERP29;RPP25;TOX;ZFPM2;DLX1;EPAS1;GATA4;GATA3;ZC3HAV1;UBE2J1;GJC1;WNT6;CYP27B1;CHST11;EPB41L1;PODXL;RRS1;HOXC4;HIVEP3;HOXC9;NKX2-5;MPDZ;MARK3;VPS16;CBX8;FZD3;F…
RUNX2 22187159 ChIP-Seq C42B Human ProstateCancer	27/119	0.378425	0.410412	0	0	1.09242	1.06155	STEAP3;CLCN3;RESF1;ZIC2;GUK1;TMEM205;SH3BGRL2;IGFBP7;BRD9;PMM2;CYP51A1;THOC1;ASNS;PTK2;DNM2;EFNA3;ARHGEF9;PPFIBP2;UVSSA;WNK2;FSCN1;BCOR;SSBP3;FBXL6;LGMN;PLEC;EIF3B
ARID1A 32646524 ChIP-Seq H9 Human BoneMarrow Lymphoma	27/119	0.378425	0.410412	0	0	1.09242	1.06155	STEAP3;CLCN3;RESF1;ZIC2;GUK1;TMEM205;SH3BGRL2;IGFBP7;BRD9;PMM2;CYP51A1;THOC1;ASNS;PTK2;DNM2;EFNA3;ARHGEF9;PPFIBP2;UVSSA;WNK2;FSCN1;BCOR;SSBP3;FBXL6;LGMN;PLEC;EIF3B
RBPJ 22232070 ChIP-Seq NCS Mouse	2024-06-01	0.399885	0.433066	0	0	1.24045	1.13697	BMPR2;DNPEP;IRS1;CUL3;RDH10;MRPL44
IRF1 21803131 ChIP-Seq PrimaryMonocytes Human Connective	18/79	0.406819	0.439946	0	0	1.09822	0.987722	SEMA4D;SRBD1;DERL1;FBXL17;LYSMD2;PRRC2C;MIA3;IFI35;SLC8A1;PSMB10;PSMB8;SMG6;ERP44;DNPEP;PSME2;SPTBN1;PLEC;GRINA
CTCF 20526341 ChIP-Seq ESCs Human	341/1591	0.410863	0.443685	0	0	1.01621	0.903913	CPNE9;GLTP;FAAH;AHCYL1;ZFYVE9;MAML1;ZDHHC6;GHITM;SLC4A5;DCAF7;TIAL1;RNF112;ZMIZ1;WDR90;STMN1;HABP4;LONP2;FBXO6;PIP4K2B;EPHB4;CHID1;PAQR8;HES6;SMARCC2;SLC35C1;ARMC9;PRAMEF20;MED9;ACTN4;HPCAL4;EML5;MYL6;PDE12;ORAI3;TYRO3;GUF1;PRKD2;PREB;RNF122;RTEL1;EPHA10;SHMT1;FUT11;ZNF22;PRAMEF10;MST1R;SDSL;PRAMEF17;NKAIN4;SYNGR1;ZNF706;TSPAN9;PRDX1;CEP70;PCDHA5;HOXC4;HIVEP3;TP53BP1;PCDHA9;PCDHA7;ST3GAL2;ST3GAL3…
ESR1 21235772 ChIP-Seq MCF-7 Human	44/200	0.415975	0.448565	0	0	1.04984	0.920847	RET;ZCCHC8;MACF1;GRAMD1A;TMED10;TUFT1;RPE;TGFBRAP1;CBL;NT5C2;CELSR2;DLL1;FXR1;GHR;SNX29;DNAJB6;PODXL;RAB26;C1QTNF6;MYB;CAPN5;NRIP1;BMF;SLIT2;JUNB;ZNF365;CA12;WNT10B;OSBPL7;DSCAM;XRCC5;ABCC5;GREB1;SPRY4;DNAJC12;CCDC117;EPS15L1;EFR3B;ISG20;TOM1L2;CLCF1;MAPT;SLC29A1;FKBP4
EZH2 22144423 ChIP-Seq EOC Human	1934-08-01	0.434614	0.467998	0	0	1.14499	0.954115	KCNJ6;ZBTB16;KCNQ1;GRIK3;ITGA8;PLXNA4;SDK2;PKNOX2
CTNNB1 24651522 ChIP-Seq LGR5+ INTESTINAL STEM Human	28/127	0.440413	0.473569	0	0	1.05256	0.863143	CHRNA3;RTKN;RASL11B;APCDD1;NAPG;PCMTD2;WNT6;PPP1R2;WNT11;FGF9;SNX25;CPXM1;FYN;STX3;YAF2;CEP78;MYH7B;GABARAPL1;SLC16A1;RASL10B;TNNC1;PRMT3;ASPSCR1;NR2F1;MFSD11;ETV3;IL17RD;SLC7A8
PITX1 30713093 ChIP-Seq Epithelial Human Tongue SCC	24/109	0.452983	0.486394	0	0	1.05073	0.832075	UTP25;MBNL1;ZNF384;AHCYL1;AREL1;NFIX;TUFT1;FBXO27;UQCC1;CHD8;ATP2A2;TRMT1;PPRC1;MYLK;PTPA;CHCHD5;ZBTB6;EPB41L1;GOLGB1;TRMT12;TMCC2;EIF3E;IKBKG;PLXNA4
VDR 20736230 ChIP-Seq LYMPHOBLASTOID Human	82/381	0.455822	0.48875	0	0	1.02069	0.801907	CITED2;ADPGK;ARPC1B;TNFAIP3;MSI2;AATF;CWC27;SLC4A5;IKBKB;CHAF1A;MMP24;EEF2K;DPYSL5;TRPS1;PBK;AOX1;DENND5A;ZNF385A;RBM17;NAA30;WSB1;REXO1;PDPK1;TRPC1;UBE2E1;COMMD3;ASRGL1;CDC25A;RBX1;NSA2;SCN8A;IRF1;IRF2;S100A6;TMEM218;ALG10B;SCG2;GAPDH;ARL8B;HLF;EPHA10;NPR2;SLC43A1;PDXP;PDS5A;PTGS1;ATAD2B;BRIP1;CAND1;MTA1;POLR2A;PHKG2;RAB24;BEND3;ZBTB7B;GPC6;RELT;N4BP1;ATG5;ST3GAL3;AUTS2;XRCC5;AGK;RHBDD2;KCNJ14;T…
KDM2B 26808549 Chip-Seq REH Human	296/1389	0.464133	0.496957	0	0	1.00808	0.773787	CPNE8;RPL30;PANK2;SLC35B4;LDLRAD3;ANTXR2;MKI67;BACH1;TSKU;C4B;AKT3;CREB3L2;IER5;EPHB4;SLC12A8;VPS39;AQR;COG7;NUP210;ARL15;ARRDC3;MTUS2;UNC5C;RUNX2;TIAM1;CCNY;BIN1;FEZ2;KCNQ3;KCNQ5;PRR18;TMEM126B;ZFPM2;ALG10B;TMEM87B;TMEM63B;PRKDC;STC1;TMTC2;GATA3;PIK3R1;SLAIN1;MTMR7;SNX4;PRPSAP2;RAB11FIP1;DHX34;RDH10;DHX35;ADAMTS17;CEP70;VTI1A;RRS1;KCNN2;LTA4H;PCDHA2;PATZ1;HMOX2;LHPP;EDEM3;GSTM4;CREBBP;CADM2;STAC…
SUZ12 18974828 ChIP-Seq MESCs Mouse	333/1564	0.467963	0.500351	0	0	1.00694	0.764632	CPNE8;FAAH;XYLT1;ANTXR2;SLC4A4;BACH2;UBE2L3;HTR6;SAMD14;HOXA9;DPYSL5;ZMIZ1;MYB;KDR;DZIP1L;HOXA3;SOX9;HOXA7;IER5;PKNOX2;EPHA5;UNC5B;CACNA2D1;FNDC3B;MTUS1;UNC5C;ISL1;HPCAL4;BCAN;RBP4;PPP1R3B;BIN1;KCNQ1;KCNQ2;KCNQ3;KCNQ5;MPPE1;BCORL1;ASTN2;ZFPM2;SLC22A4;EPAS1;RRAD;ABCB4;TSHZ1;GATA4;GATA3;ZC3HAV1;PCDH17;UBE2J1;GJC1;CYP27B1;CHST11;ADAMTS17;TSPAN7;HOXC4;ST3GAL6;TRPM7;HIVEP3;HIVEP2;HOXC9;NKX2-5;WNT10B;A…
SUZ12 18692474 ChIP-Seq MEFs Mouse	217/1019	0.47769	0.509976	0	0	1.00698	0.743949	SLC4A2;SLC4A4;BACH2;CCAR1;HTR6;HOXA9;DPYSL5;KDR;HOXA3;SOX8;SOX9;HOXA7;IER5;CHGB;EPHA5;UNC13B;CACNA2D1;UNC5C;MAPK8IP2;ISL1;RUNX2;TIAM2;BCAN;RBP4;ASTN2;ZFPM2;EPAS1;RRAD;ABCB4;GATA4;GATA3;UBE2J1;CHST11;PCDHA5;HOXC4;HIVEP3;PLEK2;ST3GAL6;HIVEP2;ZBTB7B;HOXC9;NKX2-5;NGFR;WNT10B;FZD3;ACE;FZD2;GPR12;STAC;ST8SIA3;NR2F1;NR2F2;SMARCA2;SNAP91;POU6F1;CPEB1;GKAP1;ID1;ID4;PDE3A;SFXN1;PAM;RET;NRP1;PTPRU;HMX3;NRP2…
EED 16625203 ChIP-ChIP MESCs Mouse	134/628	0.478313	0.509976	0	0	1.00945	0.744463	OTP;BACH2;HOXA10;HTR6;CDH2;FGF9;MYC;MAGOH;HOXA3;PLXNC1;SOX9;IER5;PITX1;MAP3K5;PPFIA2;EPHA5;PDGFRA;UNC5B;TPM1;UNC5C;HPCAL4;TIAM2;BCAN;EEF1A2;KCNQ3;SIDT1;ASTN2;TOX;ZFPM2;GRID2IP;SLC22A4;DLX1;ABHD3;EPAS1;GATA4;LTBP2;GATA3;ZC3HAV1;UBE2J1;GJC1;CYP27B1;CHST11;HRH3;PODXL;RRS1;HOXC4;KCNN2;HOXC9;NKX2-5;TBC1D17;PLXNA4;SOCS5;CBX8;TGFB2;FZD2;LRBA;ST8SIA3;SLC16A12;HTR1B;NR2F2;SMARCA2;SNAP91;GDF7;PDE3A;FBXL3;E…
GBX2 23144817 ChIP-Seq PC3 Human	41/191	0.490687	0.522433	0	0	1.01705	0.724089	NRP1;HLF;DGKB;ADK;GRIK3;XYLT1;LDB2;FHIT;HIF1A;MYLK;ROBO1;GHR;FUT8;SLC22A15;PRAMEF13;RPS6KC1;SLC38A6;ANXA7;CEP170;MACROD2;KCNN3;RNF150;PLXNA4;SRPK2;SLC10A7;AUTS2;NUBPL;NSMCE2;CDKAL1;ANK3;DDHD1;FBXO11;PTK2;OLFM2;CCNY;P4HA1;PPP2R2B;PARD3;FGF12;VCL;NFE2L2
FOXO1 23066095 ChIP-Seq LIVER Mouse	59/276	0.492718	0.523859	0	0	1.01168	0.716085	NRP2;CUEDC2;CRCP;RNPEPL1;MAST3;DIRAS1;ZFAND6;TSKU;PTPRF;GHR;RPS14;METTL14;NAMPT;RBM34;SRRM3;PRKAB2;DYRK1A;VPS13B;GTPBP4;TGFBR1;TOM1L2;MYCN;NSMCE4A;ILVBL;SLC29A1;TOX;SQSTM1;PAFAH1B2;ATP6V1A;BLM;NOTCH1;SLC45A1;ATL2;IREB2;FOXO3;NCALD;ZFP36L1;ALS2CL;TBC1D13;HIVEP2;UGGT2;STAT5A;RBPMS;ZBTB16;STARD10;FOXN3;PTPN13;TBX3;GRHPR;MYO1E;NFIA;BCL6;MAFG;CYCS;DHCR7;GPD1L;SLC25A33;ITM2B;METAP2
POU3F2 20337985 ChIP-ChIP 501MEL Human	280/1319	0.495733	0.526325	0	0	1.00277	0.703663	SLC35B3;IPO11;ZFYVE9;RPL31;DIXDC1;ZDHHC6;CCNC;CBLB;SMC6;ANTXR2;SLC4A4;SMC4;NUDT3;DHX57;AKT3;FGFR1OP2;CHEK1;GOLGA1;ATXN7L1;FBXO8;PELO;MBNL1;ARL15;COG5;CACNA2D1;ARRDC3;MTUS1;CRNKL1;GANC;EML5;DYNC1LI2;PRKAR1A;KCNQ5;CBLL1;CGGBP1;BLZF1;PFN2;TPH2;ABCB1;DCUN1D5;INTU;MTTP;TWF1;SLAIN1;LIAS;HIF1A;PRDM10;MBTD1;CYB5R4;PTDSS1;DHX32;MYO6;MIER1;KCNN2;HIVEP2;RAB11FIP2;SCN3A;SRPK2;PHC1;GPR12;HOMER1;CADM2;INTS2;RA…
PCGF2 27294783 Chip-Seq ESCs Mouse	82/385	0.498475	0.528496	0	0	1.00695	0.701043	NRP2;STEAP3;USP37;BMPR2;RPL31;IRS1;RAPH1;GLS;ZDBF2;DOCK10;ATIC;CASP8;SUMO1;RB1CC1;AOX1;CNGA3;CCDC93;DIS3L2;AGFG1;PAQR8;DDX18;EIF5B;ANKRD44;MARS2;ARMC9;ARID5A;SLC39A10;TSN;TMEM131;MRPL44;PTP4A1;LACTB2;UNC50;KCNQ5;NDUFS1;KCTD18;OBSL1;SCG2;PHLPP1;CAB39;INPP1;CUL3;RPE;SATB2;TGFBRAP1;COPS7B;COX5B;GIGYF2;FAM117B;OGFRL1;DNPEP;RDH10;GPC1;CREG2;RRS1;CNNM3;FARP2;UBE2F;ARFGEF1;XRCC5;IDH1;RHBDD1;ANKRD23;SEMA…
YY1 22570637 ChIP-Seq MALME-3M Human	178/839	0.505302	0.534984	0	0	1.00192	0.683911	CPNE9;SLC4A1AP;RTKN;DENND5B;ZFAND3;RPL34;TUSC2;MPV17L;STK19;TXNDC15;ACRBP;CELSR3;EDC4;ZMIZ1;CHEK2;STMN1;PSMD1;ZNF689;JUNB;ZNF200;PIAS4;MED1;SRRM3;ENTPD6;SLC35C1;SDHC;GTPBP2;PGD;TRPC4AP;TOM1L2;CDC34;WDR82;TBC1D24;ROR1;PADI4;RBCK1;TBC1D23;SCG2;PI4K2A;FKBP5;RNASEH2C;METTL2B;MACF1;MTMR2;BLM;RNASEH2B;CUL7;TMEM63B;RBM8A;ZCCHC9;DCUN1D1;FOXO4;RPF2;PGS1;SNX4;BRIP1;SYNGR1;CYB5R3;RRAS;PCBP4;BLOC1S2;ZMAT5;OT…
ZNF274 21170338 ChIP-Seq K562 Hela	52/245	0.51941	0.549153	0	0	1.0024	0.656631	RET;TRIO;ZNF251;JRKL;JPH4;THTPA;TMEM145;SPTLC1;CFL2;ZNF526;DHRS4L2;ZNF721;ZNF445;ZNF200;ZNF287;RBM17;WSB1;CSNK2A1;GLRX3;PEG3;ARMC9;ALG10;FBXW2;B3GNT8;SOAT1;ZNF517;ZNF879;G2E3;ERF;ZNF317;DSCAML1;THOP1;SEL1L;KRCC1;ZMPSTE24;SEL1L3;ZNF429;ZNF700;CTNNA2;STX3;EGLN3;USP9X;CYP51A1;HMGA1;TNFRSF10C;SUPT5H;CLK4;DHRS4;CNOT2;OCIAD1;ZNF853;ZFP28
TRP63 18441228 ChIP-ChIP KERATINOCYTES Mouse	21/99	0.537129	0.567094	0	0	1.00163	0.622532	WSB1;ECHS1;RRM2;ABHD4;GADD45A;FOS;RUNX2;ELK3;RHOB;SULF2;CNOT4;SLC2A9;DUSP10;MYO6;HMOX1;PLEK2;EVL;TRIM16;STX3;CPEB2;OGT
SUZ12 16625203 ChIP-ChIP MESCs Mouse	198/944	0.577712	0.609092	0	0	0.986815	0.541445	FAAH;ENO2;ANTXR2;BACH2;HTR6;DPYSL5;MYC;HOXA3;EPC2;SOX8;SOX9;IER5;CHGB;EPHA5;UNC13B;UNC5B;UNC5C;HPCAL4;ISL1;TIAM2;BCAN;RBP4;KCNQ3;ASTN2;ZFPM2;GRID2IP;SLC22A4;EPAS1;GATA4;GATA3;ZC3HAV1;UBE2J1;CYP27B1;CHST11;RRS1;HOXC4;HIVEP3;PCDHA2;HOXC9;NKX2-5;PCDHA7;FZD3;FZD2;GPR12;STAC;LRBA;ST8SIA3;NR2F2;SMARCA2;SNAP91;GDF7;REL;PDE3A;ROBO2;NRP1;PTPRU;HMX3;NRP2;HIP1;SETD7;PRKAG2;BMI1;C1QTNF4;TRIM9;NEFL;RNF150;VAV…
TAF2 19829295 ChIP-Seq ESCs Human	335/1595	0.584059	0.614927	0	0	0.9882	0.531409	GLTP;ISCA1;RPL3;MAML1;HNRNPR;PWP1;ACTB;RRP8;TIAL1;PSMD5;ARL6IP5;EPC1;LONP2;CCNL1;RNF111;NUP214;SRRM3;DAXX;COG7;TSPYL1;ARMC9;MTUS1;MED9;ESCO2;GTPBP2;TMEM170A;CLPX;FNDC5;IFT88;CLNS1A;PSME2;DUS3L;PI4K2A;DHX8;EPHA10;FBF1;FIGNL2;PIK3R1;SLAIN1;CFP;SDSL;MTMR4;ZBTB3;GIGYF2;PRPSAP1;GJC1;CYB5R3;PRDX1;PTPMT1;MYO6;DHX36;PCDHA5;HMOX1;ST3GAL6;HMOX2;ST3GAL2;ST3GAL3;EDEM3;PRELID2;PRPF38B;ICMT;JUND;CHKA;MRPL27;TM…
VDR 22108803 ChIP-Seq LS180 Human	21/103	0.617178	0.648894	0	0	0.95253	0.459689	USP14;NAA30;AUTS2;MYT1L;NSMCE2;VPS37C;SAMD4B;ETV1;PLD1;AP2A2;PBX1;DUSP10;NUDCD1;AEBP2;KIF5B;FRG1;G2E3;MAP3K9;COPS8;PPP1R12B;MMADHC
JARID2 20075857 ChIP-Seq MESCs Mouse	220/1055	0.619334	0.650257	0	0	0.97912	0.469107	TRIO;PREP;SLC4A4;HTR6;HOXA9;ZMIZ1;MYB;HOXA3;SOX8;SOX9;HOXA7;IER5;XYLB;PKNOX2;EPHA5;UNC5B;MED9;VWA5B2;ISL1;BCAN;CRYZL1;KCNQ5;PRR18;ASTN2;ATP6V0D1;ZFPM2;GRID2IP;EPHA10;EPAS1;RRAD;GATA3;PCDH17;CYP27B1;TRPM2;CHST11;DPH1;GSG1L;ST3GAL6;HIVEP2;FAM43B;ZBTB7B;HOXC9;NKX2-5;WNT10B;FZD2;NR2F1;NR2F2;SMARCA2;GDF7;CPEB1;WNK2;PDE3A;FBXL3;TMEM151A;RET;NRP1;PTPRU;HMX3;NRP2;PTPRS;GMEB2;BHLHE41;PRKAG2;BMI1;C1QTNF4;T…
EZH2 27304074 Chip-Seq ESCs Mouse	150/722	0.622894	0.65309	0	0	0.974713	0.461409	FOXA1;SH3GL3;TRIO;IRS1;CTNND2;OTP;HTR6;SAMD14;CDH2;FGF9;ZMIZ1;PLXNC1;SOX9;HOXA7;CCNL1;IER5;PITX1;CDK5RAP2;PKNOX2;PPP1R16B;EPHA5;PDGFRA;SLC30A6;UNC5B;CACNA2D1;FST;TPM1;UBE2E1;VWA5B2;CGRRF1;ISL1;MID2;OLFM2;MSH2;KCNQ5;ASTN2;NPTXR;ZFPM2;ABCG4;STAM2;DLX1;NDRG4;MAGED1;NPR2;NXPH4;GATA4;GATA3;CACNA1C;PCDH17;CACNA1H;CACNA1I;WNT6;FAM43B;HIVEP2;HOXC9;NKX2-5;PLXNA4;N4BP1;CBX8;RAP1GAP2;WNT10B;RASL10A;PTCH1;NR…
JARID2 20064375 ChIP-Seq MESCs Mouse	198/951	0.624143	0.653494	0	0	0.977186	0.460621	TRIO;SLC4A4;HTR6;HOXA9;ZMIZ1;KDR;HOXA3;SOX9;HOXA7;IER5;PKNOX2;EPHA5;UNC5B;CACNA2D1;UNC5C;ISL1;RUNX2;FNDC5;BCAN;KCNQ5;PRR18;ASTN2;ZFPM2;TSHZ1;GATA4;GATA3;PCDH17;CHST11;PCDHA1;PCDHA5;GSG1L;HIVEP3;ST3GAL6;HIVEP2;PCDHA2;HOXC9;NKX2-5;PCDHA9;PCDHA7;WNT10B;FZD2;RAB3IP;NR2F1;NR2F2;SMARCA2;SNAP91;GDF7;EIF5;WNK2;PDE3A;FBXL3;HOXD4;CPEB3;CPEB2;RNF220;RET;NRP1;PTPRU;HMX3;NRP2;BMI1;SMG6;C1QTNF4;SH3PXD2A;NEFL;R…
FOXA1 27197147 Chip-Seq ENDOMETRIOID-ADENOCARCINOMA Human	95/462	0.647907	0.677439	0	0	0.962178	0.417592	NRP1;SCYL3;CLIC4;BTG1;HIP1;CELF3;ENO1;MKI67;CWC27;CHD2;MED18;IPO5;ABHD13;DUSP10;ZNF608;SH3PXD2A;KIF5B;KIF13B;SOX9;JARID2;GARNL3;STARD4;MYOF;DYRK1A;PPP2R5A;CDKAL1;EPS15L1;FOXL1;IL17RE;PTP4A1;ERN1;MSH2;ASPH;MSH5;GLCCI1;MASP1;ZFPM2;ZMYND11;ALG10B;DCTPP1;DTL;CUEDC1;MMADHC;USP14;GRAMD1A;ABCB1;NFIX;TMED10;SLC45A1;MAPKAP1;ITPR2;GTF2E1;GTF2E2;NCALD;APOO;AMN1;PGRMC2;CAND1;TMEM205;UCP2;MIER1;NRIP1;TBL1X;SR…
SUZ12 27294783 Chip-Seq ESCs Mouse	345/1657	0.657648	0.686675	0	0	0.976361	0.409179	CPNE9;TRIO;PWWP2B;ENO2;CCDC102A;BACH2;ZDBF2;SAMD14;DPYSL5;ZMIZ1;MYC;AKT3;MYB;KDR;HOXA3;SOX8;SOX9;HOXA7;IER5;PKNOX2;EPHA5;PAQR8;HES6;UNC5B;METTL3;MYO7A;MAPK8IP2;ISL1;BCR;BCAN;FLYWCH2;KCNQ5;ZFPM2;OBSL1;GRID2IP;TPH2;EPHA10;INTU;EPAS1;STXBP1;TMTC2;GATA4;GATA3;PCDH17;SEC14L2;TRPM2;CYP27B1;PCDHA1;TSPAN7;PCDHA5;RRS1;HIVEP1;KCNN1;HOXC4;PLEK2;KCNN3;HIVEP2;KCNN4;PCDHA9;HOXC9;NKX2-5;PPARGC1B;STAT5A;WNT10B;F…
IRF8 22096565 ChIP-ChIP GC-B Human	30/150	0.670537	0.699169	0	0	0.929582	0.371532	SLC23A2;WBP4;TOR1AIP2;CSTF2T;IFI35;ZC3HAV1;SDSL;SMG7;PSMB10;HERPUD1;ZFYVE26;BTAF1;DNPEP;ACP2;AZI2;SPTBN1;BCAP31;SPAG9;LNPEP;PUS7;GANC;PSMB8;ETV6;DHRS4;FAM111A;MOV10;PPFIBP2;RPL27A;CARM1;TLCD1
CBX2 27304074 Chip-Seq ESCs Mouse	125/609	0.672776	0.700538	0	0	0.959636	0.380345	FOXA1;MYT1L;OTP;DACH2;PWP1;MYLK;HOXA10;CHCHD3;CDH2;FGF9;ZMIZ1;CWC22;PLXNC1;SOX9;HOXA7;IER5;PITX1;CDK5RAP2;PKNOX2;PPFIA2;FBXW4;DDX18;CSNK1G3;FST;ARRDC3;THOC2;ISL1;BCAN;ZFPM2;GEMIN8;CBLL1;LLGL1;DLX1;AKNA;EPHA10;ABHD3;EPAS1;GATA4;GATA3;PCDH17;WNT6;SYNGR2;VPS11;HOXC4;KCNN2;NKX2-5;RAB11FIP2;MPDZ;SLC15A4;CBX8;WNT10B;FIS1;NR2F1;NR1D2;NR2F2;HSPA2;SMARCA2;GDF7;NR4A3;LHX3;NBEA;LHX1;FBXL4;FGF12;LHX9;BRWD3;R…
TAF15 26573619 Chip-Seq HEK293 Human	37/185	0.682018	0.709187	0	0	0.929464	0.355705	RAB3C;CNTNAP2;BECN1;PPM1H;ARID4B;ROBO1;GOLGA7B;SYNPR;SV2C;CDH2;RPS6KC1;CWC22;TIMM17A;CPNE3;EMB;SLIT2;GPC6;S100A10;TOP3B;DDX18;CREBBP;WSB1;ZRANB2;LRRIQ3;ANKRD44;ARRDC3;FBXL17;HELZ;SORCS3;TTLL7;PTPRB;CABYR;NCEH1;MGAT4A;FRG1;ACBD3;FBXL4
RNF2 27304074 Chip-Seq ESCs Mouse	249/1205	0.687337	0.713737	0	0	0.96706	0.36258	FAAH;TRIO;PWWP2B;BACH2;ELK3;ZDBF2;DPYSL5;AKT3;SOX8;SOX9;IER5;PKNOX2;HES6;UNC5B;CACNA2D1;METTL3;VWA5B2;ISL1;BCR;TIAM2;BCAN;RBP4;PPA1;KCNQ5;BCORL1;ASTN2;OBSL1;SLC22A4;EPAS1;GATA4;ZC3HAV1;PCDH17;APOO;CHST11;HOXC4;HIVEP2;FAM43B;NKX2-5;PPARGC1B;JAG2;FZD3;FZD2;CADM2;GREB1;ST8SIA3;ERLIN1;NR2F1;NR2F2;SMARCA2;ZWINT;POU6F1;GDF7;MLLT10;WNK2;SFXN3;ID4;REL;CPEB3;RNF220;ARHGAP9;TMEM151A;ROBO2;NRP1;NRP2;PTPRS;S…
ERG 21242973 ChIP-ChIP JURKAT Human	57/283	0.689922	0.71544	0	0	0.93747	0.347966	NDUFA13;IRS1;GRIK3;ARRB1;CELSR2;CELSR3;OSBPL10;STK11;ARHGDIA;SDF4;MAF1;DUSP4;PCDHGA4;RNF208;MFSD11;SSTR5;TOM1L2;KIFC2;BIN1;FRG1;KCNQ5;RBPJL;SLBP;GATA4;NID2;LRP8;PURB;RECQL4;PDF;WNT11;PCDHA1;DNAJB6;PODXL;ORMDL3;UAP1L1;RHPN1;CDH24;BRD9;FAM43B;POLR2J;STAT5A;VAT1;ZNF185;NCAPH2;LHFPL3;ZIC4;GPR6;TBX4;TTLL4;LHX3;KIF26A;STK25;WNK2;LHX1;MAFG;ASB6;TRIM36
AR 27270436 ChIP-Seq LNCaP Human Prostate Carcinoma	36/182	0.707084	0.731645	0	0	0.916631	0.31771	ATP6V1A;GABRB3;SF3B4;CRAMP1;NRARP;ZC3HAV1;PHF8;SELENBP1;HECTD4;MYO6;NSD2;G3BP2;FLNB;ATXN7L1;ZBTB7B;WASHC3;NIBAN2;CEMIP2;CEP350;PDE4D;GREB1;RANBP17;FNDC3B;DHCR24;ANK3;NFKB1;EPN1;SFPQ;MYO1B;LACTB2;NFIB;DLG5;FRG1;PDE3A;HNRNPH3;FKBP5
FOXP3 17237761 ChIP-ChIP TREG Mouse	21/108	0.707483	0.731645	0	0	0.8975	0.310573	NRP1;TOP2B;PARK7;ETV3;HIF1A;WDR35;ELK3;SRPK1;EXT1;NR4A3;ANKH;BCL6;STK24;TTC5;SCN8A;CNOT2;IRF2;NRIP1;RGS10;PLCG1;ITM2B
SUZ12 27294783 Chip-Seq NPCs Mouse	134/658	0.714365	0.737755	0	0	0.949792	0.319473	STEAP3;CCNT2;RPL31;IRS1;GORAB;RAPH1;DCAF6;GLS;ZDBF2;DOCK10;CNST;AKT3;PSMD1;IER5;CCDC93;AGFG1;PAQR8;DDX18;ANKRD44;ARMC9;ARID5A;TMEM131;SOAT1;LACTB2;UNC50;KCNQ5;KCTD18;OBSL1;SCG2;CUL3;COPS7B;GIGYF2;WNT6;RDH10;TPR;RRS1;ABL2;KDSR;SRGAP2;EDEM3;UBE2F;CDK18;TGFB2;POU2F1;XRCC5;CEP350;IDH1;RHBDD1;ANKRD23;PRDX6;PBX1;CLK1;UCK2;FAM135A;SCCPDH;STK25;UBE2T;TMCC2;COPS8;PAM;LHX9;ZCCHC2;FARSB;ITM2C;DENND1B;SCYL3;…
STAT6 21828071 ChIP-Seq BEAS2B Human	1933-06-01	0.728833	0.751671	0	0	0.826492	0.261428	CMTM4;CNOT3;SLC39A11;EPS15L1;TCF3;TRIM16
TRIM28 21343339 ChIP-Seq HEK293 Human	14/75	0.745695	0.768015	0	0	0.85336	0.250409	CA12;CDKN1A;SMARCD3;NUP210;EPAS1;BICD1;ISL1;FGD3;HEY1;TRIM28;PBK;ITGAV;IGFBP7;MXD4
STAT1 20625510 ChIP-Seq HELA Human	105/523	0.750973	0.7724	0	0	0.932867	0.267159	ANKRD13B;FAAH;IFITM2;NUP188;NDUFA12;HNRNPR;ZDHHC7;ARID4B;SLC4A2;TIAL1;STK11;RPS16;MYC;CHEK1;ZNF845;CAPN1;ACAD11;MED1;SRRM3;UNC13A;SMARCC2;FRMD4B;CMBL;PGD;CGRRF1;FAM133B;DOK1;PRPF3;NPTXR;KCTD18;ARL8A;SLBP;FKBP2;COX7A2;SDSL;PRPF8;BRIP1;GSG1L;SOCS5;BPTF;CBX7;CDK19;HACE1;JUND;ATP8B2;ARHGEF37;EDEM2;IFT122;CDC7;ACER2;DLG2;NACA;RPL27A;WNK2;MAN2B1;MAP3K13;SERINC3;COX4I1;SNAP23;CELF5;SPTLC1;ZMYM2;EEF2K;TC…
BP1 19119308 ChIP-ChIP Hs578T Human	2018-03-01	0.767498	0.788325	0	0	0.743883	0.196846	CBR1;HTR1B;VEGFA
SOX9 22984422 ChIP-ChIP TESTIS Rat	1940-07-01	0.772835	0.792732	0	0	0.78881	0.203268	DDC;MED13;RAB24;SCN4A;ZNF655;RPS21;RBM22
SUZ12 18692474 ChIP-Seq MESCs Mouse	313/1531	0.778932	0.797905	0	0	0.952537	0.237974	VEZT;SLC4A2;ANTXR2;SLC4A4;BACH2;CCAR1;HTR6;SAMD14;HOXA9;DPYSL5;KDR;HOXA3;SOX8;SOX9;HOXA7;IER5;PKNOX2;CHGB;EPHA5;UNC13B;UNC5B;CACNA2D1;UNC5C;MAPK8IP2;ISL1;RUNX2;TIAM2;BCAN;RBP4;KCNQ5;ASTN2;ZFPM2;GRID2IP;EPHA10;EPAS1;RRAD;ABCB4;GATA4;GATA3;ZC3HAV1;PCDH17;UBE2J1;CHST11;PCDHA5;KCNN1;HOXC4;HIVEP3;PLEK2;ST3GAL6;HIVEP2;ZBTB7B;HOXC9;NKX2-5;NGFR;WNT10B;FZD3;ACE;FZD2;GPR12;CADM2;STAC;LRBA;ST8SIA3;NR2F1;SLC…
RELB 30642670 ChIP-Seq CTB1 Human Placenta Inflammation	26/139	0.792679	0.810889	0	0	0.855114	0.198674	CDKN1A;TNFAIP3;ETS2;CYP27B1;SOCS3;HEY1;DNAJB5;ORMDL2;ZC3H12A;SUSD6;DUSP4;MARCKSL1;CDKN2C;ATG9A;CFLAR;MOB3A;VEGFA;SLC6A6;BCL6;CLCF1;BHLHE40;ATP6V1B2;TRIP10;ZMYND10;B9D2;COX20
EGR1 19032775 ChIP-ChIP M12 Human	40/210	0.80022	0.817498	0	0	0.874182	0.194828	IFITM2;NFIX;DCTN4;PINX1;ADK;GMPS;SPATA1;STC1;ETS2;SLC8A1;HK1;GYS1;SNX25;KHSRP;KISS1R;ZNF207;BMF;KDSR;NOS1;RELT;ZNF345;TLE4;MAP2K1;PCYT1A;ITPK1;LIMK1;SORD;PTPN13;POU4F1;MMP9;GTPBP4;SLC6A6;MTAP;ZDHHC9;CNOT2;POLR3E;ANP32D;RGS11;BLZF1;ITM2C
IKZF1 21737484 ChIP-ChIP HCT116 Human	23/125	0.80768	0.824008	0	0	0.838017	0.178991	PHC2;RRM2;EPHA10;CAMK2A;KCNJ14;ATP1A4;RPL35A;SLC4A2;ENO2;PGD;RAB11A;IKBKB;CACNG8;PITPNM1;SH3BP1;PPP1R3B;KCNN2;IRF5;CGGBP1;MARK2;SOCS5;SNCA;SLC25A35
BACH1 22875853 ChIP-PCR HELA AND SCP4 Human	227/1127	0.820867	0.836335	0	0	0.934858	0.184535	USP6NL;IFITM1;PANK3;ZFYVE9;GCC2;BACH1;RPS6KA3;DHX57;AKT3;CHEK1;GOLGA1;KDR;JUNB;VPS39;ZNF287;TSPYL2;ANK3;MYO7A;HPCAL4;RUNX2;BCR;NINJ1;MXRA8;BLZF1;ABCB1;EPAS1;RRAD;MAGED1;ABCB4;DCUN1D2;PIK3R1;HIF1A;BRIP1;TSPAN9;HMOX1;PCDHA9;ACE;MTHFR;HSPA12A;PAICS;PBX1;ZWINT;SMARCA4;PARP11;PPFIBP2;CABYR;MAGED2;DZIP3;ADA;RET;NRP1;SUV39H2;PTPRS;BTG1;AP4E1;PRKAG2;KIF11;SIPA1L3;MED18;PTPRF;OSBPL10;ROBO1;SYNCRIP;SPTLC2;…
IGF1R 20145208 ChIP-Seq DFB Human	15/85	0.823842	0.838237	0	0	0.796491	0.154342	CNTNAP2;USP14;PTPRN2;ROCK1;KLHL25;XYLT1;ALG10;IGF1R;GALC;MSH3;TMEM117;EXOC4;EMB;TMEM126B;ALG10B
TBX4 33478486 ChIP-Seq IMR90 Human Lung	42/226	0.852227	0.865954	0	0	0.847694	0.135548	BEX2;EPHA10;CETN2;FBXO27;DIXDC1;GRIK3;HCCS;PRKCZ;PHTF1;MRPL4;ABLIM2;BAHD1;GRK6;FFAR4;ZSWIM8;TNNI1;PIEZO1;EMB;KIF3C;MPP2;CLUH;PPP1R14C;HTR1B;TVP23A;TUBG2;FRMD4B;DEF8;SEPTIN9;RANGAP1;PDIA5;CKAP4;FAM133B;BCAN;SHTN1;CACNB3;LHX3;CLDN14;PPP2R2B;ORAI3;TRIP6;TRIM59;RNF122
GATA1 22025678 ChIP-Seq K562 Human	2027-04-01	0.854052	0.866645	0	0	0.646679	0.102022	ABCB10;PRMT3;RPL22L1;SDK2
E2F2 33952803 ChIP-Seq Patient Human Synovium	2022-03-01	0.874716	0.886426	0	0	0.587127	0.0785905	DERL1;BRD9;ECSIT
BCAT 22108803 ChIP-Seq LS180 Human	92/482	0.885373	0.896026	0	0	0.874898	0.106515	LTV1;PHTF2;BTG1;BMPR2;PHF20;CHD7;CBLB;GHITM;PHF8;TATDN1;DUSP10;ZNF608;MYC;SESN1;MYB;GATAD1;AOX1;JARID2;JUNB;TEAD1;PRKAB2;SLC38A1;LRRIQ3;SWAP70;ZFP3;TSC22D2;SLC39A11;VPS37C;ACSL6;SLC39A10;PEX2;ALG10;ISL1;ETV5;RAB33B;ARL4A;LIX1;PARD3;KCNQ1;HAT1;PPARG;PHLDB3;TOX;SYNC;DLX1;BLM;NOTCH1;ROCK1;SEMA3C;ABCB4;RPN1;ARL1;ITPR2;LRP6;ZFP36L1;PRDX5;FGGY;MGAT5B;VTI1A;MAPK1;SNRPB2;TBL1X;SH2B3;ARGLU1;SASH1;EDEM3;MB…
AR 27623747 ChIP-Seq 22Rv1 Mouse Prostate Carcinoma	570/2805	0.891524	0.901046	0	0	0.940849	0.108031	HNRNPU;SLC4A2;ENO1;ENO2;PHB2;SLC4A5;SMC2;ELK4;PCMT1;PSMD4;DPYSL2;DPYSL3;CREB3L2;STMN1;HOXA3;RPL35;DHRS4L2;HOXA7;IER5;VPS39;PKNOX2;CHID1;TSPYL2;GABARAPL2;HES6;PRKAB2;MBNL1;DAXX;UNC13A;DNTTIP1;GTPBP2;GTPBP4;SND1;LARS2;MTHFD1;ARMC5;SCO2;MYL3;DUS3L;PI4K2A;CGGBP1;CDC42SE1;URI1;FLII;MRPL16;PLA2G3;ZC3HAV1;PRKCZ;GIGYF2;BLOC1S6;CYB5R3;BLOC1S2;PRDX1;GSG1L;PLEK2;LTA4H;NKX2-5;HMOX2;S100A10;CREBBP;PBX2;PRRC2C…
SOX2 21211035 ChIP-Seq GBM Human Brain Glioblastoma	13/82	0.91034	0.918837	0	0	0.70001	0.0657568	MTFMT;NPM1;GMEB2;PTPRS;ACBD4;NRGN;SELENBP1;XAB2;UCK2;PSMB3;LHX1;PSMC2;RRS1
GATA2 26923725 Chip-Seq HEMANGIOBLAST Mouse	1969-10-01	0.940151	0.947663	0	0	0.629689	0.0388609	DOCK10;CTNND2;PRDX1;LRBA;TMEM126B;FOXP4;CPEB3;ISL1;TAPT1;ATAD2B
PBX 27287812 Chip-Seq EMBYONIC-LIMB Mouse	292/1490	0.945263	0.951548	0	0	0.89989	0.0506565	CDA;CCNI;PITPNB;CCDC102A;PWP1;DCAF7;HTR6;IGLON5;DPYSL3;CREB3L2;TRIM25;SOX9;BSN;FBXO8;GABARAPL2;PRKAB2;ATP6V1G1;NGDN;CSNK1D;ANK3;CMBL;GTPBP2;EML2;ASRGL1;RUNX2;TIAM2;PPP1R3F;CDC34;ZSCAN20;PPP1R3B;PARD3;ORAI3;NINJ1;SUCLG2;PADI4;TRIM16;SLC45A1;TSHZ1;DCUN1D4;ZBTB3;OTOA;HOXC4;HOXC9;GSTM4;PHC2;INTS1;DMPK;XRCC5;SLC16A12;MRPL23;PBX1;PTK2;GDF7;RPS26;PTK7;ANP32E;CALM3;RCOR2;MON1B;TOP2B;NRP2;MOCS2;WDR48;PHF2…
BMI1 23680149 ChIP-Seq NPCS Mouse	162/860	0.962618	0.967167	0	0	0.858027	0.0326895	FOXA1;MYT1L;OTP;CELSR3;CLGN;IGF1R;ZDBF2;HOXA10;EIF4ENIF1;HOXA9;FGF9;MYC;MYB;AP1S2;HOXA3;HABP4;MAP3K9;ATXN7L1;HOXA7;PITX1;PCDHAC2;MAP3K5;PPFIA2;CDKL2;FBXW7;CACNA2D1;FST;TPM1;ARMC8;ALG11;VWA5B2;HPCAL4;ISL1;RUNX2;MYCN;PHIP;SCG3;TMEM126B;ABHD3;NXPH4;CACNA1A;GATA4;KLHL12;GATA3;APCDD1;PCDH17;ZFP36L1;GJC1;APOO;WNT6;CYB5R4;PDCD10;HOXC4;FAM43B;HOXC9;NKX2-5;CBX8;NGFR;PNPT1;GPR12;BDNF;RHBDD1;NR2F2;HOPX;GDF7…
TCF21 23034159 ChIP-ChIP E13 GONADS Rat	2022-02-01	0.963334	0.967167	0	0	0.371736	0.0138861	SLC38A7;NID2
EZH2 27294783 Chip-Seq ESCs Mouse	320/1649	0.970668	0.973239	0	0	0.887275	0.0264152	FAAH;TRIO;RRP1;CCDC102A;BACH2;SAMD14;HOXA9;ZMIZ1;IGLON5;MYC;MYB;SOX8;SOX9;HOXA7;IER5;PKNOX2;HES6;UNC5B;METTL3;MTUS2;UNC5C;MYO7A;MAPK8IP2;VWA5B2;ISL1;BCR;FNDC5;KCNQ5;PRR18;ASTN2;ZFPM2;OBSL1;LLGL1;GRID2IP;SLC22A4;EPHA10;INTU;EPAS1;TMTC2;GATA4;GATA3;PCDH17;SEC14L2;PCDHA1;CHST11;PCDHA5;RRS1;HOXC4;PLEK2;ST3GAL6;AMZ2;FAM43B;HIVEP2;HOXC9;NKX2-5;PPARGC1B;JAG2;WNT10B;FZD3;ACE;FZD2;CADM2;ST8SIA3;NR2F1;NR2F…
IRF1 21803131 ChIP-Seq MONOCYTES Human	45/276	0.983194	0.984494	0	0	0.721783	0.0122336	RBM25;ECHS1;CCNT1;MCM9;GHITM;IFI35;UBR1;DCAF6;IL18BP;IFT74;NUB1;NUP62;PGK1;ACP2;BRD7;DUSP4;ZNF462;ZNF583;TCF7L2;BDNF;ACTN1;TSC22D2;ERAP1;MTUS1;PRRC2C;VWA3B;EEF2;PSMB8;F5;MAPK10;FAM111A;MOV10;NR4A3;CLCN4;LPCAT4;IRF2;PSME1;PSME2;RAPGEF2;PRKD2;HNRNPH2;RBCK1;TARDBP;MDGA1;TLR3
SUZ12 18555785 ChIP-Seq MESCs Mouse	155/866	0.993847	0.993847	0	0	0.803865	0.00496171	FOXA1;GALNT12;IRS1;CTNND2;CELSR2;SLC4A4;BACH2;HOXA10;HTR6;HOXA9;HOXA3;PLXNC1;SOX9;HOXA7;IER5;PCDHAC2;PKNOX2;UNC5B;FST;TPM1;UNC5C;FRMD4B;PCDHA11;BCAN;RBP4;KCNQ1;SIDT1;ROR1;KCNQ5;BCORL1;ASTN2;GRID2IP;SHC4;DLX1;EPAS1;RRAD;SLC41A2;TSHZ1;GLIS3;FOXO6;DTX1;LTBP2;ZC3HAV1;DTX4;PCDH17;GJC1;WNT6;HRH3;PODXL;ADAMTS17;HIVEP2;ZBTB7B;HOXC9;PLXNA4;CBX8;TGFB2;FZD2;CADM2;ZBTB16;NR2F2;FBXO32;SNAP91;PHOX2A;GDF7;MFHAS…

## Sheet: 5-96
Term	Overlap	P-value	Adjusted P-value	Old P-value	Old Adjusted P-value	Odds Ratio	Combined Score	Genes
CREM 20920259 ChIP-Seq GC1-SPG Mouse	1744/4643	3.47227e-154	2.62851e-151	0	0	2.69085	950.819	ITSN2;ATF2;NUP107;GMFB;IFT172;PWWP2B;POP4;ITSN1;ALKBH3;ALKBH5;FGFR1OP2;PRKACA;PKNOX2;FNBP4;ATG3;SAP30BP;RC3H1;PRKAB1;RC3H2;EWSR1;FAR1;OPTN;SF1;ATF4;SLBP;SET;SAR1A;BAZ2A;ZC3HAV1;BAZ2B;DEDD2;RNF214;LARP1;EPB41L3;LTA4H;PIP5K1C;ATG7;HEXIM1;JAG2;CREBBP;PRPF38B;JUP;TIPARP;NCAPH2;PBX3;FN1;LARP7;NR2F2;LARP4;NR2F6;FASN;SFXN3;HYOU1;STRN;DZIP3;RNF220;MTMR10;KCNC1;KCNC3;NCAPG2;MED19;SNX11;HOXC10;MED14;MED13;…
RUNX2 24655370 ChIP-Seq MC3T3E1 Mouse Bone	1596/4374	2.40854e-123	9.11631e-121	0	0	2.46454	695.835	ITSN2;ATF2;IFT172;PWWP2B;POP4;ACCS;ALKBH3;ALKBH5;CAPNS1;FAM110B;FGFR1OP2;PRKACA;FNBP4;SAP30BP;UNC5C;PRKAB1;RC3H2;LARS2;ORAI3;FAR1;OPTN;PLBD2;SLBP;URI1;SET;NLRX1;CDCA3;SHMT1;CDCA7;ZC3HAV1;DEDD2;LARP1;PRPSAP2;RHOT1;ATG7;HEXIM1;PRPF38B;GSTM1;JUP;PBX3;LARP7;NR2F6;PKIA;FASN;NMT1;HYOU1;SFXN1;SFXN5;LGMN;LIN54;MTMR10;MTMR14;BHLHE41;MED19;SNX11;MED18;BBC3;MED17;MECP2;PCMTD2;SMPD3;MED14;MMP28;JAK1;GATD1;DU…
YY1 33199912 ChIP-Seq 293T Human KidneyEmbryo	1371/3612	2.33456e-117	5.89087e-115	0	0	2.542	682.665	ITSN2;USP6NL;CHIC2;GMFB;TMEM94;GHITM;ACCS;ALKBH8;ALKBH3;LSM10;ALKBH5;AS3MT;KRTCAP2;PSMD6;PSMD7;CAPNS1;PSMD1;FNBP4;ZNF18;GABARAPL2;WDHD1;SAP30BP;DAXX;CSNK2A1;TYW5;DICER1;SCAMP1;PRKAB1;ISL1;LARS2;MYL6;EWSR1;PRKAR1A;CLNS1A;PSME3;RUFY3;AKIP1;RUFY2;RABL3;UQCRC2;SF1;ATF4;ZNF276;SET;MTMR3;NLRX1;SAR1B;ABCB7;CDCA5;MRPL18;CDCA7;BAZ2B;OAZ1;MRPL10;GUCD1;CYB5R4;LARP1;RHOT1;PCNX2;ATG7;PRPF38B;JUP;TEX30;TIPARP;…
KDM5B 21448134 ChIP-Seq MESCs Mouse	1200/3030	3.10363e-115	5.87362e-113	0	0	2.66601	702.934	ITSN2;ATF2;NUP107;GHITM;TMEM97;ALKBH8;ALKBH5;PSMD7;PSMD5;ALKBH1;DPYSL2;PSMD2;AKT3;FGFR1OP2;PSMD1;PRKACA;FNBP4;ATG3;WDHD1;SAP30BP;CSNK2A1;CSNK2A2;RC3H1;DICER1;SCAMP1;PRKAB1;RC3H2;EML5;EWSR1;PRKAR1A;PSME3;ZFYVE19;PSME4;RUFY2;UQCRC2;SF1;SLBP;SET;MTMR3;SAR1A;CDCA5;SHMT1;CDCA7;NCAPG;BAZ2A;BAZ2B;GATA3;NCAPH;MTMR7;LARP1;PRPSAP2;RHOT1;RNF217;GRPEL2;AMZ2;LTA4H;B3GALNT2;NGFR;CREBBP;PRPF38B;NEBL;CADM2;NCAPH…
MYC 19030024 ChIP-ChIP MESCs Mouse	1097/2842	3.69088e-95	5.58799e-93	0	0	2.49513	542.541	ATF2;GMFB;NUP107;ARAF;TMEM97;ALKBH5;KRTCAP2;PSMD7;CAPNS1;PSMD5;FGFR1OP2;FNBP4;WDHD1;DAXX;CSNK2A1;RC3H1;HDHD2;LARS2;EWSR1;CLNS1A;PSME3;RABL3;CGGBP1;ATF4;SLBP;SET;CDCA3;SAR1B;CDCA5;SHMT1;MRPL18;CDCA7;ABCB8;MRPL10;NCAPH;CYB5R1;ZBTB7B;HEXIM1;PRPF38B;JAG1;TIPARP;NCAPH2;PMM2;FN1;MRPL23;MRPL24;MRPL30;UCK2;EIF5;FASN;HYOU1;SFXN1;SFXN2;SFXN5;EZH2;ARF1;LRSAM1;SNX11;MED18;BBC3;SMPD3;JPH4;TUBA1B;ATIC;MMP28;EF…
CREB1 23762244 ChIP-Seq HIPPOCAMPUS Rat	846/2006	8.35237e-94	1.05379e-91	0	0	2.81367	603.028	ATF2;IFT172;POP4;ARAF;GHITM;ALKBH5;KRTCAP2;SAMD14;PSMD7;PRKACA;FNBP4;GABARAPL2;WDHD1;SAP30BP;DAXX;CSNK2A1;ISL1;RC3H2;MYL6;PSME3;ORAI3;RABL3;FAR1;CGGBP1;ATF4;SF1;SAR1A;CDCA5;DEDD2;RNF214;CYB5R4;LTA4H;ZBTB7B;ATG7;HEXIM1;B3GALNT2;PRPF38B;JUP;NCAPH2;LARP7;SNF8;LARP4;MRPL24;FASN;NMT1;SFXN3;HYOU1;STRN;FERMT2;ARF4;ARF1;KCNC3;HOXC10;AACS;SMPD3;IKBKB;NIPBL;TUBA1A;RPLP2;RING1;SPHK2;ACTL6A;SLC39A13;BAZ1B;JO…
JUN 27471255 ChIP-Seq Chondrocytes Mouse Rib	1445/4145	1.64794e-90	1.78213e-88	0	0	2.19762	454.321	USP6NL;NUP107;PGAP1;OSGEPL1;IFT172;PWWP2B;GHITM;ALKBH8;ALKBH3;ALKBH5;KRTCAP2;CAPNS1;FAM110B;AKT3;HEMK1;ATG3;SAP30BP;DAXX;SCAMP1;HDHD2;RC3H2;EML4;LARS2;DDX39B;PRKAR1A;PSME3;PSME4;PSME1;PSME2;MPPE1;ATF6;CGGBP1;SLBP;TTYH2;ABCB7;SHOX2;CDCA7;MTMR9;AGAP1;ZC3HAV1;MRPL10;NCAPH;DYNC2LI1;GUCD1;RNF214;CYB5R4;LARP1;PRPSAP2;RHOT1;EPB41L2;ATG7;ABCA1;PRPF38B;JUP;TEX30;NEBL;TIPARP;NCAPH2;EDEM1;LRBA;ABCA3;ERLIN1;…
HNF1A 27111144 ChIP-Seq CD8+TCells Mouse Blood Lymphoma	1153/3109	1.52821e-87	1.44607e-85	0	0	2.34156	468.08	ITSN2;USP6NL;ATF2;GMFB;PGAP1;OSGEPL1;IFT172;ITSN1;LSM10;PSMD9;ALKBH5;PSMD6;PSMD7;PSMD5;FGFR1OP2;AKT1;HEMK1;WDR83OS;WDHD1;DAXX;CSNK2A1;RC3H2;EML3;EML4;EML5;DDX39B;EWSR1;RABL3;CDIP1;TBPL1;FAR1;ATF4;SLBP;CDCA3;CDCA5;MTMR9;GATA3;IQGAP1;OAZ1;MRPL10;DEDD2;DYNC2LI1;CYB5R4;PRPSAP2;RHOT1;CYB5R3;EPB41L2;AMZ2;LTA4H;HEXIM1;B3GALNT2;PRPF38B;HACE1;TEX30;EDEM1;ABCA3;SNF8;LARP4;MRPL23;DHFR;CS;MRPL30;FASN;NMT1;HY…
E2F1 18555785 ChIP-Seq MESCs Mouse	1122/3015	7.51407e-86	6.32017e-84	0	0	2.34404	459.445	ATF2;GMFB;OSGEPL1;GHITM;TMEM97;PSMD9;AS3MT;PSMD6;PSMD7;CAPNS1;PSMD5;PSMD1;SAMD10;XYLB;GABARAPL2;MYL4;LARS2;MYL6;EWSR1;PRKAR1A;CLNS1A;MPPE1;RBCK1;UQCRC2;ATF6;ATF4;SLBP;SET;MTMR3;TTYH2;SHMT1;MTMR9;BAZ2A;ABCB8;BAZ2B;ZC3HAV1;IQGAP1;OAZ1;MRPL10;MTMR7;CYB5R1;PRPSAP2;RHOT1;SFN;LTA4H;PIP5K1C;LYN;NGFR;CREBBP;GSTM1;HACE1;JUP;PMM1;TIPARP;NCAPH2;FN1;MRPL23;MRPL24;DHFR;CS;MRPL30;UCK2;FASN;NMT1;SFXN2;SFXN5;EZH…
AF4 26711339 ChIP-Seq SEM Human Blood Leukemia	1108/2966	8.74705e-86	6.62152e-84	0	0	2.35487	461.209	ITSN2;USP6NL;ATF2;CHIC2;PGAP1;OSGEPL1;ALKBH8;ZDBF2;RABGEF1;ALKBH5;PSMD6;DPYSL2;AKT3;FNBP4;ATG3;WDHD1;DICER1;HDHD2;SCAMP1;RC3H2;LARS2;PRKAR1A;PSME4;ATF6;CGGBP1;ATF4;ZNF277;SLBP;SET;SAR1B;CDCA7;BAZ2B;ZC3HAV1;IQGAP1;OAZ1;LARP1;PRPSAP2;EPB41L2;AMZ2;HEXIM1;B3GALNT2;LYN;PRPF38B;TIPARP;EDEM1;LRBA;PMM2;PBX3;ERLIN1;LARP4;PBX1;CS;UCK2;EIF5;STRN;RNF220;EZH2;LIN54;ARF4;MTMR10;MTMR14;DIS3L;BHLHE41;BBC3;MED17;…
MYC 28411283 ChIP-Seq MDA231-LM2-4175 Human BreastCancer	949/2441	1.55779e-82	1.07204e-80	0	0	2.46546	464.415	GMFB;NUP107;POP4;TMEM97;ACCS;ALKBH8;PSMD7;ALKBH1;XYLB;FNBP4;HEMK1;WDR83OS;CLNS1A;PSME3;CDIP1;ATF4;ZNF276;SLBP;URI1;SET;SAR1B;CDCA5;CDCA7;BAZ2A;BAZ2B;NCAPH;GUCD1;LARP1;GRPEL2;LTA4H;B3GALNT2;PRPF38B;NCAPH2;PBX3;ERLIN1;TMA7;NR2F2;SNF8;LARP4;MRPL24;CS;EIF5;FASN;NMT1;PSMG4;HYOU1;SFXN2;LGMN;RNF220;LIN54;ARF4;ARF1;LRSAM1;DIS3L;MED15;TRIOBP;MED17;MRPL42;TUBA1B;ATIC;MRPL40;TMEM44;RPLP2;NELFA;GATD1;UPF2;EL…
ZFX 18555785 ChIP-Seq MESCs Mouse	926/2372	2.1082e-81	1.32993e-79	0	0	2.47461	459.692	ITSN2;ATF2;CHIC2;LSM10;PSMD9;ALKBH5;AS3MT;PSMD6;PSMD7;CAPNS1;PSMD2;FGFR1OP2;AKT1;PSMD1;SAMD10;FNBP4;CSNK2A2;RC3H1;DICER1;HDHD2;SCAMP1;EWSR1;PRKAR1A;PSME3;ZFYVE19;RUFY2;MPPE1;RBCK1;UQCRC2;CGGBP1;ATF4;SF1;NLRX1;SET;MTMR3;TTYH2;CDCA7;MTMR9;ABCB8;ZC3HAV1;OAZ1;MTMR7;DYNC2LI1;RHOT1;EPB41L3;B3GALNT2;CREBBP;HACE1;NCAPH2;NR2F6;DHFR;FASN;SFXN2;ARF4;ARF1;PIGP;MED19;JPH4;NIPBL;ATIC;RPLP2;CTBS;JAK1;DFFB;ELOVL…
MYC 18358816 ChIP-ChIP MESCs Mouse	903/2369	6.67707e-73	3.88811e-71	0	0	2.36183	392.513	GMFB;NUP107;POP4;TMEM97;ALKBH5;KRTCAP2;PSMD7;CAPNS1;DPYSL5;PSMD5;SAMD10;FNBP4;HEMK1;GABARAPL2;WDHD1;CSNK2A1;HDHD2;PRKAB1;EWSR1;CLNS1A;PSME3;RABL3;RBCK1;ATF4;SLBP;SET;CDCA3;TTYH2;CDCA5;SHMT1;MRPL18;CDCA7;ABCB8;ZC3HAV1;DEDD2;RHOT1;GRPEL2;ATG7;HEXIM1;JAG2;PRPF38B;GSTM1;PMM1;NCAPH2;PMM2;FN1;PBX3;MRPL23;DHFR;MRPL30;UCK2;EIF5;FASN;HYOU1;SFXN1;EZH2;ARF1;LRSAM1;MED19;SNX11;MED18;AACS;ATIC;MRPL40;TMEM44;R…
E2F1 26619117 ChIP-Seq Hepatocytes Mouse Liver	997/2717	5.00691e-71	2.70731e-69	0	0	2.23997	362.59	GMFB;NUP107;OSGEPL1;ITSN1;ALKBH5;KRTCAP2;PSMD7;CAPNS1;DPYSL2;PSMD2;PSMD1;FNBP4;STARD3;SAP30BP;RBFOX2;CSNK2A1;HDHD2;MYL6;CLNS1A;PSME3;ZFYVE19;ORAI3;RABL3;ATF6;OPTN;SLBP;CDCA3;CDCA5;CDCA7;BAZ2A;IQGAP1;OAZ1;MRPL10;NCAPH;SFN;ZBTB7B;GSTM1;HACE1;TIPARP;PMM2;PBX3;MRPL21;DHFR;UCK2;FASN;SFXN1;SFXN5;EZH2;LIN54;ARF1;MTMR14;DIS3L;PIGP;BHLHE41;MED19;SNX11;MED18;TRIOBP;MECP2;JPH4;MRPL42;CHAF1B;MED14;TUBA1B;CHA…
MYC 30127528 ChIP-Seq KELLY Human Brain Neuroblastoma	1394/4188	2.10796e-70	1.06382e-68	0	0	2.00076	320.993	ITSN2;ATF2;CHIC2;PGAP1;IFT172;POP4;ITSN1;ZDBF2;RABGEF1;PSMD6;CAPNS1;DPYSL5;DPYSL2;PSMD2;FAM110B;PSMD1;PRKACA;XYLB;HEMK1;DAXX;RBFOX2;CSNK2A1;TYW5;ZNF282;CACNA2D1;UNC5C;SCAMP1;ISL1;RC3H2;EML4;LARS2;DDX39B;EWSR1;RUFY3;PSME4;TBPL1;ASPHD2;RBCK1;CGGBP1;ATF4;SLBP;URI1;SET;MTMR3;SAR1B;MRPL18;CDCA7;MTMR9;AGAP1;ABCB8;BAZ2B;NCAPH;DEDD2;MTMR7;CYB5R4;LARP1;CYB5R3;EPB41L2;GRPEL2;MYO6;GTF2IRD2B;ATG7;LYN;JAG1;HA…
CREB1 20920259 ChIP-Seq GC1-SPG Mouse	919/2451	4.05001e-70	1.91616e-68	0	0	2.29936	367.397	USP6NL;ATF2;GMFB;OSGEPL1;IFT172;POP4;ITSN1;GHITM;TMEM97;ALKBH3;ALKBH5;SAMD14;DPYSL5;PRKACA;FNBP4;SAP30BP;DAXX;PRKAB1;LARS2;MYL6;PSME3;PSME4;ASPHD2;FAR1;UQCRC2;CGGBP1;ATF4;SF1;GRID2IP;SLBP;SAR1A;SHMT1;MRPL18;AGAP1;ABCB8;OAZ1;MRPL10;NCAPH;HSD11B2;CYB5R4;CYB5R3;EPB41L2;ATG7;HEXIM1;PRPF38B;JUP;NCAPH2;FN1;LARP7;SNF8;L1CAM;LARP4;MRPL21;FAM111A;FAM135B;NMT1;SFXN3;HYOU1;ARF4;ARF1;PIGQ;NCAPG2;PIGP;HOXC10;…
MBD3 35695185 ChIP-Seq nicBasalRootGanglia Mouse Embryo	1247/3656	1.42426e-68	6.34216e-67	0	0	2.04377	319.282	ITSN2;USP6NL;CHIC2;PWWP2B;ITSN1;LSM10;NDST1;SAMD14;CAPNS1;DPYSL5;FGFR1OP2;AKT3;AKT1;PRKACA;SAMD10;XYLB;PKNOX2;WDHD1;RBFOX2;STARD6;TYW5;CACNA2D1;CACNA2D2;UNC5C;EML3;EML5;RBP4;RUFY3;ORAI3;AKIP1;RUFY2;TBPL1;RBCK1;UQCRC2;OPTN;CGGBP1;SF1;SLBP;SET;MTMR3;SHMT1;AGAP1;CYB5R4;EPB41L2;EPB41L3;RNF217;MYO6;ZBTB7B;B3GALNT2;PRPF38B;JAG1;JUP;GPR12;NEBL;MTERF2;CADM2;EDEM1;ABCA3;PMM2;PBX3;BBIP1;PBX1;NR2F6;UCK2;FAM…
MYC 22102868 ChIP-Seq CA46 Human Blood BurkittsLymphoma	875/2314	2.07984e-68	8.7469e-67	0	0	2.31824	361.283	TMEM97;ALKBH8;XYLB;FNBP4;CSNK2A1;DICER1;SCAMP1;DDX39B;EWSR1;CLNS1A;PSME3;CDIP1;FAR1;SLBP;SET;SAR1B;CDCA7;BAZ2B;ZC3HAV1;LARP1;ZBTB7B;HEXIM1;B3GALNT2;PRPF38B;ZNF263;TIPARP;PMM2;ERLIN1;LARP7;SNF8;LARP4;MRPL24;MRPL21;MRPL30;PPFIBP2;EIF5;FASN;SFXN2;RNF220;EZH2;ARF4;DIS3L;TRIOBP;IKBKB;MRPL42;MRPL40;RPLP2;ZNF248;GATD1;RMI2;SPHK2;PGAM1;ACTL6A;SLC39A11;SLC39A10;LRRC40;BAZ1B;JOSD1;SIRT1;DUSP7;MRPL44;SUMF1;…
JARID1A 20064375 ChIP-Seq MESCs Mouse	690/1695	1.91943e-67	7.64739e-66	0	0	2.56929	394.697	RPL4;ATF2;IPO11;NUP107;RPL3;IFT172;POP4;ARAF;GHITM;GABPB1;PHB2;RRP9;ALKBH3;PSMD9;PSMD6;RNF115;PSMD7;PSMD5;ALKBH1;PSMD2;LUC7L;VPS35;SAMD10;NUP214;HEMK1;VPS18;STARD3;MED1;SAP30BP;RPL23;DAPK3;WDR74;ARMC8;MED4;PASK;ATG12;GTPBP4;MED6;GTPBP3;ARMC1;NUP93;LARS2;MYL6;IFT88;CLNS1A;PSME3;YME1L1;RBCK1;ATF6;SAR1A;PDXDC1;SAR1B;CDCA5;MRPL18;MTMR9;ABCB8;ANAPC10;MRPL10;DEDD2;WDR70;NTHL1;GRPEL2;RRS1;ZSCAN12;ATG7;P…
YY1 26981420 ChIP-Seq C2C12 Mouse Muscle	721/1811	7.00604e-66	2.65179e-64	0	0	2.48072	372.167	ITSN2;RPL4;RPL30;NUP107;GABPB2;CLPB;TMEM94;ENO1;SMC3;TPGS1;PHB2;GPATCH8;RPL6;ALKBH8;RRP9;ALKBH3;ALKBH5;SAMD14;PSMD7;RNF114;MSANTD2;PSMD5;ALKBH1;MYC;RPL36;LUC7L;HOXA7;FNBP4;DDX17;NUP214;GABARAPL2;MED1;DAXX;RBFOX2;STARD6;GLCE;DAPK3;ARMC7;ARMC8;ATG14;PASK;GTPBP1;KNSTRN;MED6;NUP93;NISCH;LARS2;MYL6;DDX39B;EWSR1;BIN1;PSME3;SARNP;ACOT2;CDIP1;YME1L1;RBCK1;DUS3L;PRR14;ATF4;SF1;RNF121;SLBP;RPN2;PRKDC;VPS26…
SFPI1 20887958 ChIP-Seq HPC-7 Mouse	726/1861	4.58098e-62	1.65133e-60	0	0	2.3945	338.195	RPL31;SMC6;ENO1;RPL8;PHB2;BACH1;RPL6;NYNRIN;LSM10;KRTCAP2;SAMD14;RNF114;ALKBH1;FGFR1OP2;ZXDC;AP1S2;RPL36;LUC7L;PRKACA;VPS36;NFRKB;CDK5RAP3;XYLB;FNBP4;NUP214;VPS18;GABARAPL2;STARD3;DAXX;TSPYL1;CSNK2A1;RPL21;WSB2;DDX11;RC3H1;ARMC7;HDHD2;MED4;EML3;NUP93;EML4;IFT88;ORAI3;ALG10B;DUS3L;RPL28;CGGBP1;PRR14;SAR1A;TTYH2;RPN2;PRKDC;CDCA5;CDCA7;AGAP1;NOLC1;BAZ2A;BCL10;ARPP19;IQGAP3;OAZ1;ADH5;ANAPC10;CYB5R1;C…
MYCN 28898695 ChIP-Seq NB1643 Human Nerve Neuroblastoma	813/2184	1.42427e-59	4.90079e-58	0	0	2.2341	302.717	ATF2;PGAP1;OSGEPL1;IFT172;POP4;TMEM97;DPYSL5;FNBP4;GABARAPL2;RBFOX2;CACNA2D1;SCAMP1;LARS2;MYL6;DDX39B;EWSR1;PRKAR1A;CLNS1A;PSME3;RABL3;CDIP1;TBPL1;UQCRC2;ATF6;CGGBP1;ATF4;URI1;AGAP2;MTMR9;BAZ2A;ABCB8;ZC3HAV1;GUCD1;LARP1;LTA4H;ZBTB7B;HEXIM1;ABCA1;B3GALNT2;TIPARP;PMM2;PBX3;ERLIN1;ZNF34;SNF8;LARP4;MRPL24;MRPL30;SFXN3;PSME3IP1;ACHE;LIN54;ARF4;BHLHE41;EFCAB7;TRIOBP;MRPL42;ATIC;HEY1;DUSP4;UPF2;SPHK2;AC…
EGR1 20690147 ChIP-Seq ERYTHROLEUKEMIA Human	1544/4931	1.08843e-58	3.58235e-57	0	0	1.82936	244.155	ITSN1;CAPNS1;DPYSL5;AKT3;AKT1;PRKACA;PKNOX2;HEMK1;CACNA2D1;CACNA2D2;SF1;SET;BAZ2A;ZC3HAV1;BAZ2B;DEDD2;LARP1;PRPSAP2;EPB41L2;RDH16;PIP5K1C;GSTM4;HEXIM1;JAG2;CREBBP;JUP;NCAPH2;PBX3;NR2F2;NR2F6;FAM111A;PPFIBP2;FASN;SFXN3;HYOU1;STRN;SFXN5;LGMN;ACHE;KCNC1;KCNC3;SNX11;BBC3;MECP2;SMPD3;CHAF1B;CHAF1A;JAK1;APC2;CNOT6L;KCND2;RING1;GSTO1;SPHK1;SLC39A13;BAZ1B;JOSD1;DUSP6;DDB2;MMP11;TMEFF2;SLC7A8;DPYD;MMP17;R…
NELFA 20434984 ChIP-Seq ESCs Mouse	594/1454	3.89656e-58	1.22904e-56	0	0	2.54734	336.733	ATF2;NUP107;GABPB2;RPL3;IPP;HNRNPU;TMEM97;ENO1;RPL8;SMC3;RPL6;ALKBH5;PSMD7;PSMD5;ALKBH1;PSMD2;CREB3L2;STMN1;LUC7L;VPS35;RPL37;PRKACA;NFRKB;VPS39;FNBP4;WDHD1;RPL21;DDX11;RPL23;DICER1;SOX12;MED4;RC3H2;ATG12;EML4;ARMC1;NUP93;DYNC1LI1;MYL6;PSME3;PSME4;UQCRC2;RPL28;ATF4;SF1;ASF1B;SLBP;MRPL18;IQGAP1;BCL10;RNPC3;NCAPH;ADH5;MTMR7;PRDX3;CYB5R1;CYB5R3;GRPEL2;PIP5K1C;CEP76;SLC19A1;ST3GAL2;B3GALNT2;HEXIM1;BT…
RUNX1 21571218 ChIP-Seq MEGAKARYOCYTES Human	1346/4172	8.87045e-58	2.68597e-56	0	0	1.87662	246.527	USP6NL;ATF2;CHIC2;PWWP2B;ARAF;GHITM;TMEM97;ACCS;LSM10;NDST1;RABGEF1;KRTCAP2;PSMD7;CAPNS1;DPYSL2;PRKACA;HEMK1;STARD3;WDHD1;ZNF281;SCAMP1;EWSR1;PRKAR1A;CLDN9;MYL3;RUFY2;TBPL1;FAR1;MPPE1;PLBD2;ATF4;ZNF277;ZNF276;SLBP;NLRX1;TTYH2;DHH;CDCA5;CDCA7;AGAP1;ZC3HAV1;IQGAP3;DEDD2;DYNC2LI1;LARP1;PRPSAP2;RHOT1;RNF213;GRPEL2;AMZ2;LTA4H;ATG7;HEXIM1;JAG2;B3GALNT2;LYN;NGFR;JAG1;GPR12;TIPARP;EDEM1;ABCA3;PMM2;ERLIN1…
FOXO3 22982991 ChIP-Seq MACROPHAGES Mouse	648/1639	1.99907e-57	5.82037e-56	0	0	2.42299	316.333	CHIC2;RNH1;OSGEPL1;POP4;RPL34;IPP;SMC3;TPGS1;BACH1;RPL6;SMC2;ALKBH3;LSM10;ALKBH5;RNF115;PSMD7;RNF114;TFG;PSMD2;CEP95;VPS35;PIP4K2C;RPL37;DUS4L;NFRKB;RPL39;DDX17;HEMK1;WDHD1;CSNK2A1;TYW5;DDX11;CSNK2A2;WDR74;ARMC7;HDHD2;RC3H2;ATG12;GTPBP4;GTPBP3;EML4;DYNC1LI1;MYL6;DDX39B;WDR82;ZSCAN22;CLNS1A;PSME3;ZFYVE19;AKIP1;RABL3;PSME2;YME1L1;ZSCAN26;UQCRC2;RPL28;PI4K2A;SLBP;SAR1B;HSPA4L;CDCA7;MTMR9;RNPC3;ADH5;…
GABP 19822575 ChIP-Seq HepG2 Human	798/2155	3.04968e-57	8.55039e-56	0	0	2.20884	287.441	NUP107;PGAP1;IFT172;POP4;GHITM;ALKBH3;LSM10;PSMD9;RABGEF1;ALKBH5;KRTCAP2;PSMD6;PSMD7;CAPNS1;ALKBH1;DPYSL2;ZNF18;GABARAPL2;CSNK2A1;STARD6;ZNF281;HDHD2;PRKAB1;RC3H2;EML3;CLDN9;CLNS1A;PSME1;TBPL1;RBCK1;CDCA3;SAR1A;SAR1B;CDCA5;MRPL18;SHOX2;MTMR9;NCAPG;OAZ1;DEDD2;GRPEL2;AMZ2;ATG7;ZNF266;HEXIM1;PRPF38B;JAG1;JUP;ABCA3;EDEM2;ERLIN1;ZNF34;SNF8;LARP4;MRPL23;MRPL24;MRPL21;EZH2;ARF1;ZNF251;KCNC3;MTMR14;MED15…
E2F4 21247883 ChIP-Seq LYMPHOBLASTOID Human	870/2422	4.62291e-56	1.24984e-54	0	0	2.11705	269.742	NUP107;TMEM97;ALKBH8;PSMD9;ALKBH5;KRTCAP2;PSMD7;FGFR1OP2;ZNF18;GABARAPL2;WDHD1;DICER1;PRKAB1;EML5;MYL6;EID3;ZFYVE19;RUFY2;PSME2;FAR1;OPTN;SF1;ZNF276;CDCA3;CDCA5;SHMT1;IQGAP3;RNF214;SFN;B3GALNT2;CREBBP;PRPF38B;ZNF263;ABCA3;ERLIN1;NR2F2;MRPL23;MRPL21;FAM111A;UCK2;PPFIBP2;EIF5;SFXN3;SFXN2;LGMN;MTMR10;ARF1;DIS3L;EFCAB7;TUBA1B;EFCAB2;FLVCR1;RPLP2;ZNF248;DLGAP5;DUSP5;ELOVL1;GSTO1;PGAM1;NIPA1;LRRC40;SLC…
TCFAP2C 20176728 ChIP-ChIP TROPHOBLAST STEM CELLS Mouse	743/1980	1.38443e-55	3.61385e-54	0	0	2.24245	283.259	ATF2;GMFB;OSGEPL1;RPL31;TMEM97;SMC3;RPL8;SMC4;RPL6;KRTCAP2;TFG;MYC;CREB3L2;AP1S2;HOXA3;AKT1;LUC7L;HOXA2;RPL35;SAMD10;CHGB;FNBP4;DDX17;HEMK1;GABARAPL2;DAXX;NUP210;WSB2;PRKCE;GLCE;CACNA2D2;ARMC7;FNDC3A;SCAMP1;PRKAB1;GTPBP3;EML3;NISCH;RBP4;RNF126;EWSR1;PARD3;PSME3;PSME4;TBPL1;ASPHD2;MPPE1;DUS3L;OPTN;CGGBP1;SLBP;CDCA3;SHMT1;CDCA7;MTMR9;BAZ2A;ABCB8;GATA3;BCL10;IQGAP1;ANAPC10;PRDX3;ABR;PRPSAP2;CYB5R3;S…
CTCF 33576154 ChIP-Seq Human Liver ProstateCancer	1209/3679	1.55431e-55	3.92203e-54	0	0	1.90164	239.989	GMFB;OSGEPL1;GHITM;PSMD9;RABGEF1;KRTCAP2;PSMD6;CAPNS1;ALKBH1;DPYSL2;PSMD2;PSMD1;SAMD10;XYLB;HEMK1;STARD3;SAP30BP;ZNF282;CACNA2D1;PRKAB1;UPB1;EML3;EWSR1;PRKAR1A;PSME3;RUFY2;FAR1;PLBD2;SF1;ATF4;ZNF277;SLBP;MTMR3;NLRX1;MTMR9;BAZ2A;ZC3HAV1;NCAPH;HSD11B2;GUCD1;RNF214;LARP1;RHOT1;RNF213;EPB41L2;AMZ2;PIP5K1C;ZBTB7B;GTF2IRD2B;ZNF266;HEXIM1;JAG2;B3GALNT2;ABCA1;NGFR;CREBBP;ZNF263;JAG1;JUP;TIPARP;CADM2;NCAP…
FLI1 21571218 ChIP-Seq MEGAKARYOCYTES Human	1492/4775	1.87571e-55	4.58037e-54	0	0	1.80819	227.856	CHIC2;NUP107;OSGEPL1;IFT172;POP4;ITSN1;ACCS;ALKBH8;ZDBF2;LSM10;NDST1;RABGEF1;SAMD14;KRTCAP2;PSMD6;PSMD7;CAPNS1;DPYSL2;FNBP4;ZNF18;STARD3;CSNK2A1;HDHD2;PRKAB1;UPB1;LARS2;EID3;PRKAR1A;ZFYVE19;PSME3;PSME4;RUFY2;TBPL1;MPPE1;OPTN;ATF4;ZNF276;CDCA5;HPN;AGAP2;MTMR9;NCAPG;BAZ2A;ZC3HAV1;IQGAP1;IQGAP3;MRPL10;RNF214;CYB5R4;PRPSAP2;RHOT1;GRPEL2;RDH16;AMZ2;LTA4H;PIP5K1C;ZBTB7B;ATG7;ZNF266;HEXIM1;LYN;NGFR;PRPF…
CHD1 26751641 Chip-Seq LNCaP Human	641/1647	7.17912e-54	1.69831e-52	0	0	2.35441	288.105	IPO13;GABPB2;PWWP2B;ENO1;SMC3;PSMD7;TFG;MYC;FGFR1OP2;CKMT1B;VPS35;VPS36;NFRKB;WSB2;ARMC7;SOX12;GTPBP1;ATG12;GTPBP4;DYNC1LI1;RNF126;BIN1;TEP1;PARD3;ORAI3;RUFY2;FAR1;UQCRC2;MAML3;ATF6;ATF4;ZNF398;PDXDC1;HPN;NOLC1;BAZ2A;RNPC3;PRDX3;RIC8A;RNF214;RNF213;MYO6;SFN;ZBTB7B;ST3GAL3;JAG2;B3GALNT2;PLK3;ZNF143;PHC2;JAG1;NDFIP1;ST13;EDEM1;RDX;IRF2BP2;CDC7;CS;FAM111A;HNRNPM;MEX3A;EIF5;NPLOC4;STRN;DUS1L;SFXN5;FE…
FOXA1 33576154 ChIP-Seq Human Lung ProstateCancer	1239/3825	3.02022e-53	6.9282e-52	0	0	1.86149	225.113	ATF2;GMFB;PGAP1;IFT172;POP4;ITSN1;ALKBH3;PSMD9;RABGEF1;PSMD7;PSMD2;PSMD1;HEMK1;RBFOX2;TYW5;ZNF282;ZNF281;DICER1;EML4;EWSR1;PRKAR1A;PSME3;RUFY3;PSME4;RABL3;TBPL1;FAR1;UQCRC2;ATF6;CGGBP1;ATF4;ZNF277;SLBP;MTMR3;CDCA5;HPN;CDCA7;MTMR9;BAZ2A;ABCB8;ZC3HAV1;BAZ2B;DEDD2;HSD11B2;LARP1;RHOT1;RNF213;RDH16;AMZ2;LTA4H;ATG7;HEXIM1;LYN;ZNF263;JUP;TEX30;TIPARP;NCAPH2;EDEM1;ERLIN1;LARP7;NR2F2;CYP4F8;MRPL24;FAM111A…
STAT1 19122651 ChIP-Seq HeLaS3 Human CervicalCancer	1136/3434	3.13893e-53	6.98873e-52	0	0	1.90439	230.228	ITSN2;USP6NL;NUP107;GMFB;ITSN1;ACCS;ALKBH5;KRTCAP2;CAPNS1;XYLB;HEMK1;WDR83OS;ZNF18;WDHD1;RBFOX2;ZNF282;CACNA2D1;DICER1;PRKAB1;EWSR1;CLNS1A;PSME3;RABL3;RBCK1;ATF6;CGGBP1;ZNF277;ZNF276;SET;NLRX1;SHMT1;CDCA5;CDCA7;BAZ2A;ABCB8;ZC3HAV1;BAZ2B;IQGAP1;NCAPH;CYB5R4;RHOT1;PCNX2;GRPEL2;LTA4H;B3GALNT2;JUP;TIPARP;ABCA3;EDEM2;LARP4;ZNF35;MRPL21;DHFR;PPFIBP2;PRXL2C;NMT1;SFXN1;FERMT2;EZH2;ACHE;LIN54;ARF1;NCAPG2;…
XRN2 22483619 ChIP-Seq HELA Human	530/1296	9.32719e-52	2.01734e-50	0	0	2.52735	296.967	RPL4;NUP107;RPL3;RPL31;HNRNPU;HNRNPR;RPL8;SMC4;DCAF7;GPATCH8;RPL6;SMC2;KRTCAP2;HOXA9;MYC;RPL36;RPL35;RPL37;CEP97;XYLB;FNBP4;NUP214;ZNF18;TSPYL1;GLCE;RPL23;GTPBP1;ARMC1;NUP93;MYL6;SARNP;PSME1;PSME2;FAR1;RPL28;PRR14;ATF4;SF1;ZNF398;SET;PDXDC1;HSPA4L;NAIF1;OAZ1;MRPL10;SKA2;CYB5R4;CYB5R3;GRPEL2;S100A13;ZSCAN12;SFN;GTF2IRD2B;ZNF143;NCAPH2;ERLIN1;LARP7;BRAF;CDC7;SNF8;ZNF34;MRPL24;WDR55;HNRNPK;FASN;UNC1…
MYCN 18555785 ChIP-Seq MESCs Mouse	640/1668	3.14848e-51	6.62056e-50	0	0	2.29634	267.029	IPO13;USP6NL;ATF2;GABPB2;RPL3;TMEM97;ENO1;SMC3;GABPB1;PHB2;SMC4;RRP9;ALKBH5;PSMD5;DPYSL2;STMN1;PRKACA;VPS36;FNBP4;NUP214;VPS18;WDHD1;DAXX;NUP210;STARD6;FNDC3B;FNDC3A;DICER1;HDHD2;PRKAB1;GTPBP4;NUP93;MYL4;RNF126;CLNS1A;PSME3;PSME4;RABL3;RNF121;SLBP;SET;MRPL18;ADH5;ANAPC10;MTDH;PRDX5;RHOT1;WDR70;GRPEL2;SSR1;CEP76;SLC19A1;ABCA1;B3GALNT2;WDR59;GTF2IRD2;ST13;NCAPH2;ABCA3;LRBA;EDEM2;RDX;FN1;PBX3;ERLIN1…
TBX2 30127528 ChIP-Seq KELLY Human Brain Neuroblastoma	855/2425	5.25735e-51	1.07562e-49	0	0	2.0457	236.835	CHIC2;GMFB;KRTCAP2;CAPNS1;DPYSL5;XYLB;FNBP4;ZNF18;WDHD1;DAXX;RBFOX2;ZNF282;CACNA2D1;ISL1;PRKAB1;EML3;RUFY3;RUFY2;ATF6;CDCA3;BAZ2A;ABCB8;RNF213;EPB41L2;SFN;AMZ2;GTF2IRD2B;B3GALNT2;NGFR;PRPF38B;HACE1;TIPARP;ABCA3;PBX3;ERLIN1;NR2F2;BBIP1;L1CAM;MRPL24;NR2F6;H1-5;FAM135B;FASN;NMT1;PSME3IP1;RNF220;EZH2;LIN54;ARF4;MTMR10;MTMR14;PEAR1;MED18;TRIOBP;PCMTD2;TUBA1B;ATIC;CHAF1A;MRPL40;HEY1;EFCAB2;FLVCR1;DUSP5…
ETS1 20019798 ChIP-Seq JURKAT Human	539/1332	5.78312e-51	1.15206e-49	0	0	2.48375	287.313	IPO13;IPO11;NUP107;RPL3;CLPB;POP4;RPL34;GHITM;RPL8;RPL6;ALKBH8;ALKBH3;LSM10;KRTCAP2;PSMD6;PSMD7;RPL36;PSMD1;LUC7L;RPL37;CEP97;NUP214;HEMK1;DAXX;SAP30BP;RPL21;RPL23;WDR74;MED4;PRKAB1;RC3H2;GTPBP4;MED6;GTPBP3;ARMC1;CLNS1A;PSME3;ZSCAN22;RABL3;TBPL1;YME1L1;UQCRC2;ATF6;ALG10B;DUS3L;PRR14;ZNF277;RNF121;MTMR9;NOLC1;MRPL10;RIC8B;NTHL1;LTA4H;ZBTB7B;ZNF148;ATG7;ST3GAL2;B3GALNT2;HEXIM1;ZNF143;WDR59;EDEM2;PM…
CTCF 33576154 ChIP-Seq Human HilarLN ProstateCancer	1181/3649	4.90024e-50	9.51149e-49	0	0	1.84393	209.36	ATF2;GMFB;ARAF;ACCS;PSMD9;RABGEF1;KRTCAP2;PSMD6;DPYSL5;ALKBH1;DPYSL2;PSMD2;PSMD1;PRKACA;SAMD10;XYLB;HEMK1;STARD3;ZNF282;CSNK2A2;PRKAB1;UPB1;EML3;EML5;MYL6;EWSR1;PSME3;RUFY2;PSME1;TBPL1;FAR1;PLBD2;SF1;ATF4;SLBP;MTMR3;NLRX1;CDCA7;MTMR9;BAZ2A;ABCB8;BAZ2B;MRPL10;RNF214;RHOT1;PIP5K1C;ZBTB7B;GTF2IRD2B;ZNF266;HEXIM1;JAG2;B3GALNT2;LYN;ABCA1;NGFR;CREBBP;ZNF263;JAG1;JUP;TIPARP;ABCA3;EDEM2;ZNF34;MRPL23;H1-0…
CCND1 20090754 ChIP-ChIP RETINA Mouse	578/1472	9.50393e-50	1.79862e-48	0	0	2.36932	267.443	IPO13;RPL4;GABPB2;RPL3;ELK3;ALKBH5;KRTCAP2;CAPNS1;TFG;FGFR1OP2;CREB3L2;STMN1;RPL36;HOXA2;VPS35;RPL39;PKNOX2;CSNK2A1;PRKCE;FNDC3A;SOX12;SCAMP1;PASK;GTPBP1;EML4;MYL4;LARS2;DYNC1LI1;RNF126;EWSR1;PRKAR1A;ZFYVE19;RABL3;PSME2;DUS3L;CGGBP1;PRR14;SF1;SLBP;SET;CDCA3;PRKDC;MRPL18;CDCA7;NOLC1;ABCB8;GATA3;OAZ1;ANAPC10;DEDD2;RIC8B;ZBTB7B;SLC19A1;B3GALNT2;HEXIM1;FZD2;WDR59;ST13;LRBA;FN1;NR2F2;SLC16A13;EIF5;FAS…
FOXP1 21924763 ChIP-Seq HESCs Human	1076/3273	1.90089e-48	3.50969e-47	0	0	1.86839	205.302	CHIC2;TMEM97;ALKBH3;PSMD9;ALKBH5;SAMD14;KRTCAP2;PSMD6;CAPNS1;DPYSL5;AKT3;PSMD1;PRKACA;SAMD10;XYLB;FNBP4;ZNF18;STARD3;RBFOX2;ZNF282;SCAMP1;PRKAB1;RC3H2;LARS2;MYL6;DDX39B;CLDN9;ZFYVE19;PSME3;RUFY3;FAR1;ATF4;ZNF277;ZNF276;SET;MTMR3;CDCA3;CDCA5;MRPL18;MTMR9;FIGNL2;BAZ2A;GATA3;HSD11B2;RNF214;RHOT1;CYB5R3;MYO6;LTA4H;PIP5K1C;ZBTB7B;HEXIM1;B3GALNT2;HACE1;JUP;GPR12;LRBA;ABCA3;EDEM2;LARP7;ZNF34;BBIP1;LARP4…
VDR 23849224 ChIP-Seq CD4+ Human	671/1811	1.52515e-47	2.7489e-46	0	0	2.17139	234.074	ITSN2;IPO13;ATF2;CHIC2;NUP107;GABPB2;RPL3;RPL31;IFT172;POP4;GABPB1;DCAF7;SMC2;ALKBH3;LSM10;PSMD9;RABGEF1;PSMD6;PSMD5;DPYSL2;AP1S2;RPL36;PSMD1;RPL37;CDK5RAP3;FNBP4;HEMK1;MED1;TSPYL1;RPL23;WDR73;SCAMP1;MED4;PASK;MED6;ARMC1;PSME3;RUFY3;SARNP;RABL3;TBPL1;YME1L1;MPPE1;UQCRC2;ALG10B;LINS1;PRR14;ATF4;CDCA3;SAR1B;MTMR9;NCAPG;NOLC1;ABCB8;ANAPC10;MRPL10;MTDH;GAR1;RRS1;S100A13;ZSCAN12;PLEK2;AMZ2;ZNF148;HMOX…
ERG 20887958 ChIP-Seq HPC-7 Mouse	576/1486	1.82957e-47	3.22089e-46	0	0	2.31589	249.23	RPL4;OSGEPL1;CLPB;IPP;HNRNPR;SMC6;BACH1;DCAF7;ALKBH8;SMC2;LSM10;PSMD9;RNF114;MYC;FGFR1OP2;NAMPT;STMN1;LUC7L;NFRKB;VPS36;XYLB;ATG3;GABARAPL2;STARD3;CSNK2A1;RPL21;WSB2;DDX11;RC3H1;EML3;MYL4;NUP93;LARS2;PRKAR1A;ZFYVE19;ORAI3;RUFY2;YME1L1;FAR1;ALG10B;PI4K2A;ATF4;SF1;ASF1B;SET;TTYH2;RPN2;PRKDC;RPN1;CDCA7;NOLC1;ARPP19;MRPL10;MTDH;CYB5R1;RIC8B;MYO6;RRS1;S100A13;ZSCAN12;AMZ2;PIP5K1C;ATG7;VPS16;HACE1;FZD2…
MITF 21258399 ChIP-Seq MELANOMA Human	1418/4614	3.50296e-47	6.02668e-46	0	0	1.7359	185.686	ITSN2;USP6NL;ATF2;GMFB;OSGEPL1;PWWP2B;ITSN1;TMEM97;LSM10;NDST1;PSMD6;DPYSL5;DPYSL2;AKT3;XYLB;PKNOX2;FNBP4;GABARAPL2;ATG3;SAP30BP;DAXX;RC3H1;LARS2;EID3;EWSR1;PRKAR1A;RUFY3;ORAI3;UQCRC2;PLBD2;CGGBP1;ATF4;ZNF276;SET;SAR1A;TTYH2;AGAP1;ZC3HAV1;BAZ2B;IQGAP3;NCAPH;DEDD2;DYNC2LI1;LARP1;RNF213;CYB5R3;EPB41L2;EPB41L3;GRPEL2;SFN;AMZ2;ATG7;GSTM4;HEXIM1;JAG2;PRPF38B;ZNF263;JAG1;PMM1;TIPARP;CADM2;LRBA;ERLIN1;L…
CTCF 31629814 ChIP-Seq Hepatocytes Mouse Tyrosinemia	1021/3086	5.20989e-47	8.76419e-46	0	0	1.87531	199.853	ITSN2;PGAP1;TMEM94;ACCS;ALKBH8;KRTCAP2;PSMD6;PSMD7;PRKACA;SAMD10;XYLB;PKNOX2;ATG3;WDHD1;RBFOX2;STARD6;TYW5;CACNA2D1;CSNK2A2;CACNA2D2;DICER1;SCAMP1;EML3;EML4;RBP4;MYL6;PSME3;RUFY3;PSME4;RUFY2;TBPL1;MPPE1;RBCK1;UQCRC2;URI1;MTMR3;NLRX1;SAR1A;CRABP1;AGAP1;BAZ2A;CYB5R4;RHOT1;PCNX2;EPB41L2;EPB41L3;SFN;PIP5K1C;CREBBP;GSTM1;TEX30;PMM1;NEBL;EDEM1;LRBA;ABCA3;MRPL23;DHFR;EIF5;FASN;SFXN3;HYOU1;FERMT2;LRRC36;…
ENL 26711339 ChIP-Seq SEM Human Blood Leukemia	579/1523	1.24301e-44	2.04556e-43	0	0	2.24055	226.511	ITSN2;USP6NL;RPL4;IPO11;TRIO;OSGEPL1;RPL31;POP4;HNRNPU;XYLT1;HNRNPR;ENO1;SMC6;GABPB1;SMC3;BACH1;SMC4;ALKBH5;PSMD6;DPYSL2;MYC;FGFR1OP2;CREB3L2;HOXA3;FNBP4;DDX17;ATG3;WDHD1;TSPYL1;RPL21;PRKCE;WDR74;PRKCA;SOX11;DICER1;FNDC3A;RC3H2;LARS2;CGGBP1;ZNF398;TPH2;PDXDC1;HSPA4L;CDCA7;NOLC1;BAZ2B;ZC3HAV1;SLAIN1;ADH5;MTDH;LARP1;EPB41L2;CEP76;ZNF266;B3GALNT2;HEXIM1;LYN;FZD1;ZNF143;PRPF38B;FZD3;DNAH17;EDEM1;LRBA…
RUNX1 30185409 ChIP-Seq HPC Mouse BoneMarrow Leukemia	914/2724	2.79023e-44	4.49404e-43	0	0	1.89434	189.979	USP6NL;NUP107;OSGEPL1;POP4;PWWP2B;ITSN1;GHITM;ALKBH8;ALKBH3;RABGEF1;PSMD7;DPYSL5;PSMD1;PRKACA;FNBP4;STARD3;CSNK2A1;HDHD2;PRKAB1;MYL6;AKIP1;TBPL1;FAR1;ATF6;MTMR3;SAR1A;DHH;SHMT1;BAZ2A;IQGAP1;NCAPH;DYNC2LI1;GUCD1;LARP1;GRPEL2;AMZ2;ZBTB7B;ATG7;ABCA1;LYN;HACE1;CADM2;FN1;LARP7;BBIP1;MRPL21;MRPL30;FAM111A;SFXN1;STRN;SFXN5;LGMN;MTMR10;LRSAM1;KCNC1;SNX11;MED15;BBC3;IL18BP;CHAF1B;MED14;ATIC;MRPL40;TMEM44;…
KLF4 18555785 ChIP-Seq MESCs Mouse	664/1830	1.92744e-43	3.03973e-42	0	0	2.09323	205.879	IPO13;NUP107;CLPB;ITSN1;ENO1;GABPB1;RPL8;SMC2;ALKBH5;KRTCAP2;DPYSL2;PSMD2;ZXDC;RPL37;PRKACA;NFRKB;HEMK1;CSNK2A1;STARD6;RPL21;DDX11;DAPK2;RPL23;CSNK2A2;RC3H1;ARMC7;SOX12;MED4;PRKAB1;GTPBP4;UNC13D;LARS2;PRKAR1A;TEP1;PARD3;PSME4;YME1L1;OPTN;CGGBP1;SLBP;SET;SAR1A;MRPL18;CRABP1;VPS26A;BCL10;IQGAP3;ADH5;NCAPH;MTDH;PRDX3;CYB5R1;RIC8B;GRPEL2;SSR1;HEXIM1;BTF3;B3GALNT2;NGFR;ICMT;FZD2;TIPARP;ST13;NCAPH2;ABC…
EKLF 21900194 ChIP-Seq ERYTHROCYTE Mouse	435/1055	2.59395e-43	4.00739e-42	0	0	2.52853	247.943	RPL4;IPO11;RPL3;ITSN1;GHITM;ENO1;RPL6;RRP9;KRTCAP2;MYC;STMN1;AKT1;RPL35;GABARAPL2;DAXX;DAPK2;WDR74;MED4;NUP93;MYL6;RNF126;PRKAR1A;CLNS1A;PSME1;PSME2;MPPE1;RBCK1;SF1;SET;SAR1A;SAR1B;RPN1;CDCA7;NOLC1;ARPP19;RRS1;SSR1;PLEK2;ST3GAL6;CEP76;SLC19A1;HACE1;PRDX6;CS;PPP5C;NMT1;UNC119;SFXN1;EZH2;LGMN;ACHE;BTG2;TCF25;PIGQ;ARPC1B;ASH2L;CLINT1;PCMTD2;ATIC;CHAF1A;TUBA1A;AIFM1;RPLP2;RIOK2;TK1;EMD;TIGD3;BRD2;HEL…
ASH2L 23239880 ChIP-Seq MESCs Mouse	875/2603	1.57591e-42	2.38593e-41	0	0	1.89071	181.988	ATF2;GMFB;NUP107;PGAP1;ACCS;ALKBH3;KRTCAP2;PSMD6;CAPNS1;ALKBH1;PSMD2;FAM110B;PSMD1;PKNOX2;WDHD1;SAP30BP;RC3H1;DICER1;ISL1;PRKAB1;RC3H2;LARS2;CLNS1A;PSME4;PSME1;TBPL1;ATF6;CGGBP1;ATF4;DHH;CDCA5;HPN;CDCA7;MTMR9;NCAPG;ABCB8;IQGAP1;LARP1;RHOT1;EPB41L2;GRPEL2;SFN;ATG7;HEXIM1;JAG1;LRBA;ERLIN1;SNF8;LARP4;MRPL24;UCK2;FASN;NMT1;SFXN3;PSMG4;FERMT2;MTMR10;ARHGAP5;EFCAB7;MED18;BBC3;MED17;LRRC1;JPH4;SMPD2;TUB…
GFI1B 20887958 ChIP-Seq HPC-7 Mouse	556/1475	1.63494e-41	2.42676e-40	0	0	2.20114	206.718	RPL31;ITSN1;IPP;ELK1;RRP9;ALKBH5;AS3MT;PSMD2;STMN1;PSMD1;RPL37;VPS36;HOXA5;NUP214;STARD3;VPS18;DDX11;RC3H1;MED4;EML4;IFT88;PRKAR1A;ORAI3;DUS3L;RPL28;PI4K2A;ASF1B;CDCA3;TTYH2;SAR1B;PRKDC;HSPA4L;CDCA7;AGAP1;BCL10;ARPP19;ADH5;ANAPC10;MTDH;CYB5R1;RHOT1;PTPMT1;MYO6;LTA4H;PIP5K1C;VPS16;JAG2;LYN;CDK19;PHC2;PRELID1;GSTM1;NDFIP1;WDR59;TIPARP;ABCA3;FZD7;RDX;TRIP4;CDC7;MRPL23;MRPL21;MRPL30;HNRNPL;EHD2;TRIP6…
SIN3B 21632747 ChIP-Seq MESCs Mouse	1064/3329	1.89037e-41	2.75024e-40	0	0	1.77675	166.604	ATF2;PWWP2B;ITSN1;LSM10;PSMD9;PSMD7;DPYSL5;PRKACA;XYLB;GABARAPL2;SAP30BP;DAXX;CSNK2A1;STARD6;CSNK2A2;PRKAB1;DDX39B;PRKAR1A;PSME3;ORAI3;UQCRC2;SF1;ATF4;SET;SAR1A;CDCA3;CDCA5;SHOX2;CDCA7;MTMR9;BAZ2A;IQGAP1;MRPL10;DEDD2;DYNC2LI1;HSD11B2;CYB5R4;CYB5R3;RNF217;PIP5K1C;ATG7;GSTM4;JAG2;B3GALNT2;CREBBP;ABCA3;PBX3;NR2F2;L1CAM;MRPL23;PBX1;UCK2;NMT1;PSMG4;DCHS1;SFXN2;SFXN5;RNF220;LRSAM1;KCNC1;KCNC3;SNX11;ARH…
KDM2B 26808549 Chip-Seq SIL-ALL Human	607/1652	1.92553e-41	2.75024e-40	0	0	2.12207	198.945	IPO13;USP6NL;PWWP2B;IPP;HNRNPU;XYLT1;HNRNPR;ENO1;ENO2;SMC4;ELK3;ALKBH3;LSM10;CAPNS1;DPYSL2;MYC;AKT3;FGFR1OP2;STMN1;ZXDC;RPL36;AKT1;PIP4K2A;HEMK1;VPS18;PRKCE;DAPK3;WDR74;ARMC8;CLDN9;MAP1A;RUFY2;RBCK1;MAML3;DUS3L;RPL28;PRR14;SF1;ZNF276;SET;CDCA7;FIGNL2;BAZ2A;VPS26A;GATA3;OAZ1;ABR;RHOT1;CYB5R3;PTPMT1;SFN;ZBTB7B;ST3GAL3;HEXIM1;JAG2;B3GALNT2;PHC2;ZNF263;WNT10A;PHC1;PMM1;RDX;IRF2BP2;NFATC1;MCAT;NR2F6;H…
YY1 23942234 ChIP-Seq MYOBLASTS AND MYOTUBES Mouse	464/1173	1.34151e-40	1.8806e-39	0	0	2.36102	216.765	RPL4;RPL30;GABPB2;RPL3;CLPB;SMC4;GPATCH8;ALKBH8;ALKBH3;PSMD7;RNF114;RPL36;PSMD1;FNBP4;DDX17;MED1;DAXX;SAP30BP;RBFOX2;FNDC3B;ARMC8;ATG14;MED4;PASK;ATG13;MED6;LARS2;MYL6;DDX39B;EWSR1;WDR82;PARD3;SARNP;RABL3;YME1L1;DUS3L;PRR14;ATF4;SAR1B;MRPL18;ABCB8;BAZ2B;OAZ1;PRDX3;ATG7;BTF3;PRPF38B;PRELID1;NCAPH2;PRRC2C;TRIP4;BBIP1;MRPL24;MRPL21;HNRNPM;EIF5;HNRNPK;NMT1;SFXN1;FARSA;CDK14;MTMR10;CLTC;CHM;SMG5;MRPL4…
FOXA1 27270436 ChIP-Seq VCaP Human Prostate Carcinoma	1059/3331	4.46047e-40	6.13922e-39	0	0	1.75949	159.424	ITSN2;ATF2;CHIC2;GMFB;ITSN1;ARAF;TMEM97;PSMD7;FAM110B;FGFR1OP2;AKT3;HEMK1;WDR83OS;STARD3;WDHD1;RBFOX2;ZNF282;CACNA2D1;ZNF281;UNC5C;DICER1;HDHD2;RC3H2;MYL6;EWSR1;RUFY3;PSME4;ATF6;CGGBP1;ZNF277;URI1;SET;ABCB7;MRPL18;HPN;CDCA7;BAZ2A;ZC3HAV1;BAZ2B;IQGAP3;RNF214;RHOT1;MYO6;LTA4H;ZBTB7B;HEXIM1;JAG1;NEBL;MTERF2;CADM2;LRBA;PBX3;ERLIN1;LARP7;NR2F2;LARP4;PBX1;MRPL21;MRPL30;FAM111A;PPFIBP2;EIF5;PRXL2A;TDP2;…
MYC 18555785 ChIP-Seq MESCs Mouse	363/852	9.5128e-40	1.28593e-38	0	0	2.6525	238.329	LTV1;RPL4;TCERG1;RPL30;RPL3;CLPB;ARL6IP1;RPL31;EIF4A3;PPAN;LDLRAD3;TMEM97;ZDHHC1;RPL8;PWP2;ACTB;NUBP1;RPL6;NUBP2;SMC2;RPS15;RPS14;PSMD7;RPL18A;SNRPD1;RPS18;RPL36;RCC1;LUC7L;RPL35;VPS35;RPL37;CCNL1;DUS4L;XYLB;CDK5RAP3;EIF2A;PDK1;SRRM2;ALG8;RPL21;DDX11;RPL23;CSNK2A2;WDR74;MRPS18B;ARMC8;FNDC3A;SOX12;THAP4;CDC34;EWSR1;GRWD1;CCDC86;YME1L1;TRIB3;KIF20A;LAP3;RPL28;ATF4;SF1;TMEM185B;SLBP;TMEM87B;SET;PRKD…
TRIM28 19339689 ChIP-ChIP MESCs Mouse	766/2241	1.3073e-39	1.73619e-38	0	0	1.91795	171.72	IPO11;OSGEPL1;IPP;GABPB1;SMC4;ALKBH5;HOXA9;PSMD7;CAPNS1;DPYSL2;HOXA2;RPL35;RPL37;HOXA7;VPS36;SAMD10;CHGB;ATG3;GABARAPL2;WDHD1;TSPYL1;CSNK2A1;PRKCE;CSNK2A2;DAPK3;FNDC3B;UNC5C;ARMC7;SOX11;ARMC8;SOX12;GTPBP1;ARMC1;BCAN;IFT88;EID3;PARD3;CLNS1A;ACOT2;TBPL1;ACOT1;YME1L1;MPPE1;RPL28;OPTN;PRR14;ATF4;SF1;ASTN1;MTMR3;RPN2;SAR1B;MRPL18;SHOX2;HSPA4L;CDCA7;MTMR9;ABCB8;ADH5;ANAPC10;MTDH;RHOT1;RRS1;S100A13;VPS1…
FOXA1 26457646 ChIP-Seq LHSAR Human ProstateCancer	704/2020	2.56431e-39	3.34686e-38	0	0	1.96595	174.693	ATF2;IPO11;CHIC2;RNH1;GABPB2;RPL3;ITSN1;HNRNPU;ENO1;TPGS1;RRP9;DCAF1;PSMD9;RNF115;PSMD7;EVA1C;PSMD1;RPL35;PRKACA;FNBP4;DDX17;WDR83OS;VPS18;STARD3;DAXX;RBFOX2;RPL21;ZNF282;PRKCE;RPL23;WDR74;SOX12;GTPBP1;GTPBP3;ARMC1;PRKAR1A;RUFY3;SARNP;CDIP1;MAML3;ATF6;DUS3L;PI4K2A;PRR14;ATF4;SF1;SLBP;ANAPC15;PDXDC1;RPN2;CDCA5;VPS26C;NOLC1;BAZ2A;ZC3HAV1;BCL10;SKA2;RNF213;PCNX2;RIC8B;MYO6;S100A13;ZBTB7B;ZNF148;ATG7…
TTF2 22483619 ChIP-Seq HELA Human	488/1272	1.37388e-38	1.76276e-37	0	0	2.24737	195.927	RPL4;IPO11;GMFB;RPL3;CLPB;RPL31;RPL34;IPP;GHITM;ENO1;RPL6;HOXA9;MYC;STMN1;RPL36;PSMD1;RPL35;RPL37;RPL39;HOXA5;NUP214;WDHD1;RPL23;UNC5C;GTPBP3;NISCH;BCAN;TBPL1;UQCRC2;MAML3;ALG10B;DUS3L;PRR14;TPH2;RPN2;HPN;NOLC1;ABCB8;CYB5R4;PRDX5;CYB5R3;RIC8B;PTPMT1;MYO6;RRS1;S100A13;SSR1;ST3GAL6;LTA4H;PLK3;ZNF143;PMM2;LARP7;NR2F2;L1CAM;LARP4;MRPL24;EHD2;EIF5;FASN;PKIA;HYOU1;CDK12;PAM;EZH2;ARF4;SETD5;LRSAM1;BTG1;…
DMRT1 23473982 ChIP-Seq TESTES Mouse	605/1678	2.04224e-38	2.57663e-37	0	0	2.05483	178.327	ITSN2;ATF2;CHIC2;GABPB2;TRIO;CLPB;PWWP2B;ARAF;ENO1;SMC3;GABPB1;GPATCH8;SLC4A5;ELK3;AS3MT;DPYSL5;PSMD5;DPYSL2;PRKACA;HEMK1;TSPYL1;WSB2;DDX11;PRKCE;GLCE;FNDC3A;WDR73;PASK;PRKAB1;GTPBP1;UPB1;EML3;NISCH;MYL6;DAAM2;ASPHD2;MPPE1;ALG10B;DUS3L;CGGBP1;ASF1B;TPH2;SAR1A;PRKDC;CRABP1;NAIF1;AGAP2;AGAP1;BAZ2A;ATXN7L3B;VPS26A;BAZ2B;GATA3;RNPC3;MTDH;ZBTB7B;CEP76;CREBBP;WNT10A;ICMT;FZD2;CADM2;ABCA3;LRBA;LARP7;IRF…
SPI1 23547873 ChIP-Seq NB4 Human	889/2723	1.17441e-37	1.45743e-36	0	0	1.80282	153.303	OSGEPL1;POP4;ACCS;ALKBH8;ALKBH3;RABGEF1;PSMD6;PSMD7;FGFR1OP2;SAMD10;FNBP4;STARD3;SCAMP1;PRKAB1;MYL6;PRKAR1A;CLNS1A;ZFYVE19;ORAI3;ASPHD2;MPPE1;SF1;SET;TTYH2;ABCB7;CDCA5;IQGAP1;OAZ1;NCAPH;CYB5R1;CYB5R4;LTA4H;ATG7;LYN;NGFR;JUP;TEX30;NR2F2;BBIP1;SNF8;CYP4F8;ZNF35;MRPL24;CS;FAM111A;EIF5;SFXN3;ARF4;LRSAM1;KCNC1;MTMR14;BHLHE41;EFCAB7;MED15;ZNF48;IL18BP;IKBKB;MRPL42;MED14;NIPBL;ZNF248;CTBS;APPL2;UPF2;DUS…
PPARG 20887899 ChIP-Seq 3T3-L1 Mouse	900/2774	5.30932e-37	6.48251e-36	0	0	1.78629	149.202	CHIC2;NUP107;POP4;PWWP2B;ITSN1;GHITM;ACCS;PSMD9;RABGEF1;ALKBH5;AKT3;FAM110B;FNBP4;STARD3;DAXX;CSNK2A2;RC3H1;SCAMP1;MYL4;ZFYVE19;PSME4;RABL3;TBPL1;CGGBP1;ATF4;MTMR3;CDCA3;TTYH2;CDCA5;CDCA7;LARP1;RHOT1;CYB5R3;EPB41L3;RDH16;ZBTB7B;ATG7;HEXIM1;PRPF38B;JAG1;HACE1;TIPARP;EDEM1;ERLIN1;LARP7;NR2F2;PBX1;MRPL21;CS;MRPL30;RNF222;NMT1;SFXN1;LRRC36;MTMR10;MTMR14;PIGP;ARHGAP5;EFCAB7;AACS;TRIOBP;OSBPL10;NIPBL;C…
OLIG2 29049317 ChIP-Seq Mouse SpinalCord	541/1472	8.64605e-37	1.0389e-35	0	0	2.1045	174.754	RPL30;GMFB;RPL34;IPP;GHITM;MRGPRE;ALKBH3;PSMD9;PSMD7;PSMD5;DPYSL2;PSMD2;ZXDC;NFRKB;CDK5RAP3;FNBP4;ATG3;VPS18;DAXX;RBFOX2;TSPYL1;CSNK2A1;DAPK3;WDR73;MED4;PASK;GTPBP1;RC3H2;ARMC1;DDX39B;YME1L1;FAR1;CGGBP1;PRR14;SF1;RNF121;SLBP;RPN2;RPN1;VPS26C;RIC8A;GUCD1;RNF214;GJC2;GAR1;RRS1;ZBTB7B;GSTM4;HEXIM1;PLK3;PRPF38B;CHKB;FZD2;WDR59;TEX30;CADM2;TIPARP;FZD7;PBX3;TMA7;THAP12;BBIP1;MEX3D;CS;HYOU1;HBP1;DZIP3;I…
KDM2B 26808549 Chip-Seq DND41 Human	593/1657	1.55062e-36	1.83409e-35	0	0	2.02622	167.071	USP6NL;PWWP2B;MRGPRF;ENO1;ENO2;LSM10;ALKBH5;RNF115;MYC;AKT3;STMN1;PSMD1;PIP4K2A;PRKACA;NFRKB;WSB2;PRKCE;ZNF281;DAPK3;CLDN9;ZSCAN22;RUFY3;MAP1A;MYL3;MAML3;RPL28;ZNF395;SET;DHH;NAIF1;FIGNL2;BAZ2A;GATA3;OAZ1;DEDD2;ABR;PRDX5;PRPSAP2;CYB5R3;PTPMT1;SFN;ZBTB7B;SLC19A1;ST3GAL3;HEXIM1;B3GALNT2;PLK3;PRPF38B;PHC2;WNT10A;ICMT;ARPP21;EDEM1;STARD10;IRF2BP2;NFATC1;FHDC1;NR2F6;HNRNPL;HNRNPM;UCK2;PPP5C;MEX3A;EIF5…
VDR 33458620 ChIP-Seq PrimaryEpithelial Human Prostate	447/1154	1.8614e-36	2.16781e-35	0	0	2.27181	186.906	OSGEPL1;RPL8;TPGS1;GPATCH8;LSM10;KRTCAP2;PSMD6;RPL36;CKMT1B;PSMD1;RPL37;WSB2;CSNK2A2;WDR74;MED4;GTPBP4;EML3;CLNS1A;ZSCAN22;RUFY2;TBPL1;ZSCAN26;UQCRC2;ATF6;CGGBP1;PRR14;ZNF398;ABCB7;ZC3HAV1;CYB5R4;RNF214;WDR70;ZSCAN12;PLEK2;ZNF148;ARL14EP;WDR59;JUP;THAP12;PRRC2C;BRAF;BBIP1;ZNF34;MRPL23;ZNF35;WDR55;EHD1;XKR8;CPEB3;GMEB1;ZNF251;SETD3;TINAGL1;MTMR14;MED19;ADM;ABCC10;ZNF48;CHAF1A;RACK1;TNKS1BP1;BRD2;Z…
HOXB4 20404135 ChIP-ChIP EML Mouse	454/1180	3.36873e-36	3.86384e-35	0	0	2.24794	183.609	ITSN2;GMFB;RPL3;CLPB;IFT172;POP4;ARAF;GHITM;ELK1;AS3MT;CAPNS1;TFG;PSMD5;MYC;LUC7L;DUS4L;RPL39;CDK5RAP3;FNBP4;GABARAPL2;TSPYL1;RPL23;ARMC8;GTPBP1;MED6;MYL4;MYL6;EWSR1;TBPL1;MPPE1;DUS3L;CGGBP1;ATF4;SF1;ASF1B;RNF121;MRPL18;RPN1;MTMR9;ABCB8;BAZ2B;GATA3;BCL10;OAZ1;MRPL10;MTDH;RIC8B;MYO6;NCKAP1L;LTA4H;HEXIM1;LYN;GSTM1;CHKB;WDR59;PMM2;MRPL24;SLC16A13;CS;NMT1;HYOU1;HBP1;PCDHB4;ARF4;CLTC;WDR41;CHM;SNX11;W…
POU5F1 18692474 ChIP-Seq MESCs Mouse	959/3012	4.72525e-36	5.33883e-35	0	0	1.7427	141.751	NUP107;IFT172;POP4;ITSN1;LSM10;RABGEF1;KRTCAP2;PSMD7;CAPNS1;AKT1;PSMD1;FNBP4;ATG3;GABARAPL2;CSNK2A1;CACNA2D1;PRKAB1;LARS2;ATF6;SET;TTYH2;CDCA5;CDCA7;MTMR9;BAZ2A;ABCB8;ZC3HAV1;IQGAP1;IQGAP3;OAZ1;MRPL10;NCAPH;DEDD2;CYB5R1;HSD11B2;EPB41L3;SFN;PIP5K1C;ZBTB7B;HEXIM1;JAG2;B3GALNT2;LYN;GSTM3;NGFR;JAG1;JUP;FN1;PBX3;LARP7;MRPL24;MRPL21;NR2F6;MRPL30;UCK2;PPFIBP2;FASN;PKIA;SFXN1;LGMN;EZH2;LRRC36;KCNC3;SNX11…
SPI1 22790984 ChIP-Seq ERYTHROLEUKEMIA Mouse	566/1572	1.21126e-35	1.34842e-34	0	0	2.0398	163.997	ATF2;RPL30;GMFB;NUP107;RNH1;GABPB2;RPL31;IPP;ACCS;GABPB1;RPL8;PHB2;RPL6;SMC2;ALKBH3;TFG;MYC;LUC7L;RPL35;CDK5RAP3;VPS39;SAMD10;FNBP4;NUP214;VPS18;GABARAPL2;STARD3;DAXX;RPL21;RPL23;RC3H1;ARMC7;WDR73;PRKAB1;GTPBP4;RNF126;DDX39B;CLNS1A;ORAI3;TBPL1;MPPE1;ATF6;DUS3L;RPL28;OPTN;CGGBP1;ATF4;SF1;TPH2;RPN2;MRPL18;CDCA7;NAIF1;NOLC1;ATXN7L3B;ZC3HAV1;BCL10;ARPP19;CYB5R1;RNF214;PRDX5;CYB5R3;RIC8B;WDR70;GRPEL2;…
CHD4 35695185 ChIP-Seq nicBasalRootGanglia Mouse Embryo	716/2119	5.53803e-35	6.07578e-34	0	0	1.86976	147.485	ITSN2;RPL3;CLPB;ENO1;LSM10;NDST1;PSMD9;SAMD14;RNF114;DPYSL5;MYC;AKT3;FAM110B;NAMPT;ZXDC;AKT1;PRKACA;XYLB;PKNOX2;WDHD1;MED1;NUP210;STARD6;WSB2;PRKCE;UNC5C;SOX11;SOX12;PRKAB1;EML5;BIN1;MAP1B;PARD3;ZSCAN22;RUFY3;AKIP1;CDIP1;ASPHD2;MAML3;DUS3L;OPTN;ASF1B;NLRX1;HSPA4L;AGAP2;VPS26C;AGAP1;BAZ2B;BCL10;MTMR7;GUCD1;PRPSAP2;RNF217;AMZ2;PIP5K1C;ST3GAL3;JAG2;PHC2;JAG1;PHC1;CHKB;FZD2;TIPARP;GTF2IRD2;CADM2;ABCA…
ESR1 26153859 ChIP-Seq MCF-7 Human BreastCancer	1105/3597	1.02983e-34	1.11369e-33	0	0	1.66787	130.525	ITSN2;GMFB;TMEM94;NDST1;KRTCAP2;PSMD7;CAPNS1;AKT1;SAMD10;HEMK1;WDR83OS;WDHD1;DAXX;TYW5;ZNF282;ZNF281;DICER1;ISL1;EML3;LARS2;MYL6;DDX39B;EWSR1;PRKAR1A;ORAI3;TBPL1;FAR1;MPPE1;UQCRC2;CGGBP1;SF1;ZNF276;SET;ABCB7;HPN;MTMR9;BAZ2A;ABCB8;ZC3HAV1;BAZ2B;GATA3;MRPL10;CYB5R1;LARP1;EPB41L2;MYO6;RDH16;PRPF38B;ZNF263;HACE1;JUP;TIPARP;LRBA;ABCA3;ZNF34;BBIP1;NR2F2;CYP4F8;MRPL24;PBX1;MRPL21;NR2F6;CS;MRPL30;RNF222;…
DACH1 20351289 ChIP-Seq MDA-MB-231 Human	495/1338	2.08707e-34	2.22523e-33	0	0	2.11518	164.037	ENO1;BACH1;GPATCH8;ALKBH3;RABGEF1;ALKBH5;RNF114;CAPNS1;VPS35;SAMD10;NUP214;ZNF18;GLCE;PRKCE;DAPK3;WDR74;PRKCA;PRKAB1;ATG12;GTPBP4;UNC13D;DYNC1LI1;MYL6;RNF126;PSME3;PSME4;RUFY2;YME1L1;RPL28;ASF1B;SLBP;CDCA3;SAR1A;SAR1B;CDCA5;CDCA7;NAIF1;MRPL10;DEDD2;RIC8B;S100A13;AMZ2;ZNF146;VPS16;BTF3;FZD2;TIPARP;ABCA3;EDEM2;RAB3IP;STARD10;IRF2BP2;ZNF34;INO80;MRPL21;FIBP;PPP5C;HNRNPK;FASN;TOLLIP;REL;SFXN2;SERPINI…
KLF6 26769127 Chip-Seq PDAC-Cell Line Human	585/1666	2.30042e-33	2.41863e-32	0	0	1.96116	147.386	USP6NL;CDA;TRIO;MAML2;PWWP2B;IPP;HNRNPU;HNRNPR;ENO1;ELK3;LSM10;MYC;STMN1;HOXA3;PIP4K2A;NFRKB;VPS18;WSB2;PRKCA;DICER1;SOX12;ISL1;PRKAB1;GTPBP1;DKK1;MED6;EML3;MYL6;EID3;PARD3;RUFY2;ACOT2;ACOT1;FAR1;RBCK1;ATF6;OPTN;SF1;ZNF276;ANAPC16;CDCA5;VPS26A;GATA3;BCL10;RNPC3;CYB5R1;EPB41L2;PTPMT1;PLEK2;ZBTB7B;GSTM4;HEXIM1;B3GALNT2;GSTM3;PLK3;PRPF38B;PHC2;WNT10A;ICMT;JUP;PMM1;LRBA;ERLIN1;IRF2BP2;NR1D1;PRDX6;NR2…
TAL1 20887958 ChIP-Seq HPC-7 Mouse	561/1584	4.40501e-33	4.56794e-32	0	0	1.98335	147.765	RPL4;ATF2;RPL3;RPL31;IPP;SMC6;SMC3;RPL8;RPL6;ELK3;KRTCAP2;SAMD14;PSMD7;PSMD2;FGFR1OP2;STMN1;RPL36;LUC7L;DDX11;PRKCE;DAPK3;RC3H1;HDHD2;NUP93;EML4;NISCH;EWSR1;PSME3;ORAI3;PSME4;RABL3;DUS3L;RPL28;CGGBP1;ATF4;SET;SAR1A;TTYH2;PRKDC;AGAP2;MTDH;RHOT1;PIP5K1C;HMOX2;HEXIM1;JAG2;LYN;PRELID1;NDFIP1;GTF2IRD2;IRF2BP2;LARP4;MRPL23;PBX1;HNRNPL;CS;MRPL30;EHD2;EIF5;UNC119;CDK12;FARSA;ACHE;SETD5;BTG2;SMG1;BTG1;KCN…
GATA3 30127528 ChIP-Seq KELLY Human Brain Neuroblastoma	473/1277	5.40683e-33	5.53104e-32	0	0	2.11341	157.021	RPL3;CLPB;H2AC19;CKMT1B;CDK5RAP3;CHGB;DDX17;RBFOX2;ZNF282;ZNF281;WDR74;UPB1;GTPBP1;NISCH;EWSR1;PSME3;RUFY3;RABL3;ATF6;ANAPC16;PDXDC1;RPN1;NAIF1;VPS26C;ABCB8;SKA2;RIC8B;S100A13;AMZ2;ZNF148;GTF2IRD2B;B3GALNT2;ZNF263;HACE1;ICMT;TIPARP;GTF2IRD2;LRBA;NCAPH2;PBX3;IRF2BP2;BBIP1;INO80;L1CAM;TPBGL;HNRNPL;FAM135B;H2AC20;NMT1;CDK12;EZH2;PSME3IP1;ARF4;LIN54;FMN1;MED18;SMG5;TUBA1B;ATIC;MRPL40;CSRP1;EFCAB2;NUF…
ZFP281 18757296 ChIP-ChIP E14 Mouse	526/1466	1.34212e-32	1.35465e-31	0	0	2.01775	148.08	SERPINE1;ENO1;ENO2;ALKBH5;KRTCAP2;TFG;DPYSL5;DPYSL2;MYC;STMN1;PRKACA;GABARAPL2;DAXX;STARD6;WSB2;PRKCE;CACNA2D2;RC3H1;SOX11;SOX12;EWSR1;PRKAR1A;BIN1;CGGBP1;SF1;ASTN1;SET;GATA3;ADH5;HSD11B2;ABR;RIC8B;SFN;ZBTB7B;ST3GAL2;PLK3;WNT10A;FZD2;PHC1;JUP;ST13;FZD7;RAB3IP;STARD10;NFATC1;MRPL23;PBX1;CYLD;UCK2;PPP5C;EIF5;FASN;REL;UNC119;SFXN1;STRN;HBP1;EZH2;ARF4;SETD5;SETD3;TCF25;KCNC3;PHF23;PIGP;CLTC;FMN1;WDR4…
MYBL2 22936984 ChIP-ChIP MESCs Mouse	511/1419	4.2269e-32	4.21021e-31	0	0	2.02621	146.376	USP6NL;GMFB;NUP107;GABPB2;RPL3;RPL31;RPL34;TMEM97;SMC6;RPL8;SMC4;SMC2;HOXA9;PSMD5;HOXA3;HOXA2;RPL35;HOXA7;RPL39;VPS36;FNBP4;HEMK1;WSB2;RPL23;DAPK3;WDR74;SOX12;SCAMP1;UPB1;DKK1;RC3H2;UNC13D;GTPBP3;DYNC1LI1;BIN1;WDR82;ATF6;ASF1B;SET;CDCA3;PDXDC1;MRPL18;SHMT1;BAZ2A;GATA3;ANAPC10;WDR70;SFN;LTA4H;ZBTB7B;ATG7;CEP76;ABCA1;PHC1;NCAPH2;MRPL24;PRDX6;UCK2;TRIP6;RAD17;HOXD9;EZH2;PHF20;PHF23;CLTC;MED19;SNX11;…
RARB 27405468 Chip-Seq BRAIN Mouse	565/1611	5.06597e-32	4.98044e-31	0	0	1.95241	140.691	PGAP1;RPL3;TRIO;CLPB;RPL31;ITSN1;SERPINE1;ENO2;GPATCH8;NDST1;RNF112;ALKBH5;DPYSL2;FGFR1OP2;PKNOX2;STARD3;CSNK2A1;STARD6;RPL21;DDX11;PRKCA;FNDC3A;SCAMP1;MED4;ISL1;GTPBP4;NUP93;LARS2;IFT88;EID3;PSME3;RBCK1;ANAPC16;AGAP2;BAZ2A;BAZ2B;ABR;RIC8B;NTHL1;GSG1L;SFN;PLEK2;LTA4H;ZBTB7B;HMOX2;HEXIM1;PRPF38B;PHC2;WNT10A;ARPP21;NEBL;TIPARP;CADM2;LRBA;STARD10;PMM2;IRF2BP2;NR1D2;NR1D1;MEX3D;PBX1;EHD2;FAM135B;PKIA…
GATA4 21415370 ChIP-Seq HL-1 Mouse	497/1374	9.62202e-32	9.33829e-31	0	0	2.03765	145.526	ITSN2;GABPB2;POP4;RPL34;ITSN1;SMC6;ALKBH3;PSMD7;TFG;HOXA3;VPS36;SAMD10;PKNOX2;STARD6;PRKCE;FNDC3B;RC3H1;ARMC8;WDR73;PASK;GTPBP4;LARS2;DYNC1LI1;PRKAR1A;RUFY3;UQCRC2;ATF6;ATF4;SLBP;NLRX1;MTMR9;ABCB8;BAZ2A;ADH5;MTDH;PRPSAP2;RHOT1;SSR1;ST3GAL6;LTA4H;ATG7;LYN;FZD3;NDFIP1;NEBL;ABCA3;RAB3IP;STARD10;ERLIN1;PBX3;PBX1;HNRNPL;UCK2;MEX3A;NPLOC4;PKIA;REL;UNC119;HBP1;DUS1L;FARSA;PAM;SFXN5;EZH2;LGMN;FARSB;PHF3;…
HAND2 30127528 ChIP-Seq KELLY Human Brain Neuroblastoma	1035/3383	2.13595e-31	2.04673e-30	0	0	1.64306	116.035	ITSN2;PGAP1;PWWP2B;ALKBH8;ZDBF2;NDST1;DPYSL5;FAM110D;DPYSL2;CKMT1B;AKT1;HEMK1;GABARAPL2;RBFOX2;ZNF282;CACNA2D1;CACNA2D2;UNC5C;ISL1;UPB1;EML3;PRKAR1A;RUFY3;ORAI3;TBPL1;ATF6;PLBD2;CGGBP1;ATF4;MTMR3;ABCB1;SAR1A;ABCB8;BAZ2B;CYB5R1;RNF213;AMZ2;ZBTB7B;GTF2IRD2B;HEXIM1;LYN;HACE1;JUP;MTERF2;LRBA;PBX3;FN1;L1CAM;LARP4;H1-0;MRPL24;NR2F6;FAM135B;PPFIBP2;PRXL2A;PKIA;SFXN3;PSMG4;SFXN2;SFXN5;FERMT2;PSME3IP1;EZH…
TBX5 21415370 ChIP-Seq HL-1 Mouse	548/1561	3.74321e-31	3.54201e-30	0	0	1.95151	136.723	IPO11;CHIC2;GMFB;RNH1;GABPB2;OSGEPL1;HNRNPU;SMC6;GHITM;SMC3;ENO2;GABPB1;SMC2;NDST1;ALKBH5;KRTCAP2;PSMD6;SAMD14;PSMD5;AKT1;PIP4K2C;NFRKB;DDX17;NUP214;VPS18;GABARAPL2;MED1;STARD6;WSB2;PRKCE;RPL23;FNDC3B;WDR73;DICER1;HDHD2;ATG12;NUP93;IFT88;EID3;DAAM2;ZSCAN22;PSME4;PSME2;TBPL1;RPL28;ATF4;GRID2IP;NLRX1;CRABP1;RPN1;CDCA7;MTMR9;NOLC1;OAZ1;ADH5;PRPSAP2;EPB41L2;PLEK2;LTA4H;ST3GAL2;ABCA1;FZD1;NGFR;ICMT;LR…
KDM2B 26808549 Chip-Seq HPB-ALL Human	568/1636	7.17369e-31	6.68911e-30	0	0	1.92086	133.326	USP6NL;IPP;HNRNPU;HNRNPR;ENO1;SMC4;LSM10;NDST1;ALKBH5;RNF115;DPYSL2;MYC;AKT3;STMN1;AKT1;NFRKB;DDX17;VPS18;GLCE;WDR74;SOX12;UPB1;RNF126;EWSR1;PARD3;ZSCAN22;ORAI3;MAP1A;RUFY2;FAR1;MAML3;RPL28;PI4K2A;LINS1;PRR14;GRID2IP;ASF1B;ZNF395;SET;FIGNL2;BAZ2A;BAZ2B;GATA3;SLAIN1;DEDD2;PRPSAP2;CYB5R3;PTPMT1;SFN;ZBTB7B;ZNF148;SLC19A1;ST3GAL3;HEXIM1;B3GALNT2;FZD1;PLK3;ZNF143;PRPF38B;PHC2;WNT10A;ICMT;PMM1;ERLIN1;I…
WT1 20215353 ChIP-ChIP NEPHRON PROGENITOR Mouse	475/1307	7.2458e-31	6.68911e-30	0	0	2.048	142.131	ATF2;CHIC2;XYLT1;MRGPRE;GABPB1;ELK3;DPYSL5;HOXA2;PRKACA;PKNOX2;CSNK2A1;WSB2;CACNA2D1;DDX11;PRKCE;FNDC3B;UNC5C;SOX11;SOX12;SCAMP1;DKK1;GTPBP3;EML4;PRKAR1A;BIN1;DAAM2;ZFYVE19;CGGBP1;PI4K2A;PRR14;TTYH2;SHOX2;BAZ2B;BCL10;SLAIN1;RNPC3;MTDH;HSD11B2;PRDX5;RIC8B;ST3GAL6;PIP5K1C;ZBTB7B;B3GALNT2;HEXIM1;JAG1;NDFIP1;PHC1;JUP;LRBA;FZD7;NR2F2;L1CAM;PBX1;NR2F6;UCK2;PPP5C;FASN;SFXN3;HOXD4;HOXD9;GABRB3;SETD5;BTG2…
FOXP3 21729870 ChIP-Seq TREG Human	443/1210	1.41118e-29	1.28706e-28	0	0	2.0649	137.172	GMFB;NUP107;PGAP1;RPL3;ZNF174;OSGEPL1;CLPB;RPL34;SMC3;PHB2;ALKBH3;PSMD9;ALKBH5;RNF114;CAPNS1;PSMD1;RPL37;CDK5RAP3;HEMK1;DAXX;CSNK2A1;RPL21;PRKCE;FNDC3B;SCAMP1;ATG13;ATG12;GTPBP3;ARMC1;EWSR1;PRKAR1A;CLNS1A;UQCRC2;ATF6;ALG10B;RNF121;PDXDC1;RPN2;SAR1B;PRKDC;MTMR9;NCAPG;NOLC1;SKA2;LARP1;RHOT1;LTA4H;ZBTB7B;STARD10;LARP7;TRIP4;INO80;MRPL24;MRPL21;TDP2;RAD17;HBP1;CDK12;SFXN5;FARSB;LRSAM1;PHF23;EFCAB7;SM…
WT1 25993318 ChIP-Seq PODOCYTE Human	904/2909	1.58806e-29	1.43115e-28	0	0	1.66264	110.254	ATF2;CHIC2;PWWP2B;ITSN1;DPYSL5;DPYSL2;AKT3;FAM110B;PKNOX2;RBFOX2;CACNA2D2;UNC5C;SCAMP1;ISL1;RC3H2;MYL3;CDIP1;MPPE1;OPTN;GRID2IP;MTMR3;CDCA7;AGAP1;BAZ2B;IQGAP1;HSD11B2;LARP1;CYB5R3;EPB41L3;MYO6;AMZ2;LTA4H;HEXIM1;LYN;GSTM1;JAG1;JUP;NEBL;EDEM1;LRBA;PBX3;NR2F2;BBIP1;MRPL23;PBX1;MRPL21;NR2F6;CS;UCK2;PPFIBP2;EIF5;FASN;PKIA;DCHS1;FERMT2;RNF220;LRRC36;LIN54;PIGP;AACS;BBC3;OSBPL10;LRRC1;NHSL2;HEY1;TMEM44;…
KDM2B 26808549 Chip-Seq JURKAT Human	569/1660	2.79093e-29	2.48557e-28	0	0	1.88113	123.682	USP6NL;HNRNPU;HNRNPR;ENO1;ELK3;LSM10;SAMD14;RNF114;CAPNS1;MYC;AKT3;PSMD1;CDK5RAP3;FNBP4;NUP210;PRKCA;SOX11;SOX12;UNC13D;CLDN9;MAP1B;PARD3;MAP1A;RUFY2;FAR1;MAML3;DUS3L;RPL28;SET;SAR1A;DHH;CDCA5;SHOX2;CDCA7;NAIF1;FIGNL2;BAZ2A;GATA3;ABR;PTPMT1;SFN;PIP5K1C;ZBTB7B;SLC19A1;ST3GAL3;B3GALNT2;PLK3;PHC2;WNT10A;JAG1;ICMT;IRF2BP2;NFATC1;FHDC1;NR2F6;EHD1;HNRNPL;HNRNPM;UCK2;CDK13;PHF3;LIN54;GPI;ARF1;BTG1;KCNC1…
NKX2-5 21415370 ChIP-Seq HL-1 Mouse	374/980	5.60048e-29	4.92972e-28	0	0	2.19376	142.709	SLC23A2;CDA;IPO11;GMFB;AHCYL1;SMARCB1;TRIO;TMEM41B;RPL31;PARS2;ZDHHC6;HNRNPU;CBLB;TMEM97;SMC6;ZDHHC1;SMC3;MKI67;NUBP2;TXNDC17;TRIM28;TFG;MYC;CREB3L2;RPL36;DPF2;ATXN7L2;TRIM21;VPS39;DDX17;SRRM2;JMJD4;RPL21;ACSL1;FNDC3B;RC3H1;ACTN4;ARMC8;WDR73;ACSL3;EML3;EML4;THAP4;NUP93;BCAN;COX7A2L;POR;PRKAR1A;CRISPLD2;PARD3;ORAI3;TAGLN2;UQCRC2;LAP3;CBLL1;RNF121;CUTA;SLBP;PAXIP1;SHMT1;FUT10;ABCB8;BAZ2A;SLC6A20;PG…
AR 27270436 ChIP-Seq VCaP Human Prostate Carcinoma	1069/3565	9.03069e-29	7.85774e-28	0	0	1.5938	102.918	USP6NL;GMFB;PGAP1;RABGEF1;CAPNS1;DPYSL2;FAM110B;SAMD10;HEMK1;ZNF18;STARD3;DAXX;RBFOX2;DICER1;UPB1;CTAGE1;MYL6;EWSR1;RUFY3;RUFY2;TBPL1;FAR1;RBCK1;ATF6;CGGBP1;SF1;ATF4;ZNF276;NLRX1;SAR1B;HPN;AGAP2;ABCB8;ZC3HAV1;BAZ2B;MRPL10;DEDD2;LARP1;RHOT1;GRPEL2;MYO6;RDH16;LTA4H;ZBTB7B;HEXIM1;B3GALNT2;PRPF38B;JAG1;NEBL;TIPARP;EDEM1;LRBA;ABCA3;PBX3;LARP4;MRPL21;PPFIBP2;EIF5;PRXL2A;PKIA;PRXL2C;STRN;SFXN2;SFXN5;FER…
MYC 19079543 ChIP-ChIP MESCs Mouse	383/1013	1.00239e-28	8.62283e-28	0	0	2.16214	139.393	IPO13;RPL4;ATF2;EIF4A1;RPL30;GMFB;RPL3;CPNE5;TRAF3IP2;RPL31;ARAF;TMEM97;ENO1;RPL8;CCDC102A;ACTB;RPL6;NUBP2;RPS15;TIAL1;RPS14;PSMD7;RPS16;TRIM28;RPL18A;RPS18;CHORDC1;CREB3L2;RPL36;RCC1;LUC7L;RPL35;RPL37;RPS11;RPL39;EPHB4;FNBP4;DDX17;SRRM2;ARSA;DAXX;SMARCC1;TIPIN;RPL21;ACTN1;RPL23;MRPS18B;DICER1;ESCO2;SRRM1;DYNC1LI1;AFG3L2;COX7A2L;EWSR1;DAAM2;PSME3;GRWD1;TRIB3;VDAC1;KIF20A;RPL28;SLBP;SET;SLC35D1;SL…
[truncated: 669 more rows]

## Sheet: 10-96
Term	Overlap	P-value	Adjusted P-value	Old P-value	Old Adjusted P-value	Odds Ratio	Combined Score	Genes
[truncated: 757 more rows]
