# Supplementary material for: α-Cyclodextrin/Moringin Impacts Actin Cytoskeleton Dynamics with Potential Implications for Synaptic Organization: A Preliminary Transcriptomic Study in NSC-34 Motor Neurons
Source: Int J Mol Sci. 2025 Aug 24;26(17):8220. doi: 10.3390/ijms26178220 (PMC12428659; doi:10.3390/ijms26178220)
Supplement: Supplementary file 1 [file ijms-26-08220-s001.zip › Table S12.xlsx]

## Sheet: 05-96
Term	Overlap	P-value	Adjusted P-value	Old P-value	Old Adjusted P-value	Odds Ratio	Combined Score	Genes	Category
Intellectual Disability	725/2503	4.01e-23	3.63e-19	0	0	1.62373	83.7368	NCKAP1;CYFIP1;NUP107;TRIO;MYT1L;IFT172;HNRNPU;XYLT1;SLC4A4;GCSH;ZFYVE26;AKT3;AP1S2;CDK5RAP2;NUP214;RBFOX2;UNC13A;MECR;CSNK2A1;CACNA2D1;ARMC9;WDR73;DICER1;PHKA2;HCFC1;BCR;LARS2;SCO2;PRKAR1A;BIN1;MAP1B;FAR1;TMEM126B;TPH2;MTMR1;MTMR2;SAR1B;FLII;GATA4;CFP;GIGYF2;XKRX;RNF213;CYB5R3;RNF216;EPB41L1;VPS11;NKX2-5;ST3GAL3;WNT10B;CREBBP;FZD3;CDK19;PHC1;HACE1;DMPK;HOMER1;CADM1;PNO1;PMM2;NR2F1;MTHFR;UPF3B;NR2…	Neuro
Poor school performance	325/985	6.76e-19	3.05e-15	0	0	1.90109	79.5387	MYT1L;ZNF292;IFT172;GORAB;HNRNPU;XYLT1;SLC4A4;ACTB;GCSH;RPS6KA3;ZFYVE26;HERC2;PPP2R1A;AKT3;SIL1;CSNK2A1;COG5;TINF2;ALG2;ARMC9;ANK3;MYO7A;WDR73;KNL1;ESCO2;BCS1L;HCFC1;BCR;PRKAR1A;KCNQ2;FAR1;DNA2;MMADHC;RTEL1;SAR1B;FLII;STXBP1;BRIP1;PTDSS1;CYB5R3;RNF213;SPAST;DPH1;TSPAN7;VPS11;DYM;HIVEP2;CTSA;CREBBP;SURF1;HACE1;PHC1;XRCC4;IQSEC2;NR2F1;UPF3B;PYCR1;RAB39B;CPLANE1;BBIP1;INO80;SMARCA2;SMARCA4;EXT1;POLA…
Mental Retardation	366/1158	8.89e-18	2.68e-14	0	0	1.78724	70.1706	MYT1L;IFT172;GORAB;HNRNPU;XYLT1;SLC4A4;ACTB;GCSH;RPS6KA3;ZFYVE26;HERC2;PPP2R1A;AKT3;AP1S2;SIL1;CDK5RAP2;AGFG1;SRRM2;RBFOX2;CSNK2A1;COG5;TINF2;ALG2;ARMC9;DICER1;ANK3;MYO7A;WDR73;KNL1;ESCO2;BCS1L;HCFC1;BCR;PRKAR1A;KCNQ2;FAR1;DNA2;MMADHC;RTEL1;SAR1B;FLII;STXBP1;FXR1;BRIP1;PTDSS1;CYB5R3;RNF213;SPAST;DPH1;TSPAN7;VPS11;DYM;HIVEP2;SCN3A;CTSA;CREBBP;SURF1;HACE1;CADM1;XRCC4;IQSEC2;HOMER1;PNO1;PMM2;NR2F1;M…	Neuro
Mental deficiency	332/1032	1.95e-17	4.41e-14	0	0	1.82949	70.3896	MYT1L;IFT172;GORAB;HNRNPU;XYLT1;SLC4A4;ACTB;GCSH;RPS6KA3;ZFYVE26;HERC2;PPP2R1A;AKT3;SIL1;CSNK2A1;COG5;TINF2;ALG2;ARMC9;ANK3;MYO7A;WDR73;KNL1;ESCO2;BCS1L;HCFC1;BCR;PRKAR1A;KCNQ2;FAR1;DNA2;MMADHC;RTEL1;SAR1B;FLII;STXBP1;BRIP1;PTDSS1;CYB5R3;RNF213;SPAST;DPH1;TSPAN7;VPS11;DYM;HIVEP2;RALGDS;CTSA;CREBBP;SURF1;HACE1;XRCC4;IQSEC2;PMM2;NR2F1;UPF3B;PYCR1;RAB39B;CPLANE1;ERLIN2;BBIP1;SMARCA2;SMARCA4;EXT1;POL…	Neuro
Dull intelligence	309/947	3.08e-17	4.64e-14	0	0	1.86493	70.9042	MYT1L;IFT172;GORAB;HNRNPU;XYLT1;SLC4A4;ACTB;GCSH;RPS6KA3;ZFYVE26;HERC2;PPP2R1A;AKT3;SIL1;CSNK2A1;COG5;TINF2;ALG2;ARMC9;ANK3;MYO7A;WDR73;KNL1;ESCO2;BCS1L;HCFC1;BCR;PRKAR1A;KCNQ2;FAR1;DNA2;MMADHC;RTEL1;SAR1B;FLII;STXBP1;BRIP1;PTDSS1;CYB5R3;RNF213;SPAST;DPH1;TSPAN7;VPS11;DYM;HIVEP2;CTSA;CREBBP;SURF1;HACE1;XRCC4;IQSEC2;NR2F1;UPF3B;PYCR1;RAB39B;CPLANE1;BBIP1;SMARCA2;SMARCA4;EXT1;POLA1;GLUD1;TBL2;HNRNP…	Neuro
Low intelligence	309/947	3.08e-17	4.64e-14	0	0	1.86493	70.9042	MYT1L;IFT172;GORAB;HNRNPU;XYLT1;SLC4A4;ACTB;GCSH;RPS6KA3;ZFYVE26;HERC2;PPP2R1A;AKT3;SIL1;CSNK2A1;COG5;TINF2;ALG2;ARMC9;ANK3;MYO7A;WDR73;KNL1;ESCO2;BCS1L;HCFC1;BCR;PRKAR1A;KCNQ2;FAR1;DNA2;MMADHC;RTEL1;SAR1B;FLII;STXBP1;BRIP1;PTDSS1;CYB5R3;RNF213;SPAST;DPH1;TSPAN7;VPS11;DYM;HIVEP2;CTSA;CREBBP;SURF1;HACE1;XRCC4;IQSEC2;NR2F1;UPF3B;PYCR1;RAB39B;CPLANE1;BBIP1;SMARCA2;SMARCA4;EXT1;POLA1;GLUD1;TBL2;HNRNP…	Neuro
Small head	196/570	1.04e-13	1.34e-10	0	0	1.99575	59.6636	TRIO;NUP107;GORAB;HNRNPU;ACTB;RPS6KA3;SIL1;CDK5RAP2;ALG9;CSNK2A1;TINF2;SLC35C1;NSMCE2;ALG3;WDR73;KNL1;ESCO2;HCFC1;BCR;AGTR1;FAR1;DNA2;RTEL1;PRKDC;STXBP1;GATA4;LIAS;BRIP1;CYB5R3;ZNHIT3;DYM;AAR2;CREBBP;ACE;PHC1;XRCC4;PMM2;MTHFR;PYCR1;ACADSB;SMARCA2;SMARCA4;ALDH6A1;TBL2;PCDHB4;ALDH18A1;FBXL4;RPS23;SETD5;MOCS2;COX7B;C2CD3;AP4E1;HCCS;KIF11;IER3IP1;PQBP1;DSTYK;TUBA1A;TCTN3;KIF1C;PHGDH;IKBKG;CC2D2A;RSPR…
Global developmental delay	334/1102	1.62e-13	1.83e-10	0	0	1.67083	49.2131	PANK2;NUP107;MYT1L;HNRNPU;ACTB;DCAF7;HERC2;PPP2R1A;AP1S2;LONP1;PIEZO1;SIL1;EARS2;CDK5RAP2;ALG9;CSNK2A1;TINF2;SLC35C1;ALG2;ARMC9;ALG3;DICER1;MYO7A;WDR73;KNL1;ESCO2;BCS1L;BCR;PRKAR1A;SCO2;BOLA3;KCNQ2;KCNQ3;FAR1;TMEM126B;DNA2;MMADHC;MACF1;RTEL1;FLII;STXBP1;GATA4;BRIP1;PTDSS1;CYB5R3;SPAST;DPH1;ZNHIT3;VPS11;DYM;HIVEP2;NKX2-5;RBM10;ATG5;SURF1;HACE1;PHC1;XRCC4;IQSEC2;TGDS;PMM2;NR2F1;MTHFR;PYCR1;CPLANE1;…
Mental and motor retardation	308/1021	2.84e-12	2.85e-09	0	0	1.65469	43.9931	PANK2;NUP107;MYT1L;HNRNPU;ACTB;HERC2;PPP2R1A;AKT3;AP1S2;LONP1;PIEZO1;SIL1;EARS2;CDK5RAP2;ALG9;CSNK2A1;TINF2;ALG2;ARMC9;ALG3;MYO7A;WDR73;KNL1;ESCO2;BCS1L;BCR;PRKAR1A;SCO2;BOLA3;KCNQ2;FAR1;TMEM126B;DNA2;MMADHC;RTEL1;FLII;STXBP1;GATA4;BRIP1;PTDSS1;CYB5R3;DPH1;ZNHIT3;DYM;HIVEP2;NKX2-5;RBM10;AAR2;CREBBP;SURF1;HACE1;PHC1;XRCC4;IQSEC2;TGDS;PMM2;NR2F1;MTHFR;PYCR1;CPLANE1;SMARCA2;ACADSB;SMARCA4;FAM111A;PO…	Neuro
Generalized hypotonia	203/633	5.86e-11	5.17e-08	0	0	1.7944	42.2769	HNRNPU;ACTB;GCSH;RPS6KA3;HERC2;PPP2R1A;LONP1;SOX9;SIL1;ALG9;CSNK2A1;SLC35C1;ANK3;BCS1L;HCFC1;SCO2;BOLA3;KCNQ2;FAR1;TMEM126B;MMADHC;SLC22A5;STXBP1;LIAS;CYP27B1;PTDSS1;HIVEP2;RBM10;CREBBP;SURF1;HACE1;DMPK;IQSEC2;PMM2;TRIP4;CPLANE1;ACADSB;SMARCA4;COL1A1;ALDH6A1;HNRNPK;NDUFAF6;CWF19L1;NDUFAF5;OGDH;PPT1;NDUFAF3;ALDH18A1;NDUFAF1;CDK13;FBXL4;RPS23;GABRB3;RET;TRMU;SETD2;ACY1;GDI1;ADK;VLDLR;ATIC;TUBA1A;CH…
Cognitive delay	288/966	6.3e-11	5.17e-08	0	0	1.62264	38.1135	PANK2;NUP107;MYT1L;HNRNPU;ACTB;HERC2;PPP2R1A;AP1S2;LONP1;PIEZO1;SIL1;EARS2;CDK5RAP2;ALG9;CSNK2A1;TINF2;ALG2;ARMC9;ALG3;MYO7A;WDR73;KNL1;ESCO2;BCS1L;BCR;PRKAR1A;SCO2;BOLA3;KCNQ2;FAR1;TMEM126B;DNA2;MMADHC;RTEL1;FLII;GATA4;BRIP1;PTDSS1;CYB5R3;DPH1;ZNHIT3;DYM;HIVEP2;NKX2-5;RBM10;SURF1;HACE1;PHC1;XRCC4;IQSEC2;TGDS;PMM2;NR2F1;MTHFR;PYCR1;CPLANE1;SMARCA2;ACADSB;SMARCA4;FAM111A;POLA1;CCDC88A;ALDH6A1;HNRN…	Neuro
Strabismus	141/404	9.48e-11	7.14e-08	0	0	2.02878	46.8222	NDUFA12;HNRNPU;UBE3A;UBE3B;HERC2;TUBB3;POGZ;AP1S2;SIL1;MAP2K1;MAP2K2;ALG3;CASK;FRMD4A;WDR73;ALG11;BCS1L;MID2;FOXP1;DPM2;PRKAR1A;KAT6B;DKC1;FANCD2;SPECC1L;ERF;TMEM126B;ATP6V1A;KMT2D;NOTCH1;NDUFB11;FLII;STXBP1;ABHD5;UBR1;CACNA1F;PHF21A;PORCN;CYB5R3;RRAS;NDUFV2;MPDU1;SURF1;SMAD4;HACE1;IQSEC2;AUTS2;ZBTB16;NONO;PTCH1;GFPT1;NR2F1;RAB39B;DHCR24;ERLIN2;FANCE;SMARCA4;PHOX2A;MLXIPL;TBL2;SON;MC1R;NDUFAF6;DL…
Short nose	72/179	5.26e-09	3.66e-06	0	0	2.52938	48.2189	WASHC5;SETD5;MOCS2;TRIO;EDA;PLOD3;UBE3B;PEPD;AFF4;ACTB;EFTUD2;SIN3A;TCTN3;LONP1;TAPT1;RSPRY1;DIS3L2;MAP2K1;ADSL;MAP2K2;RPS7;ABCC8;PDE4D;MARS2;CASK;SMC1A;BAZ1B;FOXP1;DPM2;MYH3;SETBP1;PRKAR1A;PEX6;SPECC1L;MOCS1;DDR2;ATP6V1A;BLM;NFIX;CANT1;NXN;FLII;NPR2;COL11A2;GATA4;UBR1;HDAC6;ZMPSTE24;RECQL4;ZNHIT3;FLNB;GPC6;MBD5;FZD2;IQSEC2;KCNJ11;PTCH1;LIMK1;DHCR24;GCK;MLXIPL;CCDC88A;ALDH6A1;TBL2;NFIA;SMOC1;RAB1…
Small nose	71/176	5.79e-09	3.74e-06	0	0	2.54148	48.2052	WASHC5;SETD5;MOCS2;TRIO;EDA;PLOD3;UBE3B;PEPD;AFF4;ACTB;EFTUD2;SIN3A;TCTN3;LONP1;TAPT1;RSPRY1;DIS3L2;MAP2K1;ADSL;MAP2K2;RPS7;ABCC8;PDE4D;MARS2;CASK;SMC1A;BAZ1B;FOXP1;DPM2;MYH3;SETBP1;PRKAR1A;PEX6;SPECC1L;MOCS1;DDR2;ATP6V1A;BLM;NFIX;CANT1;NXN;FLII;NPR2;COL11A2;GATA4;UBR1;HDAC6;ZMPSTE24;RECQL4;ZNHIT3;FLNB;GPC6;MBD5;FZD2;IQSEC2;KCNJ11;PTCH1;LIMK1;DHCR24;GCK;MLXIPL;CCDC88A;ALDH6A1;TBL2;NFIA;SMOC1;RAB1…
Micrognathism	133/400	1.06e-08	6.42e-06	0	0	1.88084	34.5286	WASHC5;TRIO;HNRNPU;UBE3B;CWC27;ACTB;ACTG1;IGF1R;EFTUD2;RPS6KA3;DZIP1L;EP300;BANF1;SOX9;MAP2K1;ALG9;CSNK2A1;VPS33B;NSMCE2;DYRK1A;CASK;WDR73;ESCO2;RUNX2;DPM2;MYCN;KAT6B;SPECC1L;DNA2;RBM8A;NDUFB11;FLII;ANKRD11;GATA4;PIK3R1;PHF21A;ZMPSTE24;ORC4;PTDSS1;RRAS;DPH1;RBM10;ZBTB18;WNT10B;CREBBP;FZD2;XRCC4;IQSEC2;BDNF;TGDS;UPF3B;ASNS;DHCR24;CPLANE1;COL1A1;TBL2;SPRTN;DHCR7;FBN1;FGFR1;RERE;SETD5;COX7B;EDA;HCCS…
Genetic Diseases, Inborn	161/507	1.22e-08	6.91e-06	0	0	1.76001	32.0666	PANK2;ITSN1;XYLT1;MSMO1;UBE3A;UBE3B;ACTB;ACTG2;EFTUD2;ZFYVE26;STK11;GNPTAB;DPYSL2;CHEK2;AKT3;POGZ;PMPCA;EARS2;RARS2;CHRNB2;MAP2K1;CSNK2A1;TPM3;DYRK1A;CASK;MYO7A;BCS1L;PHKA2;HCFC1;FOXP1;THOC6;RBP4;MYCN;KAT6B;SCN8A;KCNQ2;EEF1A2;SMS;KCNQ3;SBDS;TBC1D24;KMT2D;CUL7;SLC22A5;ANKRD11;STXBP1;ITPR1;CACNA1A;PIK3R1;CACNA1C;CACNA1F;PLD1;SPAST;PSAP;AP4S1;SCN3A;MORC2;RBM10;ZBTB18;PRNP;CREBBP;SURF1;SMAD4;IQSEC2;W…
Aplasia/Hypoplasia of the mandible	131/397	2.29e-08	1.22e-05	0	0	1.85874	32.6961	WASHC5;TRIO;HNRNPU;UBE3B;CWC27;ACTB;ACTG1;EFTUD2;DZIP1L;EP300;BANF1;SOX9;MAP2K1;ALG9;CSNK2A1;VPS33B;NSMCE2;DYRK1A;CASK;WDR73;ESCO2;RUNX2;DPM2;MYCN;KAT6B;SPECC1L;DNA2;RBM8A;NDUFB11;FLII;ANKRD11;GATA4;PIK3R1;PHF21A;ZMPSTE24;ORC4;PTDSS1;RRAS;DPH1;RBM10;ZBTB18;WNT10B;CREBBP;FZD2;XRCC4;IQSEC2;BDNF;TGDS;UPF3B;ASNS;DHCR24;CPLANE1;COL1A1;EXT1;TBL2;SPRTN;DHCR7;FBN1;FGFR1;RERE;SETD5;COX7B;EDA;HCCS;PEPD;PQB…
Decreased projection of lower jaw	130/395	3.08e-08	1.32e-05	0	0	1.85118	32.0156	WASHC5;TRIO;HNRNPU;UBE3B;CWC27;ACTB;ACTG1;EFTUD2;DZIP1L;EP300;BANF1;SOX9;MAP2K1;ALG9;CSNK2A1;VPS33B;NSMCE2;DYRK1A;CASK;WDR73;ESCO2;RUNX2;DPM2;MYCN;KAT6B;SPECC1L;DNA2;RBM8A;NDUFB11;FLII;ANKRD11;GATA4;PIK3R1;PHF21A;ZMPSTE24;ORC4;PTDSS1;RRAS;DPH1;RBM10;ZBTB18;WNT10B;CREBBP;FZD2;XRCC4;IQSEC2;BDNF;TGDS;UPF3B;ASNS;DHCR24;CPLANE1;COL1A1;TBL2;SPRTN;DHCR7;FBN1;FGFR1;RERE;SETD5;COX7B;EDA;HCCS;PEPD;PQBP1;GH…
Decreased projection of mandible	130/395	3.08e-08	1.32e-05	0	0	1.85118	32.0156	WASHC5;TRIO;HNRNPU;UBE3B;CWC27;ACTB;ACTG1;EFTUD2;DZIP1L;EP300;BANF1;SOX9;MAP2K1;ALG9;CSNK2A1;VPS33B;NSMCE2;DYRK1A;CASK;WDR73;ESCO2;RUNX2;DPM2;MYCN;KAT6B;SPECC1L;DNA2;RBM8A;NDUFB11;FLII;ANKRD11;GATA4;PIK3R1;PHF21A;ZMPSTE24;ORC4;PTDSS1;RRAS;DPH1;RBM10;ZBTB18;WNT10B;CREBBP;FZD2;XRCC4;IQSEC2;BDNF;TGDS;UPF3B;ASNS;DHCR24;CPLANE1;COL1A1;TBL2;SPRTN;DHCR7;FBN1;FGFR1;RERE;SETD5;COX7B;EDA;HCCS;PEPD;PQBP1;GH…
Hypoplastic mandible condyle	130/395	3.08e-08	1.32e-05	0	0	1.85118	32.0156	WASHC5;TRIO;HNRNPU;UBE3B;CWC27;ACTB;ACTG1;EFTUD2;DZIP1L;EP300;BANF1;SOX9;MAP2K1;ALG9;CSNK2A1;VPS33B;NSMCE2;DYRK1A;CASK;WDR73;ESCO2;RUNX2;DPM2;MYCN;KAT6B;SPECC1L;DNA2;RBM8A;NDUFB11;FLII;ANKRD11;GATA4;PIK3R1;PHF21A;ZMPSTE24;ORC4;PTDSS1;RRAS;DPH1;RBM10;ZBTB18;WNT10B;CREBBP;FZD2;XRCC4;IQSEC2;BDNF;TGDS;UPF3B;ASNS;DHCR24;CPLANE1;COL1A1;TBL2;SPRTN;DHCR7;FBN1;FGFR1;RERE;SETD5;COX7B;EDA;HCCS;PEPD;PQBP1;GH…
Retrusion of lower jaw	130/395	3.08e-08	1.32e-05	0	0	1.85118	32.0156	WASHC5;TRIO;HNRNPU;UBE3B;CWC27;ACTB;ACTG1;EFTUD2;DZIP1L;EP300;BANF1;SOX9;MAP2K1;ALG9;CSNK2A1;VPS33B;NSMCE2;DYRK1A;CASK;WDR73;ESCO2;RUNX2;DPM2;MYCN;KAT6B;SPECC1L;DNA2;RBM8A;NDUFB11;FLII;ANKRD11;GATA4;PIK3R1;PHF21A;ZMPSTE24;ORC4;PTDSS1;RRAS;DPH1;RBM10;ZBTB18;WNT10B;CREBBP;FZD2;XRCC4;IQSEC2;BDNF;TGDS;UPF3B;ASNS;DHCR24;CPLANE1;COL1A1;TBL2;SPRTN;DHCR7;FBN1;FGFR1;RERE;SETD5;COX7B;EDA;HCCS;PEPD;PQBP1;GH…
Adenocarcinoma of lung (disorder)	328/1187	3.21e-08	1.32e-05	0	0	1.45585	25.1217	IFITM3;FAAH;PPAN;ENO1;ENO2;MKI67;SLC4A4;CCAR2;PSMD9;SAMD14;RPS6KA6;TRIM28;PPP2R1A;MYC;STMN1;CHEK1;KDR;SOX9;SEPHS1;JUNB;EPHA5;MED1;SMARCC1;NUP210;DICER1;ACTN4;SND1;RUNX2;MTAP;PRKAR1A;KCNQ1;ORAI3;SUCLG2;PRKD2;EZR;ABCB1;ANP32A;EPAS1;PRKDC;SHMT1;FUT11;STC1;GATA4;CFP;HIF1A;PRKCZ;EPB41L3;RRS1;GAR1;HMOX1;SFN;JAG2;STAT5A;SRPK2;CREBBP;ZNF384;JUND;CADM1;XRCC5;GADD45A;PMM2;RASSF8;SMARCA2;PTK2;SMARCA4;SRPK1;…
Microcephaly	86/235	3.72e-08	1.46e-05	0	0	2.17107	37.1398	COX7B;NUP107;NUP188;POMT1;AP4E1;MSMO1;UBE3A;KIF11;UBE3B;PTPN23;IER3IP1;PQBP1;IGF1R;EFTUD2;TUBA1A;SIN3A;CHEK1;AKT3;CHMP1A;POGZ;TRAPPC12;PHGDH;CDK5RAP2;PIAS4;RARS2;COG7;CEP135;DYRK1A;CASK;VPS13B;PAX6;KNL1;WDR73;AFG3L2;ASPM;MED25;MYCN;SLC25A19;PEX6;RASA1;CAT;ZNF513;DNA2;TSEN34;NUFIP1;RBM8A;SRF;PIK3R1;SELENOI;ORC4;MAPK8;DYM;AP4S1;PCNT;BPTF;ZBTB18;DYNC1H1;CDK19;MBD5;PHC1;AUTS2;GPKOW;NDE1;PTCH1;CEP152;…
Neurodevelopmental Disorders	78/208	4.78e-08	1.8e-05	0	0	2.2553	38.0147	GABRB3;NCKAP1;SETD5;CNTNAP2;SETD2;CNTNAP1;TRIO;GDI1;MYT1L;ZNF292;CHD7;WASH6P;UBE3A;ROBO1;PHF8;POGZ;BANF1;WASHC1;NDEL1;HMGN1;DSCAM;FBXW7;DYRK1A;CASK;VPS13B;TSC1;ANK3;ASH1L;ILF2;HCFC1;FOXP1;SETBP1;SCN8A;EEF1A2;WAC;WDFY3;ASTN2;SHANK3;SHANK2;KMT2E;TPH2;KMT2D;STXBP1;SATB2;CUL3;ANKRD11;NRXN1;ITPR1;GPR42;CACNA1A;PPM1D;GIGYF2;PHF21A;SPAST;HIVEP3;ZBTB18;SLC35A2;TCF7L2;MBD5;HACE1;BDNF;NDE1;LIMK1;PTPN11;CDC…	Neuro
Brachydactyly	75/204	2.18e-07	7.88e-05	0	0	2.18393	33.5003	RERE;TRIO;POP1;CITED2;IFT172;ANTXR2;CWC27;AFF4;DCAF7;GHR;RPS6KA3;FGF9;TCTN3;SIN3A;SUFU;TRPS1;SH3PXD2B;POGZ;LONP1;SIL1;BBS5;PITX1;MAP2K1;PCYT1A;CSNK2A1;GPX4;IFT140;PDE4D;ACSL3;ESCO2;SMC1A;ARID1A;WDR35;RUNX2;EVC;PRKAR1A;KAT6B;SPECC1L;ERF;ATP6V1B2;PADI4;ZFPM2;CHST3;NOTCH1;CANT1;NXN;FLII;NPR2;COL11A2;GATA4;HOXD13;LTBP2;PPM1D;ADAMTS10;PTDSS1;PORCN;TTC21B;FLNB;NKX2-5;PCNT;SMAD4;FZD2;IQSEC2;PTCH1;CRIPT;…
Short stature	216/750	3.17e-07	0.00011	0	0	1.53197	22.9247	NUP107;IFT172;HNRNPU;XYLT1;ACTB;RPS6KA3;HERC2;LONP1;SOX9;SIL1;CDK5RAP2;TINF2;WDR73;KNL1;ESCO2;RUNX2;HCFC1;BCR;PRKAR1A;DNA2;OBSL1;RTEL1;FLII;GATA4;ADAMTS10;ZMPSTE24;PTDSS1;BRIP1;RRAS;DPH1;ADAMTS17;NKX2-5;CREBBP;PHC1;XRCC4;IQSEC2;TGDS;CPLANE1;BBIP1;SMARCA4;COL1A1;EXT1;FAM111A;TBL2;OGDH;PDE3A;SPRTN;ATM;ALDH18A1;RPS23;RET;SETD5;SETD2;COX7B;AP4E1;HCCS;PYGL;VLDLR;PQBP1;ROBO1;TCTN3;UFD1;KIF1C;IKBKG;BBS7…
Speech Delay	77/213	3.33e-07	0.00011	0	0	2.12684	31.7205	SETD5;CNTNAP2;SETD2;MTFMT;TRIO;MYT1L;IFT172;GORAB;ADK;HNRNPU;UBE3A;VLDLR;CWC27;SOBP;PHF8;IGF1R;PPP1CB;EFTUD2;RPS6KA3;HERC2;SIN3A;EP300;PMPCA;TPRN;ADSL;CSNK2A1;PDE4D;TINF2;DYRK1A;ARID1A;FOXP1;BSCL2;ASPM;SETBP1;PRKAR1A;PACS1;KAT6B;WAC;ERF;PIGG;ZMYND11;MAPRE2;SHANK3;SF3B4;ATP6V1A;NFIX;FLII;SATB2;NRXN1;COL11A2;PIK3R1;CBL;PPM1D;NSD2;PGK1;BPTF;FKTN;CREBBP;MBD5;XRCC4;IQSEC2;AUTS2;USP9X;KIDINS220;PYCR1;D…
Language Delay	75/206	3.41e-07	0.00011	0	0	2.15032	32.0204	SETD5;CNTNAP2;SETD2;MTFMT;TRIO;MYT1L;IFT172;GORAB;ADK;HNRNPU;UBE3A;VLDLR;CWC27;SOBP;PHF8;IGF1R;PPP1CB;EFTUD2;RPS6KA3;HERC2;SIN3A;EP300;PMPCA;TPRN;ADSL;CSNK2A1;PDE4D;TINF2;DYRK1A;ARID1A;FOXP1;BSCL2;ASPM;SETBP1;PRKAR1A;PACS1;KAT6B;WAC;ERF;PIGG;ZMYND11;MAPRE2;SHANK3;SF3B4;ATP6V1A;NFIX;FLII;SATB2;NRXN1;COL11A2;PIK3R1;CBL;PPM1D;PGK1;FKTN;CREBBP;MBD5;XRCC4;IQSEC2;AUTS2;USP9X;KIDINS220;PYCR1;DNAJC12;TBX…
Short phalanx of finger	24/42	3.88e-07	0.000121	0	0	4.98299	73.5562	GPX4;IFT140;NPR2;PDE4D;COL11A2;XYLT1;HOXD13;SLC39A13;SMARCA2;ZMPSTE24;RAB33B;PORCN;PRKAR1A;KAT6B;TRPS1;SH3PXD2B;LONP1;PDE3A;DYM;RAB3GAP2;FBN1;FGFR1;DDR2;CHST3
Epilepsy	318/1177	5.33e-07	0.000161	0	0	1.40787	20.3361	CYFIP1;NUP107;HNRNPU;ACTB;GCSH;PCMT1;RPS6KA3;ZFYVE26;PPP2R1A;DPYSL3;AKT3;BSN;EARS2;SRRM2;MED1;RBFOX2;ALG9;CACNA2D1;ALG2;ALG3;WDR73;ESCO2;BCS1L;LARS2;STX1B;KCNQ1;BOLA3;KCNQ2;KCNQ3;GUF1;FAR1;KCNQ5;TMEM126B;ANKK1;MMADHC;MT1E;ABCB1;SLC45A1;STXBP1;GATA4;LIAS;TRPM2;RNF213;SPAST;ANKH;ZNHIT3;PDCD10;PRDX1;PLCG1;SCN3A;S100A10;CTSA;CREBBP;SURF1;IQSEC2;TGDS;PNO1;PMM2;MTHFR;RAB39B;HSPBAP1;SMARCA2;ACADSB;SMARC…	Neuro
Hypoplasia of corpus callosum	69/187	5.59e-07	0.000163	0	0	2.1949	31.5994	RERE;MOCS2;C2CD3;POMT1;IER3IP1;ZFYVE26;HERC2;TUBA1A;PPP2R1A;TUBB3;SIN3A;KIF5B;AKT3;POGZ;CHMP1A;LONP1;ENOPH1;CEP290;EARS2;MAP2K2;GLRX5;PAX6;WDR73;ASRGL1;ASPM;MED25;SETBP1;PIGG;MOCS1;MAPRE2;RNASEH2C;STXBP1;ANKRD11;UBA5;NT5C2;ZNHIT3;RPS6KC1;EMC1;PSAP;EXOSC8;VPS11;ZSWIM6;AAR2;FKTN;SLC35A2;ARNT2;ASNS;IFT122;VWA3B;DIAPH1;SEPSECS;CCDC88A;ALDH6A1;SON;SYNJ1;NFIA;KLHL7;RAB18;CTNNB1;RAB3GAP2;TCF4;MAGED2;SFX…
Byzanthine arch palate	94/280	9.04e-07	0.000255	0	0	1.90013	26.4428	SETD5;SETD2;TRIO;MEGF10;CTNND2;UBE3B;DBH;IER3IP1;PQBP1;PPP1CB;RPS6KA3;CPT2;TCTN3;SIN3A;CFL2;TRPS1;SH3PXD2B;POGZ;AP1S2;PGM3;EP300;KDM6A;MAP2K1;MAP2K2;CSNK2A1;SLC2A10;TPM3;ALG3;CASK;SLC39A13;PEX2;WDR73;ESCO2;SMC1A;RUNX2;TGFBR1;DPM2;MYCN;MYH3;SETBP1;KAT6B;PEX6;TNNT3;SPECC1L;COL6A1;PEX5;HNRNPH2;SOS1;SOS2;SHANK3;DDR2;CHST3;ATP6V1A;KMT2D;SATB2;ANKRD11;GATA4;ZMPSTE24;RECQL4;RRAS;CBS;AP4S1;RBM10;PEX16;IG…
Downward slant of palpebral fissure	78/222	1.03e-06	0.000283	0	0	2.03421	28.0338	RET;RERE;WASHC5;SETD2;TRIO;CTNND2;FHL1;CHD7;AP4E1;KIF11;CWC27;ACTB;ACTG1;PPP1CB;EFTUD2;RPS6KA3;PPP2R1A;SIN3A;SH3PXD2B;EP300;MAP2K1;MAP2K2;SLC2A10;VPS13B;SLC39A13;ESCO2;SMC1A;FOXP1;MED25;MYH3;ASPH;SETBP1;PACS1;KAT6B;TNNT3;EEF1A2;SPECC1L;MASP1;UMPS;SOS1;MAPRE2;SOS2;CHST3;SF3B4;ATP6V1A;NFIX;SATB2;COL11A2;CBL;ZMPSTE24;RECQL4;RRAS;DPH1;NSD2;PCNT;IGBP1;DYNC1H1;CREBBP;AUTS2;NAA10;BDNF;PTCH1;CEP152;STAC3…
Congenital Epicanthus	87/255	1.06e-06	0.000283	0	0	1.94602	26.7662	RET;RERE;CTNND2;HNRNPU;KIF11;UBE3B;ACTB;PQBP1;ACTG1;EFTUD2;RPS6KA3;ADAMTS3;GNPTAB;TCTN3;SIN3A;LONP1;UFD1;EP300;RSPRY1;DIS3L2;HELLS;MAP2K1;MAP2K2;CSNK2A1;VPS33A;ALG3;CASK;PEX2;WDR73;BAZ1B;WDR35;MED25;MYCN;MYH3;PRKAR1A;PEX6;EEF1A2;SPECC1L;PEX5;ITGA8;HNRNPH2;SOS1;MAPRE2;SHANK3;NXN;GREB1L;GLIS3;GATA4;CBL;PHF21A;RECQL4;ARVCF;DPH1;ZNHIT3;NSD2;ZNF469;BUB3;GPC6;BUB1;SLC25A24;PEX16;ZBTB18;CREBBP;FZD2;PEX1…
Malignant neoplasm of breast	1191/5054	1.11e-06	0.000286	0	0	1.20449	16.5163	ZFYVE9;POP1;EHMT2;ALKBH8;MYLK;PSMD9;ZFYVE26;PSMD6;UBASH3B;PSMD4;ZC3H12A;AKT3;PSMD1;HES6;GABARAPL1;RBFOX2;CSNK2A1;NGDN;DICER1;ISL1;SND1;BCR;SLC5A6;PRKAR1A;PSME3;ORAI3;AGTR1;PADI4;RBCK1;CFAP97;PIF1;MTMR3;ABCB1;SHMT1;FLII;ZNF22;GATA4;GATA3;IQGAP1;GIGYF2;CYB5R4;CYB5R3;ADAMTS17;EPB41L3;SFN;PPARGC1B;GSTM4;JAG2;GSTM3;NGFR;CREBBP;PRPF38B;JUP;CADM1;LRBA;NR2F1;LNPEP;ERLIN2;NR2F2;PBX1;NR2F6;COL1A1;MLLT11;EI…
Postnatal growth retardation	38/86	1.39e-06	0.000349	0	0	2.96286	39.9575	ATP6V1A;KMT2D;BLM;CUL7;RTEL1;CHD7;PLOD3;HOXD13;PYGL;ACTB;BRIP1;EP300;DYM;GUSB;PCNT;PSPH;KDM6A;MAP2K1;CREBBP;KCNJ6;MBD5;PCYT1A;NAA10;TGDS;PNPLA8;CASK;PTPN11;ESCO2;COQ7;PALB2;FAM111A;MYH3;SETBP1;SMOC1;DMXL2;RAB18;RAB3GAP2;MASP1
Malignant neoplasm of prostate	787/3239	1.64e-06	0.000401	0	0	1.23836	16.4942	ZNF292;ITSN1;MYLK;PSMD9;UBASH3B;DPYSL3;AKT3;HES6;DAXX;GABARAPL1;CSNK2A1;SND1;BCR;SLC5A6;RBP4;MTHFD1;PRKAR1A;ORAI3;AGTR1;SLBP;PIF1;ABCB1;SHMT1;FLII;BAZ2A;GATA3;EPB41L3;MYO6;SFN;LTA4H;ATG5;GSTM3;NGFR;CREBBP;JUP;CADM1;CADM2;NR2F2;CYP4F8;PBX1;UCK2;PPFIBP2;FASN;AGO2;LGMN;ARF1;PIGP;MED15;IL18BP;IKBKB;TUBA1B;HEY1;FASTK;CTBS;DLGAP5;APPL1;UPF1;GSTO1;SPHK2;EMP3;FOS;SIRT1;CKS2;PICK1;PPARG;ERGIC2;CHST3;TMF1;…
Breast Carcinoma	1168/4963	1.98e-06	0.000468	0	0	1.20021	15.7613	ZFYVE9;EHMT2;ALKBH8;MYLK;PSMD9;ZFYVE26;PSMD6;UBASH3B;PSMD4;DPYSL2;ZC3H12A;AKT3;PSMD1;HES6;GABARAPL1;RBFOX2;CSNK2A1;NGDN;DICER1;ISL1;SND1;BCR;SLC5A6;PRKAR1A;PSME3;ORAI3;AGTR1;PADI4;RBCK1;CFAP97;PIF1;MTMR3;ABCB1;SHMT1;FLII;GATA4;ZC3HAV1;GATA3;IQGAP1;GIGYF2;CYB5R3;ADAMTS17;EPB41L3;SFN;PPARGC1B;GSTM4;JAG2;GSTM3;NGFR;CREBBP;PRPF38B;JUP;CADM1;NR2F1;LNPEP;ERLIN2;NR2F2;PBX1;NR2F6;COL1A1;MLLT11;MLLT10;AGO…
Speech impairment	71/200	2.02e-06	0.000468	0	0	2.06547	27.0848	SETD5;SETD2;MTFMT;TRIO;MYT1L;IFT172;GORAB;ADK;HNRNPU;UBE3A;VLDLR;CWC27;SOBP;PHF8;IGF1R;PPP1CB;EFTUD2;RPS6KA3;HERC2;SIN3A;EP300;PMPCA;TPRN;ADSL;CSNK2A1;PDE4D;TINF2;DYRK1A;ARID1A;FOXP1;BSCL2;ASPM;PRKAR1A;PACS1;KAT6B;WAC;PIGG;ZMYND11;MAPRE2;SHANK3;SF3B4;ATP6V1A;NFIX;FLII;SATB2;COL11A2;PIK3R1;CBL;PPM1D;PGK1;FKTN;CREBBP;MBD5;XRCC4;IQSEC2;AUTS2;USP9X;KIDINS220;PYCR1;DNAJC12;TBX4;LRPPRC;GALE;DLG3;PRKRA;…
Cafe-au-Lait Spots	24/45	2.11e-06	0.000478	0	0	4.27032	55.798	RET;KMT2D;BLM;CREBBP;PTPN11;TSC1;UBR1;ESCO2;CBL;FANCE;SDHB;PALB2;PPP1CB;SLX4;MSH2;SIN3A;FANCD2;GNAS;NF1;EP300;PMS2;ATM;PCNT;KDM6A
Low set ears	96/293	2.33e-06	0.000514	0	0	1.83179	23.7552	RET;RERE;WASHC5;FHL1;PLOD3;CWC27;ACTB;PPP1CB;EFTUD2;RPS6KA3;GRIP1;ATIC;ADAMTS3;CPT2;TCTN3;SH3PXD2B;POGZ;MYO18B;UFD1;EP300;SOX9;TAPT1;RSPRY1;DIS3L2;ADSL;ALG9;CSNK2A1;MARS2;VPS33B;AP3B1;FRMD4A;PEX2;WDR73;ESCO2;ARID1A;WDR35;MYCN;SETBP1;PACS1;KAT6B;EEF1A2;SPECC1L;PEX5;ITGA8;MAPRE2;CHST3;SF3B4;ATP6V1A;NFIX;SATB2;COL11A2;GREB1L;GLIS3;GATA4;CBL;PPM1D;HDAC6;ZMPSTE24;TMEM165;ORC4;ARVCF;PORCN;DPH1;PCNT;GPC…
Prostate carcinoma	763/3145	3.14e-06	0.000676	0	0	1.23379	15.6327	RPL31;ENO1;ENO2;SMC4;DCAF6;MYLK;ELK4;PSMD9;HOXA9;UBASH3B;ZMIZ1;MYC;DPYSL3;MYB;AKT3;STMN1;AP1S2;JUNB;NUP214;HES6;MED1;DAXX;GABARAPL1;CSNK2A1;UNC5B;SND1;SLC5A6;MTAP;RBP4;MTHFD1;PRKAR1A;BIN1;PARD3;ORAI3;AGTR1;TYRO3;CFAP97;PIF1;ABCB1;PRKDC;SHMT1;FLII;BAZ2A;GATA3;PRKCZ;HIF1A;MTDH;PRDX5;PCDHA1;PRDX1;EPB41L3;MYO6;RRS1;PCDHA5;HMOX1;SFN;LTA4H;PLCG1;PCDHA2;NKX2-5;ST3GAL2;PCDHA7;ATG5;GSTM3;NGFR;CREBBP;CDK19…
Feeding difficulties	81/239	3.3e-06	0.000693	0	0	1.92494	24.2984	RET;RERE;MOCS2;CHD7;UBE3B;ANTXR2;IER3IP1;CWC27;ACTB;BICD2;ACTG1;EFTUD2;GMPPB;MRPL3;TCTN3;KIF5A;POGZ;SERAC1;KDM6A;CSNK2A1;SSR4;TPM3;ABCC8;MARS2;DYRK1A;ALG12;ALG11;FOXP4;DPM2;PACS1;KAT6B;SLC25A19;KCNQ2;HNRNPH2;SCN4A;SHANK3;ATP6V1A;KMT2D;GALT;SATB2;UBA5;NRXN1;LIAS;PPM1D;ORC4;ZNHIT3;EXOSC8;NPHP1;PSAP;PDSS2;HIVEP2;NKX2-5;CA12;SLC16A1;TRMT10C;CAVIN1;AUTS2;USP9X;BDNF;PTCH1;GFPT1;AP3D1;STAC3;ASNS;DHCR24;…
Orbital separation excessive	115/368	3.39e-06	0.000697	0	0	1.71033	21.5407	WASHC5;CTNND2;HNRNPU;ACTB;ACTG1;PPP1CB;RPS6KA3;GRIP1;PPP2R1A;AKT3;SOX9;MAP2K1;ALG9;MAP2K2;CSNK2A1;RPS7;CASK;WDR73;ESCO2;RUNX2;FOXP1;PRKAR1A;KAT6B;SPECC1L;ERF;SMS;MASP1;ATP6V1A;FLII;ANKRD11;ZMPSTE24;PTDSS1;RRAS;ANKH;DPH1;AP4S1;ZBTB18;SMAD4;FZD2;IQSEC2;AUTS2;PTCH1;PYCR1;CPLANE1;PALB2;COL1A1;FAM111A;ALDH6A1;NF1;ALDH18A1;DHCR7;CDK13;FBN1;FGFR1;RET;COX7B;MOCS2;SETD2;ACY1;ADK;PEPD;AFF4;ADAMTS3;TCTN3;SI…
Congenital Heart Defects	91/277	3.73e-06	0.00075	0	0	1.83816	22.9744	RET;CITED2;CHD7;PRKAG2;ATP2A2;ENO1;PKD2;AFF4;SYNE1;GRIP1;MED13;SIN3A;SH3PXD2B;HOXA3;UFD1;BANF1;SOX9;SCN5A;JARID2;ALG9;DSCAM;NCOA6;ABCC8;TPM1;DYRK1A;PEX2;ESCO2;ARID1A;WDR35;TGFBR1;FOXP1;ALDH1A3;MTHFD1;FANCD2;KCNQ1;HAND2;COL6A1;PEX5;HAND1;APLNR;ITGA8;ZFPM2;SLC29A3;MYH6;ENG;CHST3;IFNAR1;SF3B4;LRRC59;TMEM87B;ABCB1;NOTCH1;PRKAA2;SAR1B;FLII;GREB1L;GATA4;CACNA1C;HIF1A;RECQL4;CBS;NKX2-5;CREBBP;TGFB2;KCNJ…
No development of motor milestones	78/229	4.01e-06	0.000775	0	0	1.93904	24.0942	TRIO;KDM1A;MEGF10;TACO1;POMT1;UBE3A;BICD2;IGF1R;GHR;RPS6KA3;HERC2;TUBA1A;SUFU;NEFL;RSPRY1;RUBCN;TPM3;ABCC8;VPS13B;PAX6;AP3B1;MYO7A;WDR73;PHKA2;POMGNT1;COX6B1;DNM2;ASPM;SETBP1;BIN1;COL6A1;ITGA7;SCN4A;MICU1;MAPRE2;SHANK3;CHST3;PLEC;ATP6V1A;PRPS1;MTMR2;NFIX;CANT1;RBM8A;ATL1;ITPR1;LIAS;NT5C2;GTF2E2;SLC9A1;CYP27B1;ZFP57;PHKG2;FKTN;DYNC1H1;MBD5;KCNJ11;NAA10;AGK;VDR;NONO;PTCH1;STAT3;GFPT1;TRIP4;ACADSB;C…
Short metacarpal	30/64	4.03e-06	0.000775	0	0	3.29891	40.9771	NPR2;COL11A2;XYLT1;HOXD13;CWC27;RPS6KA3;PORCN;TRPS1;POGZ;LONP1;DYM;FLNB;SIL1;RSPRY1;PCYT1A;GPX4;PDE4D;VPS13B;SLC39A13;SMARCA2;RAB33B;EXT1;PRKAR1A;GNAS;PDE3A;RAB3GAP2;DDR2;CHST3;FBN1;FGFR1
Birthmark	23/44	5.4e-06	0.00101758	0	0	4.09142	49.6229	RET;KMT2D;BLM;CREBBP;PTPN11;TSC1;UBR1;ESCO2;CBL;FANCE;SDHB;PALB2;PPP1CB;SLX4;MSH2;SIN3A;FANCD2;NF1;EP300;PMS2;ATM;PCNT;KDM6A
Large auricle	51/134	5.78e-06	0.00102459	0	0	2.30165	27.7603	SETD2;TRIO;NUP107;CWC27;PQBP1;SIN3A;TRPS1;AP1S2;DZIP1L;PHGDH;KDM6A;MAP2K1;MAP2K2;SSR4;ITGA3;EED;SLC2A10;DYRK1A;AIP;CASK;ALG3;WDR73;BAZ1B;BSCL2;PACS1;FAR1;SHANK3;KMT2D;ANKRD11;PIK3R1;CBL;AGPAT2;ZMPSTE24;PTDSS1;ZNHIT3;NAA10;PTCH1;NDE1;PMM2;LIMK1;AP3D1;ASNS;PSMB8;TBL2;RAB18;RAB3GAP2;MPLKIP;MAN2B1;ALDH18A1;MMACHC;BRWD3
Large pinnae	51/134	5.78e-06	0.00102459	0	0	2.30165	27.7603	SETD2;TRIO;NUP107;CWC27;PQBP1;SIN3A;TRPS1;AP1S2;DZIP1L;PHGDH;KDM6A;MAP2K1;MAP2K2;SSR4;ITGA3;EED;SLC2A10;DYRK1A;AIP;CASK;ALG3;WDR73;BAZ1B;BSCL2;PACS1;FAR1;SHANK3;KMT2D;ANKRD11;PIK3R1;CBL;AGPAT2;ZMPSTE24;PTDSS1;ZNHIT3;NAA10;PTCH1;NDE1;PMM2;LIMK1;AP3D1;ASNS;PSMB8;TBL2;RAB18;RAB3GAP2;MPLKIP;MAN2B1;ALDH18A1;MMACHC;BRWD3
Macrotia	51/134	5.78e-06	0.00102459	0	0	2.30165	27.7603	SETD2;TRIO;NUP107;CWC27;PQBP1;SIN3A;TRPS1;AP1S2;DZIP1L;PHGDH;KDM6A;MAP2K1;MAP2K2;SSR4;ITGA3;EED;SLC2A10;DYRK1A;AIP;CASK;ALG3;WDR73;BAZ1B;BSCL2;PACS1;FAR1;SHANK3;KMT2D;ANKRD11;PIK3R1;CBL;AGPAT2;ZMPSTE24;PTDSS1;ZNHIT3;NAA10;PTCH1;NDE1;PMM2;LIMK1;AP3D1;ASNS;PSMB8;TBL2;RAB18;RAB3GAP2;MPLKIP;MAN2B1;ALDH18A1;MMACHC;BRWD3
Curvature of spine	124/408	6.65e-06	0.00115655	0	0	1.64319	19.5876	WASHC5;CTNND2;GORAB;XYLT1;PLOD3;UBE3A;ACTB;RPS6KA3;HERC2;GNPTAB;KIF5A;AP1S2;LONP1;PIEZO1;EP300;PMPCA;BANF1;SOX9;SIL1;MAP2K1;MAP2K2;TPM3;RUNX2;DPM2;BIN1;PRKAR1A;KAT6B;FANCD2;MASP1;PPIB;KMT2D;MTMR2;FLII;NPR2;ADAMTS10;PORCN;BRIP1;RRAS;PDCD10;DYM;CREBBP;TGFB2;IQSEC2;AUTS2;TGDS;IDH1;NONO;PTCH1;TRIP4;UPF3B;PYCR1;IFT122;FUZ;ERLIN2;FANCE;PALB2;SMARCA2;SMARCA4;COL1A1;HNRNPK;SON;SYNJ1;UBE2T;TRPV4;NF1;TUBGC…
Motor delay	78/232	6.94e-06	0.00118308	0	0	1.9009	22.5804	TRIO;KDM1A;MEGF10;TACO1;POMT1;UBE3A;BICD2;IGF1R;GHR;RPS6KA3;HERC2;TUBA1A;SUFU;NEFL;RSPRY1;RUBCN;TPM3;ABCC8;VPS13B;PAX6;AP3B1;MYO7A;WDR73;PHKA2;POMGNT1;COX6B1;DNM2;ASPM;SETBP1;BIN1;COL6A1;ITGA7;SCN4A;MICU1;MAPRE2;SHANK3;CHST3;PLEC;ATP6V1A;PRPS1;MTMR2;NFIX;CANT1;RBM8A;ATL1;ITPR1;LIAS;NT5C2;GTF2E2;SLC9A1;CYP27B1;ZFP57;PHKG2;FKTN;DYNC1H1;MBD5;KCNJ11;NAA10;AGK;VDR;NONO;PTCH1;STAT3;GFPT1;TRIP4;ACADSB;C…
Acute mountain sickness	2025-12-10	7.78e-06	0.00130229	0	0	18.6432	219.32	EGLN1;SETD2;EPAS1;HSPA4;BDKRB1;HIF1AN;HIF1A;GABPA;NFE2L2;VEGFA
Intrauterine retardation	90/278	8.16e-06	0.00134156	0	0	1.79795	21.0648	RERE;SETD5;WASHC5;NUP107;CITED2;CTNND2;PLOD3;IGF1R;TCTN3;SIN3A;PHGDH;CEP290;PSPH;TAPT1;TSFM;ABCC8;PDE4D;TINF2;DYRK1A;VPS13B;PEX2;WDR73;ESCO2;TTC7A;BCS1L;SMC1A;ARID1A;BCR;LARS2;EVC;PRKAR1A;DKC1;PEX5;NHP2;ZFPM2;PIGG;OBSL1;ATP6V1A;RTEL1;BLM;CUL7;RPL11;GLIS3;GATA4;HOXD13;PIK3R1;UBR1;HDAC6;ZMPSTE24;DLL3;RECQL4;ORC4;PTDSS1;ZFP57;NSD2;MAPK1;FLNB;NKX2-5;PCNT;RBM10;SLC25A24;SMAD4;XRCC4;KCNJ11;TGDS;CEP152;…
Seizures	309/1174	8.57e-06	0.0013839	0	0	1.35487	15.8072	FAAH;NUP107;HNRNPU;ACTB;DCAF7;GCSH;RPS6KA3;PPP2R1A;AKT3;AP1S2;EARS2;ALG9;ALG2;ALG3;WDR73;ESCO2;BCS1L;LARS2;STX1B;SCO2;KCNQ1;MAP1B;BOLA3;KCNQ2;KCNQ3;GUF1;FAR1;TMEM126B;MMADHC;ABCB1;STXBP1;GATA4;LIAS;RNF213;ANKH;ZNHIT3;PDCD10;HIVEP1;SCN3A;CTSA;SRPK2;NGFR;CREBBP;SURF1;ACE;IQSEC2;HOMER1;TGDS;PMM2;MTHFR;RAB39B;INO80;SMARCA2;ACADSB;SMARCA4;FAM111A;POLA1;CCDC88A;NDUFAF6;NDUFAF5;PPT1;NDUFAF3;PCDHB4;ATM;N…
Infant, Small for Gestational Age	89/275	9.27e-06	0.00146977	0	0	1.79689	20.8242	RERE;SETD5;WASHC5;NUP107;CITED2;CTNND2;PLOD3;IGF1R;TCTN3;SIN3A;PHGDH;CEP290;PSPH;TAPT1;TSFM;ABCC8;PDE4D;TINF2;DYRK1A;VPS13B;PEX2;WDR73;ESCO2;TTC7A;BCS1L;SMC1A;ARID1A;BCR;LARS2;EVC;PRKAR1A;DKC1;PEX5;NHP2;ZFPM2;PIGG;OBSL1;ATP6V1A;RTEL1;BLM;CUL7;RPL11;GLIS3;GATA4;HOXD13;PIK3R1;UBR1;HDAC6;ZMPSTE24;DLL3;RECQL4;ORC4;PTDSS1;ZFP57;NSD2;MAPK1;FLNB;NKX2-5;PCNT;RBM10;SLC25A24;SMAD4;XRCC4;KCNJ11;TGDS;CEP152;…
Failure to gain weight	156/539	1.01e-05	0.0015753	0	0	1.53503	17.6563	NDUFA12;TACO1;MSMO1;UBE3B;ANTXR2;ACTB;ACTG1;PPP1CB;GNPTAB;EP300;PMPCA;BANF1;SOX9;SIL1;EARS2;RARS2;MAP2K1;ALG9;TPM3;VPS33B;TINF2;ALG3;ALG12;BCS1L;HCFC1;COX6B1;CAMKMT;ARMC5;KAT6B;DKC1;RFX5;SBDS;RBCK1;TMEM126B;MMADHC;ATP6V1A;KMT2D;RTEL1;NOTCH1;SLC22A5;SAR1B;NDUFB11;UBA5;AK2;UBR1;PIK3R1;ZMPSTE24;ORC4;CYP27B1;PTDSS1;ZFP57;NDUFV2;RBM10;MPDU1;CREBBP;SURF1;SMAD4;TGDS;VDR;LRBA;PMM2;ASNS;PYCR1;DHCR24;CPLAN…
Delayed speech and language development	74/220	1.16e-05	0.00176223	0	0	1.90139	21.616	SETD5;SETD2;MTFMT;TRIO;MYT1L;IFT172;GORAB;ADK;HNRNPU;UBE3A;VLDLR;CWC27;SOBP;PQBP1;PHF8;IGF1R;PPP1CB;EFTUD2;RPS6KA3;HERC2;SIN3A;EP300;PMPCA;TPRN;ADSL;CSNK2A1;PDE4D;TINF2;DYRK1A;ARID1A;FOXP1;BSCL2;ASPM;PRKAR1A;PACS1;KAT6B;WAC;PIGG;ZMYND11;MAPRE2;SHANK3;SF3B4;ATP6V1A;NFIX;FLII;STXBP1;SATB2;COL11A2;PIK3R1;CBL;PPM1D;PGK1;FKTN;DYNC1H1;CREBBP;MBD5;XRCC4;IQSEC2;AUTS2;USP9X;KIDINS220;PYCR1;DNAJC12;TBX4;LR…
Epileptic encephalopathy	138/468	1.17e-05	0.00176223	0	0	1.57448	17.8802	HNRNPU;UBE3A;CELSR3;GCSH;KAT5;TUBB3;AKT3;SCN9A;TRAPPC12;DENND5A;EARS2;PSPH;RARS2;CHRNB2;MAP2K1;ALG8;MAP2K2;ALG9;COG7;DYRK1A;ALG2;ALG3;CASK;TSC1;ALG12;WDR73;ALG11;BCS1L;HCFC1;BSCL2;STX1B;DPM2;SCO2;BOLA3;SCN8A;KCNQ2;EEF1A2;SMS;KCNQ3;GUF1;TBC1D24;PLAA;KCNQ5;MMADHC;RNASEH2C;RNASEH2B;SLC45A1;STXBP1;UBA5;CACNA1A;LIAS;CACNA1H;PSAP;ST3GAL3;MPDU1;ZBTB18;SURF1;IQSEC2;PMM2;MTHFR;DHCR24;GLUD1;CCDC88A;DIAPH1;…	Neuro
Undergrowth	153/529	1.28e-05	0.0018904	0	0	1.5331	17.2773	NDUFA12;TACO1;MSMO1;UBE3B;ANTXR2;ACTB;ACTG1;PPP1CB;GNPTAB;EP300;BANF1;SOX9;SIL1;EARS2;RARS2;MAP2K1;ALG9;TPM3;VPS33B;TINF2;ALG3;ALG12;BCS1L;HCFC1;COX6B1;CAMKMT;ARMC5;KAT6B;DKC1;RFX5;SBDS;RBCK1;TMEM126B;MMADHC;ATP6V1A;KMT2D;RTEL1;NOTCH1;SLC22A5;SAR1B;NDUFB11;UBA5;AK2;UBR1;PIK3R1;ZMPSTE24;ORC4;CYP27B1;PTDSS1;ZFP57;NDUFV2;RBM10;MPDU1;CREBBP;SURF1;SMAD4;TGDS;VDR;LRBA;PMM2;ASNS;PYCR1;DHCR24;CPLANE1;SMA…
HIV Coinfection	41/103	1.32e-05	0.00189621	0	0	2.47448	27.8079	CDKN1A;HSP90AB1;PSMD13;SRF;SRSF1;HSPB1;PRPF8;PSMB10;CDC42;PSMD6;ARHGDIA;EIF4EBP1;CLIC1;CCT5;CCT3;RANBP1;GADD45A;PTCH1;GTF3A;ARAP3;NUTF2;ILF2;SIRT1;RAB11B;PSMA6;COPS6;SFPQ;PSMA4;PSMC3;PSME3;PSME4;PSME1;PSME2;BAX;HDGF;PPIB;KPNB1;BIRC2;TLR3;SRSF9;EIF3B
Prostatic Neoplasms	396/1554	1.32e-05	0.00189621	0	0	1.3003	14.6078	ZNF292;ITSN1;SLC4A2;ENO1;DCAF6;ELK4;MYC;AKT3;STMN1;DAXX;CSNK2A1;MTAP;BIN1;PARD3;ABCB1;RPN2;PRKDC;BAZ2A;GATA3;PRKCZ;HIF1A;MTDH;EPB41L3;MYO6;HMOX1;SFN;PLEK2;GSTM3;NGFR;WNT10B;CREBBP;ACE;JUND;JUP;CADM1;CHKA;MCAM;STARD10;NFATC3;MTHFR;PBX1;UCK2;PPFIBP2;HNRNPK;FASN;PPT1;CDK12;CDKN1A;SETD2;PIGP;MED15;IKBKB;CHAF1A;HEY1;CSRP1;ANXA7;TEAD1;NUDC;ANXA2;GSTO1;SSR2;PAX6;FOS;ASH1L;EMP3;NIPA2;BAZ1B;SIRT1;TCP1;CKS…
Acquired scoliosis	125/418	1.44e-05	0.00203622	0	0	1.60502	17.8914	WASHC5;CTNND2;GORAB;XYLT1;PLOD3;UBE3A;ACTB;RPS6KA3;HERC2;GNPTAB;KIF5A;AP1S2;LONP1;PIEZO1;EP300;PMPCA;BANF1;SOX9;SIL1;MAP2K1;MAP2K2;TPM3;RUNX2;DPM2;BIN1;PRKAR1A;KAT6B;FANCD2;MASP1;PPIB;KMT2D;MTMR2;FLII;NPR2;ADAMTS10;PORCN;BRIP1;SPAST;RRAS;PDCD10;DYM;CREBBP;TGFB2;IQSEC2;AUTS2;TGDS;IDH1;NONO;PTCH1;TRIP4;UPF3B;PYCR1;FUZ;ERLIN2;FANCE;PALB2;SMARCA2;SMARCA4;COL1A1;HNRNPK;SON;SYNJ1;UBE2T;TRPV4;NF1;TUBGCP…
Pediatric failure to thrive	156/543	1.56e-05	0.00217404	0	0	1.51876	16.8069	NDUFA12;TACO1;MSMO1;UBE3B;ANTXR2;ACTB;ACTG1;PPP1CB;GNPTAB;EP300;BANF1;SOX9;SIL1;EARS2;RARS2;MAP2K1;RBFOX2;ALG9;TPM3;VPS33B;TINF2;ALG3;ALG12;BCS1L;HCFC1;COX6B1;CAMKMT;ARMC5;KAT6B;DKC1;RFX5;SBDS;RBCK1;TMEM126B;MMADHC;ATP6V1A;KMT2D;RTEL1;NOTCH1;SLC22A5;SAR1B;NDUFB11;UBA5;AK2;UBR1;PIK3R1;ZMPSTE24;ORC4;CYP27B1;PTDSS1;ZFP57;NDUFV2;RBM10;MPDU1;CREBBP;SURF1;SMAD4;TGDS;VDR;LRBA;PMM2;ASNS;PYCR1;DHCR24;CPLA…
Thick eyebrow	32/74	1.59e-05	0.00217774	0	0	2.84849	31.4736	RET;SETD5;CUL7;TRIO;NFIX;ANKRD11;AFF4;RPS6KA3;TRPS1;EP300;SLC25A24;SLC35A2;CREBBP;SMAD4;MBD5;AUTS2;VPS13B;FRMD4A;SMC1A;ARID1A;SMARCA4;EXT1;SPECC1L;ATP6V1B2;WAC;MAN2B1;BCOR;OBSL1;SHANK3;FBXL4;CHST3;RPS23
Ventricular Septal Defects	75/226	1.72e-05	0.00230195	0	0	1.86312	20.4344	RERE;NRP1;WASHC5;CITED2;CHD7;XYLT1;HCCS;CWC27;PQBP1;IGF1R;PPP1CB;RPS6KA3;TCTN3;AKT3;LONP1;UFD1;EP300;DGCR8;PHGDH;SOX9;CEP290;TAPT1;HMGN1;KDM6A;MAP2K1;VPS33B;ESCO2;FOXP4;ISL1;LARS2;EVC;KAT6B;SPECC1L;HAND1;MASP1;ZFPM2;TKT;SOS1;SLC29A3;CHST3;KMT2D;CANT1;RBM8A;RPL11;GATA4;HOXD13;UBR1;ADAMTS10;ARVCF;DPH1;NSD2;FLNB;NKX2-5;GPC6;AAR2;PEX16;IGBP1;CREBBP;NAA10;TGDS;NONO;RPL35A;PTPN11;NR2F2;PALB2;ACVR2B;TBX…
Nasal bridge wide	103/333	1.74e-05	0.00230195	0	0	1.68265	18.445	WASHC5;IFT172;CTNND2;ACTB;ACTG1;IGF1R;GRIP1;EP300;NEK2;CSNK2A1;RPS7;VPS33A;ALG3;CASK;ESCO2;MYCN;PRKAR1A;PRPF3;SPECC1L;KMT2D;NDUFB11;FLII;ANKRD11;GATA4;PIK3R1;PRPF8;SPATA7;ANKH;AP4S1;HIVEP2;RBM10;CREBBP;FZD2;XRCC4;IQSEC2;PTCH1;IFT122;SMARCA4;AHI1;TBL2;SON;G6PC3;TUBGCP6;TCF4;DHCR7;CDK13;FBN1;FGFR1;RERE;COX7B;ACY1;AP4E1;HCCS;PQBP1;ADAMTS3;SIN3A;ZNF408;SUFU;SH3PXD2B;UFD1;TAPT1;KDM6A;DIS3L2;IFT140;PDE…
Mitochondrial Diseases	116/384	1.76e-05	0.00230195	0	0	1.62747	17.8191	PANK2;NDUFA13;MTFMT;POP1;NDUFA12;TACO1;LONP1;MTERF1;PMPCA;EARS2;RARS2;MECR;SDHC;BCS1L;SDHB;COX6B1;AFG3L2;LARS2;OXA1L;SOAT1;SCO2;BOLA3;SUCLG2;DNA2;UQCRC2;TMEM126B;NDUFB11;MAPKAP1;COX7A2;NRF1;LIAS;DYM;NDUFV2;ATG5;SURF1;PNPT1;WFS1;PYCR1;HARS2;COQ7;GLUD1;NDUFAF6;NDUFAF5;OGDH;NDUFAF3;CYCS;NDUFAF1;ACO2;FBXL4;CD200;COX20;TRMU;COX7B;COX4I1;COX4I2;HSPB2;HSPB1;HCCS;IER3IP1;ECSIT;MRPL3;MRPL40;CPT2;C1QBP;TIM…
Anteverted nostril	90/283	1.78e-05	0.00230195	0	0	1.75081	19.145	RERE;SETD5;SETD2;IFT172;XYLT1;PLOD3;KIF11;IER3IP1;ACTB;EFTUD2;RPS6KA3;ATIC;GNPTAB;PPP2R1A;SIN3A;ZNF408;LONP1;NEK2;CC2D2A;TAPT1;DIS3L2;MAP2K1;ADSL;MAP2K2;CSNK2A1;IFT140;ABCC8;PDE4D;MARS2;FRMD4A;PEX2;SMC1A;ARID1A;WDR35;POMGNT1;TOPORS;MYCN;SETBP1;PRKAR1A;RP2;PRPF3;PEX6;PEX5;ERF;RP9;ZNF513;OBSL1;KIZ;CUL7;NFIX;CANT1;RBM8A;NXN;FLII;ANKRD11;COL11A2;PPM1D;PRPF8;SPATA7;ZNHIT3;GPC6;RBM10;PEX16;TUB;FZD2;PEX…
Broad flat nasal bridge	102/330	1.96e-05	0.00250042	0	0	1.68074	18.2159	WASHC5;IFT172;CTNND2;ACTB;ACTG1;IGF1R;GRIP1;EP300;NEK2;CSNK2A1;RPS7;VPS33A;ALG3;CASK;ESCO2;MYCN;PRKAR1A;PRPF3;SPECC1L;KMT2D;NDUFB11;FLII;GATA4;PIK3R1;PRPF8;SPATA7;ANKH;AP4S1;HIVEP2;RBM10;CREBBP;FZD2;XRCC4;IQSEC2;PTCH1;IFT122;SMARCA4;AHI1;TBL2;SON;G6PC3;TUBGCP6;TCF4;DHCR7;CDK13;FBN1;FGFR1;RERE;COX7B;ACY1;AP4E1;HCCS;PQBP1;ADAMTS3;SIN3A;ZNF408;SUFU;SH3PXD2B;UFD1;TAPT1;KDM6A;DIS3L2;IFT140;PDE4D;MARS2…
Bulging forehead	41/105	2.27e-05	0.00280492	0	0	2.39685	25.635	SETD2;NFIX;NPR2;PIK3R1;PEPD;ZMPSTE24;PPP1CB;RPS6KA3;PTDSS1;ATIC;CPT2;DPH1;SH3PXD2B;FLNB;TAPT1;ZBTB18;DYNC1H1;ARNT2;FZD2;NAA10;ITGA3;USP9X;KIDINS220;VPS33A;PMM2;STAT3;PYCR1;UPF3B;LRPPRC;FOXP1;FAM111A;MYH3;SETBP1;SMOC1;SPECC1L;ERF;WAC;ALDH18A1;BRWD3;FBN1;CHST3
Prominent forehead	41/105	2.27e-05	0.00280492	0	0	2.39685	25.635	SETD2;NFIX;NPR2;PIK3R1;PEPD;ZMPSTE24;PPP1CB;RPS6KA3;PTDSS1;ATIC;CPT2;DPH1;SH3PXD2B;FLNB;TAPT1;ZBTB18;DYNC1H1;ARNT2;FZD2;NAA10;ITGA3;USP9X;KIDINS220;VPS33A;PMM2;STAT3;PYCR1;UPF3B;LRPPRC;FOXP1;FAM111A;MYH3;SETBP1;SMOC1;SPECC1L;ERF;WAC;ALDH18A1;BRWD3;FBN1;CHST3
Fetal Growth Retardation	95/304	2.31e-05	0.00280492	0	0	1.7069	18.221	RERE;SETD5;WASHC5;CD40;NUP107;CITED2;CTNND2;PLOD3;IGF1R;TCTN3;SIN3A;PHGDH;CEP290;PSPH;TAPT1;TSFM;ABCC8;PDE4D;TINF2;DYRK1A;VPS13B;PEX2;WDR73;ESCO2;TTC7A;BCS1L;SMC1A;ARID1A;MMP9;BCR;LARS2;EVC;PRKAR1A;DKC1;PEX5;NHP2;ZFPM2;PIGG;OBSL1;ATP6V1A;RTEL1;BLM;CUL7;RPL11;GLIS3;GATA4;HOXD13;PIK3R1;UBR1;ATP1A1;HDAC6;ZMPSTE24;DLL3;RECQL4;ORC4;PTDSS1;ZFP57;NSD2;HMOX1;MAPK1;FLNB;NKX2-5;PCNT;RBM10;SLC25A24;SMAD4;XR…
Severe mental retardation (I.Q. 20-34)	74/224	2.33e-05	0.00280492	0	0	1.85021	19.7386	SETD5;CNTNAP2;ACY1;C2CD3;CTNND2;ITSN1;POMT1;CHD7;AP4E1;HNRNPU;UBE3A;UBE3B;SOBP;PQBP1;IGF1R;GMPPB;HERC2;ATIC;TUBA1A;SUFU;TCTN1;DBT;ZIC1;EPC2;CDK5RAP2;CEP135;SLC35C1;DYRK1A;CASK;KNL1;WDR73;ASH1L;SMC1A;POMGNT1;ASPM;ARHGEF9;MED25;SCN8A;EEF1A2;PEX5;FAR1;SHANK3;SHANK2;STXBP1;SATB2;UBA5;NRXN1;ZNHIT3;NSD2;DYM;ZSWIM6;AP4S1;NKX2-5;FKTN;BCAP31;DYNC1H1;MBD5;KCNJ6;PHC1;DMPK;IQSEC2;NDE1;CEP152;SMARCA2;GRIN1;NI…
Cerebellar Hypoplasia	52/144	2.62e-05	0.00311727	0	0	2.11649	22.3279	POMT1;VLDLR;GMPPB;TUBA1A;SMPD4;TUBB3;CHMP1A;SIX3;ZIC1;RXYLT1;PMPCA;PHGDH;SIL1;TAPT1;RARS2;MAP2K2;GPX4;TINF2;CASK;VPS13B;FRMD4A;PAX6;THOC2;WDR73;ARID1A;POMGNT2;POMGNT1;DPM2;DKC1;SLC25A19;ERF;PIGG;ATP6V1A;TSEN34;RTEL1;ITPR1;EXOSC8;RBM10;FKTN;SLC35A2;NDE1;PMM2;ASNS;ZIC4;PTK2;SEPSECS;CENPE;SON;CWF19L1;TUBGCP6;FGFR1;TUBA8
Pectus excavatum	51/141	2.96e-05	0.00347978	0	0	2.12168	22.1215	RET;MEGF10;ACTB;IGF1R;PQBP1;RPS6KA3;PPP2R1A;TCTN3;SH3PXD2B;EP300;PIEZO1;TSPYL2;MAP2K1;MAP2K2;TPM3;SLC2A10;VPS33A;WDR35;KAT6B;SMS;ITGA7;PPIB;SOS1;SOS2;DDR2;CUL7;NFIX;NXN;CBL;RRAS;CBS;FLNB;FKTN;IGBP1;CREBBP;FZD2;NAA10;TGDS;PTCH1;IFT122;UPF3B;PTPN11;COL1A1;HNRNPK;CDAN1;ZDHHC9;SPRTN;RAB3GAP2;ALDH18A1;BCOR;FBN1
Joint hyperflexibility	43/114	3.88e-05	0.00449641	0	0	2.266	23.0162	KMT2D;CUL7;NFIX;CANT1;GORAB;NPR2;XYLT1;HOXD13;PIK3R1;RPS6KA3;ORC4;PTDSS1;RRAS;SIN3A;TRPS1;LONP1;FLNB;ZNF469;PCNT;KDM6A;TGFB2;SLC2A10;PTCH1;CEP152;STAT3;PYCR1;IFT122;UPF3B;VPS13B;PTPN11;ARID1A;WDR35;SMARCA4;COL1A1;EXT1;CENPE;ZDHHC9;KAT6B;ALDH18A1;SOS1;OBSL1;SOS2;FBN1
Frontal bossing	71/216	4.05e-05	0.00463009	0	0	1.83568	18.5682	RERE;WASHC5;MOCS2;SETD2;EDA;KDM1A;ADK;TCIRG1;CWC27;RPS6KA3;ATIC;SUFU;TRPS1;ZIC1;EP300;IKBKG;MAP2K1;MAP2K2;AIP;WDR35;RUNX2;CAMKMT;SPECC1L;PEX5;ERF;OBSL1;MOCS1;DDR2;CHST3;CUL7;NFIX;NXN;FLII;SATB2;NPR2;ANKRD11;PIK3R1;CBL;HDAC6;PTPA;RECQL4;CYP27B1;PTDSS1;NSD2;FLNB;GPC6;CREBBP;MBD5;FZD2;IQSEC2;VDR;NONO;PTCH1;STAT3;CRIPT;PYCR1;UPF3B;RAB39B;IFT122;TBX4;COL1A1;ALDH6A1;SON;SMOC1;SPRTN;TRIP11;MAN2B1;ALDH18…
Long philtrum	64/190	4.15e-05	0.00468696	0	0	1.90333	19.2053	RERE;SETD5;MOCS2;PLOD3;XYLT1;KIF11;ACTB;ACTG1;IGF1R;GNPTAB;SIN3A;TRPS1;MYO18B;UFD1;MAP2K1;ADSL;MAP2K2;ABCC8;EED;SLC2A10;MARS2;CASK;AP3B1;SMC1A;BAZ1B;WDR35;MYH3;KAT6B;SPECC1L;TNNT3;FAR1;OBSL1;MOCS1;SHANK3;CHST3;ATP6V1A;CUL7;NXN;STXBP1;ANKRD11;COL11A2;GLIS3;CBL;ARVCF;GPC6;FZD2;KCNJ11;IRX5;USP9X;PTCH1;LIMK1;SMARCA2;GCK;EXT1;MLXIPL;ALDH6A1;TBL2;CLCF1;CTNNB1;TRIP11;DHCR7;BCOR;FBN1;FGFR1
Protein C antigen measurement	25/55	4.82e-05	0.00531146	0	0	3.11273	30.9424	PIGU;SLC4A1AP;NDRG3;PHF20;MMP24;EPB41L1;TP53INP2;CEP250;SCAND1;AAR2;DLGAP4;RBM39;MYH7B;GCKR;GGT7;NCOA6;GSS;UQCC1;EDEM2;BAZ1B;EIF2S2;TRPC4AP;GPN1;ERCC3;ERGIC3
Protein C measurement	25/55	4.82e-05	0.00531146	0	0	3.11273	30.9424	PIGU;SLC4A1AP;NDRG3;PHF20;MMP24;EPB41L1;TP53INP2;CEP250;SCAND1;AAR2;DLGAP4;RBM39;MYH7B;GCKR;GGT7;NCOA6;GSS;UQCC1;EDEM2;BAZ1B;EIF2S2;TRPC4AP;GPN1;ERCC3;ERGIC3
Mammary Neoplasms	580/2387	5.07e-05	0.00552053	0	0	1.22491	12.1142	CDA;RPL31;RAPH1;HNRNPR;ENO1;PHB2;BACH1;ALKBH8;ELK3;GLS;MYLK;PSMD9;HOXA9;MYC;AKT3;ZC3H12A;STMN1;MYB;AP1S2;RPL35;PIP4K2B;JUNB;VPS39;CHGB;HES6;GABARAPL1;CSNK2A1;DICER1;BCR;MTAP;PRKAR1A;BIN1;AGTR1;ABCB1;RPN2;PRKDC;SHMT1;GATA4;GATA3;PRKCZ;HIF1A;MTDH;EPB41L3;HMOX1;SFN;PPARGC1B;S100A10;JAG2;GSTM3;NGFR;WNT10B;CREBBP;ACE;FZD2;JUND;JUP;CADM1;CHKA;MCAM;STARD10;NR2F1;MTHFR;NR2F2;PRDX6;PBX1;NR2F6;COL1A1;MLLT1…
Tauopathies	47/130	6.04e-05	0.0063889	0	0	2.1191	20.5853	PRKN;GRN;POLDIP2;IRS1;PLAG1;DCTN4;HSPB2;HSPB1;PARK7;PDC;HDAC6;PTPA;MAPK8;GRK2;YWHAQ;IGLON5;NUP62;EFHD2;HMOX1;SDF4;MAPK1;ZC3H14;MARK2;GABPA;SNCA;PRNP;BDNF;HSPA4;DYRK1A;AHSA1;NMNAT2;SIRT1;SOD1;SOAT1;SYNJ1;NPC1;DLG4;MAPT;FKBP4;TARDBP;SQSTM1;OGT;CRK;HSPA1B;FKBP5;NFE2L2;HSPA1A
Hypertrophy of lower jaw	39/102	6.15e-05	0.0063889	0	0	2.31516	22.4494	CUL7;SETD2;NFIX;GORAB;FLII;UBE3A;KIF11;AGPAT2;PQBP1;RECQL4;RPS6KA3;PTDSS1;HERC2;GNPTAB;ANKH;SUFU;POGZ;SH3PXD2B;DYM;SLC25A24;SMAD4;IQSEC2;PTCH1;PDE4D;GFPT1;AIP;UPF3B;PTPN11;FOS;RUNX2;BSCL2;MYH3;PRKAR1A;TNNT3;SMS;MAN2B1;PPARG;FBN1;FGFR1
mandibular excess (physical finding)	39/102	6.15e-05	0.0063889	0	0	2.31516	22.4494	CUL7;SETD2;NFIX;GORAB;FLII;UBE3A;KIF11;AGPAT2;PQBP1;RECQL4;RPS6KA3;PTDSS1;HERC2;GNPTAB;ANKH;SUFU;POGZ;SH3PXD2B;DYM;SLC25A24;SMAD4;IQSEC2;PTCH1;PDE4D;GFPT1;AIP;UPF3B;PTPN11;FOS;RUNX2;BSCL2;MYH3;PRKAR1A;TNNT3;SMS;MAN2B1;PPARG;FBN1;FGFR1
Mandibular hyperplasia	39/102	6.15e-05	0.0063889	0	0	2.31516	22.4494	CUL7;SETD2;NFIX;GORAB;FLII;UBE3A;KIF11;AGPAT2;PQBP1;RECQL4;RPS6KA3;PTDSS1;HERC2;GNPTAB;ANKH;SUFU;POGZ;SH3PXD2B;DYM;SLC25A24;SMAD4;IQSEC2;PTCH1;PDE4D;GFPT1;AIP;UPF3B;PTPN11;FOS;RUNX2;BSCL2;MYH3;PRKAR1A;TNNT3;SMS;MAN2B1;PPARG;FBN1;FGFR1
Primary microcephaly	43/116	6.26e-05	0.00642639	0	0	2.20364	21.3299	BLM;MSMO1;KIF11;IER3IP1;IGF1R;PQBP1;EFTUD2;ORC4;BRIP1;SLX4;PCNT;CDK5RAP2;CREBBP;CEP135;PHC1;XRCC4;CEP152;NDE1;NSMCE2;DYRK1A;CRIPT;CASK;KNL1;WDR73;INO80;FANCE;SMC1A;PALB2;DIAPH1;ASPM;CENPE;CENPF;NIN;MYCN;FANCD2;SLC25A19;PLAA;TUBGCP6;CTNNB1;WDFY3;DNA2;DHCR7;ZNF335
Low-set, posteriorly rotated ears	52/149	7.45e-05	0.00756342	0	0	2.00675	19.0746	RERE;SETD5;CTNND2;CHD7;XYLT1;GRIP1;TRPS1;DZIP1L;CC2D2A;CEP290;MAP2K1;MAP2K2;EED;PEX2;SMC1A;BAZ1B;CAMKMT;MYH3;KAT6B;PEX6;PEX5;ERF;SOS1;UMPS;SOS2;CANT1;RBM8A;NXN;RECQL4;RRAS;NPHP1;NSD2;ZNF423;SLC25A24;PEX16;PEX19;NAA10;TGDS;LIMK1;DHCR24;PTPN11;COL1A1;EXT1;TBL2;SMOC1;NF1;RAB18;RAB3GAP2;DHCR7;BCOR;B9D2;FGFR1
ABLEPHARON-MACROSTOMIA SYNDROME	2019-12-01	8.97e-05	0.0090077	0	0	6.39297	59.5779	EGLN1;SETD2;ACE;EPAS1;HSPA4;BDKRB1;GNB3;HIF1AN;HIF1A;GABPA;VEGFA;NFE2L2
Feeding difficulties in infancy	74/233	9.94e-05	0.00987075	0	0	1.74447	16.0783	RERE;SETD5;TRMU;PANK2;SETD2;CHD7;UBE3A;EFTUD2;RPS6KA3;CPT2;SIN3A;TCTN1;SCN9A;DBT;EP300;CC2D2A;KDM6A;TSFM;MAP2K1;TSPYL1;MAP2K2;EED;BCKDHB;ARMC9;VPS13B;PEX2;BCS1L;SMC1A;ARID1A;MYH3;PCCA;BIN1;SCO2;KAT6B;PEX6;COL6A1;PEX5;NDUFS3;NDUFS1;TMEM126B;SOS1;MOCS1;SOS2;KMT2D;DDC;FLII;COL11A2;RRAS;ZNHIT3;NDUFV2;PEX16;CREBBP;MBD5;PEX19;DMPK;IQSEC2;NUBPL;WFS1;MMAB;PMM2;CPLANE1;PTPN11;SMARCA4;CCDC88A;MLXIPL;AHI1;C…
Increased size of the mandible	39/104	0.000101	0.00989757	0	0	2.24364	20.6484	CUL7;SETD2;NFIX;GORAB;FLII;UBE3A;KIF11;AGPAT2;PQBP1;RECQL4;RPS6KA3;PTDSS1;HERC2;GNPTAB;ANKH;SUFU;POGZ;SH3PXD2B;DYM;SLC25A24;SMAD4;IQSEC2;PTCH1;PDE4D;GFPT1;AIP;UPF3B;PTPN11;FOS;RUNX2;BSCL2;MYH3;PRKAR1A;TNNT3;SMS;MAN2B1;PPARG;FBN1;FGFR1
Physical aggression	40/108	0.000113	0.0110175	0	0	2.19975	19.9849	GABRB3;VCP;SETD2;GRN;TRIO;MYT1L;SATB2;CHD2;GCSH;HERC2;SPAST;SIN3A;AP1S2;DGCR8;PRNP;ADSL;MBD5;TBP;NAA10;NONO;CEP152;AMT;ANK3;KNL1;SMARCA2;DNM1;SYN1;FOXP1;MAPK10;PACS1;EEF1A2;TBC1D24;WAC;TCF4;HNRNPH2;DHCR7;MAPT;BCOR;ZMYND11;SQSTM1
Depressed nasal bridge	85/277	0.000122	0.0117344	0	0	1.66026	14.9612	RERE;SETD5;WASHC5;EDA;CHD7;XYLT1;KIF11;PEPD;RPS6KA3;GRIP1;ADAMTS3;GNPTAB;SIN3A;AKT3;SH3PXD2B;POGZ;LONP1;SOX9;RSPRY1;DIS3L2;HELLS;MAP2K1;MAP2K2;GPX4;PDE4D;MARS2;ALG3;PEX2;SMC1A;ARID1A;WDR35;RUNX2;CAMKMT;SETBP1;PRKAR1A;PEX6;EEF1A2;SPECC1L;PEX5;WAC;ERF;SOS1;DDR2;CHST3;CUL7;NFIX;CANT1;NXN;FLII;NPR2;COL11A2;GLIS3;ETFDH;CACNA1C;CBL;ADAMTS10;ANKH;DPH1;FLNB;GPC6;PEX16;ZBTB18;FZD2;PEX19;IQSEC2;NAA10;USP9X…
Aggressive behavior	41/112	0.000126	0.0120262	0	0	2.15958	19.3848	GABRB3;VCP;SETD2;GRN;TRIO;MYT1L;SATB2;CHD2;GCSH;HERC2;SPAST;SIN3A;AP1S2;DGCR8;FYN;PRNP;ADSL;MBD5;TBP;NAA10;NONO;CEP152;AMT;ANK3;KNL1;SMARCA2;DNM1;SYN1;FOXP1;MAPK10;PACS1;EEF1A2;TBC1D24;WAC;TCF4;HNRNPH2;DHCR7;MAPT;BCOR;ZMYND11;SQSTM1
Amyotrophic Lateral Sclerosis	179/660	0.000132	0.0124197	0	0	1.40145	12.5138	WASHC5;ICE1;TUSC2;CELSR3;ETS2;IGF1R;GRIP1;KHSRP;STMN1;AKT3;KDR;NEK1;CAPN1;SIL1;CHGB;MAP3K5;SRRM2;SLC30A6;UNC13A;BSCL2;TIAM1;MAP1B;SCN8A;S100A6;SQSTM1;PPIA;SCG2;PFN2;VCP;NOTCH1;RBM8A;RRAD;ARHGEF28;ITPR2;NRF1;HIF1A;GLG1;TRPM2;FGGY;SPAST;HNRNPDL;PCBP1;MYO6;BAG1;HMOX1;IGFBP7;TRPM7;HMOX2;PPARGC1B;ST3GAL3;ATG5;PRPH;JAG2;STAT5A;NGFR;PRNP;CREBBP;TGFB2;MGAM;PNO1;BDNF;HSPA4;VDR;TNFRSF10B;CDC7;FBXO32;PRDX6;…	Neuro
Developmental delay (disorder)	63/193	0.000133	0.0124197	0	0	1.81504	16.1959	DOCK3;CHD8;MSMO1;UBE3A;UBE3B;PEPD;DCAF7;IGF1R;HERC2;POGZ;PHGDH;UBL7;NUP214;RARS2;ALG9;ABCC8;MARS2;SLC35C1;DYRK1A;DICER1;ALDH1A3;HAX1;SETBP1;SCO2;KCNQ2;MAPT;SHANK3;MACF1;STXBP1;CHRNA7;NRXN1;DPH1;EMC1;VPS11;SCN3A;SH2B3;ATG5;BCAP31;ZNF462;KCNJ11;NAA10;CDKN2A;USP9X;BDNF;HSPA4;PTCH1;MTHFR;ISG20;CENPE;AHI1;MC1R;STAG2;AGO3;AGO1;COPS2;CWF19L1;NF1;CDK2AP2;CTNNB1;RAB3GAP2;TCF4;TARDBP;FBXL4
Blepharoptosis	100/337	0.000136	0.0124927	0	0	1.58353	14.0967	NDUFA12;TACO1;UBE3B;ACTB;ACTG1;TUBB3;KIF5A;LONP1;EP300;EARS2;MAP2K1;MAP2K2;CSNK2A1;TPM3;ACSL3;WDR73;BCS1L;COX6B1;AFG3L2;BIN1;KAT6B;SPECC1L;ERF;DNA2;TMEM126B;MASP1;KMT2D;ANKRD11;RRAS;NDUFV2;ZNF423;CREBBP;SURF1;SMAD4;AUTS2;BDNF;WFS1;GFPT1;PHOX2A;AHI1;HNRNPK;NDUFAF6;NDUFAF5;NF1;NDUFAF3;NDUFAF1;DHCR7;CDK13;FBN1;FGFR1;COX20;SETD5;CHD7;DBH;PEPD;IER3IP1;MYO18B;UFD1;CC2D2A;CEP290;RSPRY1;POLG;KDM6A;ABCC8;…
Huntington Disease	171/627	0.000137	0.0124927	0	0	1.41174	12.5601	SH3GL3;WASHC5;FAAH;UBE3A;ELK3;NUB1;DPYSL2;CHEK2;KHSRP;ARFIP2;MAP3K5;SKP1;SRRM2;KCNH4;MAP2K2;FBXW7;TSC1;PGD;FOXP1;ERN1;MSH2;MSH3;PSME3;EEF1A2;PPIG;SRSF6;SQSTM1;MT1E;ZNF395;ABCB1;ITPR1;SUPT4H1;CACNA1A;DTX1;GATA4;ITPR3;NRF1;FOXO3;MTDH;SLC9A1;RRAS;PCBP4;BAG1;RRS1;HMOX1;DRD2;IP6K2;PACSIN1;JAG2;PRNP;CREBBP;F8A1;ACE;HACE1;F8A2;F8A3;PNO1;BDNF;HSPA4;VDR;MTHFR;LNPEP;NFKB1;MC1R;DLG3;DLG4;PPT1;ATM;CALM3;MNAT…	Neuro
High forehead	47/134	0.000141	0.0127053	0	0	2.02116	17.9276	WASHC5;SETD2;TRIO;NFIX;RBM8A;ANKRD11;SATB2;ETFDH;GATA4;ACTB;GHR;GNPTAB;RRAS;CPT2;SIN3A;AKT3;SH3PXD2B;NSD2;SOX9;DIS3L2;IGBP1;PEX16;MAP2K1;MAP2K2;PEX19;XRCC4;LIMK1;CRIPT;UPF3B;PEX2;PTPN11;BAZ1B;THOC6;ALDH6A1;TBL2;SETBP1;ZDHHC9;KAT6B;TRPV4;PEX6;PEX5;ERF;SOS1;SOS2;MMACHC;FBN1;FGFR1
Concave bridge of nose	84/275	0.000158	0.014008	0	0	1.64903	14.4332	RERE;SETD5;WASHC5;EDA;CHD7;XYLT1;KIF11;PEPD;RPS6KA3;GRIP1;ADAMTS3;GNPTAB;SIN3A;AKT3;SH3PXD2B;POGZ;LONP1;SOX9;RSPRY1;DIS3L2;HELLS;MAP2K1;MAP2K2;GPX4;PDE4D;MARS2;ALG3;PEX2;SMC1A;ARID1A;WDR35;RUNX2;CAMKMT;SETBP1;PRKAR1A;PEX6;EEF1A2;SPECC1L;PEX5;WAC;ERF;SOS1;DDR2;CHST3;CUL7;NFIX;CANT1;NXN;FLII;NPR2;COL11A2;GLIS3;ETFDH;CACNA1C;CBL;ADAMTS10;ANKH;DPH1;FLNB;GPC6;PEX16;ZBTB18;FZD2;PEX19;IQSEC2;NAA10;USP9X…
Depressed nasal root/bridge	84/275	0.000158	0.014008	0	0	1.64903	14.4332	RERE;SETD5;WASHC5;EDA;CHD7;XYLT1;KIF11;PEPD;RPS6KA3;GRIP1;ADAMTS3;GNPTAB;SIN3A;AKT3;SH3PXD2B;POGZ;LONP1;SOX9;RSPRY1;DIS3L2;HELLS;MAP2K1;MAP2K2;GPX4;PDE4D;MARS2;ALG3;PEX2;SMC1A;ARID1A;WDR35;RUNX2;CAMKMT;SETBP1;PRKAR1A;PEX6;EEF1A2;SPECC1L;PEX5;WAC;ERF;SOS1;DDR2;CHST3;CUL7;NFIX;CANT1;NXN;FLII;NPR2;COL11A2;GLIS3;ETFDH;CACNA1C;CBL;ADAMTS10;ANKH;DPH1;FLNB;GPC6;PEX16;ZBTB18;FZD2;PEX19;IQSEC2;NAA10;USP9X…
Leigh Disease	37/99	0.000162	0.0142548	0	0	2.23094	19.4657	TRMU;MTFMT;ECHS1;NDUFA12;TACO1;MRPS34;PDHB;LIAS;COX5A;PTGS1;GHR;PDSS2;NDUFV2;POLG;COX8A;FARP2;TSFM;SURF1;PNPT1;KIDINS220;TXNRD1;NDUFA2;PTPN11;BCS1L;PGD;SOD2;SDHB;LRPPRC;NDUFAF6;SCO2;NDUFAF5;NF1;OGDH;NDUFS3;NDUFAF3;NDUFS1;TKT
Impaired cognition	181/671	0.000165	0.0143743	0	0	1.39094	12.1114	MTFMT;NUP107;IRS1;CTNND2;WWC1;PARK7;ENO2;CLU;ELK3;EFTUD2;RPS6KA3;KDR;EP300;AGFG1;SRRM2;ALG9;FBXW8;DYRK1A;ALG2;SDHC;TSC1;ALG12;WDR73;THOC2;ANK3;MAPK8IP2;SDHB;FOXP1;SOAT1;BIN1;PRKAR1A;SCN8A;KCNQ2;EEF1A2;AGTR1;ERF;SMS;SBDS;SUCLG2;ASTN2;TPH2;RTN3;VCP;ABCB1;ANP32A;PRKDC;ANKRD11;CHRNA7;ITPR1;CACNA1A;CACNA1C;HIF1A;PLD2;PORCN;SPAST;RNF216;HRH3;NPHP1;HMOX1;DRD2;SPTBN1;MARK2;MPDU1;SRPK2;PRNP;CREBBP;ACE;XRC…
Astigmatism	22/49	0.000169	0.0144014	0	0	3.04198	26.4258	TUB;SETD5;PDGFRA;MBD5;PCYT1A;NFIX;USP9X;KIDINS220;ANKRD11;AP3D1;CACNA1F;VAX2;ARCN1;EMC1;CHMP1A;POGZ;WAC;TCF4;TEAD1;CC2D2A;SLC25A24;CEP78
Muscle hypotonia	130/460	0.000169	0.0144014	0	0	1.48032	12.8586	WASHC5;CTNND2;GORAB;HNRNPU;UBE3A;ANTXR2;RPS6KA3;CFL2;SCN9A;AP1S2;LONP1;EP300;RXYLT1;PMPCA;SIL1;MAP2K1;MAP2K2;ALG9;COG7;TPM3;COG5;ARMC9;ALG3;ALG12;WDR73;CAMKMT;MSH2;KAT6B;SCN8A;KCNQ2;EEF1A2;ERF;KCNQ3;KMT2D;FLII;STXBP1;MTTP;ITPR1;SPATA7;RNF216;RRAS;PSAP;NPHP1;NKX2-5;ZNF423;MPDU1;CREBBP;HACE1;DMPK;IQSEC2;PTCH1;GFPT1;UPF3B;PYCR1;CPLANE1;COQ7;SMARCA4;MLXIPL;AHI1;ALDH6A1;TBL2;LHX3;TRPV4;MAGED2;TCF4;DHC…
Aggressive reaction	40/110	0.000179	0.0151257	0	0	2.13663	18.4347	GABRB3;VCP;SETD2;GRN;TRIO;MYT1L;SATB2;CHD2;GCSH;HERC2;SPAST;SIN3A;AP1S2;DGCR8;PRNP;ADSL;MBD5;TBP;NAA10;NONO;CEP152;AMT;ANK3;KNL1;SMARCA2;DNM1;SYN1;FOXP1;MAPK10;PACS1;EEF1A2;TBC1D24;WAC;TCF4;HNRNPH2;DHCR7;MAPT;BCOR;ZMYND11;SQSTM1
Anoxia	87/288	0.000186	0.0155362	0	0	1.62308	13.9453	ERO1A;ITGB3;ADK;BHLHE41;TNFAIP3;PARK7;ACTB;RBM3;RPS14;PPP1CC;SPTLC1;SUMO1;MYC;KDR;SOX9;CAPN1;NOS1;SCN5A;CPA2;MAP2K1;MAP2K2;CSNK2A1;ARNT;FOS;SMC1A;MMP9;RUNX2;PGF;TGFBR1;FOXP1;SOAT1;ASPH;BIRC5;TKT;GAPDH;ENG;PFKFB4;HDAC2;KDM3A;NOTCH1;PRKAA2;EPAS1;HDAC1;IREB2;STC1;HIF1A;GLG1;CYGB;HSP90B1;PRDX1;PPP1R8;UCP2;HMOX1;MAPK1;KCNN2;IGFBP7;P4HTM;PCK2;TXNDC5;EGLN1;EGLN3;TGFB2;KDM4C;HSPA5;NAA10;BDNF;BNIP3;STAT3;…
Posteriorly rotated ear	41/114	0.000197	0.0163427	0	0	2.10014	17.9185	RERE;RET;SF3B4;KMT2D;FHL1;CBL;PPM1D;TMEM165;PPP1CB;ORC4;CPT2;TCTN3;POGZ;GPC6;RBM10;TAPT1;KDM6A;DIS3L2;ALG9;GPX4;BDNF;USP9X;PYCR1;FRMD4A;CPLANE1;AP3B1;PTPN11;ESCO2;MYCN;KAT6B;SMOC1;SPECC1L;NF1;WAC;RAB3GAP2;DHCR7;BCOR;CDK13;MAPRE2;FBN1;FGFR1
Bowed and upward slanting eyebrows	28/69	0.000201	0.0163446	0	0	2.55096	21.7182	SETD5;KMT2D;KDM1A;ACTB;ACTG1;RPS6KA3;SIN3A;NSD2;EP300;MAPK1;KDM6A;CREBBP;MBD5;CSNK2A1;AUTS2;TGDS;SMC1A;SMARCA2;LRPPRC;BCR;ASPM;AHI1;PACS1;SPECC1L;FAR1;MASP1;CHST3;RPS23
Highly arched eyebrow	28/69	0.000201	0.0163446	0	0	2.55096	21.7182	SETD5;KMT2D;KDM1A;ACTB;ACTG1;RPS6KA3;SIN3A;NSD2;EP300;MAPK1;KDM6A;CREBBP;MBD5;CSNK2A1;AUTS2;TGDS;SMC1A;SMARCA2;LRPPRC;BCR;ASPM;AHI1;PACS1;SPECC1L;FAR1;MASP1;CHST3;RPS23
Triple Negative Breast Neoplasms	171/632	0.00021	0.0169733	0	0	1.39597	11.8197	FOXA1;KDM1A;CLU;IGF1R;RPS6KA3;DEPTOR;UBASH3B;MYC;CHEK2;MYB;AKT3;CHEK1;KDR;NEK2;CAPN1;SRRM2;MED1;PDGFRA;MAP2K1;IMP3;MAGI3;TSC1;PIMREG;ISL1;DOK1;ADAM17;SOAT1;FANCD2;ROR1;PADI4;SQSTM1;ABCB1;NOTCH1;EPHA10;EPAS1;ARHGEF28;MTTP;STC1;GATA3;BRCC3;FOXO3;HIF1A;MTDH;SLC9A1;SOCS3;GRK3;IRAK1;TP53BP1;MCL1;CD276;WNT10B;CDK19;XRCC4;HSPA5;SMURF2;PNO1;BDNF;HSPA4;MCAM;GFPT1;SIAH1;HMGA1;MTHFR;TNFRSF10B;CDC7;PALB2;NFK…
Central neuroblastoma	408/1655	0.000217	0.0173574	0	0	1.24038	10.4636	CDA;ITSN1;RRP1;ENO1;ENO2;BACH2;SMC2;PCMT1;PSMD4;DPYSL2;MYC;ZC3H12A;NAMPT;STMN1;MYB;JUNB;CHGB;NUP214;WSB1;DICER1;ISL1;GTPBP4;BCR;MTAP;BIN1;MAP1B;PADI4;ABCB1;PRKDC;ABCB4;MAPKAP1;GATA4;GATA3;IQGAP1;HIF1A;OAZ2;MTDH;PRDX5;HMOX1;HOXC9;ATG5;NGFR;CREBBP;HACE1;JUND;CADM1;CHKA;PNO1;PBX1;AGO1;PPT1;REL;PAM;RET;CDKN1A;SMG1;SETD2;SHF;CHAF1A;PEA15;NEFL;NEFH;DLGAP5;ANXA2;ANXA5;NUTF2;FOS;ASH1L;EMP3;SIRT1;BACE1;PP…
Severe psychomotor retardation	27/66	0.000221	0.0175162	0	0	2.58571	21.7634	RNASEH2C;CTNND2;STXBP1;LIAS;RPS6KA3;GNPTAB;VPS11;DYM;PMPCA;PEX16;ADSL;KCNJ6;PEX19;DYRK1A;CASK;PEX2;ARID1A;POMGNT1;SEPSECS;NIN;SCO2;SLC25A19;PEX6;PEX5;RAB3GAP2;ACO2;ZNF335
Acquired cubitus valgus	13/23	0.000223	0.0175162	0	0	4.84822	40.7693	MAP2K1;POP1;VPS13B;PTPN11;PEX2;CBL;FGF9;CLCF1;PEX5;NF1;SOS1;SIL1;CHST3
Nystagmus	139/500	0.000228	0.0177826	0	0	1.44715	12.1348	NDUFA12;IFT172;UBE3A;UBE3B;TUBB3;KIF5A;NEK2;PMPCA;SIL1;MAP2K1;MECR;MAP2K2;TINF2;ARMC9;ALG2;CASK;WDR73;BCS1L;FOXP1;PRPF3;TMEM126B;SQSTM1;MMADHC;RNASEH2C;NDUFB11;UBA5;ITPR1;CACNA1A;ABHD5;CACNA1F;PRPF8;PHF21A;SPATA7;PRDX5;BLOC1S6;PORCN;SPAST;RNF216;NPHP1;ZNF423;NDUFV2;CEP78;MPDU1;SURF1;XRCC4;BDNF;WFS1;PMM2;NR2F1;HPS3;IFT122;DNAJC12;DHCR24;CPLANE1;BBIP1;EEF2;SMARCA4;AHI1;MC1R;NDUFAF6;NDUFAF5;GNAS;TUB…
Congenital anomaly of face	44/126	0.000252	0.019288	0	0	2.00672	16.6265	COX7B;C2CD3;NDUFB11;CHRNA7;ANKRD11;SATB2;ETFDH;HCCS;PEPD;IGF1R;GHR;ZIC2;AP1S2;HIVEP2;KDM6A;RSPRY1;DIS3L2;NUP214;BCAP31;ADSL;KLF13;XRCC4;AUTS2;SSR4;CASK;VPS13B;PTPN11;ACSL3;THOC6;EXT1;ALDH6A1;G6PC3;ASPH;TRPV4;PEX5;ERF;WAC;PPARG;ALDH18A1;MAPT;ZMYND11;FBXL4;CRK;FGFR1
Class III malocclusion	39/108	0.000253	0.019288	0	0	2.11304	17.5003	CUL7;SETD2;NFIX;GORAB;FLII;UBE3A;KIF11;AGPAT2;PQBP1;RECQL4;RPS6KA3;PTDSS1;HERC2;GNPTAB;ANKH;SUFU;POGZ;SH3PXD2B;DYM;SLC25A24;SMAD4;IQSEC2;PTCH1;PDE4D;GFPT1;AIP;UPF3B;PTPN11;FOS;RUNX2;BSCL2;MYH3;PRKAR1A;TNNT3;SMS;MAN2B1;PPARG;FBN1;FGFR1
Prominent ear	31/80	0.000254	0.019288	0	0	2.36365	19.5676	KMT2D;BLM;CUL7;ANKRD11;KIF11;PQBP1;RPS6KA3;DCAF17;TRPS1;SH3PXD2B;KDM6A;MBD5;LIMK1;PYCR1;FRMD4A;PTPN11;ACSL3;BAZ1B;EXT1;MYH3;TBL2;ZDHHC9;CLCF1;COL6A1;TNNT3;TUBGCP6;ALDH18A1;OBSL1;SHANK3;FBXL4;FGFR1
Neuroblastoma	417/1698	0.000258	0.0194067	0	0	1.2341	10.1987	CDA;ITSN1;RRP1;ENO1;ENO2;BACH2;SMC2;PSMD4;DPYSL2;MYC;ZC3H12A;NAMPT;STMN1;MYB;JUNB;CHGB;WSB1;DICER1;ISL1;BCR;MTAP;BIN1;MAP1B;PADI4;ABCB1;PRKDC;ABCB4;MAPKAP1;GATA4;GATA3;IQGAP1;PRKCZ;HIF1A;OAZ2;MTDH;PRDX5;HMOX1;HOXC9;ATG5;NGFR;CREBBP;HACE1;JUND;CADM1;CHKA;PNO1;PBX1;AGO1;PPT1;REL;PAM;RET;CDKN1A;SMG1;SETD2;SHF;CHAF1A;PEA15;NEFL;NEFH;DLGAP5;ANXA2;ANXA5;FOS;ASH1L;EMP3;SIRT1;BACE1;PPARG;GART;GRN;NFIX;CO…
Retrognathia	42/119	0.000265	0.0198294	0	0	2.03957	16.7943	RET;SF3B4;COX7B;NFIX;NDUFB11;ANKRD11;FHL1;HCCS;UBE3B;ACTB;ACTG1;ORC4;DSTYK;ZNHIT3;TCTN3;EP300;DGCR8;PCNT;DIS3L2;IGBP1;ARNT2;CREBBP;TGFB2;MBD5;CEP135;ALG9;FZD2;ABCC8;EED;CEP152;AP3D1;DHCR24;FOXP1;ARCN1;CCDC88A;ASPH;KAT6B;KLHL7;SMOC1;ERF;ITGA8;FBN1
Late tooth eruption	32/84	0.000293	0.0216967	0	0	2.29924	18.7066	SETD5;CUL7;EDA;CHD7;TCIRG1;PIK3R1;UBR1;ZMPSTE24;GHR;RECQL4;CYP27B1;PORCN;ADAMTS3;TRPS1;SH3PXD2B;LONP1;IKBKG;VDR;PDE4D;PTCH1;STAT3;SLC39A13;SMC1A;RUNX2;EVC;PRKAR1A;KAT6B;GNAS;BCOR;OBSL1;SLC29A3;CHST3
Cytopenia	65/206	0.000311	0.0228585	0	0	1.72618	13.9401	GPI;RPL31;ITGB3;COX4I2;CBLB;ENO1;HK1;RPS14;PIEZO1;KDM6A;PDGFRA;PIAS3;RPS7;FBXW7;GLRX5;TINF2;LIX1L;ACSL6;SMC1A;MASTL;NT5C3A;HAX1;SETBP1;DKC1;FANCD2;IRF1;SBDS;NHP2;MYH9;BCORL1;RTEL1;NOTCH1;RBM8A;RPL11;CBL;BRIP1;SLX4;SRP72;SH3BP1;SEC23B;RPL19;ANKRD34A;NPM1;CDKN2A;GSS;IDH1;RPL35A;PTPN11;FANCE;ARHGAP26;PALB2;RPS26;SLC25A38;STAG2;CDAN1;G6PC3;UBE2T;TSR2;GNAS;NF1;CYCS;VPS45;BCOR;PFKM;MYD88
Smooth philtrum	26/64	0.000327	0.0237381	0	0	2.55503	20.5019	ATP6V1A;SATB2;ANKRD11;HNRNPU;UBE3B;PTPRF;IGF1R;ORC4;SIN3A;TRPS1;MAPK1;DIS3L2;ZBTB18;ADSL;ALG9;IRX5;USP9X;AP3D1;AP3B1;SMC1A;SMARCA2;BCR;PACS1;SPECC1L;MMACHC;FBN1
Alzheimer's Disease	480/1982	0.000328	0.0237381	0	0	1.21305	9.73084	CDA;ZNF292;ITSN1;ENO1;ENO2;PHB2;BACH1;ELK3;PSMD9;RNF112;HTR6;UBASH3B;DPYSL2;MYC;DPYSL3;STMN1;JUNB;CHGB;NUP214;DAXX;CSNK2A1;UNC5C;GTPBP4;BCAN;RBP4;MTHFD1;DDX39B;PRKAR1A;BIN1;MAP1B;AGTR1;TYRO3;PADI4;ASTN2;ANKK1;TPH2;ABCB1;PLA2G3;HIF1A;PRDX1;MYO6;HMOX1;HMOX2;GSTM3;NGFR;CDK18;CREBBP;ACE;JUND;HOMER1;PNO1;NCAPH2;PMM2;EDEM2;MTHFR;TRIP4;PRRC2C;LNPEP;PRDX6;FASN;PPT1;OGDH;CHRFAM7A;RET;GPI;CDKN1A;PHF1;SNX12…	Neuro
Atrial Septal Defects	54/165	0.000359	0.0257798	0	0	1.82034	14.4377	WASHC5;NRP1;BMPR2;CITED2;CHD7;HCCS;PQBP1;EFTUD2;ATIC;LONP1;EP300;UFD1;PHGDH;CEP290;KDM6A;MAP2K1;MAP2K2;KLF13;GPX4;ABCC8;VPS33B;ESCO2;EVC;SETBP1;KAT6B;SPECC1L;MASP1;MYH6;KMT2D;NFIX;RBM8A;GATA4;UBR1;ZMPSTE24;ARVCF;NSD2;FLNB;NKX2-5;GPC6;FKTN;CREBBP;PEX19;DMPK;NAA10;USP9X;MTHFR;UPF3B;PTPN11;G6PC3;ZDHHC9;DHCR7;BCOR;CDK13;FGFR1
Protruding ear	30/78	0.000369	0.0262496	0	0	2.33465	18.4562	KMT2D;BLM;CUL7;ANKRD11;KIF11;PQBP1;RPS6KA3;DCAF17;TRPS1;SH3PXD2B;KDM6A;MBD5;LIMK1;PYCR1;FRMD4A;PTPN11;BAZ1B;EXT1;MYH3;TBL2;ZDHHC9;CLCF1;COL6A1;TNNT3;TUBGCP6;ALDH18A1;OBSL1;SHANK3;FBXL4;FGFR1
Congenital anemia	65/208	0.000418	0.0295157	0	0	1.70182	13.2405	GPI;RPL31;ITGB3;COX4I2;CBLB;ENO1;HK1;RPS14;PIEZO1;KDM6A;PDGFRA;PIAS3;RPS7;FBXW7;GLRX5;TINF2;LIX1L;ACSL6;SMC1A;MASTL;NT5C3A;HAX1;SETBP1;DKC1;FANCD2;IRF1;SBDS;NHP2;MYH9;BCORL1;RTEL1;NOTCH1;RBM8A;RPL11;CBL;BRIP1;SLX4;SRP72;SH3BP1;SEC23B;RPL19;ANKRD34A;NPM1;CDKN2A;GSS;IDH1;RPL35A;PTPN11;FANCE;ARHGAP26;PALB2;RPS26;SLC25A38;STAG2;CDAN1;G6PC3;UBE2T;TSR2;GNAS;NF1;CYCS;VPS45;BCOR;PFKM;MYD88
Thin upper lip vermilion	43/125	0.000426	0.0298192	0	0	1.96065	15.219	SETD5;GLIS3;UBE3B;CACNA1C;KIF11;PPM1D;ACTB;ACTG1;IGF1R;PQBP1;HERC2;ATIC;TRPS1;MYO18B;MAPK1;CDK5RAP2;ZBTB18;SMAD4;ADSL;MBD5;CEP135;PHC1;CSNK2A1;NAA10;CEP152;PMM2;AP3B1;KNL1;SMC1A;BCR;EXT1;DPM2;ASPM;SON;SETBP1;NFIA;PACS1;SPECC1L;WAC;CTNNB1;FAR1;CDK13;FBN1
Flat occiput	18/39	0.000429	0.029864	0	0	3.19819	24.7955	PEX16;ADSL;PEX19;VDR;PTCH1;UBE3A;PEX2;KIF11;UBE3B;WDR73;COL1A1;CYP27B1;PEX6;SH3PXD2B;PEX5;ERF;MAN2B1;RPS23
Short metatarsal	16/33	0.000448	0.0308973	0	0	3.51096	27.0741	CANT1;NPR2;PDE4D;VPS13B;HOXD13;SMARCA2;RAB33B;PORCN;PRKAR1A;TRPS1;GNAS;DYM;FLNB;TCF4;SIL1;FGFR1
Glioblastoma Multiforme	221/854	0.000455	0.0310198	0	0	1.31533	10.1209	CMAS;MYT1L;EMC10;MKI67;ACTB;GLS;ELK4;PSMD9;RPS6KA3;HOXA9;TRIM28;MYC;CHEK2;AKT3;KDR;JUNB;EPHB4;SRRM2;IMP3;HCFC1;ADGRB1;TYRO3;PRKD2;PI4K2A;RTEL1;BEX2;ABCB1;BEX1;INTU;EPAS1;RRAD;PRKDC;ABCB4;MTTP;GATA4;PIK3R1;HIF1A;PRKCZ;MTDH;SEC14L2;CYP27B1;TSPAN7;TP53BP1;JAG2;SRPK2;NGFR;CREBBP;JUND;PNO1;GADD45A;MTHFR;HARS2;PTK2;SMARCA4;STAG2;AGO2;CALM3;ATM;CALM2;SUGP1;TOP2A;NRP1;PTPRU;CD40;NRP2;CDKN1A;SMG1;SETD2;BM…
Congenital Myotonic Dystrophy	2025-09-07	0.000456	0.0310198	0	0	13.041	100.314	MTMR1;MBNL1;DMPK;BIN1;SIX5;CNBP;NKX2-5
Cerebellar atrophy	60/190	0.000505	0.0340917	0	0	1.72737	13.1112	CNTNAP1;ACY1;GPAA1;AP4E1;VLDLR;SYNE1;ZIC1;SERAC1;SIL1;POLG;RARS2;ADSL;TBP;TRPC3;COG5;MARS2;ALG3;PEX2;WDR73;BCS1L;AFG3L2;MYH3;SCN8A;NDUFS3;NDUFS1;TMEM126B;MAPT;GRN;UBA5;ITPR1;CACNA1A;RNF216;ZNHIT3;EMC1;VPS11;KCNN3;NDUFV2;GCN1;BCAP31;PRNP;NUBPL;PMM2;VWA3B;EEF2;TUBB4A;REEP1;SEPSECS;CCDC88A;ERCC3;PPP2R2B;NDUFAF5;NDUFAF3;ATM;MAN2B1;ACO2;NDUFAF1;PNPLA6;SCN2A;ZNF335;FGF12
Underdeveloped nasal alae	27/69	0.000517	0.0346232	0	0	2.40056	18.1659	EDA;STXBP1;ANKRD11;PIK3R1;UBR1;CWC27;PHF21A;RECQL4;GRIP1;ORC4;SIN3A;TRPS1;MYO18B;DGCR8;MAPK1;FLNB;PCNT;KCNJ6;ALG9;NAA10;ESCO2;BCR;MYH3;HNRNPK;ATP6V1B2;HNRNPH2;PLEC
Neurodegenerative Disorders	195/745	0.000525	0.0349078	0	0	1.33441	10.0772	PANK2;PANK1;KAT5;DPYSL2;STMN1;PSMD1;JUNB;SRRM2;GABARAPL1;UNC13A;AFG3L2;PADI4;BLZF1;MTMR2;ABCB1;ANP32A;STC1;HIF1A;MTDH;TRPM2;SPAST;HMOX1;TRPM7;S100A10;GSTM4;NGFR;CREBBP;SURF1;ACE;JUND;PNO1;MTHFR;RAB39B;MSRA;OGDH;PPT1;ATM;CALM3;CALM2;CD200;ITM2B;SUGP1;CD40;SLC44A1;HEXB;PQBP1;SPTLC1;RACK1;SDF4;NEFH;TEAD1;GABPA;TMED9;PARP1;GSTO1;GAA;FOS;MANEAL;SIRT1;BACE1;PICK1;PPARG;MAPT;DBN1;OPRD1;PRKN;GRN;ATL1;DLS…	Neuro
Congenital pectus carinatum	29/76	0.000534	0.0352688	0	0	2.30445	17.3621	ACTB;RPS6KA3;RRAS;CBS;TRPS1;DYM;FLNB;GUSB;SIL1;SLC2A10;TGDS;VPS33A;MARS2;UPF3B;PTPN11;RAB33B;COL1A1;EVC;G6PC3;ZDHHC9;KAT6B;TRPV4;SMS;RAB3GAP2;MAN2B1;PPIB;SOS1;SOS2;FBN1
Agenesis of corpus callosum	92/317	0.000557	0.0365124	0	0	1.53277	11.4839	TOP2A;RERE;POMT1;HNRNPU;HCCS;PIK3CB;ACTB;IGF1R;GCSH;TUBA1A;CPT2;TUBB3;SIN3A;MYB;AKT3;SIX3;ZIC1;LONP1;EP300;RXYLT1;PHGDH;ITGAV;JUNB;ENOPH1;CDK5RAP2;BORCS5;KDM6A;DIS3L2;CEP135;KREMEN1;AMT;DICER1;KNL1;FOS;POMGNT2;MMP9;POMGNT1;ETV6;ASPM;VCAN;SOAT1;ARMC5;PRKAR1A;KAT6B;SLC25A19;SPECC1L;PPARG;ENG;BECN1;NFIX;NOTCH1;NDUFB11;DCUN1D1;TYMS;SBSN;PPM1D;RECQL4;PTDSS1;PORCN;MAPK8;HRH3;EIF4EBP1;SFN;ZSWIM6;FKTN;ZB…
Hyperreflexia	88/301	0.000562	0.0365498	0	0	1.54842	11.5884	WASHC5;NDUFA12;HEXB;AP4E1;UBE3A;VLDLR;PQBP1;LMNB1;GCSH;DSTYK;CHMP1A;KIF5A;KIF1C;EP300;PMPCA;CC2D2A;CDK5RAP2;CHRNB2;RARS2;RUBCN;CEP135;ABCC8;GLRX5;MARS2;ALG2;AMT;ALG3;CASK;PEX2;KNL1;WDR73;BCS1L;BAZ1B;BSCL2;ASPM;PEX6;PEX5;NDUFS3;NDUFS1;TMEM126B;SQSTM1;FTL;PRKN;RNASEH2C;DDC;ATL1;CACNA1A;NT5C2;SPAST;ZNHIT3;PSAP;AP4S1;NDUFV2;CCT5;JAM3;PEX16;PRNP;CREBBP;SURF1;KCNJ6;PHC1;PEX19;KIDINS220;NUBPL;NDE1;GLYCT…
Pulmonary Stenosis	26/66	0.000577	0.0372647	0	0	2.42697	18.099	WASHC5;NOTCH1;NRXN1;CHD7;GATA4;LTBP2;ADAMTS10;PPP1CB;ZNF526;IGFBP7;FKTN;MAP2K1;MAP2K2;LIMK1;STAT3;PTPN11;BAZ1B;MLXIPL;TBL2;G6PC3;NF1;BCOR;SOS1;SOS2;CHST3;FBN1
Glioblastoma	467/1937	0.00059	0.0376639	0	0	1.20443	8.95577	TRIO;ITSN1;EMC10;ENO1;ENO2;GLS;ELK4;PSMD9;HOXA9;DPYSL5;MYC;AKT3;NAMPT;MYB;CREB3L2;JUNB;DAXX;CSNK2A1;FNDC3B;BCR;BCAN;MTAP;PRKAR1A;PARD3;PRKD2;PI4K2A;ABCB1;PRKDC;MAPKAP1;GATA3;PRKCZ;HIF1A;MTDH;PRDX1;VPS11;VTI1A;HMOX1;PLCG1;HMOX2;S100A10;JAG2;BTF3;CREBBP;ACE;JUND;PNO1;MTHFR;CPEB1;AGO2;TRIP6;PPT1;HYOU1;PAM;ADA;ARF4;CDKN1A;SETD2;PHF20;CLTC;IKBKB;TRIM8;CHAF1A;MMP24;HEY1;PEA15;TCTN1;PBK;RACK1;NEFL;ANXA7…
Radial deviation of finger	19/43	0.000592	0.0376639	0	0	2.95402	21.9561	SF3B4;SMAD4;MAP2K1;KCNJ11;NAA10;ABCC8;ANKRD11;IFT122;PTPN11;CPLANE1;PIK3R1;ESCO2;GCK;IGF1R;SIN3A;CLCF1;TRPV4;PHGDH;BCOR
Leukemogenesis	191/730	0.000608	0.0384511	0	0	1.33336	9.87345	CRTC2;CCNT1;KDM1A;MAML1;WWC1;MSI2;BACH2;CCAR2;ETS2;HOXA10;PSMD9;RPS14;HOXA9;KAT5;MYC;MYB;KDR;LONP1;EPC1;KAT8;EP300;BAALC;PIM2;HOXA7;JUNB;NUP214;SRRM2;PDGFRA;MAP2K1;FBXW7;F2R;DYRK1A;TSC1;BCS1L;PIMREG;FBXO11;RUNX2;FOXP1;BCR;TIAM1;DOK1;MSH2;SOAT1;BIN1;KAT6B;FANCD2;SBDS;MTCP1;KMT2D;DDX6;RTEL1;ABCB1;NOTCH1;EPAS1;FLII;MTTP;GATA3;UBR1;PRDM11;FOXO3;HIF1A;FHIT;ZFP36L1;BRIP1;PCBP4;ABL2;NKX2-5;MARK2;MCL1;ST…
Carcinogenesis	937/4065	0.000647	0.0406346	0	0	1.14692	8.42155	ZFYVE9;EHMT2;ITSN1;PSMD9;PSMD4;DPYSL2;ZC3H12A;AKT3;CKMT1B;DAXX;RBFOX2;CSNK2A1;UNC5C;DICER1;ISL1;SND1;BCR;RBP4;PRKAR1A;PSME3;ORAI3;AGTR1;PSME2;PADI4;URI1;MTMR3;ABCB1;SHMT1;FLII;GATA4;GATA3;IQGAP1;RNF216;EPB41L3;SFN;ATG5;GSTM4;JAG2;GSTM3;NGFR;CREBBP;HACE1;CADM1;CADM2;ERLIN2;NR2F2;PBX1;FASN;AGO2;SFXN1;LGMN;TUT4;MIR505;LITAF;MED15;IKBKB;CHAF1A;HEY1;B3GALT1;NEFL;RPLP2;IKBKG;DLGAP5;APPL1;DUSP4;UPF1;GST…
Flat back of the head	17/37	0.000658	0.0410223	0	0	3.17098	23.2316	PEX16;ADSL;PEX19;VDR;PTCH1;UBE3A;PEX2;KIF11;UBE3B;WDR73;CYP27B1;PEX6;SH3PXD2B;PEX5;ERF;MAN2B1;RPS23
Lens Opacities	97/339	0.000679	0.0417511	0	0	1.50271	10.9623	IFT172;PLOD3;SLC4A4;ACTB;LONP1;EP300;NEK2;PMPCA;SIL1;ALG8;ALG2;CASK;MYO7A;WDR73;ESCO2;BCS1L;DKC1;PRPF3;FAR1;FTL;NOTCH1;UBA5;PIK3R1;PRPF8;ADAMTS10;SPATA7;HNRNPDL;KDSR;CEP78;CREBBP;DMPK;BDNF;PTCH1;SLC16A12;BBIP1;AHI1;ALDH6A1;GNAS;TUBGCP6;ATM;ALDH18A1;DHCR7;FBN1;GALK1;POMT1;HCCS;VLDLR;PQBP1;GMPPB;FYCO1;CPT2;ZNF408;SUFU;PHGDH;IKBKG;CC2D2A;CEP290;POLG;PCYT1A;IFT140;PAX6;PEX2;POMGNT1;TOPORS;MED25;VCAN;…
Muscle Weakness	97/339	0.000679	0.0417511	0	0	1.50271	10.9623	DCAF7;CCND3;CFL2;STMN1;RXYLT1;TPM3;TPM1;ALG2;CASK;BCS1L;PGD;CAMKMT;AFG3L2;ARMC5;BIN1;PRKAR1A;KAT6B;SCN8A;EEF1A2;RBCK1;TMEM126B;VCP;SLC22A5;CACNA1A;ABHD5;ZMPSTE24;RRAS;PSAP;NKX2-5;NDUFV2;PRNP;SURF1;MGAM;DMPK;PMM2;GFPT1;MTHFR;CPLANE1;ERLIN2;COQ7;COL1A1;EXT1;NDUFAF5;GNAS;NF1;NDUFAF3;NDUFAF1;FBN1;GPI;ACY1;HEXB;FHL1;POMT1;HSPB1;BICD2;SYNE1;GMPPB;CPT2;NEFL;TNPO3;POLG;TSFM;ABCC8;GAA;ACAD9;POMGNT2;POMGNT…
Large hand	15/31	0.000691	0.0422222	0	0	3.49664	25.4451	PDGFRA;EED;AIP;ASNS;SDHC;FOS;AGPAT2;SDHB;PHF8;BSCL2;RPS6KA3;PEX6;PHGDH;PPARG;SHANK3
Patent ductus arteriosus	75/251	0.000701	0.0425532	0	0	1.59591	11.5903	FOXA1;ITGB4;CHD7;PIK3CB;AFF4;ACTB;PPP1CB;EP300;PHGDH;SOX9;SLC16A3;TSFM;MAP2K1;PARP1;ANXA2;VPS33A;ESCO2;PGF;TGFBR1;THOC6;LARS2;RBP4;MYCN;KAT6B;PALLD;SPECC1L;AGTR1;MASP1;TKT;UMPS;BLZF1;NFIX;ROCK1;COL11A2;RPL11;SEL1L;HOXD13;ADAMTS10;ZMPSTE24;HMOX1;DYM;SLIT2;MTA2;SLC25A24;IGBP1;CREBBP;EGLN3;SMAD4;ACE;ICMT;PEX19;CDKN2A;USP9X;NONO;USP22;STAT3;MTHFR;TNFRSF10B;PTPN11;SSRP1;TBX4;NFKB1;SMARCA4;VEGFA;PER2;W…
Spina Bifida	32/88	0.000759	0.0457277	0	0	2.13447	15.3336	RBM8A;HOXD13;TYMS;HK1;LMNB1;LRP6;PCMT1;PORCN;ZIC2;CBS;SUFU;ZIC1;UCP2;PHGDH;JARID2;JUNB;PDGFRA;PCYT1A;JUND;CHKA;PTCH1;ITPK1;MTHFR;FUZ;FOS;SLC25A19;PARD3;FKBP8;NF1;TRIM36;FOLR2;FOLR1
Cerebellar Ataxia	151/565	0.000847	0.0505353	0	0	1.37012	9.69121	PANK2;TRIO;NDUFA12;TACO1;UBE3A;ENO2;ZFYVE26;CHEK2;CHEK1;SCN9A;PMPCA;CAPN1;SIL1;MECR;TINF2;ARMC9;DYRK1A;FRMD4A;SDHC;WDR73;MYO7A;BCS1L;SDHB;COX6B1;CAMKMT;BSCL2;AFG3L2;SCN8A;TMEM126B;FTL;KMT2D;MINDY3;PRKDC;STXBP1;TSHZ1;ARHGEF28;UBA5;IREB2;MTTP;SEL1L;AK2;ITPR1;CACNA1A;ABHD5;SLC9A1;SPAST;RNF216;NPHP1;PGK1;KCNN3;ZNF423;NDUFV2;SPTBN1;ATG5;CEP78;MPDU1;PRNP;SURF1;HACE1;WFS1;HSPA4;NONO;PMM2;CPLANE1;EIF2S2;…
Cataract	140/519	0.00086	0.0505353	0	0	1.38705	9.79096	IFT172;PLOD3;MSMO1;SLC4A4;CAPN15;ACTB;LONP1;EP300;NEK2;PMPCA;SOX8;SIL1;MBNL1;ALG8;RPL21;ALG2;CASK;WDR73;MYO7A;ESCO2;BCS1L;DKC1;PRPF3;ADAM9;FAR1;CFAP97;FTL;BLM;ABCB1;NOTCH1;UBA5;LTBP2;PIK3R1;PRPF8;ADAMTS10;SPATA7;GSPT1;HNRNPDL;KDSR;CEP78;GSTM3;CREBBP;TGFB2;ACE;DMPK;BDNF;XRCC5;HSPA4;PTCH1;SLC16A12;MTHFR;BBIP1;PRDX6;AHI1;ALDH6A1;GNAS;TUBGCP6;ATM;CALM3;MAN2B1;DHCR7;ALDH18A1;CALM2;NFE2L2;FBN1;GALK1;PO…
Specific learning disability	36/103	0.000863	0.0505353	0	0	2.00754	14.1626	BLM;POMT1;UBE3B;KIF11;ACTB;ACTG1;RPS6KA3;PTDSS1;ARVCF;HERC2;GNPTAB;TCTN3;RXYLT1;UFD1;DGCR8;SIL1;DIS3L2;FKTN;PRNP;SMAD4;MAP2K2;PDE4D;TINF2;TSC1;PTPN11;POMGNT2;SMARCA2;POMGNT1;SYN1;MYCN;PRKAR1A;KAT6B;SBDS;NF1;TCF4;ALDH18A1
Clinodactyly of the 5th finger	51/159	0.000864	0.0505353	0	0	1.76604	12.4577	RERE;SETD5;CITED2;XYLT1;UBE3A;UBE3B;PQBP1;TRPS1;SH3PXD2B;EP300;PITX1;VPS13B;ESCO2;SMC1A;BAZ1B;BCR;EVC;KAT6B;SPECC1L;MASP1;ZFPM2;SHANK3;BLM;CUL7;CANT1;RBM8A;NXN;FLII;STXBP1;ANKRD11;GATA4;HOXD13;UBR1;ORC4;MAPK1;FLNB;NKX2-5;PCNT;CREBBP;MBD5;FZD2;IQSEC2;NAA10;TGDS;CEP152;LIMK1;CENPE;TBL2;SMOC1;RAB18;BCOR
Myotonia	2025-12-08	0.000872	0.0505353	0	0	7.45283	52.5038	HINT1;MBNL1;DMPK;CNBP;CACNA1A;SCN4A;PFKM;CLCN1
Psychotic Disorders	91/317	0.000872	0.0505353	0	0	1.50894	10.6299	CNTNAP2;FAAH;CD40;WWC1;GRIK3;SOBP;CLINT1;DCAF7;ELK3;SMC2;PHF8;IGF1R;NRGN;GHR;RPS6KA3;TRIM9;HTR6;ZFYVE26;FGF9;DPYSL2;DGCR8;ME2;SEPHS1;NDEL1;BRD1;PBRM1;ALG9;TET1;ANK3;SAFB;MMP9;NPC1;PRKAR1A;NPC2;SMS;PICK1;MAPT;RAPGEF5;THOP1;FKBP5;FTL;OPRD1;TPH2;DLX1;RTN3;GRN;DDC;HDAC2;ABCB1;CHRNA7;CACNA1A;CACNA1C;NPAS1;SELENBP1;CYP27B1;TRPM2;SPAST;CNR1;BAG1;GNA12;MGAT1;PCNT;DRD2;SNCA;NTRK1;SLC12A2;PRNP;FZD3;KIDINS2…
Congenital clinodactyly	32/89	0.000947	0.0545426	0	0	2.09689	14.5984	SF3B4;TRIO;ANKRD11;PIK3R1;IGF1R;RPS6KA3;HERC2;SIN3A;TCTN3;PHGDH;RBM10;MAP2K1;SMAD4;CSNK2A1;SSR4;KCNJ11;NAA10;ABCC8;IFT122;PTPN11;CPLANE1;ESCO2;SMC1A;GCK;G6PC3;CLCF1;TRPV4;NSMF;TCF4;BCOR;CDK13;SLC29A3
Convex nasal ridge	21/51	0.000968	0.055034	0	0	2.61222	18.1296	CREBBP;ALG9;XRCC4;SLC2A10;CEP152;VPS13B;UBR1;PEPD;RUNX2;ZMPSTE24;COL1A1;CENPE;WRN;ASPH;KLHL7;NSD2;ERF;EP300;BANF1;DNA2;PCNT
Hypsarrhythmia	21/51	0.000968	0.055034	0	0	2.61222	18.1296	SLC35A2;KCNJ11;ABCC8;STXBP1;GLYCTK;ALG2;ALG3;ASNS;TSC1;IER3IP1;GCK;HCFC1;CCDC88A;SETBP1;ZNHIT3;EEF1A2;GUF1;PHGDH;SCN2A;FGF12;ST3GAL3
Childhood Neuroblastoma	35/100	0.000983	0.055519	0	0	2.01161	13.9309	ABCB1;KDM1A;MEGF10;ITSN1;COL11A2;DOT1L;LOXL3;CRMP1;HIF1A;RBM3;PRDX5;CASP8;MYC;CHEK1;ZC3H12A;MAPK1;ZNF346;CD276;SNCA;CHGA;MAP2K1;MARCKSL1;EGLN3;CDK11A;PARP1;ANXA2;PTPN11;COMMD1;EEF2;PPRC1;VEGFA;TIAM1;MYCN;MSH3;CDK4
Uranostaphyloschisis	80/274	0.0010147	0.0569745	0	0	1.54443	10.646	GABRB3;WASHC5;C2CD3;WDR1;MEGF10;FAF1;POMT1;CHD7;ACTB;PQBP1;EFTUD2;GMPPB;GRIP1;TCTN3;SUFU;RPL35;UFD1;NEK1;DGCR8;PHGDH;SOX9;CC2D2A;CEP290;TAPT1;KDM6A;SLC32A1;RPS7;PEX2;ESCO2;RUNX2;RBP4;MED25;SPECC1L;PEX5;SMS;NSMF;MASP1;MAPRE2;CHST3;SF3B4;KMT2D;SATB2;COL11A2;RPL11;RECQL4;ARVCF;PORCN;NXF2;NXF3;NSD2;FLNB;ZSWIM6;RBM10;FKTN;IGBP1;ARNT2;TGDS;USP9X;PTCH1;STAT3;STAC3;MTHFR;RPL35A;CPLANE1;PTPN11;VAX1;TBX4;A…
Severe global developmental delay	23/58	0.00105406	0.0579312	0	0	2.45267	16.8133	PEX16;RNASEH2C;ADSL;KCNJ6;PEX19;CTNND2;STXBP1;DYRK1A;CASK;PEX2;LIAS;POMGNT1;RPS6KA3;NIN;GNPTAB;SLC25A19;PEX6;PEX5;VPS11;DYM;RAB3GAP2;ACO2;ZNF335
Enophthalmos	36/104	0.00105493	0.0579312	0	0	1.97789	13.557	RERE;GORAB;FLII;UBE3A;PIK3R1;SIN3A;SH3PXD2B;EP300;MAPK1;DIS3L2;RARS2;ARNT2;CREBBP;SMAD4;XRCC4;IQSEC2;SSR4;KIDINS220;STAT3;DYRK1A;PYCR1;THOC6;BCR;SON;MYH3;SCN8A;EEF1A2;KCNQ2;KCNQ3;SBDS;WAC;TCF4;SCN2A;SHANK3;FBN1;PLEC
Macrostomia	36/104	0.00105493	0.0579312	0	0	1.97789	13.557	SF3B4;NXN;STXBP1;ANKRD11;NRXN1;AP4E1;UBE3A;UBE3B;PPM1D;ACTB;ACTG1;RPS6KA3;PTDSS1;ATIC;SH3PXD2B;AP4S1;CC2D2A;MAP2K1;ADSL;MBD5;SSR4;IRX5;LIMK1;WDR73;ARID1A;BAZ1B;SMARCA2;SMARCA4;TBL2;PACS1;SPECC1L;TCF4;HNRNPH2;DHCR7;ZMYND11;FBN1
Delayed myelination	20/48	0.00106343	0.0579312	0	0	2.66523	18.2469	SLC35A2;RNASEH2C;ARNT2;KIDINS220;UBA5;GLYCTK;AP3D1;HNRNPU;ASNS;IER3IP1;SEPSECS;ALDH6A1;PPP2R1A;RPS6KC1;KIF5A;VPS11;MAN2B1;ZNF335;FBXL4;TAF2
Cortical gyral simplification	13/26	0.00106378	0.0579312	0	0	3.72869	25.5264	CSNK2A1;XRCC4;CEP152;NDE1;ASNS;KIF11;VLDLR;IER3IP1;CENPE;ASPM;TUBGCP6;ZNF335;MPDZ
Curvature of digit	31/86	0.00107567	0.0582278	0	0	2.10499	14.3872	SF3B4;TRIO;ANKRD11;PIK3R1;IGF1R;HERC2;SIN3A;TCTN3;PHGDH;RBM10;MAP2K1;SMAD4;CSNK2A1;SSR4;KCNJ11;NAA10;ABCC8;IFT122;PTPN11;CPLANE1;ESCO2;SMC1A;GCK;G6PC3;CLCF1;TRPV4;NSMF;TCF4;BCOR;CDK13;SLC29A3
Open mouth (finding)	25/65	0.0011006	0.059223	0	0	2.33307	15.8926	NFIX;FLII;BICD2;RPS6KA3;PPP2R1A;SIN3A;ZNHIT3;POGZ;DGCR8;DIS3L2;SLC35A2;KCNJ6;MBD5;IQSEC2;PDE4D;NONO;VPS13B;FOXP1;MLXIPL;AHI1;CCDC88A;HNRNPK;PRKAR1A;TCF4;CCDC174
Flatfoot	37/108	0.00112546	0.059848	0	0	1.94703	13.2195	CUL7;CANT1;FLII;VLDLR;HOXD10;PHF8;RPS6KA3;CPT2;TRPS1;EP300;MAPK1;FLNB;SIL1;CREBBP;TGFB2;IQSEC2;NONO;LIMK1;VPS13B;SLC39A13;BAZ1B;TBX4;TGFBR1;RAB33B;BCR;COL1A1;TBL2;ZDHHC9;PACS1;TRPV4;PEX6;SPRTN;TCF4;HNRNPH2;BRWD3;FBN1;CHST3
Long face	37/108	0.00112546	0.059848	0	0	1.94703	13.2195	MOCS2;SETD2;NFIX;SATB2;UBE3B;PQBP1;PHF8;RECQL4;ARVCF;SIN3A;NPHP1;TCTN1;AP1S2;UFD1;ZNF423;CC2D2A;CEP290;MAP2K1;MAP2K2;XRCC4;TPM3;SLC2A10;NONO;GFPT1;AIP;ARMC9;UPF3B;CPLANE1;AHI1;HNRNPK;SETBP1;BCOR;CCDC174;MOCS1;MMACHC;BRWD3;FBN1
Cryptorchidism	114/414	0.00114771	0.0604522	0	0	1.42516	9.64832	ACTB;IGF1R;PPP1CB;HOXA10;GRIP1;STK11;AP1S2;EP300;RXYLT1;SOX9;MAP2K1;TSPYL1;MAP2K2;TINF2;ESCO2;PRKAR1A;KAT6B;DKC1;FANCD2;KCNQ1;SPECC1L;SMS;NSMF;ZFPM2;KMT2D;BLM;ANKRD11;GATA4;UBR1;ORC4;PORCN;PTDSS1;RRAS;MIER1;NKX2-5;CREBBP;SMAD4;FZD2;XRCC4;BDNF;TGDS;ZBTB16;PYCR1;FANCE;SMARCA2;SMARCA4;FGF17;POLA1;HNRNPK;G6PC3;NF1;TCF4;DHCR7;BRWD3;FGFR1;RERE;SETD5;CITED2;POMT1;CHD7;ATP2A1;AFF4;PHF8;SIN3A;PHGDH;CEP290…
Curvature of little finger	50/157	0.0011502	0.0604522	0	0	1.74729	11.8253	RERE;SETD5;CITED2;XYLT1;UBE3A;UBE3B;PQBP1;TRPS1;SH3PXD2B;EP300;PITX1;VPS13B;ESCO2;SMC1A;BAZ1B;BCR;EVC;KAT6B;SPECC1L;MASP1;ZFPM2;SHANK3;BLM;CUL7;CANT1;RBM8A;NXN;FLII;STXBP1;GATA4;HOXD13;UBR1;ORC4;MAPK1;FLNB;NKX2-5;PCNT;CREBBP;MBD5;FZD2;IQSEC2;NAA10;TGDS;CEP152;LIMK1;CENPE;TBL2;SMOC1;RAB18;BCOR
Perseveration	2015-09-01	0.00121415	0.0634444	0	0	5.59023	37.5312	PRNP;GRN;VCP;NPC2;NONO;CNBP;MAPT;TARDBP;SQSTM1
Paraganglioma	30/83	0.00122141	0.0634573	0	0	2.11373	14.1784	RET;KMT2D;GRN;CMAS;EPAS1;PRDM2;DBH;HIF1A;ELK3;MTA1;TMEM127;MYC;GNA12;GUSB;CHGA;JAG2;EGLN1;CDKN2A;IDH1;TXNRD1;TET1;SDHC;TSC1;SSTR2;SDHB;VEGFA;RPS6KB1;NF1;ATM;FGFR1
Growth delay	53/169	0.00123419	0.0637548	0	0	1.70867	11.4435	MOCS2;UBE3B;TCIRG1;SLC4A4;ACTB;ACTG1;SIN3A;SH3PXD2B;PHGDH;CC2D2A;NUP214;ADSL;TSPYL1;PHKA2;CAMKMT;NHP2;NDUFS3;FAR1;NDUFS1;MASP1;RBCK1;TMEM126B;MOCS1;PRPS1;SAR1B;LIAS;MALT1;RECQL4;CYP27B1;CYB5R3;NPHP1;PHKG2;HMOX1;NKX2-5;NDUFV2;PNPT1;XRCC4;NAA10;VDR;WFS1;AGK;NUBPL;LRBA;GLYCTK;G6PC3;NDUFAF5;GNAS;NDUFAF3;MPLKIP;MAN2B1;NDUFAF1;BCOR;FBXL4
Acromegaly	28/76	0.00125132	0.0639093	0	0	2.17797	14.5566	RET;CDKN1A;SLC20A1;IGSF1;ARRB1;AGPAT2;PTPRF;IGF1R;GHR;GRK2;MYC;NAMPT;NCAM1;CDKN2C;PTCH1;AIP;MTHFR;FOS;SSTR2;SSTR5;VEGFA;BSCL2;PRKAR1A;ESRP1;GNAS;RAB18;BAX;PPARG
Petit mal status	28/76	0.00125132	0.0639093	0	0	2.17797	14.5566	RET;BECN1;CD40;NOTCH1;ABCB1;ATP2A2;HSPB1;GATA3;SLC8A1;CASP8;CDH2;CNR1;PTK2B;HMOX1;IGFBP7;NOS1;JUNB;JUND;BDNF;IDH1;ANK3;FOS;SSTR2;SSTR5;VEGFA;SLC8A3;SCN8A;CAT
Nonorganic psychosis	66/220	0.00126211	0.0640982	0	0	1.60383	10.7055	FAAH;CD40;WWC1;SOBP;CLINT1;DCAF7;SMC2;IGF1R;NRGN;GHR;RPS6KA3;FGF9;DPYSL2;DGCR8;ME2;SEPHS1;NDEL1;PBRM1;ALG9;TET1;ANK3;FOS;SAFB;SMS;PICK1;MAPT;RAPGEF5;THOP1;FKBP5;FTL;OPRD1;DLX1;RTN3;GRN;HDAC2;ABCB1;CHRNA7;CACNA1C;NPAS1;SELENBP1;CYP27B1;TRPM2;SPAST;CNR1;BAG1;GNA12;MGAT1;PCNT;DRD2;SNCA;PRNP;FZD3;KIDINS220;BDNF;VDR;NDE1;MTHFR;CPLANE1;SOD2;TBX4;NFKB1;AHI1;SP3;CHRFAM7A;TCF4;TARDBP
Tumor Progression	497/2090	0.00132206	0.0662894	0	0	1.18206	7.83535	CHIC2;RAPH1;HNRNPU;ENO1;DCAF6;PSMD9;PSMD4;MYC;AKT3;STMN1;MYB;AP1S2;JUNB;CDK5RAP3;GABARAPL2;MED1;GABARAPL1;UNC5C;DICER1;BIN1;PSME3;AGTR1;ZNF395;ABCB1;PRKDC;FLII;GATA4;GATA3;IQGAP1;HIF1A;MTDH;PRDX5;CHST11;HMOX1;PLCG1;JAG2;NGFR;CREBBP;ACE;JUND;CADM1;CHKA;PNO1;MCAM;CDC7;NR2F2;PRDX6;MLLT11;CPEB1;HNRNPK;FASN;AGO1;GIPC1;AGO2;TRIP6;REL;PAM;LGMN;CPEB4;RET;GPI;CDKN1A;SMG1;SETD2;PIGU;BTG1;PHF1;LPCAT1;IL18BP…
Decreased projection of midface	50/158	0.00134192	0.0662894	0	0	1.731	11.4482	RERE;COX7B;POP1;HCCS;EFTUD2;POGZ;SIX3;BANF1;PDE4D;WDR73;POMGNT1;RUNX2;SETBP1;PRKAR1A;KAT6B;KCNQ1;ERF;WAC;SOS1;OBSL1;SOS2;DDR2;CHST3;SF3B4;CUL7;NFIX;CANT1;NDUFB11;NXN;FLII;SATB2;COL11A2;PIK3R1;RRAS;ZNHIT3;FLNB;SMAD4;FZD2;IQSEC2;PTCH1;PYCR1;PTPN11;LRPPRC;COL1A1;MLXIPL;NF1;TSR2;RAB3GAP2;MAN2B1;FGFR1
Hypotrophic midface	50/158	0.00134192	0.0662894	0	0	1.731	11.4482	RERE;COX7B;POP1;HCCS;EFTUD2;POGZ;SIX3;BANF1;PDE4D;WDR73;POMGNT1;RUNX2;SETBP1;PRKAR1A;KAT6B;KCNQ1;ERF;WAC;SOS1;OBSL1;SOS2;DDR2;CHST3;SF3B4;CUL7;NFIX;CANT1;NDUFB11;NXN;FLII;SATB2;COL11A2;PIK3R1;RRAS;ZNHIT3;FLNB;SMAD4;FZD2;IQSEC2;PTCH1;PYCR1;PTPN11;LRPPRC;COL1A1;MLXIPL;NF1;TSR2;RAB3GAP2;MAN2B1;FGFR1
Midface retrusion	50/158	0.00134192	0.0662894	0	0	1.731	11.4482	RERE;COX7B;POP1;HCCS;EFTUD2;POGZ;SIX3;BANF1;PDE4D;WDR73;POMGNT1;RUNX2;SETBP1;PRKAR1A;KAT6B;KCNQ1;ERF;WAC;SOS1;OBSL1;SOS2;DDR2;CHST3;SF3B4;CUL7;NFIX;CANT1;NDUFB11;NXN;FLII;SATB2;COL11A2;PIK3R1;RRAS;ZNHIT3;FLNB;SMAD4;FZD2;IQSEC2;PTCH1;PYCR1;PTPN11;LRPPRC;COL1A1;MLXIPL;NF1;TSR2;RAB3GAP2;MAN2B1;FGFR1
Small midface	50/158	0.00134192	0.0662894	0	0	1.731	11.4482	RERE;COX7B;POP1;HCCS;EFTUD2;POGZ;SIX3;BANF1;PDE4D;WDR73;POMGNT1;RUNX2;SETBP1;PRKAR1A;KAT6B;KCNQ1;ERF;WAC;SOS1;OBSL1;SOS2;DDR2;CHST3;SF3B4;CUL7;NFIX;CANT1;NDUFB11;NXN;FLII;SATB2;COL11A2;PIK3R1;RRAS;ZNHIT3;FLNB;SMAD4;FZD2;IQSEC2;PTCH1;PYCR1;PTPN11;LRPPRC;COL1A1;MLXIPL;NF1;TSR2;RAB3GAP2;MAN2B1;FGFR1
Prominent globes	45/139	0.00136282	0.0669557	0	0	1.78939	11.8067	NFIX;CANT1;CITED2;NXN;COL11A2;XYLT1;GATA4;PEPD;AFF4;ZMPSTE24;RECQL4;RRAS;TCTN3;ZIC1;SH3PXD2B;NSD2;EP300;BANF1;PHGDH;FLNB;SOX9;NKX2-5;CREBBP;KCNJ6;FZD2;NAA10;NDE1;CRIPT;SLC39A13;PTPN11;ESCO2;ASPM;KAT6B;KCNQ1;KLHL7;ERF;ELMO2;ZFPM2;SOS1;SOS2;MATN4;SLC29A3;FBN1;FGFR1;DDR2
Dandy-Walker Syndrome	29/80	0.00138679	0.0674012	0	0	2.12316	13.972	ATP6V1A;WASHC5;POMT1;LAMC1;PPP1CB;ZIC2;DPH1;SUFU;ZIC1;AP1S2;RXYLT1;PHGDH;BUB3;ZNF423;SIL1;CEP290;BUB1;FKTN;ZIC4;ARID1A;POMGNT2;POMGNT1;SMARCA4;FGF17;EVC;KCNQ1;MAGED2;DHCR7;FGFR1
Lordosis	29/80	0.00138679	0.0674012	0	0	2.12316	13.972	RET;SETD5;VCP;CUL7;CANT1;NPR2;FHL1;COL11A2;PPM1D;TRPS1;SCN9A;DYM;FLNB;HNRNPA1;FKTN;PCYT1A;CAVIN1;LIMK1;BAZ1B;POMGNT1;TBL2;BIN1;TRPV4;FRG1;HNRNPA2B1;RAB3GAP2;HNRNPH2;MASP1;OBSL1
Congenital deafness	83/289	0.00140784	0.0680583	0	0	1.50893	9.9072	CHD7;PLOD3;HCCS;DBH;TCIRG1;PEPD;TRIOBP;PQBP1;SIN3A;SIX5;ZIC1;PIEZO1;EP300;SOX9;GUSB;TECTA;KDM6A;GAA;PDE4D;MARS2;TINF2;ELMOD3;SDHC;MYO7A;BCS1L;ARID1A;SDHB;RUNX2;MYCN;MYH3;PRKAR1A;CLDN14;FANCD2;KAT6B;KCNQ1;KCNQ2;KCNQ3;WAC;TBC1D24;MYH9;MASP1;SLC29A3;CHST3;SF3B4;KMT2D;PRPS1;NFIX;NXN;STXBP1;RPL11;AK2;CACNA1C;RECQL4;PORCN;SRP72;NSD2;EXOSC8;VPS11;OTOG;ZNF469;MORC2;CTSA;CREBBP;SMAD4;PNPT1;NAA10;CDKN2A;WF…
Deafness	79/273	0.00143337	0.068508	0	0	1.52476	9.98371	CHD7;PLOD3;HCCS;TCIRG1;PEPD;PQBP1;SIN3A;SIX5;ZIC1;PIEZO1;EP300;SOX9;SERAC1;GUSB;KDM6A;GAA;PDE4D;MARS2;TINF2;ELMOD3;SDHC;BCS1L;ARID1A;SDHB;RUNX2;MYCN;MYH3;PRKAR1A;CLDN14;FANCD2;KAT6B;WAC;TBC1D24;MYH9;MASP1;SLC29A3;CHST3;SF3B4;KMT2D;PRPS1;NFIX;NXN;STXBP1;RPL11;AK2;TMTC2;GATA3;RECQL4;PORCN;SRP72;NSD2;EXOSC8;VPS11;OTOG;OTOF;ZNF469;MORC2;CTSA;CREBBP;SMAD4;PNPT1;NAA10;BDNF;WFS1;PTPN11;FANCE;COQ7;SMARCA…
Myopia	78/269	0.00143825	0.068508	0	0	1.52903	10.0065	SETD5;CTNND2;POMT1;CHD7;PLOD3;UBE3A;KIF11;UBE3B;IGF1R;GMPPB;ZNF408;CHMP1A;POGZ;TEAD1;TMED5;PPFIA2;CDKL2;MAP2K1;PCYT1A;MAP2K2;GSTO1;THOC1;CASK;VPS13B;PAX6;MYO7A;SMC1A;MMP9;POMGNT1;THOC6;ALDH3A2;VCAN;SCO2;PACS1;RP2;WAC;KCNQ5;SLC25A4;PPP1R12C;OAT;CANT1;LRP1;NDUFB11;FLII;COL11A2;GOSR1;LTBP2;PIK3R1;CACNA1F;NT5C2;RECQL4;CBS;EMC1;ZNF469;FKTN;BCAP31;TUB;MBD5;TGFB2;IQSEC2;IRX5;USP9X;AGK;VDR;CRYBB1;NDE1;NO…
Low anterior hairline	20/49	0.00144305	0.068508	0	0	2.57316	16.8311	SETD5;CREBBP;XRCC4;ANKRD11;KREMEN1;VPS13B;FRMD4A;PEPD;SMC1A;ARID1A;SMARCA2;LRPPRC;RPS6KA3;PACS1;KLHL7;RAB18;EP300;RAB3GAP2;MAN2B1;SLC25A24
Hypoplastic scapulae	2018-10-01	0.00145202	0.068508	0	0	4.65904	30.4459	GNPTAB;COL11A2;TRIP11;DYM;SOX9;WDR35;ACTB;RUNX2;TBX3;FGFR1
Very poor growth	54/174	0.00145504	0.068508	0	0	1.68285	10.9936	MOCS2;UBE3B;TCIRG1;SLC4A4;ACTB;ACTG1;SIN3A;SH3PXD2B;PHGDH;CC2D2A;ADSL;TSPYL1;ABCC8;PHKA2;CAMKMT;NHP2;NDUFS3;FAR1;NDUFS1;MASP1;RBCK1;TMEM126B;MOCS1;PRPS1;SAR1B;NPR2;LIAS;MALT1;RECQL4;CYP27B1;CYB5R3;NPHP1;PHKG2;HMOX1;NKX2-5;NDUFV2;PNPT1;XRCC4;NAA10;VDR;WFS1;AGK;NUBPL;LRBA;GLYCTK;G6PC3;NDUFAF5;GNAS;NDUFAF3;MPLKIP;MAN2B1;NDUFAF1;BCOR;FBXL4
Pachygyria	33/95	0.00156031	0.0726702	0	0	1.98786	12.8473	ATP6V1A;CNTNAP2;NUP107;NFIX;POMT1;ETFDH;VLDLR;ACTB;ACTG1;TUBA1B;TUBA1A;ZNHIT3;ZIC1;RXYLT1;PHGDH;CDK5RAP2;FKTN;DYNC1H1;CEP135;PHC1;CEP152;NDE1;PEX2;TBCB;KNL1;WDR73;POMGNT2;POMGNT1;ASPM;CCDC88A;RAB18;RAB3GAP2;TUBGCP6
Congenital clubfoot	60/198	0.0015686	0.0726702	0	0	1.6264	10.5026	RET;MEGF10;AP4E1;PLOD3;HSPB1;TCIRG1;BICD2;GRIP1;HOXA9;GNPTAB;CHMP1A;SH3PXD2B;SOX9;CC2D2A;PITX1;KDM6A;GPX4;TPM1;ALG3;PEX2;WDR73;EVC;MYH3;SETBP1;KAT6B;SLC25A19;TNNT3;COL6A1;PEX5;SMS;FKBP8;ITGA8;CHST3;SF3B4;MTMR2;CANT1;SATB2;HOXD13;HOXD10;RECQL4;NSD2;FLNB;ZSWIM6;AP4S1;RBM10;TGDS;NDE1;CRIPT;STAC3;MTHFR;FUZ;CFLAR;SMARCA2;TBX4;PSMB8;COL1A1;SMOC1;TRPV4;RAB3GAP2;ALDH18A1
Broad cranium shape	40/121	0.00157952	0.0726702	0	0	1.84517	11.9026	RERE;WASHC5;SETD5;RBM8A;FLII;UBE3A;UBE3B;PHF21A;ADAMTS10;PQBP1;ATIC;POGZ;ZIC1;ZSWIM6;TAPT1;FKTN;SLC25A24;ADSL;MBD5;ALG9;XRCC4;IQSEC2;AUTS2;IRX5;USP9X;PDE4D;ESCO2;SMC1A;NFKB1;HCFC1;SETBP1;PRKAR1A;ERF;WAC;RAB18;RAB3GAP2;ALDH18A1;FBN1;FGFR1;CHST3
Wide skull shape	40/121	0.00157952	0.0726702	0	0	1.84517	11.9026	RERE;WASHC5;SETD5;RBM8A;FLII;UBE3A;UBE3B;PHF21A;ADAMTS10;PQBP1;ATIC;POGZ;ZIC1;ZSWIM6;TAPT1;FKTN;SLC25A24;ADSL;MBD5;ALG9;XRCC4;IQSEC2;AUTS2;IRX5;USP9X;PDE4D;ESCO2;SMC1A;NFKB1;HCFC1;SETBP1;PRKAR1A;ERF;WAC;RAB18;RAB3GAP2;ALDH18A1;FBN1;FGFR1;CHST3
Medulloblastoma	155/590	0.00158363	0.0726702	0	0	1.338	8.62745	RPL30;IRS1;PRDM2;IGF1R;PSMD9;TUBB3;MYC;KHSRP;STMN1;KDR;KAT8;EP300;SOX9;SRRM2;MED1;PDGFRA;MAP2K1;MAP2K2;FBXW10;UNC5B;TPM3;FBXW7;TSC1;DICER1;CDC25A;BCR;MYCN;MSH2;SCN8A;S100A6;SCG5;EZR;KMT2D;ABCB1;NOTCH1;PRKDC;HIF1A;FHIT;UBE2J1;CCNB1;GRK5;GRK6;EIF4EBP1;HMOX1;GCN1;S100A10;JAG2;ZBTB18;NGFR;CREBBP;TGFB2;FZD2;CADM1;PNO1;BDNF;IDH1;PTCH1;HMGA1;DNAJC15;PALB2;NFKB1;NR4A1;LHX1;GNAS;ATM;CALM3;GRB2;CALM2;FGFR1…
Acute Q fever	2025-08-06	0.0016932	0.0766627	0	0	11.1754	71.3116	PER2;VDR;FLOT1;DHCR24;HMGCR;LDLR
Myotonic Disorders	2025-08-06	0.0016932	0.0766627	0	0	11.1754	71.3116	MBNL1;DMPK;CNBP;SCN4A;MAPT;CLCN1
Arthrogryposis	87/307	0.00169608	0.0766627	0	0	1.4811	9.44856	CNTNAP1;MEGF10;ITGB4;FHL1;POMT1;ATP2A1;ANTXR2;BICD2;SYNE1;GMPPB;SMPD4;CPT2;CFL2;STMN1;AP1S2;NEFL;SIL1;VPS39;POLG;ADSL;TPM3;ABCC8;GAA;VPS33B;ALG2;ALG3;CASK;TSC1;POMGNT2;POMGNT1;TGFBR1;DNM2;DPM2;MYH3;BIN1;KAT6B;PEX6;UNC50;TNNT3;COL6A1;PEX5;ITGA7;SCN4A;RBCK1;MICU1;SLC25A4;PLEC;TSEN34;MTMR1;GRN;VCP;SLC22A5;ETFDH;ABHD5;ADAMTS10;ZMPSTE24;ZFP57;PABPN1;DNAJB6;FLNB;HNRNPA1;RBM10;FKTN;PEX16;DYNC1H1;SMAD4;T…
Delayed bone age	56/183	0.00172293	0.077489	0	0	1.64903	10.494	SETD5;NUP107;POP1;MCM9;CHD7;COX4I2;MSMO1;IGF1R;PPP1CB;GHR;RPS6KA3;TRPS1;LONP1;EP300;RSPRY1;GPX4;SMC1A;ARID1A;KAT6B;SBDS;NSMF;SOS1;OBSL1;SOS2;CHST3;BLM;CUL7;ANKRD11;PIK3R1;UBR1;PSMC3IP;ORC4;PTDSS1;RRAS;NSD2;KISS1R;FLNB;PCNT;CREBBP;CAVIN1;ZBTB16;CEP152;EFL1;SPRY4;PTPN11;SMARCA4;EXT1;FGF17;FAM111A;CENPE;NIN;TRPV4;SPRTN;ALDH18A1;FBN1;FGFR1
Osteochondrodysplasias	48/152	0.00173619	0.0776989	0	0	1.72529	10.966	SF3B4;POP1;IFT172;NPR2;COL11A2;TTK;AFF4;ACTB;ACTG1;DLL3;RECQL4;FGD3;ANKH;TTC21B;TRPS1;SH3PXD2B;KDR;PGM3;NEK1;DYM;MAPK1;FLNB;SOX9;TAPT1;CTSA;NTRK1;PEX16;PDGFRA;CREBBP;TGFB2;ALG9;PEX19;IFT140;FST;PDE4D;TRAPPC2B;PEX2;SLC39A13;RUNX2;TGFBR1;VEGFA;ALDH3A2;TRPV4;PEX6;PEX5;ERF;SBDS;GNAS
Tooth Abnormalities	18/43	0.00174916	0.0778934	0	0	2.68579	17.0511	NAA10;PAX6;SLC39A13;ANTXR2;HOXD10;SLC4A4;ADAMTS10;RUNX2;TBX3;RPS6KA3;PORCN;ADAMTS3;ANKH;LONP1;IKBKG;DHCR7;BCOR;FBN1
Sunken eyes	35/103	0.00177056	0.0784603	0	0	1.92249	12.1818	RERE;GORAB;FLII;UBE3A;PIK3R1;SIN3A;SH3PXD2B;EP300;MAPK1;DIS3L2;RARS2;ARNT2;CREBBP;SMAD4;XRCC4;IQSEC2;SSR4;KIDINS220;STAT3;DYRK1A;PYCR1;THOC6;BCR;SON;MYH3;SCN8A;EEF1A2;KCNQ2;KCNQ3;WAC;TCF4;SCN2A;SHANK3;FBN1;PLEC
Hypertrophic Cardiomyopathy	92/328	0.00179475	0.0791441	0	0	1.46029	9.23325	COX7B;TACO1;FHL1;PRKAG2;ATP2A2;HSPB1;HCCS;PIK3CB;PEPD;MYLK;IGF1R;MRPL3;STK11;GNPTAB;MYC;KAT8;PMPCA;NOS1;GUSB;TAPT1;KLF10;TSFM;MAP2K1;COG7;MAP2K2;TPM3;GAA;TNNC1;VPS33A;ACAD9;TPM1;TSC1;FOS;BCS1L;APRT;MRPL44;COX6B1;DNM2;BSCL2;ADAM17;SCO2;KCNQ1;BOLA3;MYL3;AGTR1;NDUFS3;PPARG;NDUFS1;TMEM126B;SOS1;SLC25A4;GAPDH;VCL;MYH6;PRKN;MINDY3;HDAC2;SLC22A5;CAB39;NDUFB11;CACNA1C;LIAS;HIF1A;AGPAT2;SLC9A1;MYO6;MAPK1;…
Prominent eyes	44/137	0.00182561	0.0797273	0	0	1.76813	11.1495	NFIX;CANT1;CITED2;NXN;COL11A2;XYLT1;GATA4;PEPD;AFF4;ZMPSTE24;RECQL4;RRAS;TCTN3;ZIC1;SH3PXD2B;NSD2;EP300;BANF1;PHGDH;FLNB;SOX9;NKX2-5;CREBBP;KCNJ6;FZD2;NAA10;NDE1;CRIPT;SLC39A13;PTPN11;ESCO2;ASPM;KAT6B;KCNQ1;KLHL7;ERF;ELMO2;ZFPM2;SOS1;SOS2;SLC29A3;FBN1;FGFR1;DDR2
Protruding eyes	44/137	0.00182561	0.0797273	0	0	1.76813	11.1495	NFIX;CANT1;CITED2;NXN;COL11A2;XYLT1;GATA4;PEPD;AFF4;ZMPSTE24;RECQL4;RRAS;TCTN3;ZIC1;SH3PXD2B;NSD2;EP300;BANF1;PHGDH;FLNB;SOX9;NKX2-5;CREBBP;KCNJ6;FZD2;NAA10;NDE1;CRIPT;SLC39A13;PTPN11;ESCO2;ASPM;KAT6B;KCNQ1;KLHL7;ERF;ELMO2;ZFPM2;SOS1;SOS2;SLC29A3;FBN1;FGFR1;DDR2
Glioma	522/2211	0.00186111	0.0807407	0	0	1.17085	7.36061	MAML2;MYT1L;ITSN1;HNRNPU;EMC10;ENO2;SMC4;GLS;MYLK;ELK4;PSMD9;PCMT1;HTR6;HOXA9;MYC;AKT3;NAMPT;STMN1;MYB;HOXA3;JUNB;HES6;DAXX;TSPYL1;DICER1;SND1;BCAN;MTAP;PRKAR1A;MAP1B;CFAP97;ABCB1;PRKDC;MAPKAP1;GATA4;IQGAP1;HIF1A;MTDH;PRDX1;VTI1A;S100A13;HMOX1;PLCG1;ATG5;BTF3;GSTM3;NGFR;CDK18;CREBBP;PHC1;ACE;FZD2;JUND;CADM1;CHKA;PNO1;MTHFR;COL1A1;MLLT10;GLUD1;EHD3;GLUD2;CPEB1;HNRNPK;FASN;HNRNPF;GIPC1;AGO2;TRIP6;H…
Growth retardation	52/168	0.00187561	0.0807407	0	0	1.67603	10.5235	MOCS2;UBE3B;TCIRG1;SLC4A4;ACTB;ACTG1;SIN3A;SH3PXD2B;PHGDH;CC2D2A;ADSL;TSPYL1;PHKA2;CAMKMT;NHP2;NDUFS3;FAR1;NDUFS1;MASP1;RBCK1;TMEM126B;MOCS1;PRPS1;SAR1B;LIAS;MALT1;RECQL4;CYP27B1;CYB5R3;NPHP1;PHKG2;HMOX1;NKX2-5;NDUFV2;PNPT1;XRCC4;NAA10;VDR;WFS1;AGK;NUBPL;LRBA;GLYCTK;G6PC3;NDUFAF5;GNAS;NDUFAF3;MPLKIP;MAN2B1;NDUFAF1;BCOR;FBXL4
Poor growth	52/168	0.00187561	0.0807407	0	0	1.67603	10.5235	MOCS2;UBE3B;TCIRG1;SLC4A4;ACTB;ACTG1;SIN3A;SH3PXD2B;PHGDH;CC2D2A;ADSL;TSPYL1;PHKA2;CAMKMT;NHP2;NDUFS3;FAR1;NDUFS1;MASP1;RBCK1;TMEM126B;MOCS1;PRPS1;SAR1B;LIAS;MALT1;RECQL4;CYP27B1;CYB5R3;NPHP1;PHKG2;HMOX1;NKX2-5;NDUFV2;PNPT1;XRCC4;NAA10;VDR;WFS1;AGK;NUBPL;LRBA;GLYCTK;G6PC3;NDUFAF5;GNAS;NDUFAF3;MPLKIP;MAN2B1;NDUFAF1;BCOR;FBXL4
Brachycephaly	42/130	0.00201616	0.0863796	0	0	1.78337	11.0686	RERE;WASHC5;SETD5;RBM8A;FLII;UBE3A;UBE3B;PHF21A;ADAMTS10;PQBP1;ATIC;POGZ;ZIC1;ZSWIM6;TAPT1;FKTN;SLC25A24;ADSL;MBD5;ALG9;XRCC4;IQSEC2;AUTS2;IRX5;USP9X;PDE4D;IFT122;ESCO2;SMC1A;WDR35;NFKB1;HCFC1;SETBP1;PRKAR1A;ERF;WAC;RAB18;RAB3GAP2;ALDH18A1;FBN1;FGFR1;CHST3
Long eyelashes	22/57	0.00202708	0.0864377	0	0	2.34547	14.5447	SETD5;KMT2D;CREBBP;FZD2;NAA10;NXN;VPS33A;VPS13B;FRMD4A;SMC1A;ARID1A;AFF4;SMARCA2;CAMKMT;SMARCA4;PACS1;EP300;PNPLA6;SHANK3;KDM6A;FBN1;RPS23
Hearing Loss, Partial	75/260	0.00203861	0.0865215	0	0	1.5174	9.40101	CHD7;PLOD3;HCCS;TCIRG1;PEPD;PQBP1;SIN3A;SIX5;POGZ;ZIC1;PIEZO1;EP300;SOX9;GUSB;KDM6A;GAA;PDE4D;MARS2;TINF2;ELMOD3;SDHC;BCS1L;ARID1A;SDHB;RUNX2;MYCN;MYH3;PRKAR1A;CLDN14;FANCD2;KAT6B;WAC;TBC1D24;MASP1;SLC29A3;CHST3;SF3B4;KMT2D;PRPS1;NFIX;NXN;STXBP1;RPL11;AK2;RECQL4;PORCN;SRP72;NSD2;EXOSC8;HIVEP1;VPS11;OTOG;OTOF;ZNF469;MORC2;CTSA;CREBBP;SMAD4;PNPT1;NAA10;WFS1;FANCE;COQ7;SMARCA4;COL1A1;GALC;POLA1;TMIE…
Spastic Paraplegia	38/115	0.00205497	0.0868082	0	0	1.84357	11.4071	WASHC5;VCP;ATL3;STXBP1;ATL1;AP4E1;PDXP;NT5C2;ZFYVE26;PRDX5;DSTYK;SPAST;SPTLC1;KIF5A;KIF1C;NRCAM;AP4S1;CAPN1;ENOPH1;CCT5;SLC30A6;DYNC1H1;KIDINS220;GLRX5;TXNRD1;IFT122;ERLIN2;DDHD1;CAMKMT;ALDH3A2;BSCL2;REEP1;GALC;CALM3;ALDH18A1;PNPLA6;CALM2;PNPLA2
Chorioretinal dystrophy	2025-06-05	0.00210477	0.0884984	0	0	18.6224	114.78	CREBBP;RNF216;EP300;VPS13B;PNPLA6
Acquired flat foot	35/104	0.00213357	0.0892346	0	0	1.89451	11.6511	CUL7;CANT1;FLII;VLDLR;PHF8;RPS6KA3;TRPS1;EP300;MAPK1;FLNB;SIL1;CREBBP;TGFB2;IQSEC2;NONO;LIMK1;VPS13B;SLC39A13;BAZ1B;TBX4;TGFBR1;RAB33B;BCR;COL1A1;TBL2;ZDHHC9;PACS1;TRPV4;PEX6;SPRTN;TCF4;HNRNPH2;BRWD3;FBN1;CHST3
Prediabetes syndrome	29/82	0.00214203	0.0892346	0	0	2.04278	12.555	FAAH;PTPRN;SLC4A2;NRF1;RELB;MAPK8;PARD6A;UCP2;IGF2BP2;PPARGC1B;APPL1;TCF7L2;PTPRN2;HSPA5;KCNJ11;CDKAL1;GCK;NFKB1;FNDC5;ISG20;MLXIPL;RBP4;CAPN10;CAT;EEF1A2;PPARG;HSPA1B;HSPA1A;PNPLA2
Retinoblastoma	142/539	0.00216107	0.0896151	0	0	1.34216	8.23705	IRS1;RPL34;IPP;ARID4A;PRDM2;ARID4B;MKI67;ACTB;ELK3;PSMD9;CCND3;MYC;CHEK2;KHSRP;STMN1;CHEK1;KDR;FBXO8;PIAS4;ZFP1;TPM3;CASK;TSC1;DICER1;CDC25A;RUNX2;CAMKMT;TIAM1;MTAP;MYCN;MSH2;BCORL1;KMT2D;RTEL1;ABCB1;TMED10;DDX1;CUL2;MTTP;STC1;FOXO4;FOXO3;HIF1A;MTDH;GRK3;CCNB1;RRAS;BAG1;EP400;TRPM7;SRGAP2;ATG5;MCL1;SMAD4;SMURF2;BDNF;HSPA4;VDR;MTHFR;TRPV1;NFKB1;IGF2R;SMARCA4;CDK4;FASN;REL;NF1;ATM;CALM3;CALM2;FGFR1…
Exophthalmos	45/142	0.00219533	0.0906201	0	0	1.73371	10.6128	NFIX;CANT1;CITED2;NXN;COL11A2;XYLT1;GATA4;PEPD;AFF4;ZMPSTE24;RECQL4;RRAS;TCTN3;ZIC1;SH3PXD2B;NSD2;EP300;BANF1;PHGDH;FLNB;SOX9;NKX2-5;CREBBP;KCNJ6;FZD2;NAA10;NDE1;CRIPT;SLC39A13;PTPN11;ESCO2;ASPM;KAT6B;KCNQ1;KLHL7;ERF;ELMO2;PPARG;ZFPM2;SOS1;SOS2;SLC29A3;FBN1;FGFR1;DDR2
Growth hormone excess	2016-09-01	0.00225501	0.0926605	0	0	4.79132	29.2012	BSCL2;CDKN1A;CDKN2C;PRKAR1A;AIP;GNAS;PPARG;FOS;AGPAT2
Autistic behavior	21/54	0.00227714	0.0931465	0	0	2.37429	14.4472	RERE;GABRB3;CNTNAP2;SETD2;NUFIP2;WFS1;NRXN1;RSRC2;CHD2;PPM1D;DNM1;SYN1;MAPK10;AP1S2;HNRNPH2;HIVEP2;ZNF423;CC2D2A;CEP290;SHANK3;RPS23
Increased CSF lactate	23/61	0.00232101	0.094513	0	0	2.25861	13.7001	RARS2;MTFMT;SURF1;ECHS1;TRMT10C;NDUFA12;NUBPL;TACO1;NDUFA2;BCS1L;LRPPRC;COX6B1;NDUFAF6;SCO2;SLC25A19;NDUFAF5;NDUFS3;NDUFAF3;NDUFS1;TMEM126B;NDUFAF1;NDUFV2;COX20
Neoplasm of uncertain or unknown behavior of breast	18/44	0.00238111	0.0965258	0	0	2.58233	15.5978	FOXA1;MAP2K4;PBRM1;NOTCH1;PDPK1;GATA3;PIK3CB;ARID1A;PALB2;TBX3;BRIP1;CASP8;HERC2;CHEK2;EP300;ATM;MAP3K13;FGFR1
Bipolar Disorder	211/837	0.00242093	0.0977017	0	0	1.26728	7.63362	CPNE8;FAAH;PREP;DIXDC1;SLC4A4;ACTB;KAT5;DPYSL2;DAXX;CSNK1D;ANK3;ISL1;BCR;LARS2;MTHFD1;PRKAR1A;KCNQ2;KCNQ3;MPPE1;ASTN2;ANKK1;TPH2;ABCB1;RPN2;TSHZ1;SLC5A3;HIF1A;PRKCZ;TRPM2;SYNGR1;HMGXB4;PCDHA1;KCNN3;PLCG1;S100A10;CREBBP;ACE;HOMER1;CADM2;MTHFR;ZNF34;NR1D1;DCLK1;SESTD1;INTS7;FBXL3;CHRFAM7A;CALM2;GABRB3;CD40;DAZAP1;BHLHE41;GRIK3;PHF7;GABRR2;HINT1;SPTLC1;CSRP1;NCS1;RACK1;NEFL;PBRM1;BRD1;PGAM1;SIRT1;SY…
Motor neuron atrophy	31/90	0.00247502	0.0994407	0	0	1.96178	11.7736	GRN;VCP;DCTN4;DERL1;PIK3CB;HIF1A;BICD2;STMN1;NUP62;NEFL;HMOX1;CNGA3;NEFH;TEAD1;GABPA;PRPH;BRD4;F2R;LNPEP;ERLIN2;SOD1;VEGFA;BSCL2;CCDC88A;EEF1A2;MAPT;PNPLA6;TARDBP;PPIA;SQSTM1;NFE2L2
Skeletal muscle hypertrophy	2019-10-01	0.0024864	0.099456	0	0	4.1411	24.8339	BSCL2;PRPS1;SMAD4;CAVIN1;PPARG;SCN4A;FOS;AGPAT2;POMGNT1;FKTN
Spina Bifida Occulta	13/28	0.00249785	0.0994737	0	0	3.23112	19.3619	CUL7;CREBBP;PTCH1;MTHFR;PTPN11;FUZ;RUNX2;RECQL4;PORCN;MYH3;EP300;FLNB;MASP1
Down-sloping shoulders	2025-12-01	0.00257271	0.101826	0	0	3.44106	20.5183	MLXIPL;TBL2;NAA10;IRX5;SUFU;PTCH1;TRPV4;LIMK1;SPRTN;BCOR;BAZ1B;RUNX2
TDP-43 Proteinopathies	2022-11-01	0.00257944	0.101826	0	0	3.7274	22.216	GRN;VCP;PABPN1;DCTN4;CAMK2A;NUP62;CDC7;TARDBP;SQSTM1;SOD1;SUGP1
leukemia	460/1941	0.00260528	0.102399	0	0	1.17448	6.9884	CDA;CHIC2;SMC4;BACH2;GLS;SMC2;PSMD9;HOXA9;ZMIZ1;MYC;NAMPT;STMN1;MYB;HOXA7;CHGB;NUP214;DAXX;RBFOX2;CSNK2A3;DICER1;HCFC1;BCR;SCO2;PRKAR1A;TYRO3;PADI4;ABCB1;PRKDC;FLII;ABCB4;MAPKAP1;RPN1;GATA4;GATA3;PRKCZ;HIF1A;CYB5R3;HMOX1;HOXC4;PLCG1;ATG5;JAG2;NGFR;CREBBP;PHC2;ZNF384;ACE;JUND;PNO1;NFATC3;MTHFR;NR2F2;PBX1;NR2F6;MOV10;MLLT10;PAM;ADA;RET;CDKN1A;SETD2;BTG1;MED15;LITAF;ATIC;CSRP2;HEY1;PBK;ANXA7;IKBKG;E…
Autism Spectrum Disorders	149/572	0.00274137	0.107281	0	0	1.32178	7.79759	CYFIP1;FAAH;TRIO;EHMT2;CTNND2;UBE3A;PARK7;MKI67;PHB2;RPS6KA6;HERC2;CDH2;POGZ;AP1S2;PIEZO1;MACROD2;SOX9;SIL1;HMGN1;RAB2A;SRRM2;NANOS1;DYRK1A;CASK;TSC1;ANK3;SND1;FOXP1;TMX2;MSH5;ASTN2;RPP25;FKBP5;TPH2;DLX1;CHRNA3;NOTCH1;ANKRD11;CHRNA7;ITPR1;CACNA1A;ITPR3;CACNA1C;FHIT;GIGYF2;CACNA1H;CACNA1I;SPAST;BAG1;HIVEP2;DRD2;ZNF423;MPDZ;RAB11FIP5;SRPK2;NGFR;CADM1;PNO1;BDNF;WFS1;MTHFR;PBX2;HTR1B;RAB39B;DHCR24;SM…
DEAFNESS, AUTOSOMAL DOMINANT 1 (disorder)	2025-11-07	0.00278951	0.107307	0	0	6.51968	38.348	DIAPH1;MYO1C;P2RX2;COL11A2;MYO6;TBC1D24;MCM2
Sensory Neuropathy, Hereditary	2025-11-07	0.00278951	0.107307	0	0	6.51968	38.348	NTRK1;SPTLC1;SPTLC2;ATL3;ATL1;CCT5;CCT4
Bilateral pheochromocytoma and islet cell adenoma of the pancreas	2025-11-07	0.00278951	0.107307	0	0	6.51968	38.348	CHGA;RET;EPAS1;TMEM127;SDHC;SDHB;VEGFA
Non-Hereditary Clear Cell Renal Cell Carcinoma	2025-11-07	0.00278951	0.107307	0	0	6.51968	38.348	VCAN;SETD2;PBRM1;EPAS1;TSC1;HIF1A;VEGFA
Body mass index	101/370	0.00283072	0.107973	0	0	1.40654	8.25249	MTCH2;VIRMA;NUDT3;DPYSL5;KAT8;MACROD2;ANKS1A;ZNF169;FADS1;FNBP4;ARL15;FNDC3B;CDKAL1;KCNQ1;PSME4;SLC22A4;ZCCHC8;SLBP;GGNBP2;SLC35D2;GLIS3;FOXO3;FHIT;LTBP1;NID2;STK33;HMGXB4;ADAMTS17;HIVEP1;HOXC4;PLCG1;ZNF423;BPTF;PACSIN1;SRPK2;GCKR;TGFB2;CADM1;NEK4;AUTS2;CADM2;BDNF;PTCH1;MOV10;DMXL2;INTS7;CORO7;SUGP1;CCNJL;CPEB4;TOP2A;USP37;HIP1;FAF1;DDX42;ATP2A1;PEPD;SMG6;SUFU;DIS3L2;PBRM1;KLF13;NCOA6;ITPK1;ARAP1…
Finding of body mass index	101/370	0.00283072	0.107973	0	0	1.40654	8.25249	MTCH2;VIRMA;NUDT3;DPYSL5;KAT8;MACROD2;ANKS1A;ZNF169;FADS1;FNBP4;ARL15;FNDC3B;CDKAL1;KCNQ1;PSME4;SLC22A4;ZCCHC8;SLBP;GGNBP2;SLC35D2;GLIS3;FOXO3;FHIT;LTBP1;NID2;STK33;HMGXB4;ADAMTS17;HIVEP1;HOXC4;PLCG1;ZNF423;BPTF;PACSIN1;SRPK2;GCKR;TGFB2;CADM1;NEK4;AUTS2;CADM2;BDNF;PTCH1;MOV10;DMXL2;INTS7;CORO7;SUGP1;CCNJL;CPEB4;TOP2A;USP37;HIP1;FAF1;DDX42;ATP2A1;PEPD;SMG6;SUFU;DIS3L2;PBRM1;KLF13;NCOA6;ITPK1;ARAP1…
Down Syndrome	126/475	0.00287205	0.10909	0	0	1.35367	7.92267	CDA;ITSN1;ZBTB21;ENO2;BACH1;CLU;ACTB;ETS2;DPYSL2;DPYSL3;STMN1;HMGN1;NUP214;CHRNB2;DSCAM;DYRK1A;DICER1;PGD;ISL1;PGF;TMEM131;TIAM1;OXA1L;RBP4;SOAT1;EEF1A2;AGTR1;ERF;FSCN1;CMPK1;SQSTM1;ABCG1;CHRNA3;ABCB1;EPAS1;CHRNA7;GATA4;NRF1;HSP90B1;PRDX1;HMOX1;IGFBP7;LTA4H;MARK2;PRNP;BDNF;PTCH1;TNFRSF10C;MTHFR;PRDX6;COPS4;ISG20;BCL6;SYNJ1;NACA;UBA3;CALM3;RAB5A;CALM2;NFE2L1;RET;CDKN1A;BTG1;PIGP;GDI2;GHR;HINT1;RAC…
Hereditary Diffuse Gastric Cancer	84/300	0.00290092	0.109725	0	0	1.45583	8.50601	CDKN1A;UBXN1;MRPS11;PREP;HSPB1;ENO1;PTPRF;RRP9;RPS15;CASP8;CDH2;SCRN1;PPP2R1A;MYC;CHEK2;ARL6IP5;MAP3K6;FADS1;ABT1;TPM3;PGAM1;FST;ANXA5;F2R;PAX6;TSC1;CNPY2;RAD23A;ARID1A;RHOA;ALDH1A3;RBP4;IRF1;EEF1A2;ITGA8;BIRC5;PPARG;NDUFS1;UMPS;PPIA;BIRC2;FKBP2;ECHS1;TYMS;CLCN3;FHIT;PTPA;RXRB;SELENBP1;PRDX5;EXOSC5;MAPK8;DNAJB4;KISS1R;HMOX1;MAPK1;IGFBP7;FYN;CTNNA2;PRNP;NPM1;SMAD4;ACE;JUP;GADD45A;CDKN2A;BDNF;BNIP3…
Craniofacial Abnormalities	56/187	0.00293111	0.110405	0	0	1.59827	9.32173	GABRB3;BNC2;CHD7;UBE3A;PKD2;ACTB;ETS2;DCAF7;ACTG1;SIN3A;TRPS1;SH3PXD2B;HOXA3;EP300;UFD1;SOX9;PDGFRA;PAX6;ESCO2;RAD23B;RUNX2;CKAP4;HCFC1;SETBP1;ERF;MASP1;DLX1;TMEM87B;NOTCH1;NRXN1;SATB2;COL11A2;PHF21A;ZMPSTE24;DLL3;TMEM165;ANKH;RDH10;GPC6;JAG2;MBTPS1;ZNF462;SMAD4;SURF1;TGFB2;IRX5;PTCH1;RAB39B;SRP68;PRKRA;CTNNB1;TCF4;DHCR7;FOLR1;MMACHC;FGFR1
Coloboma of iris	23/62	0.00296109	0.111072	0	0	2.20055	12.812	IGBP1;GRN;TENM3;NAA10;PTCH1;CHD7;ALG2;ALG3;HCCS;ACTB;ACTG1;IL17RA;RBP4;PORCN;SIN3A;SUFU;POGZ;NSD2;BCOR;ZNF423;CC2D2A;CEP290;FGFR1
Seizures, Focal	41/129	0.00316279	0.118147	0	0	1.7405	10.0188	FAAH;CHRNA3;NRP2;ABCB1;CTNND2;CHRNA7;ADK;CLU;SLC8A1;CNR1;SCN9A;NOS1;DRD2;MPDZ;POLG;NGFR;DYNC1H1;KCNJ11;BDNF;HTR1B;TSC1;SLC30A1;FOS;SSTR2;SOD2;MT3;SYN2;SYN1;GRIN1;BACE1;SLC8A3;REST;SCN8A;KCNQ2;CAT;KCNQ3;TBC1D24;GNB3;TCF4;SCN2A;PAM
Wide spaced nipples	24/66	0.00329171	0.122457	0	0	2.13231	12.189	CHD7;SPRY4;GATA4;PTPN11;CBL;SMARCA2;IGF1R;FGF17;GRIP1;HNRNPK;CPT2;GNPTAB;RRAS;KAT6B;PACS1;KLHL7;SMS;KISS1R;NSMF;DHCR7;SOS1;SOS2;CHST3;FGFR1
Short neck	60/204	0.00335358	0.124247	0	0	1.55804	8.87726	SETD5;CTNND2;FHL1;XYLT1;ANTXR2;ACTB;ACTG1;PPP1CB;POGZ;MYO18B;UFD1;PHGDH;SOX9;GUSB;TAPT1;RSPRY1;MAP2K1;ALG9;MAP2K2;GPX4;VPS33A;ESCO2;SMC1A;WDR35;RAB33B;MYH3;SETBP1;TNNT3;COL6A1;WAC;ATP6V1B2;SOS1;OBSL1;MAPRE2;SOS2;CHST3;CUL7;CANT1;COL11A2;GATA4;CBL;DLL3;ARVCF;DYM;FLNB;GPC6;IGBP1;SMAD4;TGDS;PTCH1;PTPN11;PALB2;LHX3;TRPV4;GNAS;NF1;TRIP11;TCF4;DHCR7;FGFR1
Fibrillation	14/32	0.00341406	0.125825	0	0	2.89986	16.4708	NGFR;HSPA4;HIF1A;MMP9;HSP90B1;SOD1;VEGFA;PCSK1N;KCNQ1;SCN4A;SCN5A;SOX9;ITM2B;SNCA
Abnormally small eyeball	45/145	0.00343793	0.125825	0	0	1.68138	9.53829	RERE;COX7B;NOTCH1;TENM3;NDUFB11;POMT1;CHD7;HCCS;HDAC6;RECQL4;GRIP1;PORCN;SIN3A;SUFU;SIX3;RXYLT1;PHGDH;IKBKG;BUB3;CC2D2A;CEP290;BUB1;FKTN;NAA10;PTCH1;WDR73;ESCO2;FANCE;POMGNT2;VAX1;POMGNT1;FAM111A;ALDH1A3;RBP4;ALDH6A1;ERCC3;FANCD2;SMOC1;RAB18;TUBGCP6;RAB3GAP2;BCOR;B9D2;MAPRE2;FGFR1
Decreased size of eyeball	45/145	0.00343793	0.125825	0	0	1.68138	9.53829	RERE;COX7B;NOTCH1;TENM3;NDUFB11;POMT1;CHD7;HCCS;HDAC6;RECQL4;GRIP1;PORCN;SIN3A;SUFU;SIX3;RXYLT1;PHGDH;IKBKG;BUB3;CC2D2A;CEP290;BUB1;FKTN;NAA10;PTCH1;WDR73;ESCO2;FANCE;POMGNT2;VAX1;POMGNT1;FAM111A;ALDH1A3;RBP4;ALDH6A1;ERCC3;FANCD2;SMOC1;RAB18;TUBGCP6;RAB3GAP2;BCOR;B9D2;MAPRE2;FGFR1
Congenital heart disease	39/122	0.00350993	0.127943	0	0	1.75505	9.91984	NOTCH1;BMPR2;HDAC3;CITED2;GATA4;RECQL4;PNN;GRIP1;GRK2;SUMO1;CBS;SOX9;SCN5A;NKX2-5;ALG9;PHC1;KCNJ11;ABCC8;CDKN2A;STAT3;MTHFR;PEX2;PTPN11;INO80;FANCE;SOD2;ISL1;PGF;GCK;SMARCA4;VEGFA;FANCD2;HAND2;DLC1;PEX5;HAND1;ADAM9;BCOR;ZFPM2
Deformity of face	25/70	0.0036108	0.129587	0	0	2.07318	11.6592	COX7B;C2CD3;NDUFB11;CHRNA7;ETFDH;HCCS;PEPD;IGF1R;GHR;ZIC2;HIVEP2;RSPRY1;DIS3L2;BCAP31;ADSL;KLF13;SSR4;AUTS2;THOC6;ALDH6A1;ASPH;PEX5;ERF;ALDH18A1;ZMYND11
Distortion of face	25/70	0.0036108	0.129587	0	0	2.07318	11.6592	COX7B;C2CD3;NDUFB11;CHRNA7;ETFDH;HCCS;PEPD;IGF1R;GHR;ZIC2;HIVEP2;RSPRY1;DIS3L2;BCAP31;ADSL;KLF13;SSR4;AUTS2;THOC6;ALDH6A1;ASPH;PEX5;ERF;ALDH18A1;ZMYND11
Funny looking face	25/70	0.0036108	0.129587	0	0	2.07318	11.6592	COX7B;C2CD3;NDUFB11;CHRNA7;ETFDH;HCCS;PEPD;IGF1R;GHR;ZIC2;HIVEP2;RSPRY1;DIS3L2;BCAP31;ADSL;KLF13;SSR4;AUTS2;THOC6;ALDH6A1;ASPH;PEX5;ERF;ALDH18A1;ZMYND11
hearing impairment	82/294	0.00361238	0.129587	0	0	1.44766	8.14073	CHD7;PLOD3;HCCS;TCIRG1;PEPD;TRIOBP;PQBP1;ACTG1;SIN3A;SIX5;SH3PXD2B;ZIC1;PIEZO1;EP300;SOX9;GUSB;TECTA;KDM6A;GAA;PDE4D;MARS2;TINF2;ELMOD3;SDHC;MYO7A;BCS1L;ARID1A;SDHB;RUNX2;MYCN;MYH3;PRKAR1A;CLDN14;FANCD2;KAT6B;WAC;TBC1D24;MYH9;MASP1;SLC29A3;CHST3;SF3B4;KMT2D;PRPS1;NFIX;NXN;STXBP1;RPL11;AK2;RECQL4;PORCN;SRP72;MYO6;NSD2;EXOSC8;VPS11;OTOG;OTOF;ZNF469;MORC2;CTSA;CREBBP;SMAD4;PNPT1;NAA10;WFS1;FANCE;COQ…
Narrow face	23/63	0.00374354	0.133153	0	0	2.1454	11.9879	BLM;NFIX;TPM3;CEP152;CHD7;LIMK1;AP4E1;UPF3B;UBE3B;BAZ1B;PQBP1;CENPE;DSTYK;WRN;MYH3;TBL2;ZDHHC9;SIN3A;TNNT3;BCOR;PCNT;FBXL4;FBN1
Thin face	23/63	0.00374354	0.133153	0	0	2.1454	11.9879	BLM;NFIX;TPM3;CEP152;CHD7;LIMK1;AP4E1;UPF3B;UBE3B;BAZ1B;PQBP1;CENPE;DSTYK;WRN;MYH3;TBL2;ZDHHC9;SIN3A;TNNT3;BCOR;PCNT;FBXL4;FBN1
Neck webbing	19/49	0.00375597	0.133153	0	0	2.36231	13.1921	MAP2K1;MAP2K2;NAA10;IRX5;PTPN11;CBL;PPP1CB;MYH3;RRAS;KAT6B;MYO18B;TNNT3;SMS;NF1;PIEZO1;BCOR;SOS1;SOS2;TAPT1
Corneal diameter increased	2017-09-01	0.00389632	0.13739	0	0	4.19214	23.2568	GNPTAB;POMT1;TINF2;LTBP2;PIK3R1;TEK;POMGNT1;FBN1;FKTN
Convex nasal bridge	29/85	0.00392109	0.13739	0	0	1.93298	10.7114	SF3B4;SATB2;PHF21A;RECQL4;ARVCF;ATIC;SIN3A;UFD1;HIVEP2;PCNT;RARS2;IGBP1;SMAD4;XRCC4;CEP152;NDE1;CASK;VPS13B;UPF3B;SMC1A;ZDHHC9;KAT6B;SPECC1L;SPRTN;RAB3GAP2;TCF4;BCOR;ZNF335;FBN1
Prominent nasal bridge	29/85	0.00392109	0.13739	0	0	1.93298	10.7114	SF3B4;SATB2;PHF21A;RECQL4;ARVCF;ATIC;SIN3A;UFD1;HIVEP2;PCNT;RARS2;IGBP1;SMAD4;XRCC4;CEP152;NDE1;CASK;VPS13B;UPF3B;SMC1A;ZDHHC9;KAT6B;SPECC1L;SPRTN;RAB3GAP2;TCF4;BCOR;ZNF335;FBN1
Orbital separation diminished	16/39	0.0039464	0.137743	0	0	2.59407	14.358	XRCC4;USP9X;PTCH1;DYRK1A;AP3D1;IFT122;WDR35;ARCN1;DPM2;NIN;EVC;SIX3;RAB3GAP2;HNRNPH2;ALDH18A1;FGFR1
Psychomotor retardation, profound	2023-11-01	0.00400608	0.138755	0	0	3.41657	18.8593	PEX16;PEX19;NDE1;PEX6;KCNQ2;PEX5;CRIPT;ASNS;PEX2;LIAS;ZNF335
Mutism	2023-11-01	0.00400608	0.138755	0	0	3.41657	18.8593	GRN;TBP;TCF4;MAPT;SMARCA2;SQSTM1;ACTB;ACTG1;FGFR1;FTL;PLEC
Rift Valley Fever	2020-10-01	0.00403595	0.139256	0	0	3.72676	20.5438	ERCC3;DCTN4;NUP62;EIF4EBP1;FBXO3;GTF2H2;GTF2H3;THOP1;SQSTM1;IFNAR1
Decreased fertility	18/46	0.0042225	0.145138	0	0	2.39757	13.1083	NUP107;CHD7;SPRY4;PTPN11;IL17RD;TBX3;PSMC3IP;FGF17;BSCL2;WRN;RNF216;ERCC3;KISS1R;MPLKIP;NSMF;SOX9;PNPLA6;FGFR1
Flexion contractures of joints	42/135	0.00437296	0.149741	0	0	1.68695	9.16407	FHL1;POMT1;COL11A2;AP4E1;CACNA1A;LIAS;NT5C2;ZMPSTE24;VPS11;EP300;NEFL;BANF1;AP4S1;GUSB;SIL1;TAPT1;MPDU1;FKTN;CREBBP;KCNJ6;ALG9;CAVIN1;TPM3;SLC2A10;VPS33A;PMM2;STAC3;COQ7;DNM2;MLXIPL;SON;BIN1;SLC25A19;TRPV4;COL6A1;PPT1;RAB18;RAB3GAP2;IRF5;FBN1;PLEC;CHST3
Abnormality of the skull	25/71	0.00447083	0.152514	0	0	2.02798	10.9717	NPR2;TCIRG1;CWC27;ANTXR2;PPP1CB;ORC4;GNPTAB;DPH1;TRPS1;ZIC1;PCNT;RSPRY1;SLC2A10;CEP152;IFT122;ESCO2;WDR35;TGFBR1;CENPE;HNRNPK;SON;ERF;MASP1;FBN1;FGFR1
Optic Atrophy	98/363	0.00458594	0.155853	0	0	1.38472	7.45636	PANK2;NDUFA12;IFT172;TACO1;UBE3B;ENO2;POGZ;RXYLT1;NEK2;PMPCA;MECR;VPS33A;ALG3;CASK;TSC1;WDR73;BCS1L;COX6B1;DPM2;PRKAR1A;DKC1;PRPF3;FTL;CACNA1F;PRPF8;SPATA7;PORCN;RNF216;ZNHIT3;VPS11;MPDU1;SURF1;DMPK;WFS1;NR2F1;CCDC88A;DIAPH1;AHI1;SON;NDUFAF6;PPT1;TUBGCP6;ACO2;COX20;RERE;POMT1;CHD7;TCIRG1;GMPPB;ATIC;ZNF408;NUP62;IKBKG;CC2D2A;CEP290;POLG;TSFM;IFT140;GLRX5;VPS13B;PAX6;PEX2;POMGNT2;SIRT1;POMGNT1;TOPO…
Toeing-in	14/33	0.00478867	0.161391	0	0	2.74706	14.6734	PEX2;UBE3B;PSMB8;MYH3;TRPV4;NSD2;SH3PXD2B;PEX5;TNNT3;RAB3GAP2;DHCR7;GUSB;DDR2;CHST3
Myeloproliferative disease	74/264	0.00480049	0.161391	0	0	1.45695	7.7787	RET;HBS1L;CCP110;PSIP1;CBLB;PIK3CB;IGF1R;HOXA10;PSMD9;RPS6KA3;HOXA9;STK11;ZMYM2;SUMO1;KIF5B;KHSRP;MYB;FGFR1OP2;CNTRL;EP300;GUSB;JUNB;PDGFRA;VBP1;TSC1;ETV6;BCR;DOK1;ADAM17;SOAT1;RASA1;HNRNPH3;DTL;ABCG1;DCTN6;ABCB1;FECH;MAPKAP1;MTTP;BRCC3;FOXO3;CBL;PSMA7;PTPA;SOCS3;PRDX1;NCAM1;SH2B3;SPTBN1;STAT5A;CREBBP;NPM1;CHTOP;CDKN2A;KIDINS220;MCAM;IDH1;STAT3;PTPN11;MIR29A;VEGFA;ISG20;MLLT10;NR4A1;NIN;NR4A3;GOL…
Hypospadias	57/195	0.00480957	0.161391	0	0	1.54397	8.24041	RERE;SETD5;WASHC5;BNC2;ADK;HCCS;PQBP1;GRIP1;ZMYM3;SIN3A;HOXA3;EP300;SOX9;TAPT1;SSR4;PDE4D;PAX6;PEX2;ESCO2;ZFY;SMC1A;WDR35;MED25;EVC;SETBP1;PRKAR1A;DKC1;PEX6;SPECC1L;PEX5;EXOC3;ZFPM2;FKBP4;MAPRE2;CUL7;GATA4;HOXD13;UBR1;HSD17B7;ZMPSTE24;PTDSS1;NSD2;PCNT;PEX16;ARNT2;CREBBP;PEX19;NAA10;RPL35A;PTPN11;WTIP;ARCN1;POLA1;DHCR7;BCOR;FBXL4;FGFR1
Broad nasal tip	21/57	0.00483985	0.161391	0	0	2.17602	11.6001	ATP6V1A;XRCC4;CASK;CPLANE1;KIF11;PTPRF;PHF21A;IGF1R;PHF8;FOXP1;RPS6KA3;MLXIPL;PORCN;PRKAR1A;POGZ;SH3PXD2B;RAB3GAP2;FLNB;ZSWIM6;BCOR;KDM6A
Cardiac defects	21/57	0.00483985	0.161391	0	0	2.17602	11.6001	SETD2;TMEM87B;KLF13;NOTCH1;ACE;CITED2;ABCC8;SRF;CHD7;DYRK1A;MTHFR;GATA4;PTPN11;CBL;HIF1A;GCK;VEGFA;HAND2;SCN5A;TEK;SOS1
Pointed chin	19/50	0.00487387	0.161391	0	0	2.28596	12.1702	RERE;SETD2;CUL7;ABCC8;ANKRD11;LIMK1;AP4E1;BAZ1B;ACTB;ACTG1;BCR;PORCN;TBL2;SETBP1;POGZ;MAPK1;TUBGCP6;OBSL1;SHANK3
Single transverse palmar crease	19/50	0.00487387	0.161391	0	0	2.28596	12.1702	CREBBP;TGDS;ANKRD11;VPS13B;IFT122;PEX2;UBE3B;UBR1;RPS6KA3;G6PC3;SETBP1;SIN3A;PEX6;SMOC1;PEX5;EP300;TCF4;RBM10;RPS23
Flexion contracture	42/136	0.00505535	0.166079	0	0	1.6689	8.824	FHL1;POMT1;COL11A2;AP4E1;CACNA1A;LIAS;NT5C2;ZMPSTE24;VPS11;EP300;NEFL;BANF1;AP4S1;GUSB;SIL1;TAPT1;MPDU1;FKTN;CREBBP;KCNJ6;ALG9;CAVIN1;TPM3;SLC2A10;VPS33A;PMM2;STAC3;COQ7;DNM2;MLXIPL;SON;BIN1;SLC25A19;TRPV4;COL6A1;PPT1;RAB18;RAB3GAP2;IRF5;FBN1;PLEC;CHST3
Angle class 2 malocclusion	24/68	0.00510517	0.166079	0	0	2.03513	10.7404	MAP2K1;CREBBP;PCYT1A;GFPT1;LIMK1;SLC39A13;PTPN11;PIK3R1;BAZ1B;THOC6;RPS6KA3;GRIP1;MLXIPL;PORCN;TBL2;ASPH;PRKAR1A;TRPS1;SH3PXD2B;EP300;BCOR;SOS1;SHANK3;KDM6A
Angle class 3 malocclusion	24/68	0.00510517	0.166079	0	0	2.03513	10.7404	MAP2K1;CREBBP;PCYT1A;GFPT1;LIMK1;SLC39A13;PTPN11;PIK3R1;BAZ1B;THOC6;RPS6KA3;GRIP1;MLXIPL;PORCN;TBL2;ASPH;PRKAR1A;TRPS1;SH3PXD2B;EP300;BCOR;SOS1;SHANK3;KDM6A
Low posterior hairline	24/68	0.00510517	0.166079	0	0	2.03513	10.7404	WASHC5;SETD5;MAP2K1;CREBBP;MAP2K2;IRX5;ANKRD11;PTPN11;PEPD;SMC1A;ACTB;ACTG1;PHF8;RPS6KA3;RRAS;KAT6B;MYO18B;NSD2;NF1;EP300;RAB3GAP2;SOS1;SOS2;CHST3
Spinocerebellar Ataxia Type 1	27/79	0.00512431	0.166079	0	0	1.93768	10.2189	HDAC3;ANP32A;DCTN4;UBA5;CACNA1A;UBE3A;PQBP1;COIL;PTPA;KAT5;PCBP4;NUP62;EIF4E;RUBCN;RBM17;CREBBP;TRPC3;VWA3B;PUM1;ETV6;VEGFA;AFG3L2;PPP2R2B;CAT;CWF19L1;GAPDH;SQSTM1
Contracture of joint	43/140	0.00512565	0.166079	0	0	1.65587	8.73223	FHL1;POMT1;COL11A2;AP4E1;CACNA1A;LIAS;NT5C2;ZMPSTE24;VPS11;EP300;NEFL;BANF1;AP4S1;GUSB;SIL1;TAPT1;MPDU1;FKTN;CREBBP;KCNJ6;ALG9;CAVIN1;TPM3;SLC2A10;VPS33A;PMM2;STAC3;COQ7;PSMB8;DNM2;MLXIPL;SON;BIN1;SLC25A19;TRPV4;COL6A1;PPT1;RAB18;RAB3GAP2;IRF5;FBN1;PLEC;CHST3
Myopathy	110/415	0.00520502	0.168048	0	0	1.35086	7.10302	WASHC5;PANK2;RPL3;CFL2;STMN1;SOX9;SIL1;AGFG1;MBNL1;TPM3;FST;TPM1;BIN1;EEF1A2;RBCK1;DNA2;ASTN2;SQSTM1;OBSL1;KMT2D;MTMR2;VCP;SLC22A5;FECH;IREB2;ABHD5;PRKCZ;HNRNPDL;PGK1;PRNP;SMAD4;MGAM;DMPK;HSPA5;VDR;TRIP4;FBXO32;HARS2;SMARCA4;PHOX2A;POLA1;FBN1;RET;TRIM72;MEGF10;COX4I1;FHL1;POMT1;COX4I2;CHD7;PRKAG2;HSPB1;ATP2A1;GMPPB;HINT1;CPT2;MYO18B;IKBKG;NOS1;NEFH;TNPO3;POLG;SUN1;TBP;GAA;GLRX5;ACAD9;SPTB;MMP9;PO…
Aura	22/61	0.00534894	0.169958	0	0	2.10438	11.0077	GABRB3;OPRD1;SLC12A2;CNTNAP2;ABCB1;AUTS2;BDNF;TXNRD1;RAB39B;UBE3A;TSC1;FOS;CHD2;ERN1;STX1B;P2RX4;P2RX2;SCN8A;KCNQ2;SCN2A;FOLR1;POLG
Awakening Epilepsy	22/61	0.00534894	0.169958	0	0	2.10438	11.0077	GABRB3;OPRD1;SLC12A2;CNTNAP2;ABCB1;AUTS2;BDNF;TXNRD1;RAB39B;UBE3A;TSC1;FOS;CHD2;ERN1;STX1B;P2RX4;P2RX2;SCN8A;KCNQ2;SCN2A;FOLR1;POLG
Profound intellectual disabilities	22/61	0.00534894	0.169958	0	0	2.10438	11.0077	ATP6V1A;RNASEH2C;RNASEH2B;KCNJ6;NDE1;POMT1;IER3IP1;POMGNT1;SEPSECS;CCDC88A;ATIC;SYNJ1;ZNHIT3;GUF1;RAB18;ZSWIM6;EZR;PIGG;SHANK3;SHANK2;FKTN;TUBA8
Mammary Neoplasms, Experimental	48/160	0.00536071	0.169958	0	0	1.60123	8.37231	RPL3;ENO1;GATA3;PIK3R1;ACTB;ACTG1;CDC42;RPS14;CAPZB;TRPS1;STMN1;UCP2;HMOX1;SOX9;HNRNPA1;TLE4;CDKL2;STAT5A;EIF5A;NCOA1;SLC12A2;TSC22D1;TPM3;PGAM1;GSS;STAT3;CASK;LNPEP;ACTN4;SOD2;MMP9;YWHAZ;PTK2;RBP4;RCN1;PKM;PSMA4;CDK4;RASA1;ID1;AGTR1;PSME1;S100A6;ID4;NSMF;PADI4;EZR;TKT
Dilated ventricles (finding)	59/204	0.00537316	0.169958	0	0	1.52104	7.94948	RERE;MOCS2;SETD2;AP4E1;HNRNPU;RPS6KA3;HERC2;TUBA1A;CPT2;PPP2R1A;SIN3A;AKT3;AP1S2;CC2D2A;TAPT1;CDK5RAP2;KDM6A;TSFM;CEP135;TINF2;KNL1;SMC1A;POMGNT2;POMGNT1;ASPM;MED25;SETBP1;DKC1;SLC25A19;SPECC1L;MOCS1;KMT2D;RTEL1;NFIX;FLII;STXBP1;ANKRD11;RNF213;ZNHIT3;NSD2;VPS11;ZSWIM6;JAM3;FKTN;PHC1;XRCC4;IQSEC2;NDE1;PTCH1;CEP152;ASNS;DHCR24;SON;NFIA;ERCC3;RAB18;DHCR7;ZNF335;FGFR1
Breast adenocarcinoma	50/168	0.00540755	0.169958	0	0	1.58329	8.26471	FOXA1;CDKN1A;RAPH1;HSPB1;PIK3CB;BACH1;HERC2;CASP8;CHEK2;KDR;EP300;SEMA6B;MAP2K4;KCNH4;GABARAPL1;PBRM1;PDPK1;AHSA1;ARID1A;MMP9;RUNX2;BIRC5;ROR1;CRK;BECN1;MINDY3;NOTCH1;ABCB1;POLDIP2;SLC20A1;GATA3;HIF1A;BRIP1;MTA1;TBL1Y;MAPK1;TBL1X;MCL1;SMAD4;VDR;IDH1;STAT3;MTHFR;PALB2;TBX3;VEGFA;BAX;ATM;MAP3K13;FGFR1
Profound Mental Retardation	57/196	0.00540936	0.169958	0	0	1.53277	8.00047	POMT1;ADK;AP4E1;IER3IP1;FRY;ATIC;ZMYM2;SIN3A;ZNF526;CASP2;BBS7;PARP1;PAX6;POMGNT1;METTL23;SETBP1;SCN8A;PEX6;GUF1;PHIP;PIGG;SHANK3;SHANK2;ATP6V1A;ZCCHC8;TSEN34;RNASEH2C;RNASEH2B;NRXN1;ZNHIT3;UBR7;RALGDS;FKTN;DYNC1H1;SURF1;KCNJ6;SLC31A1;BDNF;NDE1;PMM2;RAB39B;TRMT1;ERLIN2;CCDC88A;SEPSECS;AHI1;SYNJ1;PRKRA;CAPN10;FASN;GNAS;NF1;RAB18;NAA15;FOLR1;TAF2;TUBA8
Frontotemporal Lobar Degeneration	32/98	0.0054146	0.169958	0	0	1.80991	9.44529	VCP;GRN;RBM8A;DCTN4;DCUN1D1;YWHAQ;BAG1;PCBP2;NUP62;NOS1;HNRNPA1;SNCA;SRRM2;PRNP;HNRNPA3;RRM2;BDNF;PNO1;CDC7;SOD2;LSM2;SOD1;VEGFA;NPC1;PPA1;NPC2;MAPT;TARDBP;RBM45;SQSTM1;BLZF1;SUGP1
Penile hypospadias	53/180	0.0054361	0.169999	0	0	1.55957	8.1327	RERE;WASHC5;SETD5;BNC2;HCCS;PQBP1;GRIP1;SIN3A;EP300;SOX9;TAPT1;SSR4;PDE4D;PAX6;PEX2;ESCO2;ZFY;SMC1A;WDR35;MED25;EVC;SETBP1;DKC1;PRKAR1A;PEX6;SPECC1L;PEX5;FKBP4;ZFPM2;MAPRE2;CUL7;GATA4;HOXD13;UBR1;HSD17B7;ZMPSTE24;PTDSS1;NSD2;PCNT;PEX16;ARNT2;CREBBP;PEX19;NAA10;RPL35A;PTPN11;WTIP;ARCN1;POLA1;DHCR7;BCOR;FBXL4;FGFR1
Generalized tonic seizures	2025-12-07	0.00547414	0.169999	0	0	5.21541	27.1604	GABRB3;MAPK10;SCN8A;STXBP1;KCNQ2;CHD2;DNM1
Hydrocephalus	71/253	0.0054758	0.169999	0	0	1.45903	7.59776	WASHC5;CETN2;POMT1;HCCS;TCIRG1;BMI1;CELSR2;RND3;GMPPB;RPS6KA3;GRIP1;PCM1;ZIC2;PPP2R1A;SIN3A;SUFU;AKT3;AP1S2;RXYLT1;NRCAM;DENND5A;SOX9;GUSB;CC2D2A;ENOPH1;CEP290;KDM6A;ESCO2;POMGNT2;POMGNT1;ASRGL1;COX6B1;PRKAR1A;ERF;CHST3;NAPA;SF3B4;KMT2D;NFIX;NOTCH1;CORO1A;ADD1;HDAC6;RECQL4;CDC42;PORCN;ZNHIT3;MPDZ;FKTN;FZD3;PEX19;PTCH1;PYCR1;IFT122;DHCR24;FUZ;GALC;FAM111A;CENPF;NFIA;OSTM1;ERCC3;NFIB;DLG5;OGDH;NF1;…
Carcinoma, Pancreatic Ductal	18/47	0.00550992	0.169999	0	0	2.31475	12.0395	JAG2;SMAD4;NOTCH1;CDKN2A;DTX1;ACTN4;DTX4;HIF1A;VEGFA;STK11;HEY1;AGTR1;HDGF;PPARG;TEAD1;HSPA1B;HSPA1A;NFE2L2
Lower limb muscle weakness	18/47	0.00550992	0.169999	0	0	2.31475	12.0395	WASHC5;DYNC1H1;PDGFRA;PRNP;ATL1;FHL1;HSPB1;ERLIN2;DDHD1;BICD2;BSCL2;REEP1;ZFYVE26;DSTYK;SPAST;KIF5A;NF1;ALDH18A1
Sensorineural Hearing Loss (disorder)	123/471	0.00555638	0.170849	0	0	1.32436	6.87713	NDUFA12;IFT172;TACO1;ACTB;ACTG1;RPS6KA3;ARHGDIA;LONP1;CEP250;NEK2;TECTA;MAP2K1;CASK;MYO7A;BCS1L;COX6B1;KCNQ1;PRPF3;TMEM126B;KMT2D;AK2;GATA3;ABHD5;UBR1;PIK3R1;PRPF8;SPATA7;ZMPSTE24;PTDSS1;OTOA;MYO6;OTOF;NDUFV2;CEP78;SURF1;BDNF;WFS1;MTHFR;HARS2;NFKB1;MLXIPL;DIAPH1;AHI1;TMIE;TBL2;DIAPH3;LHX3;NDUFAF6;TRPV4;NDUFAF5;OGDH;NDUFAF3;MAN2B1;NDUFAF1;FGFR1;COX20;SETD5;ACY1;CHD7;GMPPB;SPTLC1;ZNF408;PGM3;SERAC1…
Pervasive Development Disorder	40/129	0.00566372	0.173418	0	0	1.67846	8.6838	PRKN;CNTNAP2;TRIO;CTNND2;ITGB3;CHD8;NRXN1;TCF20;PARK7;CHD2;HERC2;SPAST;XPO1;NCS1;MACROD2;NOS1;DRD2;MPDZ;RAB11FIP5;MBD5;BDNF;NDE1;CASK;MTHFR;RAB39B;PAX6;SMARCA2;SYN1;FOXP1;SMARCA4;ALDH1A3;TCF4;NDUFS1;DHCR7;MAPT;RPP25;SCN2A;SHANK3;SHANK2;FKBP5
Dysmorphic facies	29/87	0.00569748	0.173418	0	0	1.86609	9.64344	COX7B;MTFMT;C2CD3;NDUFB11;CHRNA7;CHD7;ETFDH;HCCS;PEPD;IGF1R;GHR;ZIC2;HIVEP2;RSPRY1;DIS3L2;BCAP31;ADSL;KLF13;SSR4;AUTS2;PTPN11;THOC6;ALDH6A1;ASPH;PEX5;ERF;MYH9;ALDH18A1;ZMYND11
Triangular face	29/87	0.00569748	0.173418	0	0	1.86609	9.64344	CUL7;ANKRD11;PIK3R1;CBL;AGPAT2;PQBP1;RPS6KA3;RRAS;TRPS1;BUB3;BUB1;MAP2K1;PEX19;XRCC4;ABCC8;PYCR1;PTPN11;SMARCA2;BSCL2;COL1A1;MYCN;MYH3;KAT6B;TNNT3;SPRTN;ALDH18A1;SOS1;SOS2;OBSL1
Precursor T-Cell Lymphoblastic Leukemia-Lymphoma	108/408	0.00583265	0.176937	0	0	1.34819	6.93548	KDM1A;CCNC;SMC4;CCAR1;IGF1R;HOXA10;RPS6KA3;HOXA9;STK11;CCND3;ZMIZ1;FCGRT;MYC;MYB;CHEK1;BAALC;PITX1;NUP214;FBXW7;DICER1;RUNX2;ASRGL1;BCR;MTAP;MYCN;MSH2;FANCD2;TOX;RTEL1;ABCB1;NOTCH1;MTTP;DTX1;GATA3;UBR1;FOXO3;HIF1A;FHIT;ZFP36L1;IRAK1;ABL2;IGFBP7;NKX2-5;MCL1;STAT5A;CREBBP;NUP155;ZBTB16;HMGA1;PBX2;TNFRSF10B;MIR29A;NFKB1;SNAP91;SMARCA4;MLLT10;BCL6;CDK4;PTK7;CNOT3;NF1;ATM;CALM3;TCF3;CALM2;FGFR1;CDKN1A…
Aplasia/Hypoplasia of the radius	15/37	0.00591752	0.177533	0	0	2.54204	13.0403	SF3B4;ZBTB16;HOXD13;FANCE;MMP9;PALB2;RECQL4;BRIP1;SLX4;MYH3;FANCD2;UBE2T;TNNT3;PITX1;FGFR1
QRS complex feature	15/37	0.00591752	0.177533	0	0	2.54204	13.0403	USP25;HLF;GSS;LITAF;FADS2;CLCN6;NFIA;SETBP1;HEATR5B;MPPED2;HIVEP1;VTI1A;SCN5A;MAPT;TKT
Waist Circumference	30/91	0.00595368	0.177533	0	0	1.83558	9.40506	SLC22A4;TPH2;PEPD;CWC27;FOXO3;LTBP1;SV2C;SUFU;DNAJB4;NT5DC2;GNA12;ADAMTS17;KAT8;HOXC4;ANKS1A;ZNF423;DIS3L2;SRPK2;TCF7L2;GCKR;TGFB2;ARL15;CADM2;PTCH1;FNDC3B;SLC39A13;ETV5;RYBP;CCNJL;CPEB4
Epilepsy, Benign Psychomotor, Childhood	2024-11-01	0.00599619	0.177533	0	0	3.15355	16.1356	SLC12A2;P2RX7;P2RX4;VDR;CNR1;KDR;BDKRB1;TRPV1;TEK;SLIT2;VEGFA
Profound global developmental delay	2024-11-01	0.00599619	0.177533	0	0	3.15355	16.1356	PEX16;PEX19;NDE1;PEX6;KCNQ2;PEX5;CRIPT;ASNS;PEX2;LIAS;ZNF335
Thickened helices	2024-11-01	0.00599619	0.177533	0	0	3.15355	16.1356	PPP1CB;MAP2K1;MAP2K2;RRAS;KAT6B;DYRK1A;PTPN11;TCF4;SOS1;SOS2;DIS3L2
Uncinate Epilepsy	2024-11-01	0.00599619	0.177533	0	0	3.15355	16.1356	SLC12A2;P2RX7;P2RX4;VDR;CNR1;KDR;BDKRB1;TRPV1;TEK;SLIT2;VEGFA
Broad metacarpals	2025-07-05	0.00607531	0.177533	0	0	9.31061	47.5169	NPR2;ADAMTS10;FBN1;FGFR1;DDR2
Inadequate arch length for tooth size	21/58	0.00609879	0.177533	0	0	2.11707	10.7963	SETD5;CREBBP;TRIO;NAA10;SATB2;NONO;ZMPSTE24;RPS6KA3;GRIP1;SETBP1;CBS;TRPS1;PEX6;SMS;EP300;BANF1;MASP1;DHCR7;BCOR;FBN1;FGFR1
Tooth Crowding	21/58	0.00609879	0.177533	0	0	2.11707	10.7963	SETD5;CREBBP;TRIO;NAA10;SATB2;NONO;ZMPSTE24;RPS6KA3;GRIP1;SETBP1;CBS;TRPS1;PEX6;SMS;EP300;BANF1;MASP1;DHCR7;BCOR;FBN1;FGFR1
Tooth mass arch size discrepancy	21/58	0.00609879	0.177533	0	0	2.11707	10.7963	SETD5;CREBBP;TRIO;NAA10;SATB2;NONO;ZMPSTE24;RPS6KA3;GRIP1;SETBP1;CBS;TRPS1;PEX6;SMS;EP300;BANF1;MASP1;DHCR7;BCOR;FBN1;FGFR1
Tooth size discrepancy	21/58	0.00609879	0.177533	0	0	2.11707	10.7963	SETD5;CREBBP;TRIO;NAA10;SATB2;NONO;ZMPSTE24;RPS6KA3;GRIP1;SETBP1;CBS;TRPS1;PEX6;SMS;EP300;BANF1;MASP1;DHCR7;BCOR;FBN1;FGFR1
Low density lipoprotein cholesterol measurement	78/283	0.00613545	0.177533	0	0	1.42333	7.24997	CD40;TXNL4B;IRS1;ITGB3;PRKAG2;ARRB1;VLDLR;CELSR2;NYNRIN;IKBKB;FADS2;ADAMTS3;AKT3;NAMPT;KDR;PSMD1;UBXN7;BDKRB1;RNF150;NOS1;FADS1;CSNK1G3;PARP1;F2R;TPM1;VPS13B;CDKAL1;KSR2;SYN1;TGFBR1;DNM2;MED23;PLA2G15;MAU2;FANCD2;RASA1;AGTR1;PPARG;LDAH;TLR3;VCL;PLEC;ANKRD17;CEBPB;LEPROT;MTMR3;ECHS1;MYRF;LRP1;PRKDC;COL11A2;PDXP;HMGCR;LRP8;PSMB10;PTGS1;NPC1L1;HECTD4;NAA25;LDLR;SH2B3;PPARGC1B;TCF7L2;GCKR;ACE;CDKN2A;…
Tonic - clonic seizures	51/173	0.00613734	0.177533	0	0	1.56198	7.95574	GABRB3;FAAH;NRP2;HNRNPU;CHD2;CLU;SLC8A1;GYS1;SCN9A;NOS1;POLG;ABCC8;TSC1;SLC30A1;FOS;SSTR2;SYN2;DNM1;AFG3L2;STX1B;SCN8A;KCNQ2;CAT;KCNQ3;CHRNA3;ABCB1;CHRNA7;STXBP1;CNR1;PSAP;DRD2;MPDZ;NGFR;KCNJ11;BDNF;STAT3;AP3D1;HTR1B;SOD2;MT3;GCK;MAPK10;SLC8A3;REST;NR4A3;SYNJ1;GNB3;TCF4;SCN2A;INHA;PAM
Fragile X Syndrome	31/95	0.00618999	0.177533	0	0	1.80794	9.19306	NUFIP2;PIK3CB;NRF1;FXR1;NOS1;WASF1;EIF4E;COX8A;SRRM2;MBD5;DSCAM;BDNF;PNO1;DICER1;PGD;MMP9;SIRT1;USF2;TDRD3;APRT;SOD1;BCR;ARHGEF9;REST;CPEB1;MSH2;RPS6KB1;CAT;NF1;TARDBP;NFE2L1
Abnormality of the metaphysis	27/80	0.0062027	0.177533	0	0	1.901	9.66235	CUL7;CANT1;IFT172;COL11A2;XYLT1;TCIRG1;PTDSS1;ANKH;TTC21B;DYM;PCNT;GPC6;SMAD4;EED;IFT140;VDR;IDH1;EFL1;IFT122;SLC39A13;PTPN11;WDR35;EXT1;TRPV4;SBDS;OBSL1;SLC29A3
Short ribs	17/44	0.00622162	0.177533	0	0	2.34783	11.9263	CUL7;GPX4;IFT172;PTCH1;COL11A2;IFT122;WDR35;RUNX2;PORCN;EVC;GNPTAB;SUFU;TTC21B;NEK1;TRIP11;TAPT1;DDR2
Status Epilepticus, Subclinical	24/69	0.00628437	0.177533	0	0	1.98978	10.0876	RET;BECN1;CD40;ABCB1;JUND;BDNF;ATP2A2;HSPB1;ANK3;FOS;SSTR2;SLC8A1;SSTR5;VEGFA;SLC8A3;CASP8;CDH2;CNR1;SCN8A;CAT;PTK2B;HMOX1;NOS1;JUNB
Complex Partial Status Epilepticus	24/69	0.00628437	0.177533	0	0	1.98978	10.0876	RET;BECN1;CD40;ABCB1;JUND;BDNF;ATP2A2;HSPB1;ANK3;FOS;SSTR2;SLC8A1;SSTR5;VEGFA;SLC8A3;CASP8;CDH2;CNR1;SCN8A;CAT;PTK2B;HMOX1;NOS1;JUNB
Grand Mal Status Epilepticus	24/69	0.00628437	0.177533	0	0	1.98978	10.0876	RET;BECN1;CD40;ABCB1;JUND;BDNF;ATP2A2;HSPB1;ANK3;FOS;SSTR2;SLC8A1;SSTR5;VEGFA;SLC8A3;CASP8;CDH2;CNR1;SCN8A;CAT;PTK2B;HMOX1;NOS1;JUNB
Non-Convulsive Status Epilepticus	24/69	0.00628437	0.177533	0	0	1.98978	10.0876	RET;BECN1;CD40;ABCB1;JUND;BDNF;ATP2A2;HSPB1;ANK3;FOS;SSTR2;SLC8A1;SSTR5;VEGFA;SLC8A3;CASP8;CDH2;CNR1;SCN8A;CAT;PTK2B;HMOX1;NOS1;JUNB
Simple Partial Status Epilepticus	24/69	0.00628437	0.177533	0	0	1.98978	10.0876	RET;BECN1;CD40;ABCB1;JUND;BDNF;ATP2A2;HSPB1;ANK3;FOS;SSTR2;SLC8A1;SSTR5;VEGFA;SLC8A3;CASP8;CDH2;CNR1;SCN8A;CAT;PTK2B;HMOX1;NOS1;JUNB
Myeloid and Lymphoid Neoplasms with FGFR1 Rearrangement	2018-09-01	0.00634062	0.17801	0	0	3.72611	18.857	BCR;CHTOP;ZMYM2;CNTRL;FGFR1OP2;MYO18A;CCP110;GRB2;FGFR1
Rimmed vacuoles on biopsy	2018-09-01	0.00634062	0.17801	0	0	3.72611	18.857	VCP;PABPN1;HNRNPDL;DNAJB6;FHL1;HNRNPA2B1;HNRNPA1;NEFH;SQSTM1
Short philtrum	28/84	0.00651915	0.181892	0	0	1.86588	9.39101	NFIX;FLII;AP4E1;UBE3B;PHF21A;PQBP1;POGZ;SH3PXD2B;NSD2;AP1S2;AP4S1;KCNJ6;SMAD4;IQSEC2;AUTS2;VPS13B;UPF3B;ALG12;RUNX2;MED25;SON;ZDHHC9;SMS;RAB18;RAB3GAP2;HNRNPH2;TCF4;CDK13
Sloping forehead	28/84	0.00651915	0.181892	0	0	1.86588	9.39101	KIF11;PHF8;CPT2;SUFU;DYM;PHGDH;PCNT;CC2D2A;CEP290;CDK5RAP2;CEP135;PHC1;XRCC4;CEP152;NDE1;VPS33B;ASNS;KNL1;WDR73;RUNX2;ASPM;CENPE;SETBP1;KAT6B;SLC25A19;TUBGCP6;B9D2;ZNF335
Short long bone	14/34	0.00657707	0.182944	0	0	2.60954	13.1108	SMAD4;ALG9;GPX4;IFT172;COL11A2;XYLT1;WDR35;GHR;EVC;GNPTAB;TTC21B;SH3PXD2B;FBN1;DDR2
Brain Tumor, Primary	29/88	0.0068111	0.188872	0	0	1.83434	9.15191	NRP1;ABCB1;STC1;NRARP;DTX2;IQGAP1;FHIT;DLL1;CASP8;PMS2;SOX9;GABPA;HES5;PDGFRA;CDKN2A;IDH1;PTCH1;MTHFR;NAP1L1;SOD2;SIRT1;VEGFA;BCAN;MYCN;CDK4;FUBP1;ATM;FJX1;NFE2L2
Breast Cancer, Familial	46/154	0.00687909	0.190174	0	0	1.591	7.922	PIF1;BLM;ABCB1;ARHGEF28;COL11A2;TTK;AATF;PPM1D;BACH1;FHIT;HIF1A;DCAF7;STK11;BRIP1;WRN;CASP8;SLX4;MYC;CHEK2;CHEK1;EP300;PMS2;SFN;PPARGC1B;TCF7L2;PARP1;GADD45A;MTUS1;HMGA1;TSC1;PALB2;TGFBR1;FOXP1;VEGFA;PER2;CENPE;RAD51D;MSH2;SOAT1;FANCD2;MSH3;BIRC5;ATM;MAGED2;TEK;BCORL1
Multiple Endocrine Neoplasia Type 1	35/111	0.0069477	0.191485	0	0	1.71925	8.54353	RET;DCTN6;FKBP2;CDKN1A;GRN;SUV39H1;PIK3CB;ACTB;SLC8A1;CDC73;ELK3;PTPA;PSMD9;CASP8;GNA12;CAPN1;CHGA;NTRK1;DAXX;CDKN2C;VDR;PTCH1;INTS2;AIP;PPP2R5B;TSC1;FOXN3;SDHB;MMP9;VEGFA;PRKAR1A;CDK4;GNAS;SCG2;GAPDH
Epileptic drop attack	36/115	0.0070938	0.19392	0	0	1.70129	8.41891	GABRB3;FAAH;CHRNA3;NRP2;ABCB1;CHRNA7;CHD2;CLU;SLC8A1;CNR1;SCN9A;NOS1;DRD2;MPDZ;POLG;NGFR;KCNJ11;BDNF;HTR1B;TSC1;SLC30A1;FOS;SSTR2;SOD2;MT3;SYN2;DNM1;MAPK10;SLC8A3;STX1B;REST;KCNQ2;CAT;GNB3;TCF4;PAM
Underdeveloped brows	18/48	0.00710041	0.19392	0	0	2.23745	11.07	PEX16;MAP2K1;MAP2K2;PEX19;CITED2;GATA4;PEX2;ESCO2;GHR;PEX6;KLHL7;ZIC1;PEX5;MASP1;NKX2-5;ZFPM2;RBM10;SLC25A24
Underdeveloped supraorbital ridges	18/48	0.00710041	0.19392	0	0	2.23745	11.07	PEX16;MAP2K1;MAP2K2;PEX19;CITED2;GATA4;PEX2;ESCO2;GHR;PEX6;KLHL7;ZIC1;PEX5;MASP1;NKX2-5;ZFPM2;RBM10;SLC25A24
Round, full face	23/66	0.00718944	0.195173	0	0	1.99534	9.8473	ZBTB18;CANT1;ITGA3;EED;CTNND2;PDE4D;ANKRD11;COL11A2;XYLT1;PEX2;HOXD13;CACNA1C;AFF4;CENPE;ARMC5;PRKAR1A;PEX6;COL6A1;SPECC1L;GNAS;CC2D2A;DIS3L2;FBN1
Round face	23/66	0.00718944	0.195173	0	0	1.99534	9.8473	ZBTB18;CANT1;ITGA3;EED;CTNND2;PDE4D;ANKRD11;COL11A2;XYLT1;PEX2;HOXD13;CACNA1C;AFF4;CENPE;ARMC5;PRKAR1A;PEX6;COL6A1;SPECC1L;GNAS;CC2D2A;DIS3L2;FBN1
Metatarsus Varus	13/31	0.00727234	0.196245	0	0	2.69209	13.255	PEX2;UBE3B;MYH3;TRPV4;NSD2;SH3PXD2B;PEX5;TNNT3;RAB3GAP2;DHCR7;GUSB;DDR2;CHST3
Missing more than six teeth	13/31	0.00727234	0.196245	0	0	2.69209	13.255	WNT10B;EDA;SATB2;ANKRD11;CEP152;UBR1;LRP6;PORCN;HNRNPK;SUMO1;BCOR;SLC25A24;FGFR1
Broad forehead	31/96	0.00732389	0.197048	0	0	1.78001	8.75164	WASHC5;CUL7;RBM8A;CITED2;FLII;GATA4;PPM1D;PTDSS1;ADAMTS3;ZIC1;SH3PXD2B;NKX2-5;SLC25A24;MBD5;IQSEC2;ABCC8;EED;LIMK1;AIP;CASK;PYCR1;BAZ1B;COL1A1;TBL2;NFIA;WAC;MAN2B1;ALDH18A1;ZFPM2;OBSL1;CHST3
Increased head circumference	61/215	0.00738862	0.198199	0	0	1.48055	7.26627	WASHC5;MOCS2;SETD2;HEXB;POMT1;ADK;TCIRG1;ANTXR2;SUFU;AKT3;AP1S2;RXYLT1;SOX9;GUSB;PITX1;DIS3L2;HELLS;MAP2K1;MAP2K2;EED;SDHC;PEX2;POMGNT2;WDR35;SDHB;POMGNT1;SYN1;FOXP1;PEX6;PEX5;SOS1;MOCS1;SHANK3;SLC29A3;NFIX;NXN;ETFDH;HDAC6;PTDSS1;ANKH;ZNF469;MPDZ;SEC23B;FKTN;PEX16;IGBP1;FZD2;PEX19;NONO;PTCH1;UPF3B;RAB39B;FAM111A;NFIA;ZDHHC9;NF1;TRIP11;MAN2B1;BRWD3;FBN1;FGFR1
Sensory neuropathy	27/81	0.00746266	0.199593	0	0	1.86568	9.13779	PRPS1;MTMR2;ABCB1;ATL3;GPAA1;ATL1;ETFDH;CACNA1A;LITAF;SPTLC1;SCN9A;NEFL;CCT5;POLG;CCT4;EPHA5;DYNC1H1;FZD3;XRCC4;ERLIN2;PGF;DNM2;SOD1;VEGFA;BSCL2;TRPV4;FSCN1
Dwarfism	76/277	0.00759855	0.202628	0	0	1.41412	6.9006	COX7B;CMAS;HIP1;GORAB;COX4I1;MCM9;XYLT1;HCCS;ANTXR2;AFF4;IGF1R;GHR;TCTN3;SIN3A;RB1CC1;PMPCA;SOX9;SIL1;CDK5RAP2;MAP2K1;PCYT1A;PDE4D;SLC35C1;NSMCE2;F2R;WDR73;ASRGL1;EVC;SOAT1;KAT6B;OBSL1;MCM2;KMT2D;CUL7;CANT1;SLC20A1;NDUFB11;NPR2;ANKRD11;STC1;PIK3R1;ADAMTS10;DLL3;ORC4;PTDSS1;DPH1;DYM;MAPK1;FLNB;PCNT;CTSA;GINS1;SMAD4;FZD2;XRCC4;VDR;GSS;STAT3;PYCR1;DHCR24;PTPN11;NR1D1;SMARCA2;NFKB1;SOD1;FAM111A;NIN;N…
Transient Ischemic Attack	55/191	0.00769202	0.204517	0	0	1.51118	7.35576	KDM1A;ITGB3;HSPB1;TIAL1;IKBKB;SIN3A;MYB;RACK1;EP300;NEFL;NOS1;NEFH;MAP3K5;MAP2K4;DAXX;PARP1;EED;PDE4D;NGB;PAX6;MMP9;F5;PPARG;DBN1;PTGER4;BEX3;BECN1;NRXN1;GATA3;CBL;HIF1A;LTBP1;TRPM2;UCP2;HMOX2;NGFR;ACE;CHKA;HSPA5;BAD;BNIP3;STAT3;MTHFR;HSPA2;SOD2;MT3;NFKB1;SOD1;HNRNPA2B1;NF1;CYCS;BAX;HSPA1B;FGFR1;HSPA1A
Polydactyly	44/147	0.00776044	0.205731	0	0	1.59545	7.75182	C2CD3;IFT172;FBLN1;HOXD13;UBE3B;GRIP1;IFT74;PORCN;TCTN3;TTC21B;SUFU;AKT3;EP300;NEK1;KPNA4;ZSWIM6;BBS7;PITX1;CC2D2A;CEP290;BBS5;RBM10;CREBBP;FBXW11;IFT140;USP9X;PTCH1;ZBTB16;ARMC9;ARMC8;WDR35;TBX3;AHI1;IFT88;CENPF;HNRNPK;EVC;SMOC1;AGO2;IFT27;PNPLA6;B9D2;TRIM32;FGFR1
DOWN SYNDROME CRITICAL REGION	15/38	0.00789351	0.207324	0	0	2.43136	11.772	CYFIP1;CBR1;KCNJ6;DSCAM;PIGP;DYRK1A;TNFRSF10C;DICER1;ETS2;VEGFA;TNFRSF10D;BACE1;BACE2;TTC3;GAPDH
Monoparesis - leg	15/38	0.00789351	0.207324	0	0	2.43136	11.772	WASHC5;PRNP;ATL1;FHL1;HSPB1;ERLIN2;DDHD1;BSCL2;REEP1;ZFYVE26;DSTYK;SPAST;KIF5A;NF1;ALDH18A1
Generalized hirsutism	19/52	0.00792991	0.207324	0	0	2.14715	10.386	SETD5;MBD5;NFIX;AIP;FOS;PEPD;SMC1A;ARID1A;AGPAT2;SMARCA4;BSCL2;MC1R;GNPTAB;ARMC5;GNAS;RAB18;RAB3GAP2;PPARG;SLC25A24
Range of joint movement increased	19/52	0.00792991	0.207324	0	0	2.14715	10.386	RET;KMT2D;CUL7;CREBBP;STAT3;VPS13B;PYCR1;CBL;PPP1CB;COL1A1;ORC4;SON;PPP2R1A;CFL2;EP300;ALDH18A1;CDK13;KDM6A;FBN1
Mammary Neoplasms, Human	123/476	0.0079352	0.207324	0	0	1.30518	6.31241	FOXA1;CDA;RPL31;NUDT2;HNRNPR;ENO1;MKI67;ETS2;ELK3;ALKBH8;IGF1R;CDH2;TUBB3;CHEK2;ARHGDIA;STMN1;CHEK1;KDR;EP300;NRCAM;VPS39;EPHB4;RPS7;RPS8;FBXW7;FST;ARRDC3;ROR1;LLGL1;KMT2D;ABCB1;NOTCH1;RRAD;SHMT1;HIF1A;NOP9;MTDH;BRIP1;EPB41L3;BAG1;HMOX1;IGFBP7;PPARGC1B;JAG2;STAT5A;WNT10B;CADM1;VDR;PDE2A;NR2F1;MTHFR;MIR29A;EEF2;EIF2S2;PALB2;MT3;NR2F6;HNRNPK;FASN;ATM;FGFR1;TOP2A;GPI;ARF1;SETD2;CD40;MIR10B;BMPR2;YBX…
Pancreatic Ductal Adenocarcinoma	175/701	0.00803086	0.208618	0	0	1.24799	6.02089	FOXA1;FAAH;ENO1;CCAR2;GLS;IGF1R;STK11;CCND3;DEPTOR;MYC;DPYSL3;LONP1;FBXO3;SOX9;PSPH;MAP2K1;FBXW7;IMP3;ADAM11;ILF2;CDC25A;RUNX2;ADAM17;MAPKAPK3;MSH3;EEF1A2;AGTR1;S100A6;FSCN1;ADAM9;SQSTM1;PPIA;ABCG1;NOTCH1;EPAS1;SEL1L;PIK3R1;FOXO3;HIF1A;FHIT;MTDH;HSP90B1;SOCS3;PODXL;PRDX1;PCBP2;EIF4EBP1;PGK1;SMYD2;HMOX1;ABL2;RALGDS;BTF3;JAG2;PRNP;CREBBP;SMAD4;CHKA;CADM1;HSPA5;GADD45A;XRCC5;PTCH1;TNFRSF10B;PALB2;NF…
RENAL ADYSPLASIA	17/45	0.00806028	0.208618	0	0	2.26384	10.9135	RET;ITGB4;USP9X;IFT140;POMT1;HOXD13;CPLANE1;GATA3;COQ7;SIX5;ITGA8;SOX8;SOX9;CEP55;FKTN;FGFR1;PLEC
Tall stature	17/45	0.00806028	0.208618	0	0	2.26384	10.9135	SETD2;TGFB2;NFIX;EED;NPR2;PTCH1;AIP;AGPAT2;TGFBR1;BSCL2;CBS;SMS;AGGF1;TRIM32;SHANK3;DIS3L2;FBN1
Muscle Spasticity	94/353	0.00807704	0.208618	0	0	1.35818	6.5447	PANK2;NDUFA12;GRIK3;PQBP1;LMNB1;TUBB3;CHMP1A;NUP62;KIF1C;NEK1;PHGDH;PMPCA;IKBKG;SERAC1;SIL1;NEFH;CC2D2A;UNC13A;TBP;ABCC8;EED;GAA;MARS2;CASK;PEX2;ANK3;WDR73;BCS1L;BAZ1B;POMGNT1;ALDH3A2;BSCL2;AFG3L2;MED25;NPC1;NPC2;BOLA3;PEX6;PEX5;GUF1;NDUFS3;FAR1;NDUFS1;TMEM126B;SQSTM1;FTL;ATP6V1A;RNASEH2C;VCP;RNASEH2B;ECHS1;STXBP1;ATL1;UBA5;SPAST;CNR1;VPS11;NDUFV2;HNRNPA1;JAM3;PRPH;PEX16;ARNT2;PRNP;SURF1;PEX19;PN…
Epilepsy, Cryptogenic	22/63	0.0082284	0.211922	0	0	2.00147	9.60738	GABRB3;OPRD1;SLC12A2;CNTNAP2;ABCB1;AUTS2;BDNF;TXNRD1;RAB39B;UBE3A;TSC1;FOS;CHD2;ERN1;STX1B;P2RX4;P2RX2;SCN8A;KCNQ2;SCN2A;FOLR1;POLG
Growth failure	60/212	0.00828555	0.212788	0	0	1.47528	7.07137	MOCS2;UBE3B;TCIRG1;SLC4A4;ACTB;MED18;ACTG1;IGF1R;GHR;SIN3A;MYC;SH3PXD2B;PHGDH;CC2D2A;ADSL;TSPYL1;PHKA2;CAMKMT;NHP2;NDUFS3;FAR1;NDUFS1;RBCK1;TMEM126B;MASP1;MOCS1;PRPS1;CUL7;SAR1B;WDR20;LIAS;MALT1;RECQL4;CYP27B1;CYB5R3;NPHP1;PHKG2;HMOX1;NKX2-5;NDUFV2;PNPT1;XRCC4;NAA10;AGK;NUBPL;VDR;WFS1;LRBA;GLYCTK;SOD1;G6PC3;NDUFAF5;GNAS;NDUFAF3;MPLKIP;MAN2B1;NDUFAF1;DHCR7;BCOR;FBXL4
Adenoid Cystic Carcinoma	59/208	0.00835596	0.213877	0	0	1.47983	7.08066	TOP2A;SETD2;ITGB4;ARID4B;MKI67;MYB;EP300;NOS1;KDM6A;BRD1;RBFOX2;MAP2K2;FBXW7;MTUS1;CIP2A;IL17RD;SMC1A;ARID1A;MMP9;CKAP4;MORF4L1;ASPM;VCAN;MYCN;GAS2;ADAM9;BCORL1;DTL;ENG;NOTCH1;PRKDC;UHRF1;TYMS;SBSN;FOXO3;DTX4;PPM1D;HIF1A;PCSK1N;MAPK1;SFN;NCAM1;MARK2;NTRK1;CREBBP;XRCC4;CDKN2A;IDH1;USP22;SMARCA2;NFKB1;RAD52;CENPF;SON;NFIB;ID1;CTNNB1;ATM;BCOR
Manic	30/93	0.00837529	0.213877	0	0	1.77708	8.49885	NFIX;ABCB1;FLII;PREP;DIXDC1;CACNA1C;RFNG;ABHD5;SLC5A3;FXR1;TRPM2;GRK3;EIF4EBP1;ME2;NOS1;NDUFV2;NTRK1;TRPC3;BDNF;HSPA4;MTHFR;ANK3;NR1D1;MMP9;PER2;MFNG;BHLHE40;NDUFS1;ANKK1;SHANK3
Osteogenesis Imperfecta	58/204	0.00842325	0.214496	0	0	1.48457	7.09143	GORAB;GPATCH8;IGF1R;RPS6KA3;GNPTAB;TCTN3;TRPS1;SH3PXD2B;EP300;NEK1;SOX9;TAPT1;KDM6A;IFT140;SLC39A13;TSC1;SMC1A;WDR35;MMP9;RUNX2;EVC;PRKAR1A;PPIB;SOS1;OBSL1;DDR2;CHST3;KMT2D;BLM;CUL7;CANT1;NPR2;COL11A2;ZMPSTE24;LRP6;WRN;ANKH;DYM;FLNB;PCNT;GPC6;CREBBP;SMAD4;VDR;PYCR1;IFT122;DHCR24;PTPN11;COL1A1;EXT1;LHX3;TRPV4;GNAS;TRIP11;DHCR7;PNPLA2;FBN1;FGFR1
Narrow thorax	26/78	0.00854687	0.214817	0	0	1.86547	8.88373	CANT1;IFT172;COL11A2;TCIRG1;ADAMTS3;TTC21B;NEK1;FLNB;SOX9;CC2D2A;GPX4;NAA10;ITGA3;IFT140;IFT122;UPF3B;WDR35;RUNX2;EVC;KLHL7;TRPV4;SBDS;TRIP11;BCOR;AGRN;CHST3
Absent finger	2025-10-06	0.00855466	0.214817	0	0	5.58698	26.6012	RECQL4;SF3B4;WNT10B;PORCN;SMOC1;ESCO2
Adult onset autosomal dominant leukodystrophy	2025-10-06	0.00855466	0.214817	0	0	5.58698	26.6012	POU2F1;CALM3;NCAM1;CALM2;LMNB1;CAMKMT
Dysgenesis of corpus callosum	2025-10-06	0.00855466	0.214817	0	0	5.58698	26.6012	ZNF462;SIN3A;PYCR1;ALDH18A1;NT5C2;EARS2
Shoulder girdle muscle atrophy	2025-10-06	0.00855466	0.214817	0	0	5.58698	26.6012	VCP;TPM3;TRPV4;FRG1;TRIM32;ACTB
Cognition Disorders	66/237	0.00863291	0.216181	0	0	1.44281	6.85649	IRS1;UBE3A;VLDLR;DBH;ENO2;PEPD;AFF4;ETS2;IKBKB;NOS1;AGFG1;CBR1;PRMT2;DYRK1A;TSC1;ANK3;MAPK8IP2;YWHAZ;HCFC1;FOXP1;BACE1;SCN8A;AGTR1;MAPT;ASTN2;DBN1;SHANK2;TPH2;GRN;VCP;HDAC3;NUFIP2;SATB2;CHRNA7;CACNA1C;HDAC6;PLD2;PGRMC1;CBS;CNR1;MAPK1;DRD2;SPTBN1;MARK2;SNCA;SRPK2;PRNP;CREBBP;SMAD4;BDNF;LIMK1;MTHFR;PTPN11;NMNAT2;SOD1;MAPK10;AHI1;REST;FABP5;SYNJ1;RPS6KB1;NOVA2;NF1;CHRFAM7A;TCF4;ADA
Specific language impairment	2025-11-01	0.00868608	0.216912	0	0	2.92812	13.8969	CNTNAP2;RBFOX2;NRXN1;CCDC136;CASK;CALM3;CALM2;SYN1;ELK3;FOXP1;CAMKMT
Multiple malignancy	51/176	0.00877887	0.218118	0	0	1.5242	7.21771	CDKN1A;SETD2;KDM1A;CSE1L;BHLHE41;PRDM2;BMI1;CLU;CLGN;IGF1R;HOXA10;STK11;MYC;CHEK2;RPL39;GABPA;KLF10;NCOA3;ILF2;PIAS1;MYCN;PKM;PSME3;POT1;BLM;ZNF395;PRKDC;RRAD;PDXP;TTK;HIF1A;MAPK8;WRN;SLIT2;MCL1;IP6K2;MIR218-1;SMAD4;ZBTB16;STAT3;PTPN11;NFKB1;MIR218-2;VEGFA;UCK1;RPS6KB2;GNAS;TCF4;CLPTM1L;BCAR1;NFE2L2
Abnormality of cardiovascular system morphology	23/67	0.00879618	0.218118	0	0	1.94987	9.22959	RET;SF3B4;DMPK;IQSEC2;FLII;GREB1L;GATA4;PTPN11;FUZ;ESCO2;NR2F2;ARID1A;WDR35;SMARCA4;SIN3A;HAND2;KLHL7;HAND1;ITGA8;NKX2-5;CDK13;CHST3;FGFR1
Blindness	48/164	0.00884709	0.218118	0	0	1.54562	7.3072	OAT;IFT172;HEXB;POMT1;TCIRG1;PRPF8;ACTB;SPATA7;ADAMTS10;PDC;PQBP1;GRIP1;NUB1;ATIC;ZNF408;CAPN5;NEK2;PMPCA;CNGA3;NDUFV2;ZNF423;CC2D2A;CEP290;FKTN;TUB;NAA10;IFT140;NUBPL;POMGNT1;TOPORS;GALC;AHI1;RP2;PRPF3;KLHL7;NDUFAF5;GNAS;PPT1;NDUFS3;NDUFAF3;NDUFS1;RP9;ZNF513;TMEM126B;NDUFAF1;BCOR;KIZ;FBN1
Hypotrophic malar bone	47/160	0.00885503	0.218118	0	0	1.55353	7.34318	ATP6V1A;SF3B4;BLM;CUL7;SETD2;NFIX;CANT1;GORAB;SATB2;CHD7;COL11A2;PLOD3;PQBP1;EFTUD2;ARVCF;ZNHIT3;SIX3;UFD1;BANF1;FLNB;GPC6;RSPRY1;SMAD4;MBD5;FZD2;TGDS;NONO;PDE4D;PYCR1;ESCO2;POMGNT1;RUNX2;TGFBR1;LRPPRC;COL1A1;MYH3;SETBP1;PRKAR1A;ERF;NF1;RAB3GAP2;MAN2B1;OBSL1;SHANK3;FBN1;FGFR1;DDR2
Malar flattening	47/160	0.00885503	0.218118	0	0	1.55353	7.34318	ATP6V1A;SF3B4;BLM;CUL7;SETD2;NFIX;CANT1;GORAB;SATB2;CHD7;COL11A2;PLOD3;PQBP1;EFTUD2;ARVCF;ZNHIT3;SIX3;UFD1;BANF1;FLNB;GPC6;RSPRY1;SMAD4;MBD5;FZD2;TGDS;NONO;PDE4D;PYCR1;ESCO2;POMGNT1;RUNX2;TGFBR1;LRPPRC;COL1A1;MYH3;SETBP1;PRKAR1A;ERF;NF1;RAB3GAP2;MAN2B1;OBSL1;SHANK3;FBN1;FGFR1;DDR2
Autistic Disorder	169/677	0.00908001	0.222183	0	0	1.24754	5.86553	CYFIP1;SLC23A2;FAAH;RAB3A;CMAS;CTNND2;DIXDC1;UBE3A;ACTB;SCAMP5;C4B;GRIP1;DPYSL2;AP1S2;EP300;NRCAM;BANF1;MACROD2;PITX1;HMGN1;SRRM2;CHRNB2;DSCAM;DYRK1A;CASK;TSC1;CDKAL1;ANK3;MAPK8IP2;SND1;GEM;FOXP1;MTHFD1;PRKAR1A;SCN8A;WDFY3;ASTN2;RPP25;TPH2;DLX1;CUL7;NOTCH1;RBM8A;MAGED1;ANKRD11;STXBP1;CHRNA7;CACNA1A;ITPR3;CACNA1C;CACNA1H;FXR1;PTDSS1;ZNF827;DYM;DRD2;MPDZ;SCN3A;RAB11FIP5;CREBBP;SMAD4;ACE;HOMER1;CADM…
Defective tooth enamel	16/42	0.00914293	0.222183	0	0	2.29432	10.7713	CUL7;CEP152;LIMK1;PIK3R1;BAZ1B;RUNX2;CENPE;PTDSS1;PORCN;TBL2;PEX6;LONP1;PCNT;OBSL1;SLC29A3;PLEC
Dystrophic tooth enamel	16/42	0.00914293	0.222183	0	0	2.29432	10.7713	CUL7;CEP152;LIMK1;PIK3R1;BAZ1B;RUNX2;CENPE;PTDSS1;PORCN;TBL2;PEX6;LONP1;PCNT;OBSL1;SLC29A3;PLEC
Postnatal microcephaly	16/42	0.00914293	0.222183	0	0	2.29432	10.7713	ARNT2;UBA5;UBE3A;WDR73;TMEM165;EFTUD2;DPM2;CHMP1A;EEF1A2;VPS11;PPT1;RAB18;RAB3GAP2;TAF2;BPTF;JAM3
Ptosis	16/42	0.00914293	0.222183	0	0	2.29432	10.7713	STAC3;PAX6;LAMC1;ACSL3;MMP9;ACTB;ACTG1;PHOX2A;DNM2;COL1A1;AFG3L2;MYH3;TUBB3;DNA2;POLG;FBN1
Big calvaria	60/213	0.00920169	0.222415	0	0	1.46554	6.871	WASHC5;MOCS2;SETD2;HEXB;POMT1;ADK;TCIRG1;ANTXR2;SUFU;AKT3;AP1S2;RXYLT1;SOX9;GUSB;PITX1;DIS3L2;HELLS;MAP2K1;MAP2K2;EED;SDHC;PEX2;POMGNT2;WDR35;SDHB;POMGNT1;SYN1;FOXP1;PEX6;PEX5;SOS1;MOCS1;SHANK3;SLC29A3;NFIX;NXN;ETFDH;HDAC6;PTDSS1;ANKH;ZNF469;MPDZ;SEC23B;FKTN;PEX16;IGBP1;FZD2;PEX19;PTCH1;UPF3B;RAB39B;FAM111A;NFIA;ZDHHC9;NF1;TRIP11;MAN2B1;BRWD3;FBN1;FGFR1
Increased size of skull	60/213	0.00920169	0.222415	0	0	1.46554	6.871	WASHC5;MOCS2;SETD2;HEXB;POMT1;ADK;TCIRG1;ANTXR2;SUFU;AKT3;AP1S2;RXYLT1;SOX9;GUSB;PITX1;DIS3L2;HELLS;MAP2K1;MAP2K2;EED;SDHC;PEX2;POMGNT2;WDR35;SDHB;POMGNT1;SYN1;FOXP1;PEX6;PEX5;SOS1;MOCS1;SHANK3;SLC29A3;NFIX;NXN;ETFDH;HDAC6;PTDSS1;ANKH;ZNF469;MPDZ;SEC23B;FKTN;PEX16;IGBP1;FZD2;PEX19;PTCH1;UPF3B;RAB39B;FAM111A;NFIA;ZDHHC9;NF1;TRIP11;MAN2B1;BRWD3;FBN1;FGFR1
Cerebral Ischemia	75/275	0.00925981	0.223223	0	0	1.40224	6.56539	NRP1;CD40;SETD2;GOLT1B;HSPB2;HSPB1;PIK3CB;SLC8A1;KAT5;NAMPT;KDR;PHGDH;CAPN1;JUNB;GABPA;MAP3K5;NUP214;MAP2K1;PARP1;DSCAM;ABCC8;F2R;NGB;RPL13A;FOS;BAZ1B;SIRT1;MMP9;YWHAZ;PGF;APRT;F5;IL17RA;BACE1;PLSCR1;ADGRB2;CAT;AGTR1;PPARG;GRN;NDRG4;CEBPB;STC1;HIF1A;CBS;UCP2;MAPK1;TRPM7;MARK2;ACE;JUND;GOT1;KIDINS220;BDNF;HSPA4;VDR;STAT3;LIMK1;MTHFR;HSPA2;SOD2;NFKB1;VEGFA;SOD1;RNF146;REST;TBL2;DLG4;CYCS;ATM;CALM3;…
Malocclusion	24/71	0.00931762	0.223534	0	0	1.90486	8.90685	MAP2K1;CREBBP;PCYT1A;GFPT1;LIMK1;SLC39A13;PTPN11;PIK3R1;BAZ1B;THOC6;RPS6KA3;GRIP1;MLXIPL;PORCN;TBL2;ASPH;PRKAR1A;TRPS1;SH3PXD2B;EP300;BCOR;SOS1;SHANK3;KDM6A
Death in childhood	2022-10-01	0.00932217	0.223534	0	0	3.10524	14.5181	RARS2;TSFM;RNASEH2C;HMGCL;NFIX;GNPTAB;PSAP;PEX5;OGDH;UBR1
Joint stiffness	36/117	0.00951675	0.226796	0	0	1.65908	7.7225	SF3B4;SETD5;NPR2;COL11A2;LTBP2;ANTXR2;ACTB;ADAMTS10;ACTG1;ZMPSTE24;FGF9;CBS;SH3PXD2B;DYM;BANF1;GUSB;PITX1;SMAD4;PCYT1A;TGDS;EED;IDH1;LIMK1;FUZ;SMC1A;BAZ1B;MMP9;PSMB8;TBL2;MYH3;TRPV4;COL6A1;TNNT3;RAB18;RAB3GAP2;FBN1
Hip circumference	29/90	0.00958147	0.226796	0	0	1.77397	8.2453	TOP2A;SLBP;PLAG1;FAF1;SLC35D2;DOT1L;DDX42;FOXO3;LTBP1;HMGXB4;EPB41L1;GNA12;ADAMTS17;SCAND1;DIS3L2;TCF7L2;NCOA6;BDNF;CADM2;PTCH1;FNDC3B;SLC39A13;ETV5;STX1B;MOV10;NPC1;NF1;INTS7;CORO7
nervous system disorder	113/436	0.00964097	0.226796	0	0	1.3098	6.07974	CYFIP1;FAAH;KDM1A;UBE3A;CLU;KAT5;BANF1;CAPN1;SRRM2;HCFC1;KCNQ1;SCN8A;KCNQ2;EEF1A2;ANKK1;VCP;ABCB1;NOTCH1;SHMT1;UBA5;CACNA1A;MST1R;CACNA1F;MTDH;PRDX5;SPAST;GRK2;PDCD10;TRPM7;DRD2;PRNP;CREBBP;SURF1;ACE;AUTS2;PNO1;BDNF;MTHFR;EIF2S2;NFKB1;ISG20;GLUD1;SEPSECS;CPEB1;DLG3;TRPV4;OGDH;ATM;NFE2L2;RET;CNTNAP2;HIP1;CLTC;HSPB2;HSPB1;DBH;BICD2;PQBP1;HK1;LMNB1;SPTLC1;ZIC2;ZIC1;NEFL;NOS1;GUSB;NEFH;GABPA;POLG;ELO…
Congenital, Hereditary, and Neonatal Diseases and Abnormalities	2013-07-01	0.00970713	0.226796	0	0	4.3459	20.1428	ALG8;COG7;PMM1;PMM2;ALG3;EP300;ALG12
Tooth, Supernumerary	2013-07-01	0.00970713	0.226796	0	0	4.3459	20.1428	RECQL4;ADAMTS3;C2CD3;TRPS1;BCOR;RUNX2;RPS23
Beaking of vertebral bodies	2013-07-01	0.00970713	0.226796	0	0	4.3459	20.1428	NPR2;GORAB;COL11A2;SH3PXD2B;PYCR1;DYM;FLNB
Patellar Dislocation	2013-07-01	0.00970713	0.226796	0	0	4.3459	20.1428	CREBBP;CANT1;RBM8A;KAT6B;XYLT1;EP300;TBX4
Wedging of vertebra	2013-07-01	0.00970713	0.226796	0	0	4.3459	20.1428	NPR2;GORAB;COL11A2;SH3PXD2B;PYCR1;DYM;FLNB
Schizophrenia	448/1923	0.00977208	0.226796	0	0	1.14534	5.30087	CYFIP1;RPL3;MYT1L;EHMT2;HNRNPU;ENO2;DCAF7;ELK3;GLS;PSMD9;PCMT1;HTR6;DPYSL2;AKT3;ADNP2;VPS39;PKNOX2;CHGB;MBNL1;DAXX;MECR;CSNK2A1;UNC5C;DICER1;LARS2;BCAN;EML5;RBP4;MTHFD1;PRKAR1A;PADI4;ASTN2;ANKK1;TPH2;ABCB1;RPN2;SHMT1;AGAP3;CFP;HIF1A;ADAMTS10;GIGYF2;PCDHA1;CHST11;EPB41L1;EPB41L3;HMOX1;PPARGC1B;ATG5;JAG2;NGFR;CREBBP;FZD3;ACE;HOMER1;PNO1;EDEM2;NFATC3;PBX2;MTHFR;TRIP4;PRDX6;PRRC2A;CPEB1;HNRNPK;EIF5;A…
Leukemia, Monocytic, Chronic	2019-09-01	0.00980942	0.226796	0	0	3.35329	15.507	KMT2E;TOP2B;HDAC2;SMARCD2;STAG2;SETBP1;AGO2;SMC1A;VEGFA
absence of radius and ulna	2019-09-01	0.00980942	0.226796	0	0	3.35329	15.507	SF3B4;RECQL4;RBM8A;FANCD2;HOXD13;FLNB;ESCO2;FANCE;TBX3
Congenital keratoglobus	2019-09-01	0.00980942	0.226796	0	0	3.35329	15.507	GNPTAB;POMT1;TINF2;LTBP2;PIK3R1;TEK;POMGNT1;FBN1;FKTN
Self Mutilation	2019-09-01	0.00980942	0.226796	0	0	3.35329	15.507	NTRK1;ADSL;CREBBP;HERC2;NAA10;NDE1;EP300;DHCR7;BCOR
Shallow orbits	2019-09-01	0.00980942	0.226796	0	0	3.35329	15.507	KCNJ6;NFIX;SETBP1;PLOD3;FLNB;ESCO2;ADAMTS10;FBN1;FGFR1
Grade I Astrocytoma	13/32	0.00991222	0.228588	0	0	2.55024	11.7668	TLE2;NOTCH1;IDH1;NCOA3;PTPN11;HIF1A;MMP9;DLL3;LATS1;GOLPH3;HEY1;NF1;FGFR1
Thick vermilion border	19/53	0.00995437	0.228963	0	0	2.08386	9.60608	RET;SLC35A2;MOCS2;EDA;TRIO;VPS33A;STXBP1;CBL;PTDSS1;MYCN;SH3PXD2B;ATP6V1B2;ERF;PHGDH;HNRNPH2;AP4S1;TCF4;MOCS1;RSPRY1
Pheochromocytoma	76/280	0.00997912	0.228963	0	0	1.39305	6.41815	RET;NRP1;PTPRU;SETD2;PRDM2;DBH;PIK3CB;MKI67;PKD2;ACTB;DCAF7;PTPRF;IGF1R;PSMD9;CASP8;MYC;STMN1;KDR;GUSB;CHGB;ACTR2;VBP1;TET1;SDHC;TSC1;EMP3;SSTR2;SDHB;TGFBR1;SSTR5;MYCN;MSH2;PRKAR1A;RASA1;CAT;AGTR1;BIRC5;SCG2;DCTN6;KMT2D;GRN;DDC;EPAS1;CUL2;GATA4;HSD17B7;HIF1A;PDC;CDC42;TMEM127;CBS;CNR1;HIVEP3;RICTOR;DRD2;RAB6A;EGLN1;CHGA;NTRK1;FARP1;CREBBP;EGLN3;RWDD3;CDKN2C;CDKN2A;IDH1;BNIP3;STAT3;TRPV1;POU4F1;VE…
Abnormality of dental enamel	17/46	0.01031	0.235916	0	0	2.18563	9.99849	CUL7;CEP152;LIMK1;PIK3R1;BAZ1B;SLC4A4;RUNX2;CENPE;PTDSS1;PORCN;TBL2;PEX6;LONP1;PCNT;OBSL1;SLC29A3;PLEC
Esotropia	15/39	0.0103605	0.235916	0	0	2.32991	10.6471	MBD5;TENM3;ALG9;KIDINS220;ANKRD11;PMM2;CACNA1A;CPLANE1;GTF2E2;DDOST;EMC1;CHMP1A;COL6A1;PEX5;CHST3
Subependymal Giant Cell Astrocytoma	15/39	0.0103605	0.235916	0	0	2.32991	10.6471	NOTCH1;NCOA3;PTPN11;TSC1;HIF1A;MMP9;DLL3;VEGFA;LATS1;HEY1;UBASH3B;MYC;DPYSL3;NF1;FGFR1
Chubby cheeks	27/83	0.010616	0.238727	0	0	1.79882	8.17633	MOCS2;IER3IP1;ACTB;ACTG1;ZNHIT3;SH3PXD2B;PCNT;CC2D2A;CEP290;MAP2K1;MAP2K2;TGDS;KIDINS220;AIP;IFT122;MLXIPL;CCDC88A;CLCF1;KLHL7;WAC;GNAS;TCF4;ALDH18A1;B9D2;MOCS1;SHANK3;FBN1
Full cheeks	27/83	0.010616	0.238727	0	0	1.79882	8.17633	MOCS2;IER3IP1;ACTB;ACTG1;ZNHIT3;SH3PXD2B;PCNT;CC2D2A;CEP290;MAP2K1;MAP2K2;TGDS;KIDINS220;AIP;IFT122;MLXIPL;CCDC88A;CLCF1;KLHL7;WAC;GNAS;TCF4;ALDH18A1;B9D2;MOCS1;SHANK3;FBN1
Hyperplasia of cheeks	27/83	0.010616	0.238727	0	0	1.79882	8.17633	MOCS2;IER3IP1;ACTB;ACTG1;ZNHIT3;SH3PXD2B;PCNT;CC2D2A;CEP290;MAP2K1;MAP2K2;TGDS;KIDINS220;AIP;IFT122;MLXIPL;CCDC88A;CLCF1;KLHL7;WAC;GNAS;TCF4;ALDH18A1;B9D2;MOCS1;SHANK3;FBN1
Hypertrophy of cheeks	27/83	0.010616	0.238727	0	0	1.79882	8.17633	MOCS2;IER3IP1;ACTB;ACTG1;ZNHIT3;SH3PXD2B;PCNT;CC2D2A;CEP290;MAP2K1;MAP2K2;TGDS;KIDINS220;AIP;IFT122;MLXIPL;CCDC88A;CLCF1;KLHL7;WAC;GNAS;TCF4;ALDH18A1;B9D2;MOCS1;SHANK3;FBN1
Puffy cheeks	27/83	0.010616	0.238727	0	0	1.79882	8.17633	MOCS2;IER3IP1;ACTB;ACTG1;ZNHIT3;SH3PXD2B;PCNT;CC2D2A;CEP290;MAP2K1;MAP2K2;TGDS;KIDINS220;AIP;IFT122;MLXIPL;CCDC88A;CLCF1;KLHL7;WAC;GNAS;TCF4;ALDH18A1;B9D2;MOCS1;SHANK3;FBN1
Weight Gain	34/110	0.0106939	0.239882	0	0	1.66973	7.57737	PRPS1;IPO11;CLIC4;LPGAT1;ZWILCH;IQGAP1;RFNG;FBLN2;CNR1;ME1;APBB2;DRD2;MEST;SPTBN1;OSBPL8;ACE;ARHGEF12;ANXA2;CAVIN1;RPS8;ANXA5;SEPSECS;DYNC1LI2;MYO1B;SETBP1;SESTD1;PALLD;FEZ2;GNB3;MAPT;BCAT1;MAPRE1;ABCG1;PCYOX1
Heart Septal Defects	20/57	0.0107937	0.241522	0	0	2.01578	9.12905	KMT2D;COX7B;SMAD4;ABCB1;CITED2;NDUFB11;CHD7;HNRNPU;HCCS;GATA4;HOXD13;TYMS;AFF4;VEGFA;EVC;HAND1;BCOR;NKX2-5;SOS2;KDM6A
Neuroectodermal Tumor, Primitive	35/114	0.0108394	0.241946	0	0	1.65364	7.48202	ABCB1;FLII;PINX1;PSIP1;IGF1R;HEY1;MYC;KHSRP;STMN1;ZIC1;KDR;PMS2;CHGB;CD276;CHGA;NTRK1;PDGFRA;MED1;NGFR;CDKN2C;TPM3;BDNF;CDKN2A;PTCH1;DICER1;DNAJC15;APRT;MYCN;ASPH;CDK4;SMS;NF1;CTNNB1;INSM1;BCOR
Parkinson Disease	256/1064	0.0109202	0.242974	0	0	1.19021	5.37634	FAAH;PANK2;PREP;ACTB;UBE2L3;ELK3;C4B;C4A;PCMT1;HTR6;EPHB4;AGFG1;SKP1;UNC13B;SRRM2;DAXX;CSNK1D;STX1B;BIN1;ANKK1;MT1E;TPH2;MACF1;ABCB1;SHMT1;CFP;HIF1A;GIGYF2;GSPT1;PRDX5;HMOX1;HIVEP3;HMGXB3;HMOX2;S100A10;ACE;NDFIP1;HOMER1;PNO1;SIAH1;MTHFR;RAB39B;MANF;MSRA;GLUD1;GLUD2;MC1R;NCEH1;FUBP1;OGDH;REL;INTS4;ATM;SCN2A;PAM;CD200;RET;CDKN1A;SMG1;PHF1;FAF1;BMI1;PQBP1;TRIM9;TUBA1A;STBD1;NEFL;GABPA;PACRG;PCYT1A;P…
Everted lower lip vermilion	28/87	0.0109661	0.242974	0	0	1.77067	7.99094	CUL7;EDA;NFIX;FHL1;ABHD5;IGF1R;RPS6KA3;MYO18B;PHGDH;SLC25A24;MBD5;BDNF;LIMK1;IFT122;PAX6;FRMD4A;BAZ1B;POMGNT1;WDR35;SMARCA2;MED25;MYCN;TBL2;EEF1A2;SPECC1L;RAB3GAP2;OBSL1;FBXL4
Protruding lower lip	28/87	0.0109661	0.242974	0	0	1.77067	7.99094	CUL7;EDA;NFIX;FHL1;ABHD5;IGF1R;RPS6KA3;MYO18B;PHGDH;SLC25A24;MBD5;BDNF;LIMK1;IFT122;PAX6;FRMD4A;BAZ1B;POMGNT1;WDR35;SMARCA2;MED25;MYCN;TBL2;EEF1A2;SPECC1L;RAB3GAP2;OBSL1;FBXL4
Congenital Disorders of Glycosylation	37/122	0.0110662	0.244592	0	0	1.62489	7.31828	GALNT12;GORAB;POMT1;NGLY1;XYLT1;MAGT1;GLS;TMEM165;GMPPB;PGM3;SEC23B;ST3GAL3;MPDU1;FKTN;SLC35A2;ALG8;ALG9;COG7;SSR4;GALNT3;COG5;SLC35C1;GFPT1;PMM2;ALG2;ALG3;PYCR1;ALG12;ALG11;POMGNT2;POMGNT1;DDOST;APRT;EXT1;DPM2;CD47;CHST3
Generalized seizures	38/126	0.0111503	0.24585	0	0	1.61199	7.24798	GABRB3;FAAH;CHRNA3;NRP2;ABCB1;CTNND2;CHRNA7;CHD2;CLU;SLC8A1;CLCN1;CNR1;NOS1;DRD2;MPDZ;POLG;NGFR;KCNJ11;BDNF;HTR1B;TSC1;SLC30A1;FOS;SSTR2;SOD2;MT3;SYN2;SLC8A3;REST;SYNJ1;SCN8A;KCNQ2;CAT;GNB3;TCF4;PAM;NFE2L2;ENG
Contracture	48/166	0.0112018	0.246386	0	0	1.51923	6.82391	FHL1;POMT1;COL11A2;AP4E1;CACNA1A;ANTXR2;LIAS;NT5C2;ZMPSTE24;VPS11;EP300;NEFL;BANF1;AP4S1;GUSB;SIL1;TAPT1;MPDU1;FKTN;CREBBP;KCNJ6;MARCKSL1;ALG9;TRPC3;CAVIN1;TPM3;SLC2A10;KIDINS220;VPS33A;PMM2;STAC3;COQ7;DNM2;MLXIPL;SON;MYH3;BIN1;SLC25A19;TRPV4;COL6A1;PPT1;RAB18;RAB3GAP2;IRF5;SLC29A3;FBN1;PLEC;CHST3
Redundant skin	14/36	0.0117241	0.25541	0	0	2.37201	10.5462	GPX4;NAA10;EED;GORAB;LIMK1;PYCR1;BAZ1B;EXT1;RPS6KA3;PTDSS1;TBL2;TRPS1;ALDH18A1;SLC25A24
Acute respiratory failure	16/43	0.0117534	0.25541	0	0	2.2092	9.81683	CBX7;NPM1;NOTCH1;PARP1;CDKN2A;IDH1;TSC1;BMI1;TBX3;IGF1R;VEGFA;BCR;CDK4;ATM;CDK5RAP3;AGFG1
Hyperplasia of nose	16/43	0.0117534	0.25541	0	0	2.2092	9.81683	BLM;MBD5;PEX19;USP9X;NONO;WDR73;ACTB;PSMB8;ACTG1;CENPE;NIN;ASPH;KAT6B;EP300;AP4S1;PCNT
Hypertrophy of nose	16/43	0.0117534	0.25541	0	0	2.2092	9.81683	BLM;MBD5;PEX19;USP9X;NONO;WDR73;ACTB;PSMB8;ACTG1;CENPE;NIN;ASPH;KAT6B;EP300;AP4S1;PCNT
Large nose	16/43	0.0117534	0.25541	0	0	2.2092	9.81683	BLM;MBD5;PEX19;USP9X;NONO;WDR73;ACTB;PSMB8;ACTG1;CENPE;NIN;ASPH;KAT6B;EP300;AP4S1;PCNT
Epilepsy, Lateral Temporal	2026-11-01	0.0122208	0.263037	0	0	2.73273	12.0367	SLC12A2;P2RX7;P2RX4;CNR1;VDR;KDR;BDKRB1;SLIT2;TRPV1;TEK;VEGFA
Hypotension, Orthostatic	2026-11-01	0.0122208	0.263037	0	0	2.73273	12.0367	OPRD1;ABCB1;ACE;HEXB;AGTR1;GNAS;GNB3;IRF5;DBH;TNPO3;SNCA
Malignant Uterine Corpus Neoplasm	2026-11-01	0.0122208	0.263037	0	0	2.73273	12.0367	MAP2K1;XPO1;MYCN;PPP2R1A;FBXW7;RHEB;SPOP;CTNNB1;PIK3R1;SOS1;NFE2L2
Tibial bowing	2026-11-01	0.0122208	0.263037	0	0	2.73273	12.0367	COL1A1;CYP27B1;PCYT1A;SETBP1;VDR;GORAB;SMOC1;FLNB;SOX9;PCNT;CHST3
Decreased projection of maxilla	27/84	0.0125566	0.266243	0	0	1.76715	7.7357	SF3B4;EDA;GORAB;UBE3A;ADAMTS10;LRP6;EFTUD2;RPS6KA3;ORC4;SUMO1;EP300;FLNB;SLC25A24;WNT10B;CREBBP;SMAD4;PDE4D;VPS13B;UPF3B;RUNX2;ZDHHC9;PRKAR1A;SMOC1;ERF;RAB3GAP2;FBN1;FGFR1
Deficiency of upper jaw bones	27/84	0.0125566	0.266243	0	0	1.76715	7.7357	SF3B4;EDA;GORAB;UBE3A;ADAMTS10;LRP6;EFTUD2;RPS6KA3;ORC4;SUMO1;EP300;FLNB;SLC25A24;WNT10B;CREBBP;SMAD4;PDE4D;VPS13B;UPF3B;RUNX2;ZDHHC9;PRKAR1A;SMOC1;ERF;RAB3GAP2;FBN1;FGFR1
Hypoplasia of the maxilla	27/84	0.0125566	0.266243	0	0	1.76715	7.7357	SF3B4;EDA;GORAB;UBE3A;ADAMTS10;LRP6;EFTUD2;RPS6KA3;ORC4;SUMO1;EP300;FLNB;SLC25A24;WNT10B;CREBBP;SMAD4;PDE4D;VPS13B;UPF3B;RUNX2;ZDHHC9;PRKAR1A;SMOC1;ERF;RAB3GAP2;FBN1;FGFR1
Hypotrophic maxilla	27/84	0.0125566	0.266243	0	0	1.76715	7.7357	SF3B4;EDA;GORAB;UBE3A;ADAMTS10;LRP6;EFTUD2;RPS6KA3;ORC4;SUMO1;EP300;FLNB;SLC25A24;WNT10B;CREBBP;SMAD4;PDE4D;VPS13B;UPF3B;RUNX2;ZDHHC9;PRKAR1A;SMOC1;ERF;RAB3GAP2;FBN1;FGFR1
Maxillary retrognathia	27/84	0.0125566	0.266243	0	0	1.76715	7.7357	SF3B4;EDA;GORAB;UBE3A;ADAMTS10;LRP6;EFTUD2;RPS6KA3;ORC4;SUMO1;EP300;FLNB;SLC25A24;WNT10B;CREBBP;SMAD4;PDE4D;VPS13B;UPF3B;RUNX2;ZDHHC9;PRKAR1A;SMOC1;ERF;RAB3GAP2;FBN1;FGFR1
Retrusion of upper jaw bones	27/84	0.0125566	0.266243	0	0	1.76715	7.7357	SF3B4;EDA;GORAB;UBE3A;ADAMTS10;LRP6;EFTUD2;RPS6KA3;ORC4;SUMO1;EP300;FLNB;SLC25A24;WNT10B;CREBBP;SMAD4;PDE4D;VPS13B;UPF3B;RUNX2;ZDHHC9;PRKAR1A;SMOC1;ERF;RAB3GAP2;FBN1;FGFR1
Rhabdomyosarcoma	103/397	0.0125759	0.266243	0	0	1.31094	5.73663	KDM1A;MAML1;IRS1;MKI67;PHB2;IGF1R;FCGRT;MYC;CHEK2;SLC16A3;FBXW4;HES6;MAP2K4;PDGFRA;F2R;DICER1;FNDC5;MYCN;MSH2;PARD3;SNRPF;EZR;MINDY3;ABCB1;NOTCH1;ABCB4;FOXO3;HIF1A;HMGXB3;TRPM5;MARK2;MCL1;SMAD4;DMPK;PTCH1;TNFRSF10B;MIR29A;NFKB1;SMARCA4;SYNJ1;CDK4;NACA;SP3;NF1;ATM;PAM;NFE2L2;FGFR1;CDKN1A;SETD2;CLTC;ARRB1;PIK3CB;MAGT1;YBX1;CASP8;CSRP1;HEY1;SUFU;JARID2;GABPA;NCOA1;TBP;PARP1;PDPK1;AHSA1;SIRT1;MMP9;BI…
Cardiomegaly	46/159	0.012688	0.26799	0	0	1.52011	6.63848	HDAC2;SLC22A5;PRKAA2;RRAD;SHC1;HEXB;ITPR2;ATP2A2;PRKAG2;GATA4;PLD1;HIF1A;PRKCZ;MYLK;PLD2;SLC9A1;CABIN1;STK11;GRK2;GNPTAB;CPT2;YWHAQ;AKT3;UCP2;HMOX1;MAPK1;SCN5A;NKX2-5;TAPT1;TGFB2;ACE;JUP;PARP1;GLRX3;GAA;TRPC1;STAT3;SOD2;TGFBR1;PSMB8;KCNQ1;AGTR1;RBCK1;VCL;FBN1;CHST3
Anaplastic carcinoma	57/204	0.0129195	0.272242	0	0	1.44861	6.30003	RET;RPL3;ENO1;TTF1;ACTB;ACTG1;RPS14;CAPZB;MYC;TRPS1;STMN1;SOX9;TLE4;EIF5A;TSC22D1;TPM3;PGAM1;NCOA4;CASK;ACTN4;YWHAZ;RHOA;RBP4;RCN1;PSMA4;PKM;RASA1;PSME1;S100A6;NSMF;PPARG;PADI4;EZR;TKT;URI1;ABCB1;SRF;GATA3;PIK3R1;HIF1A;FHIT;CORO1A;PTGS1;CDC42;UCP2;HNRNPA1;STAT5A;SLC12A2;GSS;PTCH1;STAT3;MSN;SOD2;VEGFA;CDK4;ID4;CCDC6
Squamous cell carcinoma of lung	76/283	0.0129579	0.272418	0	0	1.3726	5.96538	RET;CDKN1A;TUSC2;ENO1;DBH;PIK3CB;BMI1;FRY;CCAR2;IGF1R;TIAL1;STK11;FGF9;MYC;MYO18B;EP300;GABPA;ZNF322;EPHA5;DENND2D;MAP2K4;PIAS3;CSNK2A1;FBXW7;F2R;SIRT1;MMP9;REXO4;RAD51B;MSH2;MASP1;ANKK1;GAPDH;ENG;DDR2;CHRNA3;ABCB1;NOTCH1;PRKDC;MAPKAP1;SRSF1;GATA4;TYMS;FOXO3;GRAMD4;FHIT;GSPT1;FXR1;ZMAT3;ABL2;FYN;ZNF623;EIF4E;SRPK2;CREBBP;BRF2;MTX1;CDKN2A;BDNF;NFYC;STAT3;PTPN11;MIR29A;PTPN13;PTK2;IGF2R;HOPX;SRPK1;…
Metaphyseal widening	13/33	0.0132425	0.276287	0	0	2.42257	10.476	CANT1;PCYT1A;COL11A2;NSMCE2;XYLT1;SLC39A13;MMP9;ZMPSTE24;ARCN1;ANKH;GNPTAB;SBDS;PITX1
Altitude Sickness	2025-08-05	0.0133789	0.276287	0	0	6.20668	26.7761	EGLN1;EGLN3;EPAS1;HIF1A;VEGFA
Avascular retina	2025-08-05	0.0133789	0.276287	0	0	6.20668	26.7761	NRP1;NRP2;KDR;VEGFA;PNPLA2
Complete duplication of thumb phalanx	2025-08-05	0.0133789	0.276287	0	0	6.20668	26.7761	NAA10;FANCD2;BCOR;ESCO2;FANCE
Qualitative abnormality of granulocyte	2025-08-05	0.0133789	0.276287	0	0	6.20668	26.7761	G6PC3;HMOX1;SOD2;HIF1A;ACTB
Hypoplasia of thumb	15/40	0.0133949	0.276287	0	0	2.23657	9.64606	KDM1A;RPL11;HOXD13;LTBP2;ESCO2;FANCE;PALB2;ADAMTS10;RECQL4;SIN3A;FANCD2;UBE2T;NSD2;DHCR7;FBN1
Loss of speech	2023-10-01	0.0134115	0.276287	0	0	2.86619	12.358	BSCL2;GRN;VCP;NPC1;NPC2;PSAP;PPT1;ERLIN2;MAPT;SQSTM1
Carcinoma, Spindle-Cell	53/188	0.0134719	0.276287	0	0	1.4664	6.31603	RPL3;ENO1;ACTB;ACTG1;RPS14;CAPZB;MYC;TRPS1;STMN1;SOX9;TLE4;EIF5A;TSC22D1;TPM3;PGAM1;CASK;ACTN4;MMP9;YWHAZ;RHOA;RBP4;RCN1;PKM;PSMA4;RASA1;PSME1;S100A6;NSMF;PADI4;EZR;TKT;ENG;URI1;ABCB1;GATA3;PIK3R1;FHIT;HIF1A;CORO1A;PTGS1;CDC42;UCP2;HNRNPA1;STAT5A;NTRK1;SLC12A2;CDKN2A;GSS;STAT3;AZIN2;SOD2;CDK4;ID4
Thin, sparse hair	30/96	0.0134782	0.276287	0	0	1.69598	7.30406	ATP6V1A;RTEL1;NOTCH1;SATB2;CBL;PQBP1;ZMPSTE24;PPP1CB;RECQL4;PTDSS1;PORCN;DCAF17;TRPS1;IKBKG;SLC25A24;MAP2K1;SMAD4;MAP2K2;TINF2;PYCR1;IFT122;FRMD4A;TTC7A;ESCO2;WDR35;MED25;DKC1;NHP2;MPLKIP;ALDH18A1
Sparse hair	30/96	0.0134782	0.276287	0	0	1.69598	7.30406	ATP6V1A;RTEL1;NOTCH1;SATB2;CBL;PQBP1;ZMPSTE24;PPP1CB;RECQL4;PTDSS1;PORCN;DCAF17;TRPS1;IKBKG;SLC25A24;MAP2K1;SMAD4;MAP2K2;TINF2;PYCR1;IFT122;FRMD4A;TTC7A;ESCO2;WDR35;MED25;DKC1;NHP2;MPLKIP;ALDH18A1
Telecanthus	30/96	0.0134782	0.276287	0	0	1.69598	7.30406	C2CD3;ANKRD11;ETFDH;HNRNPU;UBE3B;PIK3R1;ACTB;ACTG1;ZMPSTE24;EFTUD2;RPS6KA3;ARVCF;ANKH;AKT3;UFD1;ZSWIM6;TAPT1;MAP2K2;ALG9;XRCC4;VPS33A;CRIPT;STAC3;IFT122;WDR35;MYH3;SPECC1L;MASP1;FBN1;FGFR1
Rash and Dermatitis Adverse Event Associated with Chemoradiation	31/100	0.0137083	0.28037	0	0	1.6764	7.19133	DCTN6;ABCB1;COL11A2;HSPB1;MKI67;BMI1;TYMS;PSMD9;TUBB3;CHEK1;KDR;PIEZO1;PMS2;MAPK1;GABPA;PARP1;CDKN2A;IDH1;ADRM1;MTHFR;SOD2;VEGFA;WEE1;MSH2;FANCD2;CRYZL1;BAX;ATM;UMPS;CD200;NFE2L2
Carcinomatosis	50/176	0.0138389	0.282402	0	0	1.48201	6.34338	RPL3;ENO1;ACTB;ACTG1;RPS14;CAPZB;MYC;TRPS1;STMN1;SOX9;TLE4;EIF5A;TSC22D1;TPM3;ITGA3;PGAM1;CASK;ACTN4;YWHAZ;RHOA;RBP4;RCN1;PKM;PSMA4;RASA1;PSME1;S100A6;NSMF;PADI4;EZR;TKT;URI1;ABCB1;GATA3;PIK3R1;FHIT;HIF1A;CORO1A;PTGS1;CDC42;UCP2;HNRNPA1;STAT5A;SLC12A2;GSS;STAT3;SOD2;VEGFA;CDK4;ID4
Leukemia, Myelocytic, Acute	397/1703	0.0140337	0.285732	0	0	1.14444	4.88253	CDA;CHIC2;TRIO;MAML2;EHMT2;ENO2;BACH1;BACH2;GLS;PSMD9;HOXA9;UBASH3B;MYC;NAMPT;STMN1;MYB;HOXA7;JUNB;IER5;NUP214;DDX18;MED1;DAXX;RBFOX2;DICER1;BCR;MTAP;PRKAR1A;TYRO3;ABCB1;SHMT1;RPN1;GATA4;HIF1A;MTDH;HMOX1;PLCG1;S100A10;CREBBP;CDK19;ACE;JUND;CADM1;PNO1;PBX2;MTHFR;CDC7;PBX1;NR2F6;MLLT11;MLLT10;EHD3;HNRNPK;AGO2;REL;RET;GPI;CDKN1A;SMG1;SETD2;BTG1;IKBKB;PBK;RACK1;IKBKG;JARID2;NUDC;ANXA2;ANXA5;TET1;FOS;…
Muscle degeneration	70/259	0.0142955	0.290408	0	0	1.38424	5.88001	HEXB;FHL1;POMT1;ADK;ATP2A2;ATP2A1;VLDLR;BICD2;HINT1;SPTLC1;SCN9A;ARIH2;NEK1;RXYLT1;PHGDH;SIL1;NEFH;POLG;CCT3;ADSL;UNC13A;TBP;GAA;AIP;POMGNT2;POMGNT1;AFG3L2;PRKAR1A;SLC25A19;FRG1;COL6A1;NDUFS3;ITGA7;NDUFS1;TMEM126B;SQSTM1;PLEC;VCP;CRMP1;WRN;PABPN1;NDUFV2;HNRNPA1;PRPH;FKTN;SURF1;PNPT1;DMPK;NUBPL;NDE1;GFPT1;STAC3;ATP2B3;ERLIN2;PSMB8;SOD1;REEP1;NDUFAF5;HNRNPA2B1;BHLHE40;OGDH;SPRTN;GNAS;NDUFAF3;ATM;AL…
Hernia, Inguinal	37/124	0.0144574	0.290664	0	0	1.58733	6.72482	ATP6V1A;SATB2;PIK3R1;PLD1;RPS6KA3;PTDSS1;PORCN;GNPTAB;SIN3A;CBS;AP1S2;DGCR8;GUSB;TGFB2;XRCC4;NAA10;IRX5;TGDS;EED;SLC2A10;LIMK1;PYCR1;BAZ1B;ISL1;WDR35;TBX3;COL1A1;POLA1;TBL2;MYH3;NFIA;SPECC1L;NF1;MAN2B1;ALDH18A1;FBN1;FGFR1
Upward slant of palpebral fissure	37/124	0.0144574	0.290664	0	0	1.58733	6.72482	SETD5;TRIO;C2CD3;NXN;FLII;HNRNPU;UBE3B;PQBP1;PHF8;EFTUD2;ARVCF;SIN3A;UFD1;PCNT;CDK5RAP2;PEX16;CEP135;PHC1;FZD2;PEX19;XRCC4;IQSEC2;NONO;PTCH1;CEP152;PEX2;AP3B1;KNL1;THOC6;ASPM;MYCN;PEX6;KLHL7;PEX5;TCF4;CDK13;MAPRE2
Ductal Carcinoma	63/230	0.0145267	0.290664	0	0	1.40956	5.96495	FOXA1;HNRNPU;CCNC;PARK7;YBX1;ACTB;RPS6KA3;CDH2;MYC;GPER1;MYB;NEK2;COX8A;ANAPC7;GPX4;NCOA3;ARID1A;CKAP4;ETV6;RASA1;CAT;AGTR1;IRF5;BLZF1;ANP32A;SLC20A1;IGSF1;DERL1;STC1;HSD17B7;FOXO3;HIF1A;FHIT;MAPK8;PCBP4;NAA25;SLIT2;SNCB;EIF4E;TXNDC5;STAT5A;CA12;CREBBP;CDK19;SMAD4;SMURF2;CDKN2A;PTCH1;STAT3;HMGA1;PTPN11;NR2F2;SOD2;VEGFA;NFIB;ID1;NEURL1;CD9;CALM3;CALM2;EBAG9;OGT;BCAR1
Absent radius	2020-09-01	0.0145332	0.290664	0	0	3.04825	12.8981	SF3B4;RECQL4;RBM8A;FANCD2;HOXD13;FLNB;ESCO2;FANCE;TBX3
Radial aplasia	2020-09-01	0.0145332	0.290664	0	0	3.04825	12.8981	SF3B4;RECQL4;RBM8A;FANCD2;HOXD13;FLNB;ESCO2;FANCE;TBX3
Triangular head shape	2020-09-01	0.0145332	0.290664	0	0	3.04825	12.8981	EFTUD2;C2CD3;ZIC2;DPH1;PTCH1;KLHL7;ACTB;ACTG1;FGFR1
Wedge shaped head	2020-09-01	0.0145332	0.290664	0	0	3.04825	12.8981	EFTUD2;C2CD3;ZIC2;DPH1;PTCH1;KLHL7;ACTB;ACTG1;FGFR1
Malignant Neoplasms	338/1438	0.014583	0.291016	0	0	1.15556	4.8856	IFITM3;ENO1;BACH2;RPS6KA3;HOXA9;UBASH3B;TRIM28;MYC;CHEK2;STMN1;MYB;NAMPT;CHEK1;KDR;LONP1;UBAP2L;SOX9;SRRM2;CSNK2A1;ALG2;FNDC3B;MTUS1;DICER1;CRNKL1;SND1;RUNX2;BCR;PLPP4;SOAT1;PRKAR1A;BIN1;PARD3;TYRO3;PFN2;MACF1;ABCB1;ANP32A;EPAS1;PRKDC;MAGED1;FLII;STC1;GATA3;IQGAP1;ZC3HAV1;PIK3R1;HIF1A;MTDH;FXR1;BRIP1;RAB11FIP1;RRAS;PCBP2;VTI1A;HMOX1;TRPM7;LTA4H;PLCG1;PATZ1;STAT5A;CREBBP;ACE;ICMT;PNO1;MTHFR;SMARCA…
GRN-related frontotemporal dementia	22/66	0.0147882	0.293814	0	0	1.86465	7.85749	SRRM2;PRNP;GRN;VCP;HNRNPA3;RRM2;BDNF;PNO1;DCTN4;DCUN1D1;CDC7;SOD1;VEGFA;LSM2;PPA1;NUP62;BAG1;PCBP2;MAPT;HNRNPA1;TARDBP;SQSTM1
Skeletal dysplasia	22/66	0.0147882	0.293814	0	0	1.86465	7.85749	NUP214;NTRK1;PDGFRA;CREBBP;ALG9;POP1;PDE4D;FST;NPR2;TTK;AFF4;RUNX2;DLL3;FGD3;COL1A1;TRPS1;TRPV4;SH3PXD2B;PGM3;SBDS;MAPK1;SOX9
Arteriovenous fistula	1930-12-01	0.0149196	0.294483	0	0	2.48442	10.4472	ACE;LRP1;RASA1;STAT3;HMOX1;MTHFR;BAX;MMP9;LRPPRC;IGF1R;F5;VEGFA
Horseshoe Kidney	1930-12-01	0.0149196	0.294483	0	0	2.48442	10.4472	PORCN;SON;RBM8A;TCTN3;DKC1;FANCD2;CHD7;ESCO2;CWC27;FANCE;RBM10;THOC6
Narrow palate	1930-12-01	0.0149196	0.294483	0	0	2.48442	10.4472	RARS2;RPS6KA3;CREBBP;HERC2;CPT2;SETBP1;TRPS1;RAB18;EP300;ADAMTS10;RUNX2;FBN1
Anophthalmos	19/55	0.015231	0.297606	0	0	1.96784	8.23429	COX7B;NAA10;NDUFB11;POMT1;CHD7;HCCS;PAX6;POMGNT2;VAX1;POMGNT1;VAX2;GRIP1;ALDH1A3;RBP4;PORCN;SMOC1;RXYLT1;BCOR;FKTN
Fetal Alcohol Syndrome	19/55	0.015231	0.297606	0	0	1.96784	8.23429	PDGFRA;FAF1;SRF;STAT3;PIK3CB;ACTB;NFKB1;PQBP1;IKBKB;MAPK8;MEIS1;REST;CASP8;BCL6;CAT;MAPK1;NOS1;GABPA;NFE2L2
Truncus Arteriosus, Persistent	14/37	0.0152585	0.297606	0	0	2.26874	9.48926	RET;NRP1;SEMA3C;GATA4;PAX6;TSC1;ZIC4;ISL1;PBX1;TBX3;VEGFA;NRG4;NKX2-5;ZFPM2
Gowers sign	14/37	0.0152585	0.297606	0	0	2.26874	9.48926	PNPLA8;GFPT1;ALG2;POMGNT1;BICD2;DNAJB6;BIN1;CFL2;TRPV4;DNA2;TRIM32;FKTN;PLEC;PNPLA2
Muscular Dystrophies, Limb-Girdle	29/93	0.0154027	0.297606	0	0	1.6905	7.05481	TRIM72;VCP;RTEL1;POGLUT1;FHL1;POMT1;SYNE1;ZMPSTE24;GMPPB;HNRNPDL;DNAJB6;NCAM1;HNRNPA1;TNPO3;FKTN;SRRM2;BCAP31;PNO1;GAA;CFLAR;POMGNT2;POMGNT1;COL6A1;HNRNPA2B1;ASTN2;TARDBP;OBSL1;TRIM32;PLEC
Joint laxity	29/93	0.0154027	0.297606	0	0	1.6905	7.05481	RET;CANT1;NPR2;XYLT1;PIK3R1;UBR1;CBL;TMEM165;PORCN;SIN3A;TCTN3;POGZ;EP300;FLNB;ZNF469;CREBBP;SLC2A10;USP9X;TGDS;NONO;IFT122;SLC39A13;WDR35;COL1A1;MLXIPL;COL6A1;HNRNPH2;CHST3;FBN1
Ethylmalonic encephalopathy	2017-08-01	0.0154462	0.297606	0	0	3.31132	13.8095	ALDH3A2;HBS1L;BDNF;TXNRD1;MYB;TRPV1;SOD2;DNM1
Pathologic Neovascularization	2017-08-01	0.0154462	0.297606	0	0	3.31132	13.8095	NRP1;ITGB4;KDR;TEK;BMI1;CLU;VEGFA;JAM3
NEUROFIBROMATOSIS, TYPE 1-LIKE SYNDROME	2025-11-06	0.0154729	0.297606	0	0	4.4693	18.631	RASA1;NF1;MAPK1;CALM3;CALM2;SNAP91
Microvesicular hepatic steatosis	2025-11-06	0.0154729	0.297606	0	0	4.4693	18.631	TRMU;ACAD9;BCS1L;LRPPRC;POLG;MRPL44
Sturge-Weber Syndrome	2025-11-06	0.0154729	0.297606	0	0	4.4693	18.631	RASA1;KDR;ALDH18A1;TEK;HIF1A;VEGFA
Thecoma	2025-11-06	0.0154729	0.297606	0	0	4.4693	18.631	STK11;PTCH1;GATA4;FOXL1;INHA;ZFPM2
Hyperhidrosis disorder	30/97	0.0156514	0.29913	0	0	1.67056	6.94486	RET;RTEL1;DDC;HEXB;AGPAT2;MALT1;HINT1;SCN9A;UCP2;IKBKG;PRNP;MAP2K1;MAP2K2;JUP;KCNJ11;BDNF;ABCC8;TINF2;AIP;SDHC;FOS;SDHB;PSMB8;FOXP1;BSCL2;DKC1;CLCF1;COL6A1;NHP2;PPARG
Increased sweating	30/97	0.0156514	0.29913	0	0	1.67056	6.94486	RET;RTEL1;DDC;HEXB;AGPAT2;MALT1;HINT1;SCN9A;UCP2;IKBKG;PRNP;MAP2K1;MAP2K2;JUP;KCNJ11;BDNF;ABCC8;TINF2;AIP;SDHC;FOS;SDHB;PSMB8;FOXP1;BSCL2;DKC1;CLCF1;COL6A1;NHP2;PPARG
Sweating	30/97	0.0156514	0.29913	0	0	1.67056	6.94486	RET;RTEL1;DDC;HEXB;AGPAT2;MALT1;HINT1;SCN9A;UCP2;IKBKG;PRNP;MAP2K1;MAP2K2;JUP;KCNJ11;BDNF;ABCC8;TINF2;AIP;SDHC;FOS;SDHB;PSMB8;FOXP1;BSCL2;DKC1;CLCF1;COL6A1;NHP2;PPARG
Corticobasal degeneration	2014-07-01	0.0159047	0.300791	0	0	3.72482	15.425	GRN;YWHAQ;BDNF;IRS1;MAPT;NOS1;TARDBP
Growth Hormone-Producing Pituitary Gland Neoplasm	2014-07-01	0.0159047	0.300791	0	0	3.72482	15.425	CDKN2A;PRKAR1A;AIP;GNAS;SMS;RAB18;DRD2
Hereditary Autosomal Dominant Spastic Paraplegia	2014-07-01	0.0159047	0.300791	0	0	3.72482	15.425	REEP1;WASHC5;SPAST;ATL1;KIF5A;PNPLA6;PQBP1
Hyperextensibility of the finger joints	2014-07-01	0.0159047	0.300791	0	0	3.72482	15.425	COL1A1;RPS6KA3;PTDSS1;CPT2;GORAB;SMS;FBN1
Syringomyelia	2014-07-01	0.0159047	0.300791	0	0	3.72482	15.425	COL1A1;SETD2;ACY1;NFIA;VDR;RUNX2;DDR2
Agyria	17/48	0.0162818	0.306409	0	0	2.04437	8.4181	ATP6V1A;NDE1;POMT1;POMGNT2;POMGNT1;ACTB;ACTG1;TUBA1B;TUBA1A;TUBB3;SLC25A19;ZIC1;RAB18;RXYLT1;RAB3GAP2;PHGDH;FKTN
Mammary Carcinoma, Animal	42/145	0.0163034	0.306409	0	0	1.5222	6.26596	MIR10B;RPL3;ENO1;GATA3;PIK3R1;CORO1A;ACTB;ACTG1;CDC42;RPS14;CAPZB;TRPS1;STMN1;UCP2;SOX9;HNRNPA1;TLE4;STAT5A;EIF5A;SLC12A2;ANXA2;TSC22D1;TPM3;PGAM1;GSS;STAT3;CASK;ACTN4;YWHAZ;RBP4;RCN1;PKM;PSMA4;CDK4;RASA1;PSME1;S100A6;ID4;NSMF;PADI4;EZR;TKT
Animal Mammary Neoplasms	42/145	0.0163034	0.306409	0	0	1.5222	6.26596	MIR10B;RPL3;ENO1;GATA3;PIK3R1;CORO1A;ACTB;ACTG1;CDC42;RPS14;CAPZB;TRPS1;STMN1;UCP2;SOX9;HNRNPA1;TLE4;STAT5A;EIF5A;SLC12A2;ANXA2;TSC22D1;TPM3;PGAM1;GSS;STAT3;CASK;ACTN4;YWHAZ;RBP4;RCN1;PKM;PSMA4;CDK4;RASA1;PSME1;S100A6;ID4;NSMF;PADI4;EZR;TKT
Muscle Hypertonia	35/117	0.0163602	0.306839	0	0	1.59284	6.55119	SETD5;RTEL1;POMT1;CACNA1A;GMPPB;CYB5R3;PSAP;DBT;PMS2;PSPH;POLG;FKTN;KCNJ6;DMPK;NAA10;TINF2;BCKDHB;ALG3;SMC1A;POMGNT1;GALC;ARHGEF9;MSH2;DKC1;SCN8A;CLCF1;KCNQ2;KCNQ3;OGDH;TUBGCP6;HNRNPH2;SCN4A;DHCR7;SCN2A;ITM2B
Hearing Loss, High-Frequency	2027-11-01	0.0167493	0.312839	0	0	2.56178	10.4761	SLC12A2;NPC1;HSPA4;P2RX2;CAT;MYH9;ATP1A1;SYNE4;SOD2;TECTA;GSDME
Flared metaphysis	2027-11-01	0.0167493	0.312839	0	0	2.56178	10.4761	FAM111A;PTDSS1;NPR2;TRPV4;COL11A2;SH3PXD2B;TCIRG1;PCNT;TAPT1;RUNX2;DDR2
Neurogenic muscle atrophy, especially in the lower limbs	59/215	0.016896	0.314068	0	0	1.41279	5.76516	HEXB;FHL1;POMT1;ADK;VLDLR;HINT1;SPTLC1;SCN9A;NEK1;RXYLT1;PHGDH;SIL1;NEFH;POLG;ADSL;UNC13A;AIP;POMGNT2;POMGNT1;AFG3L2;PRKAR1A;SLC25A19;FRG1;COL6A1;NDUFS3;ITGA7;NDUFS1;TMEM126B;SQSTM1;PLEC;VCP;WRN;NDUFV2;HNRNPA1;PRPH;FKTN;SURF1;PNPT1;DMPK;NUBPL;NDE1;GFPT1;STAC3;ERLIN2;PSMB8;SOD1;REEP1;NDUFAF5;HNRNPA2B1;OGDH;SPRTN;GNAS;NDUFAF3;ATM;ALDH18A1;NDUFAF1;TARDBP;FBXL4;PFKM
Skeletal muscle atrophy	59/215	0.016896	0.314068	0	0	1.41279	5.76516	HEXB;FHL1;POMT1;ADK;VLDLR;HINT1;SPTLC1;SCN9A;NEK1;RXYLT1;PHGDH;SIL1;NEFH;POLG;ADSL;UNC13A;AIP;POMGNT2;POMGNT1;AFG3L2;PRKAR1A;SLC25A19;FRG1;COL6A1;NDUFS3;ITGA7;NDUFS1;TMEM126B;SQSTM1;PLEC;VCP;WRN;NDUFV2;HNRNPA1;PRPH;FKTN;SURF1;PNPT1;DMPK;NUBPL;NDE1;GFPT1;STAC3;ERLIN2;PSMB8;SOD1;REEP1;NDUFAF5;HNRNPA2B1;OGDH;SPRTN;GNAS;NDUFAF3;ATM;ALDH18A1;NDUFAF1;TARDBP;FBXL4;PFKM
Absent speech	26/82	0.0169193	0.314068	0	0	1.73178	7.06446	RERE;PRPS1;C2CD3;STXBP1;UBA5;POMT1;UBE3A;BICD2;GMPPB;CHMP1A;VPS11;EARS2;MPDU1;RARS2;ADSL;PNPT1;CASK;ALG11;ERLIN2;ARID1A;SMARCA2;DNM1;MID2;SETBP1;TCF4;FGF12
Simple ear	21/63	0.016989	0.314713	0	0	1.86444	7.59797	ZBTB18;CREBBP;NAA10;WFS1;TGDS;ETFDH;PLOD3;ALG12;ARID1A;WDR35;ACTG1;ZMPSTE24;COL1A1;GRIP1;PORCN;NSD2;SMS;WAC;EP300;BCOR;RPS23
Unilateral agenesis of kidney	15/41	0.0170758	0.315676	0	0	2.15041	8.75237	RET;SF3B4;ACE;PHC1;CEP135;XRCC4;CEP152;GREB1L;PTPN11;GATA3;KNL1;ASPM;DSTYK;CDK5RAP2;FGFR1
Broad-based gait	13/34	0.0173688	0.318583	0	0	2.30707	9.35073	TBP;HACE1;XRCC4;SATB2;DNAJC12;UBE3A;VLDLR;PPM1D;ZMPSTE24;TRPV4;PEX5;SMS;SHANK3
Oligodontia	13/34	0.0173688	0.318583	0	0	2.30707	9.35073	WNT10B;EDA;SATB2;ANKRD11;CEP152;UBR1;LRP6;PORCN;HNRNPK;SUMO1;BCOR;SLC25A24;FGFR1
Trigonocephaly	13/34	0.0173688	0.318583	0	0	2.30707	9.35073	C2CD3;PTCH1;IFT122;WDR35;ACTB;ACTG1;EFTUD2;ZIC2;DPH1;KLHL7;ZIC1;ERF;FGFR1
Visual seizure	57/207	0.0173741	0.318583	0	0	1.41936	5.75236	CNTNAP2;FAAH;NRP2;ENO2;CLU;SLC8A1;NRGN;NOS1;MAP3K5;POLG;BRD1;SLC38A1;ABCC8;TSC1;SLC30A1;FOS;SSTR2;SYN2;YWHAZ;MSH2;MAP1B;KCNQ2;CAT;BEX3;CHRNA3;HDAC2;ABCB1;KDM3B;CHRNA7;PLD1;PLD2;CCNB1;ANKH;HRH3;CNR1;DRD2;MPDZ;SLC12A2;NGFR;MARCKSL1;HSPA5;KCNJ11;BDNF;WFS1;BAD;HTR1B;SOD2;MT3;SLC8A3;GLUD1;REST;NEURL1;GNB3;TCF4;PAM;FGFR1;NFE2L2
Developmental Disabilities	48/170	0.0174713	0.319718	0	0	1.46905	5.94552	RET;VCP;NOTCH1;NRXN1;CHD7;ATP2A2;HCCS;CBL;ATP2C1;SLC4A4;ACTB;PQBP1;PTPA;PCBP4;MYO18B;MAPK1;IKBKG;DRD2;EIF4E;CREBBP;SMAD4;ADSL;USP9X;PTCH1;PDE4D;PMM2;MTHFR;VPS13B;PTPN11;EIF2S2;CKAP4;ARFGAP1;TBX3;CAMKMT;MEIS1;DLG2;G6PC3;BCL6;KAT6B;KCNQ2;SPECC1L;GNAS;NF1;TCF4;MASP1;DHCR7;SHANK3;TRIM32
invasive cancer	47/166	0.0176346	0.322055	0	0	1.47464	5.95442	SLC35B3;PTGER4;CDKN1A;NOTCH1;UHRF1;PDXP;UBE3A;ASAP1;FHIT;HIF1A;COX5A;IGF1R;SELENBP1;RPS6KA3;SDCBP;MTA1;KAT5;HNRNPDL;MYC;SDF4;PMS2;SLIT2;SCAI;COX8A;SMAD4;IMP3;CDKN2A;BNIP3;INTS2;MTHFR;MIR29A;PUM1;SMARCA2;YWHAZ;BLCAP;CKAP4;SMARCA4;CCDC88A;MSH2;ASPH;PTK7;RAB13;FSCN1;CTNNB1;FGFR1;RAD9A;MCM2
High, narrow palate	22/67	0.0177177	0.322166	0	0	1.8231	7.3529	RET;WASHC5;MAP2K1;KCNJ6;FZD2;NAA10;NONO;VPS13B;IFT122;PTPN11;UBE3B;SMARCA2;RUNX2;RECQL4;ORC4;SIN3A;TCTN3;PEX5;SMS;BCOR;DIS3L2;FBN1
Neurogenic Muscular Atrophy	62/228	0.0177323	0.322166	0	0	1.3953	5.62637	CITED2;HEXB;FHL1;POMT1;ADK;VLDLR;HINT1;SPTLC1;SCN9A;NEK1;RXYLT1;PHGDH;SIL1;NEFH;POLG;ADSL;UNC13A;AIP;POMGNT2;POMGNT1;AFG3L2;PRKAR1A;SLC25A19;FRG1;COL6A1;NDUFS3;ITGA7;NDUFS1;TMEM126B;SQSTM1;PLEC;VCP;WRN;NDUFV2;HNRNPA1;PRPH;FKTN;SURF1;PNPT1;DMPK;NUBPL;NDE1;GFPT1;STAC3;ERLIN2;FBXO32;PSMB8;SOD1;REEP1;NDUFAF5;HNRNPA2B1;OGDH;SPRTN;GNAS;NDUFAF3;CTNNB1;ATM;ALDH18A1;NDUFAF1;TARDBP;FBXL4;PFKM
Congenital chromosomal disease	125/497	0.0177477	0.322166	0	0	1.25771	5.07046	DCLRE1B;MAML2;IRS1;MKI67;RTL5;IGF1R;RPS6KA3;HOXA9;FCGRT;MYC;STMN1;CHEK1;KDR;SOX9;NUP214;PDGFRA;F2R;TSC1;PGD;SDHB;CDC25A;RUNX2;FOXP1;BCR;MYCN;MSH2;KAT6B;FANCD2;RFX5;TYRO3;ZFPM2;KMT2E;KMT2D;BLM;RTEL1;ABCB1;NOTCH1;EPAS1;RRAD;ABCB4;MTTP;STC1;FHIT;ZMPSTE24;MBTD1;BRIP1;IGFBP7;TP53BP1;DRD2;SPTBN1;ACE;XRCC4;INTS1;XRCC5;PTCH1;HMGA1;MTHFR;AZIN2;HSPA2;PBX1;TNFRSF10D;MLLT11;EXT1;SEM1;MLLT10;NR4A3;BCL6;CDK4;R…
Pancreatic carcinoma	432/1869	0.0179353	0.324294	0	0	1.13187	4.55124	CDA;HNRNPU;ENO1;BACH1;ELK3;SMC2;PSMD9;MYC;DPYSL3;NAMPT;STMN1;MYB;JUNB;RPL39;RNF111;GABARAPL2;MED1;GABARAPL1;WSB1;DICER1;EML2;EML5;MTAP;AGTR1;ASTN2;ABCB1;PRKDC;GATA4;HIF1A;MTDH;PRDX1;CEP70;HMOX1;LTA4H;ST3GAL3;JAG2;BTF3;NGFR;CREBBP;ICMT;JUND;CADM1;CHKA;PNO1;MTHFR;CDC7;NR2F2;PBX1;HNRNPK;GIPC1;AGO2;REL;RET;GPI;CDKN1A;SMG1;SETD2;CLTC;BHLHE41;TRIOBP;IKBKB;EEA1;ANXA7;EMB;TEAD1;ANXA2;ANXA5;PAX6;FOS;SIRT1…
Blindness, Legal	45/158	0.0179366	0.324294	0	0	1.48671	5.97794	OAT;IFT172;HEXB;POMT1;TCIRG1;PRPF8;ACTB;SPATA7;ADAMTS10;PQBP1;GRIP1;ATIC;ZNF408;CAPN5;NEK2;CNGA3;NDUFV2;ZNF423;CC2D2A;CEP290;FKTN;TUB;NAA10;IFT140;NUBPL;POMGNT1;TOPORS;GALC;AHI1;RP2;PRPF3;KLHL7;NDUFAF5;GNAS;PPT1;NDUFS3;NDUFAF3;NDUFS1;RP9;ZNF513;TMEM126B;NDUFAF1;BCOR;KIZ;FBN1
Platelet Count measurement	53/191	0.018314	0.330456	0	0	1.43425	5.73713	NDUFA13;RNPEPL1;LY75;IGF1R;SMG6;PIEZO1;LUC7L;GPR137;USP30;FADS1;TBC1D22B;PAQR8;ZCCHC24;TPM3;ACTN1;ABCC5;TPM1;ITPK1;PDIA5;RAD51B;IRF1;ZFPM2;PLEC;TRABD;PSMD13;BAZ2A;ASAP1;NRF1;CBL;HDAC7;ARVCF;GNA12;PACSIN2;NAA25;IGF2BP2;PAK2;SH2B3;GPC6;PRELID3B;GCKR;NDFIP1;RBPMS;BAD;CDKN2A;ZBTB16;PTPN11;AP2B1;MLXIPL;EHD3;TAOK1;CAPZA2;TMCC2;BUD13
Polymicrogyria	33/110	0.01852	0.330961	0	0	1.59909	6.37862	ATP6V1A;SF3B4;POMT1;PIK3CB;ACTB;ACTG1;RECQL4;TUBA1B;TUBA1A;CPT2;TUBB3;ZNHIT3;AKT3;RXYLT1;PHGDH;SCN3A;BORCS5;FKTN;PEX16;DYNC1H1;PEX19;PAX6;PEX2;POMGNT2;POMGNT1;TUBB4A;AHI1;CCDC88A;PEX6;PEX5;RAB18;RAB3GAP2;TUBA8
Congenital hypoplasia of ovary	16/45	0.018696	0.330961	0	0	2.05658	8.18405	MCM8;IFT172;CHD7;SPRY4;PTPN11;BBIP1;FGF17;NPHP1;KISS1R;IFT27;NSMF;BBS7;CEP290;BBS5;TRIM32;FGFR1
Hypoplastic ovary	16/45	0.018696	0.330961	0	0	2.05658	8.18405	MCM8;IFT172;CHD7;SPRY4;PTPN11;BBIP1;FGF17;NPHP1;KISS1R;IFT27;NSMF;BBS7;CEP290;BBS5;TRIM32;FGFR1
Melanoderma (disorder)	16/45	0.018696	0.330961	0	0	2.05658	8.18405	PDGFRA;COX7B;PANK2;NDUFB11;HCCS;SDHC;ANTXR2;SDHB;PSMB8;ZMPSTE24;MRAP;DKC1;NHP2;IRF5;TNPO3;SLC29A3
Cognitive changes	2024-10-01	0.0187081	0.330961	0	0	2.66129	10.5887	GRN;WRN;ACE;SPAST;BDNF;VDR;CTNND2;MTHFR;MAPT;SOD1
Echolalia	2024-10-01	0.0187081	0.330961	0	0	2.66129	10.5887	GRN;VCP;TCF4;MAPT;SMARCA2;SQSTM1;ACTB;ACTG1;FGFR1;PLEC
Lens dislocation	2024-10-01	0.0187081	0.330961	0	0	2.66129	10.5887	COL1A1;MOCS2;PORCN;ASPH;CBS;ADAMTS17;LTBP2;MOCS1;ADAMTS10;FBN1
Ostium secundum atrial septal defect	2024-10-01	0.0187081	0.330961	0	0	2.66129	10.5887	G6PC3;CITED2;RPL11;NF1;GATA4;PTPN11;NKX2-5;MYH6;F5;PQBP1
Peripheral demyelination	2024-10-01	0.0187081	0.330961	0	0	2.66129	10.5887	GALC;MOCS2;SURF1;MTTP;PSAP;NEFL;KIF1C;COQ7;MOCS1;LRPPRC
Repeated speech	2024-10-01	0.0187081	0.330961	0	0	2.66129	10.5887	GRN;VCP;TCF4;MAPT;SMARCA2;SQSTM1;ACTB;ACTG1;FGFR1;PLEC
Undifferentiated carcinoma	64/237	0.0187895	0.331753	0	0	1.38207	5.49299	RET;CDKN1A;RPL3;ENO1;ACTB;ACTG1;RPS14;CAPZB;PPP2R1A;MYC;TRPS1;STMN1;SOX9;TLE4;EIF5A;TSC22D1;TPM3;FBXW7;PGAM1;NCOA4;CASK;ACTN4;YWHAZ;RHOA;RBP4;RCN1;PSMA4;PKM;MSH2;RASA1;PSME1;S100A6;NSMF;PPARG;PADI4;EZR;TKT;GAPDH;URI1;ABCB1;SRF;GATA3;PIK3R1;HIF1A;FHIT;CORO1A;PTGS1;CDC42;UCP2;PMS2;HNRNPA1;STAT5A;SLC12A2;CADM1;CDKN2A;GSS;PTCH1;STAT3;MSN;SOD2;VEGFA;CDK4;ID4;CTNNB1
Impaired exercise tolerance	24/75	0.01891	0.33258	0	0	1.75502	6.96402	CAVIN1;AGK;NUBPL;TACO1;ACAD9;RSPH9;BCS1L;COX6B1;GMPPB;GYS1;NDUFAF5;NDUFS3;PGK1;NDUFAF3;NDUFS1;DNA2;TMEM126B;NDUFAF1;NDUFV2;SLC25A4;PFKM;POLG;PNPLA2;COX20
Malignant Fibrous Histiocytoma	24/75	0.01891	0.33258	0	0	1.75502	6.96402	PDGFRA;ABCB1;EPAS1;CDKN2A;IDH1;PTCH1;HSPB2;HSPB1;TSC1;PIK3CB;MKI67;PRDM10;IGF1R;FOXP1;LATS1;COL1A1;MFHAS1;WRN;CASP8;MSH2;CDK4;NOS1;EZR;MAP3K5
Addictive Behavior	57/208	0.0191108	0.334809	0	0	1.40987	5.57958	FAAH;PIK3CB;BMI1;GLS;ROBO1;IGF1R;MYC;C1QBP;NRCAM;JUNB;SLC16A3;GABPA;KDM6A;GABARAPL2;GABARAPL1;MAP2K1;FOS;ASRGL1;FOXP1;ETV6;MED23;RBP4;PTP4A3;MYCN;MSH3;ANKK1;MYH6;OPRD1;TPH2;RTEL1;CHRNA3;ABCB1;NOTCH1;PRKDC;HDAC6;PCBP4;CNR1;MYO6;DRD2;EIF4E;SEC23B;STAT5A;CREBBP;JUND;HOMER1;BDNF;STAT3;MTHFR;NFKB1;SLC4A7;MEIS1;BCL6;ATM;CALM3;CALM2;SUGP1;NFE2L2
Constipation	57/208	0.0191108	0.334809	0	0	1.40987	5.57958	RET;RERE;FAAH;UBE3A;UBE3B;LMNB1;SCN9A;POGZ;SIX3;UFD1;EP300;SCN5A;POLG;PDGFRA;CSNK2A1;SDHC;FOS;BAZ1B;SDHB;DDOST;FOXP1;MSH2;PCCA;PACS1;HNRNPH2;DDC;SEMA3C;FLII;NRXN1;STC1;PPM1D;MALT1;CDC42;ARVCF;VPS11;PMS2;HIVEP2;NKX2-5;DUOX2;PEX16;CHGA;PRNP;CREBBP;MBD5;SMAD4;IQSEC2;CAVIN1;BDNF;LIMK1;MIR29A;MLXIPL;HNRNPK;TBL2;LHX3;GNB3;TCF4;DHCR7
MAJOR AFFECTIVE DISORDER 8	20/60	0.0195326	0.339299	0	0	1.86424	7.33703	TPH2;BRD1;PBRM1;DDC;BDNF;WFS1;HIP1R;ANK3;PRKCZ;DCLK1;SSTR5;P2RX7;KCNQ2;NCAM1;TCF4;CHRFAM7A;KCNN3;DRD2;SLC25A4;ABCG1
MAJOR AFFECTIVE DISORDER 9	20/60	0.0195326	0.339299	0	0	1.86424	7.33703	TPH2;BRD1;PBRM1;DDC;BDNF;WFS1;HIP1R;ANK3;PRKCZ;DCLK1;SSTR5;P2RX7;KCNQ2;NCAM1;TCF4;CHRFAM7A;KCNN3;DRD2;SLC25A4;ABCG1
Tented mouth	14/38	0.0195547	0.339299	0	0	2.17407	8.55395	KCNJ6;MBD5;IQSEC2;NXN;FLII;IER3IP1;CCDC88A;ALDH6A1;MED25;PPP2R1A;ZNHIT3;EEF1A2;RSPRY1;DIS3L2
Tented upper lip	14/38	0.0195547	0.339299	0	0	2.17407	8.55395	KCNJ6;MBD5;IQSEC2;NXN;FLII;IER3IP1;CCDC88A;ALDH6A1;MED25;PPP2R1A;ZNHIT3;EEF1A2;RSPRY1;DIS3L2
Tented upper lip vermilion	14/38	0.0195547	0.339299	0	0	2.17407	8.55395	KCNJ6;MBD5;IQSEC2;NXN;FLII;IER3IP1;CCDC88A;ALDH6A1;MED25;PPP2R1A;ZNHIT3;EEF1A2;RSPRY1;DIS3L2
Hyperactive behavior	173/709	0.0196596	0.33955	0	0	1.20932	4.75165	PANK2;RAB3A;IRS1;EHMT2;UBE3A;NUDT3;GLS;IGF1R;GCSH;FADS2;RPS6KA3;HTR6;HERC2;MYC;CHEK2;KDR;EP300;FBXW4;MED1;MAP2K1;DYRK1A;TSC1;ANK3;RUNX2;ASRGL1;MID2;FOXP1;BCR;BSCL2;PRKAR1A;SCN8A;EEF1A2;AGTR1;EZR;SQSTM1;BLM;BEX2;COPA;ABCB1;FOXO3;APCDD1;HIF1A;CORO1A;GRK2;GRK5;PDCD10;PSAP;HMOX1;HIVEP2;DRD2;MCL1;CREBBP;SMAD4;ACE;PHC1;IQSEC2;CADM2;BDNF;IDH1;PTCH1;HMGA1;MTHFR;HTR1B;TRPV1;PBX1;NFKB1;MLLT11;ISG20;CPEB1;B…
Hallux Valgus	1931-12-01	0.0197495	0.33955	0	0	2.35351	9.23665	SF3B4;COL1A1;MLXIPL;TBL2;ATL3;NONO;FHL1;LIMK1;DYRK1A;HOXD13;BAZ1B;SLC29A3
Thick skin	1931-12-01	0.0197495	0.33955	0	0	2.35351	9.23665	COL1A1;SMAD4;GNPTAB;SEMA4D;CHD7;SH3PXD2B;LTBP2;ANTXR2;MAPRE2;ADAMTS10;ADA;FBN1
Bulbous nasal tip	26/83	0.0197946	0.33955	0	0	1.70129	6.67306	CUL7;SATB2;COL11A2;AP4E1;PQBP1;ARVCF;CPT2;TRPS1;MYO18B;UFD1;DGCR8;AP4S1;MBD5;USP9X;SLC35C1;DYRK1A;ALG3;EXT1;ALDH6A1;KAT6B;PACS1;WAC;SPRTN;OBSL1;SHANK3;FBN1
Bulbous nose	26/83	0.0197946	0.33955	0	0	1.70129	6.67306	CUL7;SATB2;COL11A2;AP4E1;PQBP1;ARVCF;CPT2;TRPS1;MYO18B;UFD1;DGCR8;AP4S1;MBD5;USP9X;SLC35C1;DYRK1A;ALG3;EXT1;ALDH6A1;KAT6B;PACS1;WAC;SPRTN;OBSL1;SHANK3;FBN1
Potato nose	26/83	0.0197946	0.33955	0	0	1.70129	6.67306	CUL7;SATB2;COL11A2;AP4E1;PQBP1;ARVCF;CPT2;TRPS1;MYO18B;UFD1;DGCR8;AP4S1;MBD5;USP9X;SLC35C1;DYRK1A;ALG3;EXT1;ALDH6A1;KAT6B;PACS1;WAC;SPRTN;OBSL1;SHANK3;FBN1
Dental Enamel Hypoplasia	17/49	0.0201278	0.342849	0	0	1.98035	7.73458	TPH2;CREBBP;ITGB4;VDR;IFT122;RUNX2;ALDH3A2;CYP27B1;PORCN;PEX6;LONP1;GNAS;NF1;EP300;FLNB;PCNT;PLEC
Thickened facial skin with coarse facial features	43/151	0.0203577	0.342849	0	0	1.48617	5.7876	HEXB;AP4E1;ANTXR2;AFF4;ACTB;ACTG1;RPS6KA3;GNPTAB;SUFU;SH3PXD2B;AP1S2;DYM;AP4S1;NKX2-5;GUSB;DUOX2;CTSA;SLC35A2;MAP2K1;MBD5;MAP2K2;NAA10;VPS33A;PTCH1;LIMK1;STAT3;AIP;AP3B1;ARID1A;BAZ1B;SMARCA4;BSCL2;TBL2;CLCN4;LHX3;SETBP1;KAT6B;KCNQ1;GNAS;WAC;FAR1;MAN2B1;TCF4
Familial Alzheimer Disease (FAD)	52/188	0.0204819	0.342849	0	0	1.42773	5.5513	DOCK3;SPPL2B;ENO1;PIK3CB;ENO2;CLU;IGF1R;DPYSL2;NEFL;CHRNB2;MED1;SLC30A6;ALG3;FOS;BACE1;MTHFD1;BIN1;FANCD2;CAT;PPARG;MAPT;NOTCH1;TMED10;PAXIP1;NFIX;CHRNA7;ITPR1;ITPR2;ITPR3;HMOX1;PTK2B;TRPM7;APBB2;NCAM1;APBB1;SNCA;PRNP;SMAD4;ACE;BDNF;MTHFR;PYCR1;DHCR24;SOD2;IGF2R;SOD1;VEGFA;NFIA;DLG4;NFIB;OGDH;BAX
Mild Mental Retardation	42/147	0.0205154	0.342849	0	0	1.49302	5.80273	TRIO;GALT;CTNND2;POMT1;ATP2A2;MSMO1;GATA4;KIF11;ACTB;HDAC6;EDC3;PHF8;RPS6KA3;ARVCF;SIN3A;TSPAN7;EP300;UFD1;CEP290;COX8A;CDK19;DNAJC12;AP3B1;PTPN11;PSMB8;BSCL2;AHI1;CLCN4;DLG3;BIN1;SBDS;TBC1D24;NF1;RAB3GAP2;MASP1;BCOR;ZMYND11;SHANK3;BRWD3;SHANK2;FBN1;RPS23
Hypoplasia of the odontoid process	2021-09-01	0.0207401	0.342849	0	0	2.79405	10.8289	NFIX;GNPTAB;TRPV4;LONP1;DYM;FLNB;GUSB;RAB33B;DDR2
Neonatal respiratory distress	2021-09-01	0.0207401	0.342849	0	0	2.79405	10.8289	RSPH3;CUL7;ITGA3;SBDS;UBE3B;SOX9;RUNX2;FBN1;PLEC
Restlessness	2021-09-01	0.0207401	0.342849	0	0	2.79405	10.8289	GCSH;PRNP;GRN;VCP;REST;IRS1;AMT;MAPT;SQSTM1
Aplasia/Hypoplasia of the thymus	2025-06-04	0.0208591	0.342849	0	0	7.44673	28.8186	CHD7;AK2;ATM;ANTXR2
Aplasia/Hypoplasia of the ulna	2025-06-04	0.0208591	0.342849	0	0	7.44673	28.8186	SF3B4;RBM8A;FLNB;TBX3
Body temperature instability	2025-06-04	0.0208591	0.342849	0	0	7.44673	28.8186	DDC;SLC25A19;VPS11;ALG11
Broad phalanx	2025-06-04	0.0208591	0.342849	0	0	7.44673	28.8186	NPR2;FGFR1;DDR2;RAB33B
Colpocephaly	2025-06-04	0.0208591	0.342849	0	0	7.44673	28.8186	KAT6B;ANKRD11;HCCS;TUBA8
EEG with focal sharp slow waves	2025-06-04	0.0208591	0.342849	0	0	7.44673	28.8186	GABRB3;MAPK10;CHD2;DNM1
Multiple self-healing squamous epithelioma	2025-06-04	0.0208591	0.342849	0	0	7.44673	28.8186	PTCH1;ZNF169;TGFBR1;CDC14B
Other specified senile psychotic conditions	2025-06-04	0.0208591	0.342849	0	0	7.44673	28.8186	NGFR;CAPZB;BAX;DRD2
Parietal bossing	2025-06-04	0.0208591	0.342849	0	0	7.44673	28.8186	PTCH1;SUFU;PTPN11;RUNX2
Pectus excavatum of inferior sternum	2025-06-04	0.0208591	0.342849	0	0	7.44673	28.8186	MAP2K1;NF1;PTPN11;SOS1
Premature development of the breasts	2025-06-04	0.0208591	0.342849	0	0	7.44673	28.8186	KMT2D;CREBBP;EP300;KDM6A
Shallow anterior chamber of eye	2025-06-04	0.0208591	0.342849	0	0	7.44673	28.8186	RAB18;LTBP2;ADAMTS10;FBN1
Slipped Capital Femoral Epiphyses	2025-06-04	0.0208591	0.342849	0	0	7.44673	28.8186	RET;SBDS;PCNT;RSPRY1
Stiff skin	2025-06-04	0.0208591	0.342849	0	0	7.44673	28.8186	SMAD4;SLC29A3;FBN1;ZMPSTE24
Temperature instability	2025-06-04	0.0208591	0.342849	0	0	7.44673	28.8186	DDC;SLC25A19;VPS11;ALG11
Thymic hypoplasia or aplasia	2025-06-04	0.0208591	0.342849	0	0	7.44673	28.8186	CHD7;AK2;ATM;ANTXR2
White Blood Cell Count procedure	32/107	0.02107	0.345259	0	0	1.59181	6.14423	SLC22A4;RERE;SETD2;WDR26;DNAH2;CHD7;STK19;BACH2;SMG6;TTC28;ATAD2B;ARVCF;OARD1;HECTD4;PAK2;SH2B3;FADS1;CBX7;GCKR;CDKN2A;UBE2E3;ZBTB16;TNFRSF10C;EPS15L1;SSH2;IL17RA;VMP1;AHI1;NPC1;CANX;RBMS1;FKBP5
Thin skin	22/68	0.0210822	0.345259	0	0	1.78335	6.88253	EDA;NFIX;CAVIN1;SLC2A10;GORAB;SATB2;AIP;PYCR1;SLC39A13;PIK3R1;PEPD;ZMPSTE24;COL1A1;PTDSS1;PORCN;GNPTAB;ARMC5;ERCC3;PRKAR1A;GNAS;PPARG;ALDH18A1
Hydronephrosis	33/111	0.0211312	0.345436	0	0	1.57849	6.08823	WASHC5;ITGB4;CHD7;HOXD13;GATA3;UBR1;PLD1;ACTB;ACTG1;PORCN;CPT2;SOX9;RBM10;TAPT1;PEX16;ARNT2;PEX19;NAA10;WFS1;USP9X;PEX2;WDR35;G6PC3;SETBP1;NFIA;KAT6B;PEX6;PEX5;MASP1;DHCR7;BCOR;FGFR1;PLEC
Turner Syndrome, Male	18/53	0.0213834	0.347673	0	0	1.9172	7.37192	PRKN;STAT5A;PTPRU;MAP2K1;MAP2K2;FHL1;STAT3;DTX1;PTPN11;CBL;RPS6KA3;RRAS;KAT6B;NF1;MAPK1;SOS1;SOS2;MARK2
Cerebellar vermis hypoplasia	18/53	0.0213834	0.347673	0	0	1.9172	7.37192	RERE;TSEN34;ARMC9;FRMD4A;CPLANE1;AHI1;CENPF;TUBA1A;SLC25A19;DPH1;TCTN1;SPECC1L;NPHP1;EXOSC8;ZNF423;CC2D2A;CEP290;RBM10
RESTING HEART RATE	18/53	0.0213834	0.347673	0	0	1.9172	7.37192	GCKR;ZHX3;MYRF;MAML1;MAPKAP1;FRMD4B;CACNA1C;UFSP1;MEIS1;GAREM1;ASPH;CANX;SCN5A;ARHGEF40;IP6K1;FADS1;MYH6;RNF220
Cerebral Edema	15/42	0.021483	0.348665	0	0	2.07064	7.95226	ABCC8;NUBPL;BCKDHB;ACAD9;MMP9;MYLK;DBT;KCNQ2;NDUFAF5;NDUFS3;NDUFAF3;NDUFS1;NDUFAF1;TMEM126B;NDUFV2
Nonverbal	24/76	0.0222278	0.357367	0	0	1.72116	6.55143	RERE;RARS2;PRPS1;ADSL;PNPT1;C2CD3;STXBP1;UBA5;POMT1;CASK;UBE3A;ALG11;ERLIN2;SMARCA2;DNM1;MID2;GMPPB;SETBP1;CHMP1A;VPS11;TCF4;FGF12;EARS2;MPDU1
Poor speech	24/76	0.0222278	0.357367	0	0	1.72116	6.55143	RERE;ATP6V1A;MTFMT;GRN;VCP;TRIO;IQSEC2;ADK;UBE3A;GATA4;VLDLR;SOBP;SMC1A;SMARCA2;MID2;DIAPH1;HNRNPK;CHMP1A;AP1S2;VPS11;MAPT;SQSTM1;FGF12;TAF2
Abnormality of the metacarpal bones	13/35	0.0223966	0.357367	0	0	2.20206	8.36529	NOTCH1;STXBP1;ESCO2;SMARCA2;RUNX2;RECQL4;PTDSS1;SMOC1;SH3PXD2B;FLNB;DHCR7;SIL1;SLC25A24
Pre-renal acute kidney injury	13/35	0.0223966	0.357367	0	0	2.20206	8.36529	GPX4;KCNJ11;HIF1A;SLC2A6;IGF1R;SOD1;SLC2A9;CAT;HMOX1;PPARG;HYOU1;STX2;PNPLA2
Congenital Hyperinsulinism	2028-11-01	0.02242	0.357367	0	0	2.41093	9.15623	GLUD1;DDC;SLC16A1;SAR1A;KCNJ11;ABCC8;SEL1L;UCP2;PMM2;IQGAP1;GCK
Hypertrophy of clitoris	19/57	0.0224767	0.357367	0	0	1.86404	7.07453	PEX16;PEX19;HCCS;PEX2;GATA4;UBE3B;ESCO2;UBR1;AGPAT2;BSCL2;GRIP1;ORC4;ATIC;KAT6B;PEX6;PEX5;SOX9;DHCR7;ZFPM2
Myoclonic Seizures	44/156	0.0224968	0.357367	0	0	1.4664	5.56407	FAAH;CHRNA3;NRP2;GRN;ABCB1;CHRNA7;STXBP1;CHD2;IER3IP1;CLU;SLC8A1;CNR1;KIF5A;SCN9A;NOS1;DRD2;MPDZ;POLG;NGFR;KCNJ11;BDNF;ABCC8;NDE1;STAT3;AP3D1;HTR1B;TSC1;SLC30A1;FOS;SSTR2;SOD2;MT3;SYN2;GCK;SLC8A3;AFG3L2;REST;KCNQ2;CAT;TBC1D24;GNB3;TCF4;SCN2A;PAM
Myeloid Leukemia	125/501	0.0225103	0.357367	0	0	1.24401	4.71949	UBE3A;MSI2;HOXA10;RPS6KA3;HOXA9;MYC;KHSRP;MYB;NAMPT;CHEK1;KDR;HOXA7;JUNB;AGFG2;MAP3K5;NUP214;SRRM2;PDGFRA;MAP2K1;FBXW11;METTL3;TSC1;ASRGL1;BCR;SOAT1;FANCD2;CMPK1;PRKD2;ROR1;KMT2E;ABCB1;FECH;EPAS1;GATA4;HIF1A;FHIT;ORC5;PRDX5;MCL1;STAT5A;JUND;PNO1;GADD45A;XRCC5;VDR;IDH1;MTHFR;PYCR1;CDC7;FOXN3;ARHGAP26;PBX1;NFKB1;SNAP91;MLLT10;AHI1;STAG2;NR4A3;AGO2;CALM3;CALM2;EIF4G2;NFE2L2;OSCP1;TOP2B;NRP1;CDKN1A;N…
Aortic Valve Insufficiency	58/214	0.0226411	0.357367	0	0	1.38851	5.25968	FOXA1;JPT1;HSPB2;HSPB1;YBX1;PIK3CB;CLU;MYLK;UXT;HEY1;GNPTAB;KAT7;JUNB;TEAD1;VAV3;MAP2K1;SLC2A10;NCOA3;ETV1;FOS;CIP2A;SIRT1;MMP9;TGFBR1;SOAT1;CAT;FKBP4;CHST3;FKBP5;NOTCH1;HDAC1;PLAG1;HIF1A;HDAC6;PTPA;GRK2;CSK;NKX2-5;EIF4E;BRD4;MCL1;STAT5A;AKIRIN2;TGFB2;ACE;JUND;CHKA;WFS1;GREB1;STAT3;VEGFA;COL1A1;MYBBP1A;AGO2;CCNG1;CDK2AP1;FGF11;FBN1
Bloom Syndrome	25/80	0.0226713	0.357367	0	0	1.69516	6.41897	TOP2B;CDKN1A;BLM;CBL;NR2C2;RECQL4;SEC14L2;WRN;BRIP1;SLX4;MYC;CHEK2;SUMO2;FLNB;SCN5A;EIF4E;NSMCE2;SOD2;APRT;SOD1;RAD51D;PKM;MSH2;FANCD2;ATM
High density lipoprotein measurement	84/324	0.0226884	0.357367	0	0	1.30822	4.95281	SETD2;BMPR2;FAF1;PRKAG2;ATP2A2;ARRB1;UBE3B;DBH;PEPD;CELSR2;AFF1;UBE2L3;CABIN1;FADS2;CCND3;TRPS1;NAMPT;CAPN5;KDR;NOS1;FADS1;PSKH1;ARL15;ABCC5;ITPK1;ARNT;NUTF2;CDKAL1;BAZ1B;SYN1;TGFBR1;F5;MED23;PLA2G15;EVC;NPC1;PPARG;ABCG4;VCL;ZCCHC8;MACF1;CEBPB;ANP32A;MYRF;LRP1;SEMA3C;COPB1;PDXP;CACNA1C;TYMS;LRP8;PSMB10;PGS1;HECTD4;VPS11;HMOX1;DYM;NCAM1;PLCG1;SRGAP2;TCF7L2;CARMIL2;GCKR;SMAD4;SLC16A1;CADM1;CDKN2A;M…
Coarse facial features	43/152	0.0227164	0.357367	0	0	1.47244	5.57272	HEXB;AP4E1;ANTXR2;AFF4;ACTB;ACTG1;RPS6KA3;GNPTAB;SUFU;SH3PXD2B;AP1S2;DYM;AP4S1;NKX2-5;GUSB;DUOX2;CTSA;SLC35A2;MAP2K1;MBD5;MAP2K2;NAA10;VPS33A;PTCH1;LIMK1;STAT3;AIP;AP3B1;ARID1A;BAZ1B;SMARCA4;BSCL2;TBL2;CLCN4;LHX3;SETBP1;KAT6B;KCNQ1;GNAS;WAC;FAR1;MAN2B1;TCF4
AMYOTROPHIC LATERAL SCLEROSIS 2, JUVENILE (disorder)	2018-08-01	0.0227307	0.357367	0	0	2.98	11.2764	SRRM2;ALS2CL;PNO1;DCTN4;NUP62;SOS1;SQSTM1;SOD1
Papillary renal cell carcinoma, sporadic	2018-08-01	0.0227307	0.357367	0	0	2.98	11.2764	SETD2;CDC34;CDKN2A;FBXW7;RHEB;UBE2S;HIF1A;UBE2K
Elevated circulating parathyroid hormone level	2018-08-01	0.0227307	0.357367	0	0	2.98	11.2764	CYP27B1;CDKN1A;CDKN2C;VDR;PRKAR1A;PDE4D;GNAS;CDC73
Mitochondrial encephalopathy	2018-08-01	0.0227307	0.357367	0	0	2.98	11.2764	BCAP31;SURF1;NUBPL;TXNRD1;NDUFS1;BCS1L;FBXL4;WARS2
Retinal ischemia	2018-08-01	0.0227307	0.357367	0	0	2.98	11.2764	PTGER4;NRP2;NGB;HMOX1;HIF1A;MMP9;PGF;VEGFA
SPINOCEREBELLAR ATAXIA 17	2018-08-01	0.0227307	0.357367	0	0	2.98	11.2764	PDIA3;BACE1;TBP;HSPA5;TSHZ1;HMOX1;HYOU1;MIR29A
Abnormality of the skeletal system	27/88	0.0233386	0.366286	0	0	1.65085	6.2033	ANKRD11;PSIP1;ETS2;RPS6KA3;RNF216;TRPS1;ADAMTS17;SOX9;GUSB;SH2B3;CREBBP;TGFB2;STAT3;PTPN11;ASH1L;TTC7A;NR1D1;RUNX2;LRPPRC;EXT1;RASA1;SPECC1L;HNRNPA2B1;SBDS;NF1;ADA;FBN1
MAJOR AFFECTIVE DISORDER 7	20/61	0.0234217	0.366953	0	0	1.81866	6.8274	TPH2;BRD1;PBRM1;DDC;BDNF;WFS1;HIP1R;ANK3;PRKCZ;DCLK1;SSTR5;P2RX7;KCNQ2;NCAM1;TCF4;CHRFAM7A;KCNN3;DRD2;SLC25A4;ABCG1
Cardiomyopathies	120/480	0.0235646	0.368554	0	0	1.24711	4.67416	MTFMT;FAAH;CCNT1;IGF1R;CDH2;CFL2;NAMPT;KDR;LONP1;MAP3K5;TPM1;AIP;SDHB;COX6B1;BIN1;SCO2;KCNQ1;EEF1A2;AGTR1;RBCK1;VCL;VCP;SLC22A5;GATA4;LIAS;HIF1A;TRPM2;APOO;GRK2;GRK5;PCBP1;PGK1;HMOX1;ABL2;KCNN3;NKX2-5;NDUFV2;PPARGC1B;MYH7B;ZBTB17;MGAM;ACE;JUP;WFS1;PMM2;PDE2A;SMARCA4;ISG20;GNAS;GNB3;NFE2L2;RERE;TRMU;FHL1;POMT1;PRKAG2;ATP2A2;HSPB1;PYGL;PIK3CB;RND3;SYNE1;GYS1;CPT2;PPP1R13L;SUMO2;NOS1;SCN5A;GABPA;POL…
Werner Syndrome	29/96	0.0237575	0.370929	0	0	1.61449	6.03798	CDKN1A;BLM;TAGLN;POLDIP2;SLC20A1;HOXA10;CDC42;RECQL4;RPS6KA3;HOXA9;WRN;MYC;HOXA3;RPS3;MAPK1;HOXA7;CREBBP;ACE;PARP1;CDKN2A;AHSA1;SLC35G1;GCK;DKC1;FANCD2;PRKAR1A;CAT;EEF1A2;CRK
Tonic Seizures	31/104	0.0239736	0.371142	0	0	1.58414	5.9101	FAAH;CHRNA3;NRP2;ABCB1;CHRNA7;CLU;SLC8A1;CNR1;NOS1;DRD2;MPDZ;POLG;NGFR;KCNJ11;BDNF;HTR1B;TSC1;SLC30A1;FOS;SSTR2;SOD2;MT3;SYN2;SLC8A3;REST;KCNQ2;CAT;GNB3;TCF4;SCN2A;PAM
Complex partial seizures	34/116	0.0239981	0.371142	0	0	1.54696	5.76983	FAAH;CHRNA3;NRP2;ABCB1;CHRNA7;CLU;SLC8A1;CNR1;VPS11;NOS1;DRD2;MPDZ;POLG;NGFR;KCNJ11;BDNF;PNPLA8;HTR1B;TSC1;SLC30A1;TRPV1;FOS;SSTR2;SOD2;MT3;SYN2;SLC8A3;STX1B;REST;KCNQ2;CAT;GNB3;TCF4;PAM
Abnormal behavior	95/372	0.0239986	0.371142	0	0	1.28225	4.78249	CNTNAP2;FAAH;PANK2;CD40;SETD2;MEGF10;CTNND2;RRP1;DIXDC1;LDLRAD4;PARK7;DBH;PQBP1;PSMD9;ZIC2;DPYSL2;STMN1;ZIC1;ADNP2;NRCAM;PMPCA;NOS1;POLG;KDM6A;MBNL1;TBP;NCOA6;DYRK1A;TSC1;PEX2;ANK3;SYN1;PSME3;SCN8A;PEX6;PEX5;MAPT;ANKK1;RAPGEF5;FKBP4;SQSTM1;SHANK3;MMADHC;TLR3;SHANK2;FKBP5;TPH2;HDAC5;DDC;USP27X;RBM8A;NUFIP2;PSMD13;CHRNA7;NRXN1;CACNA1C;UBR1;HIF1A;GMCL1;PSMA7;GMCL2;FUT8;MSTO1;CNR1;SLC38A7;MAPK1;NCAM1…
Cleft upper lip	47/169	0.0241348	0.371142	0	0	1.4381	5.35562	GABRB3;SF3B4;MTMR3;POMT1;CHD7;TYMS;VIRMA;ACTB;PHF8;GRIP1;PORCN;FGF9;SUMO1;MYC;SUFU;NSD2;NAA25;PHGDH;FLNB;ZSWIM6;UBL7;FKTN;JAM3;JUP;NAA10;SEMA4D;TGDS;PTCH1;MTHFR;VPS13B;CPLANE1;PTPN11;ESCO2;VAX1;MMP9;WDR35;CKAP4;RPS26;SHTN1;RBP4;EVC;KLHL7;SMOC1;SPECC1L;MASP1;BCOR;FGFR1
Abnormality of position of teeth	2015-07-01	0.0244549	0.371142	0	0	3.25901	12.094	XRCC4;ANKH;RAB3GAP2;TCF4;BCOR;ADAMTS10;FBN1
Bilateral ptosis	2015-07-01	0.0244549	0.371142	0	0	3.25901	12.094	ZFP57;KCNJ11;ABCC8;STAT3;PMPCA;GCK;PHOX2A
INCLUSION BODY MYOPATHY WITH EARLY-ONSET PAGET DISEASE AND FRONTOTEMPORAL DEMENTIA	2015-07-01	0.0244549	0.371142	0	0	3.25901	12.094	VCP;HNRNPA2B1;NF1;MASP1;HNRNPA1;TARDBP;EIF4G2
Malignant tumor of peritoneum	2015-07-01	0.0244549	0.371142	0	0	3.25901	12.094	VCAN;ABCB1;PARP1;COL11A2;PMS2;TYMS;VEGFA
Misalignment of teeth	2015-07-01	0.0244549	0.371142	0	0	3.25901	12.094	XRCC4;ANKH;RAB3GAP2;TCF4;BCOR;ADAMTS10;FBN1
Sparse lateral eyebrow	2015-07-01	0.0244549	0.371142	0	0	3.25901	12.094	KMT2D;HNRNPK;IRX5;TRPS1;TBX3;PQBP1;KDM6A
Systolic hypertension	2015-07-01	0.0244549	0.371142	0	0	3.25901	12.094	ACE;SLC35F3;GOT2;PPARG;ANTXR2;SDHB;ADD1
Advanced bone age	17/50	0.0246306	0.371142	0	0	1.92022	7.11205	SETD2;NFIX;CANT1;EED;PDE4D;PTCH1;XYLT1;FOS;AGPAT2;DDOST;ARCN1;BSCL2;PRKAR1A;KCNQ1;PPARG;SHANK3;CHST3
Clostridium; difficile (disorder)	17/50	0.0246306	0.371142	0	0	1.92022	7.11205	NCKAP1;ACOT8;ACE;JUND;HCCS;LNPEP;NAP1L1;FOS;NT5C2;NFKB1;CDC42;UGDH;GLUD1;NAA25;AZI2;TOX;JUNB
Hypertrichosis	17/50	0.0246306	0.371142	0	0	1.92022	7.11205	BLM;SURF1;KCNJ11;NDUFA12;NDUFA2;BCS1L;ARID1A;SMARCA4;SETBP1;NDUFAF6;TRPS1;NDUFS3;MAN2B1;SFXN1;SOX9;SLC29A3;SLC25A24
Renal dysplasia	17/50	0.0246306	0.371142	0	0	1.92022	7.11205	RET;ITGB4;IFT140;USP9X;POMT1;HOXD13;CPLANE1;GATA3;COQ7;SIX5;ITGA8;RAPGEF5;SRGAP1;CEP55;KDM6A;PLEC;FKTN
Gowers sign present	14/39	0.0247035	0.371142	0	0	2.08697	7.72348	PNPLA8;GFPT1;ALG2;POMGNT1;BICD2;DNAJB6;BIN1;CFL2;TRPV4;DNA2;TRIM32;FKTN;PLEC;PNPLA2
Lymphatic Diseases	14/39	0.0247035	0.371142	0	0	2.08697	7.72348	MAP2K2;CDKN2A;KIF11;CDC42;CCDC88A;MC1R;ZNHIT3;CDK4;NF1;PIEZO1;POT1;IKBKG;EPHB4;LGMN
Primary malignant neoplasm of brain	14/39	0.0247035	0.371142	0	0	2.08697	7.72348	ABCB1;CDKN2A;PTCH1;DTX2;NRARP;IQGAP1;SOD2;DLL1;SIRT1;VEGFA;CDK4;FUBP1;FJX1;HES5
Sense of smell impaired	14/39	0.0247035	0.371142	0	0	2.08697	7.72348	TSHZ1;CHD7;SPRY4;PTPN11;IL17RD;GIGYF2;FGF17;SCN9A;KISS1R;IFT27;NSMF;CEP290;SNCA;FGFR1
Leigh syndrome , French Canadian type	2025-09-05	0.0248939	0.371142	0	0	4.65471	17.1905	COX8A;SURF1;COX5A;LRPPRC;PTGS1
Abdominal wall muscle weakness	2025-09-05	0.0248939	0.371142	0	0	4.65471	17.1905	CYP27B1;MAP2K2;VDR;FRG1;NF1
Developmental stagnation	2025-09-05	0.0248939	0.371142	0	0	4.65471	17.1905	CCDC88A;ZNHIT3;KIF5A;NUP62;VPS11
Inherited Peripheral Neuropathy	2025-09-05	0.0248939	0.371142	0	0	4.65471	17.1905	DYNC1H1;PRPS1;HINT1;SPTLC2;DNM2
Limb-girdle muscular dystrophy type 2H	2025-09-05	0.0248939	0.371142	0	0	4.65471	17.1905	PRKN;UBE2S;ASTN2;UBE2K;TRIM32
Pituitary growth hormone cell adenoma	2025-09-05	0.0248939	0.371142	0	0	4.65471	17.1905	CDKN1A;CDKN2C;PRKAR1A;GNAS;AIP
Spondylolisthesis	2025-09-05	0.0248939	0.371142	0	0	4.65471	17.1905	PABPN1;MAN2B1;ZNF469;RUNX2;FBN1
Mucoepidermoid Carcinoma	22/69	0.0249207	0.371142	0	0	1.7453	6.44374	ABCB1;MAML2;XRCC4;STAT3;DICER1;FHIT;CKAP4;VEGFA;RAD52;CENPF;MSH3;CDK4;HMOX1;MAPK1;CTNNB1;SFN;ATM;GABPA;HES5;ENG;MCL1;NFE2L2
Thin lips	22/69	0.0249207	0.371142	0	0	1.7453	6.44374	ZBTB18;SETD5;SMAD4;XRCC4;CITED2;SATB2;ZBTB16;HNRNPU;PYCR1;GATA4;UBE3B;SMC1A;SMARCA2;ACTB;RUNX2;ACTG1;IGF1R;ZMPSTE24;SIN3A;SPECC1L;ZFPM2;NKX2-5
Hemangioma, Cavernous	2025-10-01	0.0253895	0.374214	0	0	2.48372	9.12373	SMAD4;MAP2K1;NOTCH1;MAP2K2;GNPTAB;SDHC;TEK;SEC23B;SDHB;ENG
Cervix Diseases	2025-10-01	0.0253895	0.374214	0	0	2.48372	9.12373	CDKN1A;CADM1;CDKN2A;PDXP;MTHFR;RBM45;MMP9;POU4F1;RECK;TLR3
Abnormality of the nasolacrimal system	2025-12-06	0.0254716	0.374214	0	0	3.72418	13.6684	COX7B;PTDSS1;NDUFB11;PEX6;HCCS;FGFR1
Contractures of the joints of the lower limbs	2025-12-06	0.0254716	0.374214	0	0	3.72418	13.6684	ZFP57;KCNJ11;ABCC8;SLC25A19;STAT3;GCK
Glycogen Storage Disease Type VII	2025-12-06	0.0254716	0.374214	0	0	3.72418	13.6684	CALM3;CALM2;HIF1A;PFKM;GCK;APRT
HOYERAAL-HREIDARSSON SYNDROME	2025-12-06	0.0254716	0.374214	0	0	3.72418	13.6684	DCLRE1B;GLUD1;RTEL1;GALNT3;DKC1;TINF2
Influenza A	2025-12-06	0.0254716	0.374214	0	0	3.72418	13.6684	XPO1;HAX1;IVD;RAB39B;PTPN11;HIF1A
Mandibuloacral dysostosis	2025-12-06	0.0254716	0.374214	0	0	3.72418	13.6684	RET;PTCH1;CCDC6;MMP9;SIRT1;ZMPSTE24
Marfan Syndrome	23/73	0.0254995	0.374214	0	0	1.71523	6.29334	HCN4;TGFB2;NOTCH1;LRP1;SLC2A10;MTHFR;LTBP2;LAMC1;SOD2;MMP9;TGFBR1;MYLK;SOD1;VEGFA;COL1A1;MFAP1;KCNQ1;CAT;AGTR1;PPARG;ATM;MARK2;FBN1
Bunion	1932-12-01	0.0256518	0.375231	0	0	2.23569	8.18966	SF3B4;COL1A1;MLXIPL;TBL2;ATL3;NONO;FHL1;LIMK1;DYRK1A;HOXD13;BAZ1B;SLC29A3
Dysphonia	1932-12-01	0.0256518	0.375231	0	0	2.23569	8.18966	RET;PANK2;EDA;TUBB3;TMEM127;BIN1;SDHC;SIL1;SDHB;TUBB4A;POLG;FTL
Neoplastic Syndromes, Hereditary	24/77	0.0259795	0.378798	0	0	1.68857	6.16405	RET;BLM;SMAD4;CDKN2A;PTCH1;SDHC;TSC1;PIK3CB;DICER1;SDHB;PALB2;CDC73;SMARCA4;STK11;RAD51D;BRIP1;MSH2;TMEM127;CDK4;CHEK2;PBK;NF1;PMS2;ATM
Decreased width of tooth	24/77	0.0259795	0.378798	0	0	1.68857	6.16405	KMT2D;WNT10B;EDA;LIMK1;IFT122;UBE3B;CACNA1C;PIK3R1;UBR1;BAZ1B;WDR35;LRP6;GHR;RECQL4;MLXIPL;EVC;TBL2;SUMO1;TRPS1;NHP2;PCNT;KDM6A;CHST3;FGFR1
Congenital ear anomaly NOS (disorder)	25/81	0.0263706	0.379681	0	0	1.66478	6.05232	CHD7;GATA4;GRIP1;ADAMTS3;SIN3A;SIX5;ZNHIT3;MYO6;DGCR8;PEX16;PEX19;KCNJ11;NAA10;ABCC8;PEX2;MYO7A;ESCO2;GCK;MYH3;KCNQ1;PEX6;PEX5;TNNT3;ERF;BCOR
Stomach Neoplasms	200/835	0.0264556	0.379681	0	0	1.18026	4.28706	IFITM1;PREP;ENO1;SLC4A2;MKI67;ACTB;BACH2;RRP9;RPS15;PPP2R1A;MYC;CHEK2;CHEK1;KDR;ARL6IP5;SOX9;ABT1;IMP3;TINF2;CSNK1D;RBP4;AGTR1;PRKD2;ABCB1;PRKDC;GATA4;GATA3;MST1R;HIF1A;GSPT1;PRDX5;HMOX1;HIVEP3;ST3GAL6;TRPM7;BTF3;NGFR;ACE;CADM1;XRCC4;GADD45A;SIAH1;MTHFR;RPS26;ID1;ID4;HNRNPD;ATM;MAGED2;RPS21;GSDME;TOP2A;CDKN1A;UBXN1;CITED2;MRPS11;ARPC1B;BMI1;MED15;PTPRF;RACK1;ANXA7;UPF1;ANXA2;PGAM1;ANXA5;TET1;CACY…
Hip Dislocation, Congenital	26/85	0.0266819	0.379681	0	0	1.64341	5.95534	ATP6V1A;KMT2D;FHL1;PORCN;SH3PXD2B;LONP1;ZNF469;PCNT;SIL1;KDM6A;IRX5;VDR;CEP152;UQCC1;VPS33B;PYCR1;AP3B1;TBX4;COL1A1;CENPE;NIN;HNRNPK;KAT6B;TRPV4;ALDH18A1;UMPS
Defective enamel matrix	15/43	0.0266953	0.379681	0	0	1.99656	7.23406	CREBBP;ITGB4;VDR;IFT122;RUNX2;ALDH3A2;CYP27B1;PORCN;LONP1;GNAS;NF1;EP300;FLNB;PCNT;PLEC
Dysplasia of tooth enamel	15/43	0.0266953	0.379681	0	0	1.99656	7.23406	CREBBP;ITGB4;VDR;IFT122;RUNX2;ALDH3A2;CYP27B1;PORCN;LONP1;GNAS;NF1;EP300;FLNB;PCNT;PLEC
Gemistocytic astrocytoma	15/43	0.0266953	0.379681	0	0	1.99656	7.23406	DCTN6;NOTCH1;IDH1;NCOA3;PTPN11;MKI67;HIF1A;MMP9;DLL3;LATS1;PSMD9;RRAS;HEY1;NF1;FGFR1
Thin dental enamel	15/43	0.0266953	0.379681	0	0	1.99656	7.23406	CREBBP;ITGB4;VDR;IFT122;RUNX2;ALDH3A2;CYP27B1;PORCN;LONP1;GNAS;NF1;EP300;FLNB;PCNT;PLEC
Tetralogy of Fallot	36/125	0.0268565	0.379681	0	0	1.50918	5.45906	RET;SF3B4;WASHC5;NRP1;NOTCH1;CITED2;CHD7;GATA4;HOXD13;HIF1A;PQBP1;ARVCF;HECTD4;NAA25;UFD1;DGCR8;NKX2-5;JARID2;SH2B3;EPHB4;TSPYL2;MBNL1;ACE;PHC1;TPM1;PTPN11;DICER1;NR2F2;MMP9;PBX1;VEGFA;RASA1;HAND2;HAND1;ZFPM2;FBN1
Osteoarthrosis Deformans	27/89	0.0269216	0.379681	0	0	1.62412	5.8709	CLIC4;ENO1;CLU;ACTB;GLS;SDCBP;SCRN1;YWHAQ;PPP2R1A;FRZB;DPYSL2;PSMB1;CLIC1;ISOC2;TXNRD1;MSN;P3H3;EEF2;SOD2;RUNX2;TRPV4;ATP6V1B2;PPARG;EZR;GAPDH;PLCD1;FTL
Epithelial ovarian cancer	310/1329	0.0270004	0.379681	0	0	1.1422	4.12551	NUP107;AHCYL1;ZFYVE9;EHMT2;MKI67;PSMD9;HOXA9;TRIM28;KAT5;MYC;CHEK2;AKT3;STMN1;NAMPT;CHEK1;KDR;MTERF1;AGFG2;CHGB;SRRM2;MTUS1;DICER1;ACTN4;RUNX2;SOAT1;AGTR1;EZR;URI1;ABCB1;GGNBP2;SHMT1;IQGAP1;HIF1A;MTDH;BRIP1;PRDX5;DPH1;SURF6;PLCG1;TP53BP1;GSTM4;STAT5A;NGFR;CHKA;PNO1;GADD45A;INTS2;LNPEP;CDC7;PTK2;SRPK1;MLLT11;MLLT10;FASN;AGO1;AGO2;ID1;REL;CALM3;ATM;CDK12;CALM2;TOP2A;ARF4;NRP1;TOP2B;CD40;NRP2;CDKN1A…
Adult Acute Lymphocytic Leukemia	35/121	0.027005	0.379681	0	0	1.51837	5.48394	CNTNAP1;DDC;ABCB1;SHMT1;MTTP;HSPB2;HSPB1;PRDM2;GATA3;TYMS;FHIT;CORO1A;AFF1;MYC;NCAM1;NEO1;POLG;SRRM2;MTX1;XRCC5;PNO1;CDKN2A;MTHFR;RUNX2;ASRGL1;PBX1;ETV6;BCR;ISG20;MYCN;CDK4;NF1;ATM;EIF3E;SCLY
Low Birth Weights	28/93	0.0270969	0.379681	0	0	1.60661	5.79718	RET;CUL7;PIK3R1;UBR1;ACTB;GTF2E2;SIN3A;NSD2;TAPT1;KCNJ11;AUTS2;ABCC8;DYRK1A;VPS13B;WDR73;FANCE;COQ7;GCK;DNM2;COL1A1;FAM111A;MYH3;FANCD2;SBDS;PNPLA6;ZNF335;FBXL4;FBN1
Small for gestational age (disorder)	28/93	0.0270969	0.379681	0	0	1.60661	5.79718	RET;CUL7;PIK3R1;UBR1;ACTB;GTF2E2;SIN3A;NSD2;TAPT1;KCNJ11;AUTS2;ABCC8;DYRK1A;VPS13B;WDR73;FANCE;COQ7;GCK;DNM2;COL1A1;FAM111A;MYH3;FANCD2;SBDS;PNPLA6;ZNF335;FBXL4;FBN1
Adult Hepatocellular Carcinoma	29/97	0.0272145	0.379681	0	0	1.59065	5.73271	CDKN1A;ABCB1;SHC1;ABCB4;MCM9;SRF;SRSF1;GMPS;FHIT;HIF1A;CASP8;MYC;EP300;CSK;SMAD4;CADM1;CDKN2A;ASNS;TSC1;PTK2;FOXP1;APRT;CARM1;HNRNPA2B1;HNRNPD;CTNNB1;TEK;NFE2L1;ENG
Convulsive Seizures	32/109	0.0272782	0.379681	0	0	1.55026	5.58353	FAAH;CHRNA3;NRP2;ABCB1;CHRNA7;CLU;SLC8A1;CNR1;NOS1;DRD2;MPDZ;POLG;NGFR;PRNP;KCNJ11;BDNF;HTR1B;TSC1;SLC30A1;FOS;SSTR2;SOD2;MT3;SYN2;SLC8A3;REST;SCN8A;KCNQ2;CAT;GNB3;TCF4;PAM
Seizures, Auditory	30/101	0.0272805	0.379681	0	0	1.57605	5.67626	FAAH;CHRNA3;NRP2;ABCB1;CHRNA7;CLU;SLC8A1;CNR1;NOS1;DRD2;MPDZ;POLG;NGFR;KCNJ11;BDNF;HTR1B;TSC1;SLC30A1;FOS;SSTR2;SOD2;MT3;SYN2;SLC8A3;REST;KCNQ2;CAT;GNB3;TCF4;PAM
Seizures, Clonic	30/101	0.0272805	0.379681	0	0	1.57605	5.67626	FAAH;CHRNA3;NRP2;ABCB1;CHRNA7;CLU;SLC8A1;CNR1;NOS1;DRD2;MPDZ;POLG;NGFR;KCNJ11;BDNF;HTR1B;TSC1;SLC30A1;FOS;SSTR2;SOD2;MT3;SYN2;SLC8A3;REST;KCNQ2;CAT;GNB3;TCF4;PAM
Seizures, Sensory	30/101	0.0272805	0.379681	0	0	1.57605	5.67626	FAAH;CHRNA3;NRP2;ABCB1;CHRNA7;CLU;SLC8A1;CNR1;NOS1;DRD2;MPDZ;POLG;NGFR;KCNJ11;BDNF;HTR1B;TSC1;SLC30A1;FOS;SSTR2;SOD2;MT3;SYN2;SLC8A3;REST;KCNQ2;CAT;GNB3;TCF4;PAM
Seizures, Somatosensory	30/101	0.0272805	0.379681	0	0	1.57605	5.67626	FAAH;CHRNA3;NRP2;ABCB1;CHRNA7;CLU;SLC8A1;CNR1;NOS1;DRD2;MPDZ;POLG;NGFR;KCNJ11;BDNF;HTR1B;TSC1;SLC30A1;FOS;SSTR2;SOD2;MT3;SYN2;SLC8A3;REST;KCNQ2;CAT;GNB3;TCF4;PAM
Atonic Absence Seizures	30/101	0.0272805	0.379681	0	0	1.57605	5.67626	FAAH;CHRNA3;NRP2;ABCB1;CHRNA7;CLU;SLC8A1;CNR1;NOS1;DRD2;MPDZ;POLG;NGFR;KCNJ11;BDNF;HTR1B;TSC1;SLC30A1;FOS;SSTR2;SOD2;MT3;SYN2;SLC8A3;REST;KCNQ2;CAT;GNB3;TCF4;PAM
Generalized Absence Seizures	30/101	0.0272805	0.379681	0	0	1.57605	5.67626	FAAH;CHRNA3;NRP2;ABCB1;CHRNA7;CLU;SLC8A1;CNR1;NOS1;DRD2;MPDZ;POLG;NGFR;KCNJ11;BDNF;HTR1B;TSC1;SLC30A1;FOS;SSTR2;SOD2;MT3;SYN2;SLC8A3;REST;KCNQ2;CAT;GNB3;TCF4;PAM
Gustatory seizure	30/101	0.0272805	0.379681	0	0	1.57605	5.67626	FAAH;CHRNA3;NRP2;ABCB1;CHRNA7;CLU;SLC8A1;CNR1;NOS1;DRD2;MPDZ;POLG;NGFR;KCNJ11;BDNF;HTR1B;TSC1;SLC30A1;FOS;SSTR2;SOD2;MT3;SYN2;SLC8A3;REST;KCNQ2;CAT;GNB3;TCF4;PAM
Hematocrit procedure	30/101	0.0272805	0.379681	0	0	1.57605	5.67626	ZCCHC8;DNAH2;MYRF;EHMT2;GLIS3;PRKAG2;STK19;CACNA1C;AFF1;HK1;TRPS1;LUC7L;PLCG1;ARHGEF40;SH2B3;FADS1;EGLN1;TCF7L2;GCKR;MTX1;ITPK1;BAZ1B;PRRC2A;VEGFA;VMP1;CLDN14;NRG4;PPARG;PFKM;SUGP1
Jacksonian Seizure	30/101	0.0272805	0.379681	0	0	1.57605	5.67626	FAAH;CHRNA3;NRP2;ABCB1;CHRNA7;CLU;SLC8A1;CNR1;NOS1;DRD2;MPDZ;POLG;NGFR;KCNJ11;BDNF;HTR1B;TSC1;SLC30A1;FOS;SSTR2;SOD2;MT3;SYN2;SLC8A3;REST;KCNQ2;CAT;GNB3;TCF4;PAM
Non-epileptic convulsion	30/101	0.0272805	0.379681	0	0	1.57605	5.67626	FAAH;CHRNA3;NRP2;ABCB1;CHRNA7;CLU;SLC8A1;CNR1;NOS1;DRD2;MPDZ;POLG;NGFR;KCNJ11;BDNF;HTR1B;TSC1;SLC30A1;FOS;SSTR2;SOD2;MT3;SYN2;SLC8A3;REST;KCNQ2;CAT;GNB3;TCF4;PAM
Nonepileptic Seizures	30/101	0.0272805	0.379681	0	0	1.57605	5.67626	FAAH;CHRNA3;NRP2;ABCB1;CHRNA7;CLU;SLC8A1;CNR1;NOS1;DRD2;MPDZ;POLG;NGFR;KCNJ11;BDNF;HTR1B;TSC1;SLC30A1;FOS;SSTR2;SOD2;MT3;SYN2;SLC8A3;REST;KCNQ2;CAT;GNB3;TCF4;PAM
Olfactory seizure	30/101	0.0272805	0.379681	0	0	1.57605	5.67626	FAAH;CHRNA3;NRP2;ABCB1;CHRNA7;CLU;SLC8A1;CNR1;NOS1;DRD2;MPDZ;POLG;NGFR;KCNJ11;BDNF;HTR1B;TSC1;SLC30A1;FOS;SSTR2;SOD2;MT3;SYN2;SLC8A3;REST;KCNQ2;CAT;GNB3;TCF4;PAM
Single Seizure	30/101	0.0272805	0.379681	0	0	1.57605	5.67626	FAAH;CHRNA3;NRP2;ABCB1;CHRNA7;CLU;SLC8A1;CNR1;NOS1;DRD2;MPDZ;POLG;NGFR;KCNJ11;BDNF;HTR1B;TSC1;SLC30A1;FOS;SSTR2;SOD2;MT3;SYN2;SLC8A3;REST;KCNQ2;CAT;GNB3;TCF4;PAM
Vertiginous seizure	30/101	0.0272805	0.379681	0	0	1.57605	5.67626	FAAH;CHRNA3;NRP2;ABCB1;CHRNA7;CLU;SLC8A1;CNR1;NOS1;DRD2;MPDZ;POLG;NGFR;KCNJ11;BDNF;HTR1B;TSC1;SLC30A1;FOS;SSTR2;SOD2;MT3;SYN2;SLC8A3;REST;KCNQ2;CAT;GNB3;TCF4;PAM
Pick Disease of the Brain	31/105	0.0273001	0.379681	0	0	1.56263	5.62682	WASHC5;VCP;GRN;IRS1;PARK7;NAPG;CDC42;PCSK1N;PRDX1;HNRNPA1;NEFH;SNCA;SRRM2;PRNP;UNC13A;FBXW10;BDNF;PNO1;PTCH1;DYRK1A;PRDX6;SOD1;SLC25A38;SFPQ;NPC1;NPC2;CHRFAM7A;MAPT;TARDBP;SQSTM1;SRSF9
Abnormality of the pinna	20/62	0.0278754	0.386492	0	0	1.77524	6.35538	ZBTB18;CREBBP;NAA10;WFS1;TGDS;ETFDH;PLOD3;ALG12;ARID1A;WDR35;ACTG1;ZMPSTE24;GRIP1;PORCN;NSD2;SMS;WAC;EP300;BCOR;RPS23
Ataxia	56/208	0.027985	0.386492	0	0	1.37561	4.9193	TOP2A;TRIO;HSPB2;HSPB1;UBE3A;ENO2;LMNB1;SYNE1;ZIC2;CHEK2;CHEK1;ZIC1;CAPN1;SIL1;POLG;COX8A;PCYT1A;TBP;GAA;MARS2;TINF2;CAMKMT;AFG3L2;NPC1;SCN8A;USP14;MINDY3;PRKDC;TSHZ1;IREB2;SEL1L;AK2;ITPR1;CACNA1A;SLC9A1;MSTO1;KCNN3;SPTBN1;ATG5;PRNP;HSPA4;PMM2;ATP2B3;EIF2S2;ARCN1;BCL6;PPP2R2B;CWF19L1;CCDC6;ATM;CALM3;SFXN1;PNPLA6;CALM2;ITM2B;COX20
Abnormality of the outer ear	16/47	0.0284013	0.386492	0	0	1.92365	6.85074	PEX16;PEX19;NAA10;CHD7;GATA4;PEX2;ESCO2;GRIP1;ADAMTS3;ZNHIT3;SIN3A;SIX5;PEX6;PEX5;ERF;BCOR
Lumbar hyperlordosis	16/47	0.0284013	0.386492	0	0	1.92365	6.85074	VCP;HACE1;NAA10;TPM3;NPR2;COL11A2;POMT1;VPS13B;ADAMTS10;CLCF1;DYM;RAB3GAP2;BCOR;FBN1;PLEC;CHST3
Tracheoesophageal Fistula	16/47	0.0284013	0.386492	0	0	1.92365	6.85074	RET;RTEL1;CHD7;TINF2;GREB1L;HOXD13;FANCE;PALB2;BRIP1;SLX4;MYCN;DKC1;FANCD2;SPECC1L;ITGA8;NHP2
Dislocation of elbow joint	13/36	0.0284289	0.386492	0	0	2.10618	7.49875	SETD5;CANT1;FZD2;NXN;XYLT1;SMC1A;ARID1A;SMARCA4;KLHL7;FLNB;PITX1;GPC6;CHST3
Fractured hair	13/36	0.0284289	0.386492	0	0	2.10618	7.49875	MAP2K1;EDA;MAP2K2;BCS1L;GTF2E2;PQBP1;ZMPSTE24;RECQL4;PORCN;ERCC3;CBS;MPLKIP;SLC25A24
Fragile hair	13/36	0.0284289	0.386492	0	0	2.10618	7.49875	MAP2K1;EDA;MAP2K2;BCS1L;GTF2E2;PQBP1;ZMPSTE24;RECQL4;PORCN;ERCC3;CBS;MPLKIP;SLC25A24
Hereditary Motor and Sensory-Neuropathy Type II	13/36	0.0284289	0.386492	0	0	2.10618	7.49875	VCP;HSPB1;HOXD10;AGPAT2;DNM2;DNAJB2;BSCL2;SPTLC1;TRPV4;KIF5A;SCN9A;NEFL;MORC2
Radiohumeral dislocation	13/36	0.0284289	0.386492	0	0	2.10618	7.49875	SETD5;CANT1;FZD2;NXN;XYLT1;SMC1A;ARID1A;SMARCA4;KLHL7;FLNB;PITX1;GPC6;CHST3
Reduced tensile strength of hair	13/36	0.0284289	0.386492	0	0	2.10618	7.49875	MAP2K1;EDA;MAP2K2;BCS1L;GTF2E2;PQBP1;ZMPSTE24;RECQL4;PORCN;ERCC3;CBS;MPLKIP;SLC25A24
Ulnohumeral dislocation	13/36	0.0284289	0.386492	0	0	2.10618	7.49875	SETD5;CANT1;FZD2;NXN;XYLT1;SMC1A;ARID1A;SMARCA4;KLHL7;FLNB;PITX1;GPC6;CHST3
Diffuse Astrocytoma	21/66	0.0286392	0.386492	0	0	1.73982	6.18153	PDGFRA;NOTCH1;CDKN2A;NCOA3;IDH1;PTPN11;MMP9;HIF1A;GLG1;DLL3;LATS1;HEY1;BCL6;PDCD10;CHEK2;PEA15;NF1;NCAM1;ATM;TP53BP1;FGFR1
Lymphoma, Follicular, Grade 3	2022-09-01	0.0286449	0.386492	0	0	2.57896	9.16248	KMT2D;CREBBP;RTEL1;ATP6V1B2;MTHFR;TNFAIP3;KDSR;TYMS;MYD88
Psychomotor retardation, mild	2022-09-01	0.0286449	0.386492	0	0	2.57896	9.16248	CENPE;KCNJ11;ABCC8;NONO;CEP152;CACNA1A;PCNT;TBX4;ACTB
Acute necrotizing encephalopathy	2022-09-01	0.0286449	0.386492	0	0	2.57896	9.16248	RANBP2;NUBPL;NDUFAF5;NDUFS3;NDUFAF3;NDUFS1;NDUFAF1;TMEM126B;NDUFV2
Familial generalized lipodystrophy	2022-09-01	0.0286449	0.386492	0	0	2.57896	9.16248	BSCL2;KCNJ6;PCYT1A;CAVIN1;PPARG;FOS;AGPAT2;APRT;ZMPSTE24
Hypoplastic iliac wing	2022-09-01	0.0286449	0.386492	0	0	2.57896	9.16248	CREBBP;SMAD4;EVC;EP300;DYM;SOX9;PCNT;RUNX2;HDAC6
Laryngomalacia	2022-09-01	0.0286449	0.386492	0	0	2.57896	9.16248	CREBBP;NFIX;KAT6B;TCTN3;VPS13B;EP300;HOXD13;SOX9;AFF4
Urethral Stricture	2022-09-01	0.0286449	0.386492	0	0	2.57896	9.16248	POLA1;MLXIPL;RTEL1;ITGB4;DKC1;SRF;TINF2;NHP2;PLEC
Heart failure	195/815	0.0292038	0.392239	0	0	1.17831	4.1635	MYLK;PPP2R1A;CHEK2;ZC3H12A;NAMPT;LONP1;KAT8;RNF111;MED1;NSMCE2;ISL1;RBP4;SOAT1;PRKAR1A;PPA1;BIN1;AGTR1;ZFPM2;CFAP97;RTEL1;ABCB1;SLC22A5;STC1;GATA4;HIF1A;HMOX1;MLEC;PLCG1;PPARGC1B;SPTBN1;NGFR;ACE;JUP;MANF;COL1A1;EHD3;FASN;GOLGB1;HNRNPD;PDE3A;CALM3;ATM;CALM2;SUGP1;RET;TOP2B;CDKN1A;SETD2;PRKAG2;IL18BP;RACK1;PBK;IKBKG;JARID2;GABPA;BRD1;ANXA2;PARP1;SLC2A10;ACAD9;ANXA5;ITPK1;FOS;BAZ1B;GNL2;SIRT1;APRT;P…
Mental Retardation, Psychosocial	39/138	0.029346	0.392239	0	0	1.46991	5.18671	ZCCHC8;TSEN34;NRXN1;ADK;AP4E1;FRY;ZMYM2;UBR7;SIN3A;ZNF526;CASP2;BBS7;RALGDS;DYNC1H1;SURF1;PARP1;BDNF;SLC31A1;PMM2;RAB39B;PAX6;TRMT1;ERLIN2;METTL23;AHI1;SETBP1;PRKRA;CAPN10;SCN8A;FASN;PEX6;GNAS;NF1;PHIP;NAA15;SHANK3;FOLR1;SHANK2;TAF2
Drug habituation	39/138	0.029346	0.392239	0	0	1.46991	5.18671	OPRD1;FAAH;CHRNA3;TENM2;DDX1;XYLT1;LDLRAD3;FHIT;HIF1A;THSD4;SYNE1;ABLIM1;SLK;CHCHD3;FAM184B;CNR1;TTC21B;POGZ;MYO6;NRCAM;MACROD2;DRD2;FARP1;ACE;CERS6;DSCAM;EIPR1;MTHFR;FRMD4A;HSPA12A;NFKB1;PBX1;MPP7;ETV6;TIAM2;RAD51B;MSRA;PACS1;TCF4
Deep philtrum	2029-11-01	0.0293745	0.392239	0	0	2.27684	8.03186	EFTUD2;EXT1;RPS6KA3;NAA10;EED;TRPS1;SMOC1;ATP6V1B2;KIF11;CBL;FBN1
Diffusely thickened skin	2029-11-01	0.0293745	0.392239	0	0	2.27684	8.03186	COL1A1;SMAD4;GNPTAB;CHD7;SH3PXD2B;LTBP2;ANTXR2;MAPRE2;ADAMTS10;ADA;FBN1
Keratosis Follicularis	2029-11-01	0.0293745	0.392239	0	0	2.27684	8.03186	SELENBP1;ACE;CNR1;TRPC1;SMOC1;ATP2A2;HMOX1;PTPN11;ATP2C1;CCHCR1;SMARCA4
Methylmalonic aciduria	2029-11-01	0.0293745	0.392239	0	0	2.27684	8.03186	ALDH6A1;CAVIN1;MMAB;MTHFR;SUCLG2;CYCS;SOD2;MMACHC;MMADHC;HCFC1;CD320
Spinal Muscular Atrophy	53/196	0.0294324	0.392432	0	0	1.38366	4.87831	SLC23A2;HNRNPR;MAGT1;BICD1;ACTB;DCAF7;BICD2;IGF1R;COIL;SYNCRIP;CASP8;PSMD4;KHSRP;SRRM2;KCNH4;FST;AHSA1;OXA1L;SCO2;LIX1;MAP1B;CAT;ATP6V1B2;STRAP;CD47;GEMIN8;CRK;COPA;HDAC2;POLDIP2;SRSF1;DNAJB2;EXOSC8;MAPK1;KDSR;HNRNPA1;STAT5A;DYNC1H1;PNO1;BDNF;TRIP4;GTF2H2;GTF2H3;ACVR2B;LSM2;SOD1;MAPK10;PSMC6;ERCC3;TRPV4;CARM1;TARDBP;MNAT1
Hyperpigmentation	17/51	0.0298516	0.395789	0	0	1.86363	6.54415	PDGFRA;COX7B;PANK2;NDUFB11;HCCS;SDHC;ANTXR2;SDHB;PSMB8;ZMPSTE24;MRAP;DKC1;RPL27A;NHP2;IRF5;TNPO3;SLC29A3
Ataxias, Hereditary	46/167	0.0298593	0.395789	0	0	1.41888	4.98207	TSEN34;SAR1B;GPAA1;HEXB;MTTP;ITPR1;CACNA1A;VLDLR;SYNE1;ZFYVE26;RNF216;CHMP1A;RAB24;AP1S2;KIF1C;PMPCA;SIL1;POLG;RARS2;PEX16;PRNP;RUBCN;DYNC1H1;TBP;COG5;WFS1;GAA;MARS2;CASK;ATP2B3;PAX6;WDR73;TUBB4A;AFG3L2;SEPSECS;NPC1;NPC2;PPP2R2B;SCN8A;DMXL2;CWF19L1;PNPLA6;FOLR1;MMACHC;FBN1;COX20
Infratentorial atrophy	46/167	0.0298593	0.395789	0	0	1.41888	4.98207	GRN;ACY1;UBA5;AP4E1;CACNA1A;VLDLR;SYNE1;RNF216;ZNHIT3;ZIC1;VPS11;SERAC1;NDUFV2;POLG;RARS2;BCAP31;PRNP;ADSL;TBP;TRPC3;COG5;NUBPL;MARS2;ALG3;PEX2;VWA3B;BCS1L;EEF2;AFG3L2;SEPSECS;CCDC88A;MYH3;ERCC3;PPP2R2B;NDUFAF5;NDUFS3;NDUFAF3;MAN2B1;MAGED2;NDUFS1;TMEM126B;ACO2;NDUFAF1;PNPLA6;ZNF335;FGF12
Transitional cell carcinoma of bladder	46/167	0.0298593	0.395789	0	0	1.41888	4.98207	RET;DCTN6;UBIAD1;BMPR2;PINX1;ENO2;FHIT;HIF1A;PSMD9;MAPK8;CYB5R3;CASP8;KDR;PBK;EP300;MAPK1;EPHB4;CEP55;SPAG9;MAP2K1;CREBBP;FBXW7;CDKN2A;IDH1;PTCH1;STAT3;TNFRSF10B;TSC1;HSPA2;MMP9;NFKB1;RBX1;VEGFA;BCR;MSH2;MSH3;RHEB;DLC1;NEURL1;CTNNB1;SFXN1;HSPA1B;FGFR1;NFE2L2;MCM2;HSPA1A
Decreased size of teeth	25/82	0.0305159	0.399848	0	0	1.63547	5.70698	KMT2D;EDA;UBE3B;CACNA1C;PIK3R1;UBR1;LRP6;ZMPSTE24;GHR;RECQL4;SUMO1;TRPS1;PCNT;KDM6A;WNT10B;LIMK1;IFT122;BAZ1B;WDR35;MLXIPL;EVC;TBL2;NHP2;CHST3;FGFR1
Smoking Behaviors	56/209	0.0305469	0.399848	0	0	1.36653	4.76713	RET;MTCH2;DOCK3;EHMT2;USP34;PINX1;ATP2A1;PIK3CB;PEPD;VIRMA;SYNPR;AIFM3;NHSL2;YWHAQ;SUFU;KAT8;PBRM1;KLF13;CAMK1D;PRMT3;FNDC3B;TTC7A;ASRGL1;ETV5;MORF4L1;PSMA4;EVL;SOS2;SLC22A4;PRKN;CHRNA3;NRXN1;IREB2;ITPR1;NT5C2;FHIT;LTBP1;PTPA;SNX29;STK33;FGGY;SNX25;DNAJB4;NT5DC2;GNA12;HOXC4;ZNF423;TCF7L2;TGFB2;CADM2;BDNF;PTCH1;SYT17;CDAN1;CARM1;CPEB4
Convulsions	34/118	0.0305636	0.399848	0	0	1.50994	5.26657	FAAH;CHRNA3;NRP2;ABCB1;CHRNA7;LIAS;CLU;SLC8A1;DCAF7;CNR1;NOS1;DRD2;MPDZ;POLG;NGFR;KCNJ11;BDNF;HSPA4;HTR1B;TSC1;SLC30A1;FOS;SSTR2;SOD2;MT3;SYN2;SLC8A3;REST;SYNJ1;KCNQ2;CAT;GNB3;TCF4;PAM
Elevated liver enzymes	34/118	0.0305636	0.399848	0	0	1.50994	5.26657	RNASEH2C;TRMU;STEAP3;SLC22A5;SAR1B;IFT172;ABCB4;ADK;AGPAT2;TMEM165;MRPL3;CPT2;PHKG2;CC2D2A;POLG;PEX19;TRMT10C;CAVIN1;GLRX5;VPS33B;PMM2;ACAD9;BCS1L;PHKA2;NFKB1;DDOST;PSMB8;F5;MRPL44;BSCL2;SBDS;ATM;TCF4;PNPLA2
Increased liver function tests	34/118	0.0305636	0.399848	0	0	1.50994	5.26657	RNASEH2C;TRMU;STEAP3;SLC22A5;SAR1B;IFT172;ABCB4;ADK;AGPAT2;TMEM165;MRPL3;CPT2;PHKG2;CC2D2A;POLG;PEX19;TRMT10C;CAVIN1;GLRX5;VPS33B;PMM2;ACAD9;BCS1L;PHKA2;NFKB1;DDOST;PSMB8;F5;MRPL44;BSCL2;SBDS;ATM;TCF4;PNPLA2
Liver enzymes abnormal	34/118	0.0305636	0.399848	0	0	1.50994	5.26657	RNASEH2C;TRMU;STEAP3;SLC22A5;SAR1B;IFT172;ABCB4;ADK;AGPAT2;TMEM165;MRPL3;CPT2;PHKG2;CC2D2A;POLG;PEX19;TRMT10C;CAVIN1;GLRX5;VPS33B;PMM2;ACAD9;BCS1L;PHKA2;NFKB1;DDOST;PSMB8;F5;MRPL44;BSCL2;SBDS;ATM;TCF4;PNPLA2
Liver function tests abnormal finding	34/118	0.0305636	0.399848	0	0	1.50994	5.26657	RNASEH2C;TRMU;STEAP3;SLC22A5;SAR1B;IFT172;ABCB4;ADK;AGPAT2;TMEM165;MRPL3;CPT2;PHKG2;CC2D2A;POLG;PEX19;TRMT10C;CAVIN1;GLRX5;VPS33B;PMM2;ACAD9;BCS1L;PHKA2;NFKB1;DDOST;PSMB8;F5;MRPL44;BSCL2;SBDS;ATM;TCF4;PNPLA2
Subclinical abnormal liver function tests	34/118	0.0305636	0.399848	0	0	1.50994	5.26657	RNASEH2C;TRMU;STEAP3;SLC22A5;SAR1B;IFT172;ABCB4;ADK;AGPAT2;TMEM165;MRPL3;CPT2;PHKG2;CC2D2A;POLG;PEX19;TRMT10C;CAVIN1;GLRX5;VPS33B;PMM2;ACAD9;BCS1L;PHKA2;NFKB1;DDOST;PSMB8;F5;MRPL44;BSCL2;SBDS;ATM;TCF4;PNPLA2
Transaminases increased	34/118	0.0305636	0.399848	0	0	1.50994	5.26657	RNASEH2C;TRMU;STEAP3;SLC22A5;SAR1B;IFT172;ABCB4;ADK;AGPAT2;TMEM165;MRPL3;CPT2;PHKG2;CC2D2A;POLG;PEX19;TRMT10C;CAVIN1;GLRX5;VPS33B;PMM2;ACAD9;BCS1L;PHKA2;NFKB1;DDOST;PSMB8;F5;MRPL44;BSCL2;SBDS;ATM;TCF4;PNPLA2
Neoplasm Metastasis	874/3920	0.0307177	0.401105	0	0	1.08502	3.77905	ZFYVE9;EHMT2;MYLK;PSMD9;UBASH3B;PSMD4;DPYSL3;ZC3H12A;AKT3;HES6;PRKAB2;DAXX;GABARAPL1;UNC5B;DICER1;SND1;SCO2;AGTR1;PADI4;URI1;MTMR3;ABCB1;FLII;ABCB4;GATA4;BAZ2A;GATA3;IQGAP1;CYB5R3;EPB41L3;MYO6;SFN;HMGXB3;ATG5;JAG2;GSTM3;NGFR;CADM1;NR2F2;PBX1;COL1A1;MLLT11;AGO1;FASN;AGO2;SFXN1;LGMN;ARF4;ARF1;TUT4;BHLHE41;MED15;SHF;IKBKB;TUBA1B;MMP24;CHAF1A;HEY1;NEFL;RPLP2;DLGAP5;UPF1;SPHK2;MYOF;SLC39A10;FOS;SIRT1;…
Mitochondrial Respiratory Chain Deficiencies	14/40	0.0307928	0.401105	0	0	2.00658	6.98384	RARS2;TRMU;CDKN1A;MTFMT;ECHS1;PNPT1;NUBPL;TACO1;TXNRD1;HSPA14;SOD2;PPRC1;FBXL4;POLG
Rhizomelia	14/40	0.0307928	0.401105	0	0	2.00658	6.98384	FZD2;PCYT1A;GPX4;COL11A2;IFT122;WDR35;HDAC6;ARCN1;COL1A1;DYM;FLNB;GPC6;FGFR1;CHST3
Micromelia	27/90	0.030913	0.402091	0	0	1.59824	5.55639	SETD5;CUL7;IFT172;COL11A2;ANTXR2;ACTB;TCTN3;TTC21B;DYM;PHGDH;FLNB;PCNT;GPC6;FZD2;IFT140;PDE4D;IDH1;SMC1A;WDR35;EXT1;EVC;PRKAR1A;TRPV4;TRIP11;DHCR7;OBSL1;DDR2
Other specified transient cerebral ischemias	43/155	0.0311119	0.404097	0	0	1.43273	4.97181	PTGER4;BEX3;BECN1;KDM1A;ITGB3;NRXN1;HSPB1;CBL;HIF1A;LTBP1;TIAL1;IKBKB;TRPM2;SIN3A;MYB;UCP2;RACK1;EP300;NEFL;NOS1;NEFH;MAP3K5;MAP2K4;NGFR;DAXX;CHKA;HSPA5;PARP1;EED;PDE4D;BNIP3;STAT3;NGB;PAX6;MT3;MMP9;NFKB1;HNRNPA2B1;NF1;BAX;PPARG;DBN1;FGFR1
Moderate mental retardation (I.Q. 35-49)	19/59	0.0320957	0.411385	0	0	1.77061	6.08918	PDE4D;ANKRD11;CASK;TCF20;ANK3;GTF2E2;CAMKMT;PTDSS1;CYB5R3;TUBB3;SMOC1;ZIC1;KCNQ2;DMXL2;AP1S2;TCF4;CC2D2A;SHANK3;CDK5RAP2
Encephalopathy, Subacute Necrotizing, Infantile	2019-08-01	0.0321281	0.411385	0	0	2.70891	9.31332	SURF1;ECHS1;NDUFAF6;NDUFA12;TACO1;NDUFA2;NDUFS3;BCS1L
Encephalopathy, Subacute Necrotizing, Juvenile	2019-08-01	0.0321281	0.411385	0	0	2.70891	9.31332	SURF1;ECHS1;NDUFAF6;NDUFA12;TACO1;NDUFA2;NDUFS3;BCS1L
Back Pain	2019-08-01	0.0321281	0.411385	0	0	2.70891	9.31332	SMAD4;VCP;ACE;CDKN2A;PALLD;FHL1;PALB2;SEC63
Cone-shaped epiphyses of the phalanges of the hand	2019-08-01	0.0321281	0.411385	0	0	2.70891	9.31332	EXT1;GPX4;PRKAR1A;NPR2;IFT172;TRPS1;DYM;RUNX2
Decreased calcification of skull	2019-08-01	0.0321281	0.411385	0	0	2.70891	9.31332	FAM111A;TRIP11;RUNX2;HDAC6;PHF21A;TAPT1;ZMPSTE24;SLC25A24
Defect of skull ossification	2019-08-01	0.0321281	0.411385	0	0	2.70891	9.31332	FAM111A;TRIP11;RUNX2;HDAC6;PHF21A;TAPT1;ZMPSTE24;SLC25A24
Legg-Calve-Perthes Disease	2019-08-01	0.0321281	0.411385	0	0	2.70891	9.31332	COX8A;CREBBP;GNPTAB;TRPS1;MTHFR;EP300;SIL1;F5
Parathyroid hyperplasia	2019-08-01	0.0321281	0.411385	0	0	2.70891	9.31332	CHGA;RET;CDKN1A;CEBPB;ADAM17;CDKN2C;VDR;TSC1
Rough bone trabeculation	2019-08-01	0.0321281	0.411385	0	0	2.70891	9.31332	RTEL1;PORCN;VDR;DKC1;TRPV4;TINF2;NHP2;SLC29A3
Bladder Neoplasm	284/1217	0.0325448	0.415724	0	0	1.14196	3.91137	CCNJ;TRIO;TLNRD1;ENO2;MKI67;ACTB;CCAR2;MYLK;GLS;PSMD9;HOXA9;KAT5;MYC;CHEK2;AKT3;STMN1;NAMPT;CHEK1;KDR;ARL6IP5;KAT7;SOX9;JUNB;EPHB4;AGFG1;UNC5B;IMP3;MTUS1;UNC5C;DICER1;ISL1;BCAN;AGTR1;BLZF1;MT1E;ABCB1;EPAS1;PRKDC;GATA4;GATA3;IQGAP1;MST1R;PIK3R1;LIAS;HIF1A;PCDH17;CYP27B1;HMOX1;SFN;TRPM7;HOXC9;NGFR;CREBBP;JUND;JUP;CADM1;XRCC4;XRCC5;GADD45A;INTS2;MTHFR;PRRC2C;PTK2;DCLK1;TBL2;HNRNPK;STAG2;AGO2;ID1;ID4…
Intelligence	57/214	0.0326875	0.415724	0	0	1.35547	4.63675	BMPR2;CSE1L;ATP2A1;PTPRF;CDH2;PHACTR3;MACROD2;BSN;TEAD1;ZNF365;PBRM1;PDE4D;SORCS3;FOXP1;DEPDC1B;IVD;ZNF638;PITPNM2;EXOC4;FAM193A;GLCCI1;SHANK3;LRRC14;KMT2E;EXD2;KMT2D;GGNBP2;NFIX;DDX27;FOXO6;AKAP6;FOXO3;PCDH17;ATAD2B;CACNA1I;WRN;SNX29;NT5DC2;GRK6;ZSWIM6;IGFBP7;IP6K1;ST3GAL3;CCDC134;PTPRN2;CADM2;CCDC136;EFL1;GBF1;PLCL2;GATB;NR1D2;FOXN3;CALU;CDK2AP1;ZNF335;TNRC6A
Foramen Ovale, Patent	1933-12-01	0.0327429	0.415724	0	0	2.1291	7.27953	PPP1CB;TSFM;G6PC3;NONO;GATA4;PHGDH;PLD1;NKX2-5;TKT;AAR2;F5;CHST3
Aplasia/Hypoplasia of the corpus callosum	1933-12-01	0.0327429	0.415724	0	0	2.1291	7.27953	ZBTB18;SETD2;IQSEC2;ZDHHC9;FLII;SUFU;RAB18;UPF3B;RAB3GAP2;FRMD4A;TCF4;FGFR1
Infantile Severe Myoclonic Epilepsy	1933-12-01	0.0327429	0.415724	0	0	2.1291	7.27953	GABRB3;EPHA5;STXBP1;SCN8A;SCN9A;CACNA1A;RAPGEF2;CHD2;SCN2A;GAPDH;TNRC6A;POLG
MITOCHONDRIAL COMPLEX I DEFICIENCY	1933-12-01	0.0327429	0.415724	0	0	2.1291	7.27953	NDUFA13;NDUFAF6;NDUFB11;NUBPL;STXBP1;NDUFAF5;NDUFS3;NDUFAF3;NDUFS1;NDUFAF1;TMEM126B;NDUFV2
Kyphosis deformity of spine	46/168	0.0329036	0.417042	0	0	1.40716	4.8043	RET;WASHC5;SETD5;CANT1;NXN;NPR2;FHL1;COL11A2;ACTB;ZMPSTE24;DLL3;RPS6KA3;HERC2;CBS;SH3PXD2B;NSD2;DYM;SIL1;AUTS2;PARP1;NONO;PTCH1;PMM2;LIMK1;AIP;UPF3B;SLC39A13;PTPN11;ERLIN2;BAZ1B;RUNX2;ALDH3A2;COL1A1;SEPSECS;SON;TBL2;BIN1;PRKAR1A;TRPV4;CLCF1;COL6A1;GNAS;RAB18;RAB3GAP2;PPIB;FBN1
Dystrophia myotonica 2	20/63	0.0329389	0.417042	0	0	1.73385	5.91779	CCT3;MTMR1;MBNL1;POU2F1;DMPK;VDR;GAA;CNBP;ECH1;HSPA14;EEF2;EIF2S2;RAD23B;CLCN1;PPP2R2B;FASN;NEDD4;EEF1A2;SCN4A;NKX2-5
Motor Neuron Disease	38/135	0.0330472	0.41744	0	0	1.46159	4.98374	VCP;GRN;RRAD;ARHGEF28;ATL1;DCTN4;HSPB1;PARK7;HDAC6;PQBP1;SPAST;STMN1;NUP62;NEK1;NEFL;NEFH;PRPH;SNCA;COX8A;DYNC1H1;HNRNPA3;BDNF;SOD2;MT3;SIRT1;LSM2;APRT;SOD1;VEGFA;BSCL2;FKBP1A;MAPT;PABPC1;PNPLA6;SOS1;TARDBP;SQSTM1;RAB5A
Cerebral atrophy	86/338	0.0330628	0.41744	0	0	1.27522	4.34767	RERE;MOCS2;ACY1;ADK;AP4E1;UBE3A;PTPN23;CLU;BICD2;PQBP1;TCTN3;KIF5B;POGZ;AP1S2;SERAC1;KDM6A;RARS2;ADSL;MARS2;TINF2;SLC35C1;DYRK1A;ALG3;CASK;WDR73;BCS1L;BACE1;BSCL2;PCCA;SETBP1;BIN1;DKC1;SPECC1L;GUF1;MAPT;PIGG;MOCS1;SQSTM1;MMADHC;KMT2D;RTEL1;GRN;VCP;RNASEH2B;NFIX;STXBP1;UBA5;PDXP;FBLN1;PRDX5;HLA-DMA;RNF216;ZNHIT3;EXOSC8;DRD2;HNRNPA1;MPDU1;BCAP31;SLC35A2;ACE;HACE1;PEX19;DMPK;NAA10;KIDINS220;BDNF;WFS…
ATRIOVENTRICULAR CANAL DEFECT	2026-10-01	0.0336199	0.421531	0	0	2.32834	7.8992	WASHC5;ACE;EVC;KAT6B;LONP1;GATA4;PTPN11;NR2F2;DHCR7;ACVR2B
Menkes Kinky Hair Syndrome	2026-10-01	0.0336199	0.421531	0	0	2.32834	7.8992	POLDIP2;PGK1;MAPK1;AHSA1;DBH;COMMD1;CRK;PAM;GCK;ENG
Opisthotonus	2026-10-01	0.0336199	0.421531	0	0	2.32834	7.8992	MOCS2;ADSL;KCNJ6;CYB5R3;SETBP1;GLYCTK;ACP2;PHGDH;ALG11;MOCS1
Reticulocytosis	2026-10-01	0.0336199	0.421531	0	0	2.32834	7.8992	CDAN1;PGK1;PIEZO1;PARK7;KCNN4;SOD2;SEC23B;SPTB;PFKM;HK1
Trichothiodystrophy Syndromes	2026-10-01	0.0336199	0.421531	0	0	2.32834	7.8992	ERCC3;CHEK1;CAT;COL6A1;MPLKIP;GTF2H2;GTF2H3;GTF2E1;SIRT1;GTF2E2
Elevated hepatic transaminases	34/119	0.034326	0.429789	0	0	1.49208	5.03106	RNASEH2C;TRMU;STEAP3;SLC22A5;SAR1B;IFT172;ABCB4;ADK;AGPAT2;TMEM165;MRPL3;CPT2;PHKG2;CC2D2A;POLG;PEX19;TRMT10C;CAVIN1;GLRX5;VPS33B;PMM2;ACAD9;BCS1L;PHKA2;NFKB1;DDOST;PSMB8;F5;MRPL44;BSCL2;SBDS;ATM;TCF4;PNPLA2
Epilepsy, Temporal Lobe	49/181	0.0344496	0.430288	0	0	1.38549	4.66668	GABRB3;CYFIP1;ADK;ACTB;DPYSL2;KDR;BDKRB1;NOS1;SSTR2;BIN1;KCNQ3;TLN2;THOP1;DBN1;ABCB1;GLS2;AK2;CACNA1A;PLD1;ADD1;PLD2;CDC42;SPAST;CNR1;PRDX1;SNX25;FYN;MGAT1;SLIT2;SLC12A2;PRNP;ACE;SLC16A1;BDNF;VDR;TRPV1;NFKB1;GRIN1;SOD1;VEGFA;P2RX7;GLUD1;P2RX4;DLG4;CALM3;TEK;SCN2A;CALM2;NFE2L2
Right Ventricular Hypertrophy	16/48	0.0344611	0.430288	0	0	1.86342	6.27586	CDKN1A;BMPR2;NOTCH1;ACE;SLC16A1;NONO;VPS33B;PRKAG2;PTPN11;GRK2;AGTR1;HMOX1;PPARG;TEK;PPIA;NFE2L2
Endometrial Hyperplasia	23/75	0.0345978	0.431399	0	0	1.64905	5.54735	NCOA1;CREBBP;CDKN2A;NCOA3;DDX1;RPL36A;ARID1A;HSD17B7;CELSR2;APRT;CCND3;CSRP1;MSH2;PCBP4;CDK4;BAX;ATM;EIF4E;EPHB4;GABPA;CHST3;NFE2L2;PNPLA2
Physical Activity Measurement	32/111	0.0348166	0.43353	0	0	1.51082	5.07283	PRKN;MTCH2;FOXO3;PEPD;FHIT;LTBP1;ZMIZ1;DNAJB4;GNA12;HOXC4;PACSIN1;DIS3L2;NCOA1;TCF7L2;ZNF462;TGFB2;PBRM1;KLF13;BDNF;CADM2;UQCC1;BCKDHB;FNDC3B;FBXL17;BAZ1B;ETV5;WARS2;EEF1G;MEIS1;RYBP;KCNQ1;TRIP11
Microstomia	31/107	0.0350118	0.43536	0	0	1.52131	5.09955	RERE;NFIX;CANT1;SATB2;CHD7;COL11A2;ZMPSTE24;PQBP1;RECQL4;ORC4;SIN3A;AKT3;EP300;HIVEP2;CREBBP;SMAD4;AUTS2;ITGA3;NONO;PTCH1;ZBTB16;DHCR24;SON;MYH3;NFIA;TNNT3;ALDH18A1;CDK13;MAPRE2;FBN1;CHST3
Gait Ataxia	25/83	0.0351372	0.435496	0	0	1.60717	5.3816	HIP1;UBA5;ITPR1;VLDLR;SYNE1;SLC9A1;PSAP;KIF1C;PMPCA;SIL1;POLG;PRNP;ADSL;TBP;MARS2;EEF2;TUBB4A;ARCN1;AFG3L2;SYNJ1;PPP2R2B;MAN2B1;TCF4;PNPLA6;SQSTM1
Epileptic Seizures	30/103	0.0351673	0.435496	0	0	1.53267	5.13083	FAAH;CHRNA3;NRP2;ABCB1;CHRNA7;CLU;SLC8A1;CNR1;NOS1;DRD2;MPDZ;POLG;NGFR;KCNJ11;BDNF;HTR1B;TSC1;SLC30A1;FOS;SSTR2;SOD2;MT3;SYN2;SLC8A3;REST;KCNQ2;CAT;GNB3;TCF4;PAM
Hydrops Fetalis	30/103	0.0351673	0.435496	0	0	1.53267	5.13083	CANT1;PLD1;CBL;GNPTAB;NEK1;PIEZO1;FLNB;GUSB;SEC23B;TAPT1;RARS2;CTSA;PEX16;MAP2K1;MAP2K2;PEX19;DMPK;PMM2;PTPN11;WDR35;LARS2;CDAN1;NPC1;SCN8A;PEX6;PEX5;TRIP11;DHCR7;SOS1;SOS2
Dystonic disease	41/148	0.0353617	0.43662	0	0	1.4297	4.77824	PRKN;TSEN34;RNASEH2C;PANK2;VCP;ECHS1;NDUFA12;UBA5;CACNA1A;DCAF17;PSAP;NUP62;SERAC1;EARS2;SNCA;BCAP31;TSFM;SURF1;PNPT1;TBP;PNPLA8;MARS2;NDUFA2;AP3D1;DNAJC12;BCS1L;BSCL2;AFG3L2;ALDH6A1;SYNJ1;NDUFAF6;NPC1;PCCA;NPC2;KCNQ2;DMXL2;NDUFS3;ATM;SQSTM1;MMADHC;FTL
Ewings sarcoma	89/352	0.0353762	0.43662	0	0	1.26452	4.22568	SETD2;MIR10B;KDM1A;DDX46;CSE1L;HSPB2;HSPB1;PIK3CB;ENO2;BMI1;IGF1R;CCND3;CASP8;FCGRT;MYC;STMN1;PBK;NEFL;DHX16;SRRM2;KCMF1;PARP1;EED;TSC1;ETV1;SIRT1;ETV5;CKAP4;BCR;FNDC5;MYCN;MSH2;MSH3;ERF;STRAP;BIRC5;ATG4B;ROR1;EZR;SCG2;DTL;ENG;CDC123;CEBPB;KDM3A;ABCB1;LRP1;FLII;SATB2;COL11A2;CBL;HIF1A;PLD2;CDC42;WRN;MAPK8;PCBP4;TSPAN7;MAPK1;E2F3;NCAM1;E2F4;EIF4E;GSTM4;CHGA;NTRK1;MAP3K3;RBM39;CREBBP;PNO1;CDKN2A;HS…
Brittle hair	13/37	0.0355629	0.43662	0	0	2.0183	6.73395	MAP2K1;EDA;MAP2K2;BCS1L;GTF2E2;PQBP1;ZMPSTE24;RECQL4;PORCN;ERCC3;CBS;MPLKIP;SLC25A24
Cone-shaped epiphysis	13/37	0.0355629	0.43662	0	0	2.0183	6.73395	SMAD4;IFT140;IFT172;PDE4D;CEP152;NSMCE2;CENPE;FGF9;PRKAR1A;TRPS1;TTC21B;PCNT;FBN1
Arachnoid Cysts	2016-07-01	0.0356891	0.43662	0	0	2.89672	9.6545	SLC12A2;SON;SPAST;TSC1;HOXD4;TYMS;FGFR1
Arnold Chiari Malformation	2016-07-01	0.0356891	0.43662	0	0	2.89672	9.6545	SETD2;PORCN;PTCH1;ZIC1;ERF;FUZ;FGFR1
Broad ribs	2016-07-01	0.0356891	0.43662	0	0	2.89672	9.6545	SMAD4;PTDSS1;SETBP1;GNPTAB;COL11A2;ADAMTS10;FBN1
Thinking and speaking disturbances	2016-07-01	0.0356891	0.43662	0	0	2.89672	9.6545	SETD2;ALG8;BDNF;TARDBP;CLU;HIF1A;LDLR
FANCONI ANEMIA, COMPLEMENTATION GROUP A (disorder)	65/249	0.0356928	0.43662	0	0	1.31914	4.39644	DCLRE1B;PTPRU;CDKN1A;WDR48;PHF1;COX4I1;BACH1;GOLGA4;CASP8;KAT5;EXO1;CHEK1;STMN1;PARP1;GPX4;PAX6;MMP9;BCR;RAD51D;SOAT1;MSH2;SETBP1;MSH3;SYF2;CAT;DNA2;PRKN;BLM;NOTCH1;UHRF1;COL11A2;TTK;GATA3;RNF4;HIF1A;FHIT;BRIP1;WRN;CCNB1;MAPK8;SLX4;FRZB;HMOX1;PMS2;MAPK1;NCAM1;ROMO1;TP53BP1;SPTBN1;NGFR;NPM1;SMAD4;XRCC4;XRCC5;MTHFR;FANCE;SOD2;PRDX6;PALB2;NFKB1;SMARCA4;WEE1;BCL6;UBE2T;ATM
Behavioral Symptoms	17/52	0.0358501	0.437952	0	0	1.81026	6.0253	PEX16;PANK2;TBP;USP27X;PEX19;WFS1;MTHFR;PEX2;TSC1;COL1A1;DLG3;PEX6;PEX5;HNRNPA2B1;PMPCA;MMADHC;KDM6A
Acid reflux	39/140	0.0363044	0.442904	0	0	1.44062	4.77682	RERE;RET;SETD5;RTEL1;DDC;FLII;STXBP1;UBA5;NRXN1;CHD7;PPM1D;AFF4;RPS6KA3;ORC4;SCN9A;POGZ;NSD2;PIEZO1;HIVEP2;POLG;ARNT2;TSPYL1;TRMT10C;IQSEC2;SSR4;ABCC8;PYCR1;SMC1A;DDOST;COL1A1;MLXIPL;KLHL7;TCF4;HNRNPH2;IRF5;DHCR7;ALDH18A1;FBXL4;SHANK3
HER2 gene amplification	18/56	0.0369916	0.45068	0	0	1.76551	5.821	TOP2A;DCTN6;NTRK1;POLDIP2;INTU;INTS2;AHSA1;IGF1R;SLC25A16;PSMD9;RPS6KB1;FASN;NEURL1;KDR;MAPK1;CTNNB1;CRK;EIF3A
Atrial Fibrillation	74/288	0.0370435	0.450705	0	0	1.29156	4.25654	CD40;FAF1;ITGB3;HSPB2;PRKAG2;ATP2A2;HSPB1;PEPD;STK11;CHAF1A;CASP8;SH3PXD2A;CAPN1;SCN5A;FADS1;CEP68;PDGFRA;MAP2K4;MAP2K1;TRPC3;CACNA2D1;ITPK1;MINK1;SLC30A1;BAZ1B;ARID1A;MMP9;APRT;F5;KCNQ1;HAND2;AGTR1;APLNR;KCNQ5;PLEC;ZCCHC8;HCN4;SHC1;GATA4;CACNA1C;HIF1A;HSP90B1;GRK5;HMOX1;MAPK1;KCNN2;TRPM7;RBBP6;KCNN3;PLCG1;NKX2-5;TCF7L2;GCKR;ACE;CAVIN1;HSPA5;NUP155;USP9X;HSPA4;STAT3;MTHFR;VEGFA;COL1A1;MSRA;NR4A3;…
Mental impairment	49/182	0.037715	0.452899	0	0	1.37498	4.50677	MTFMT;NUP107;POMT1;GMPPB;ZFYVE26;DSTYK;PGM3;BBS5;POLG;TSFM;ALG9;MARS2;DYRK1A;ALG2;SDHC;TSC1;ALG12;PEX2;WDR73;SMC1A;SDHB;POMGNT1;BSCL2;METTL23;NPC1;SCN8A;PEX6;PEX5;ERF;ITGA7;AGPAT2;PORCN;NPHP1;PCNT;SEC23B;MPDU1;FKTN;PEX16;PEX19;XRCC4;CEP152;BBIP1;CENPE;DLG3;ERCC3;NFIA;CLCF1;GNAS;FBN1
Bone necrosis	1930-11-01	0.0377432	0.452899	0	0	2.15687	7.06797	EXT1;CREBBP;ABCB1;ANXA2;SH3PXD2B;MTHFR;CTNNB1;PTPN11;PPARG;HIF1A;F5
Increased variability in muscle fiber diameter	1930-11-01	0.0377432	0.452899	0	0	2.15687	7.06797	VCP;DNAJB6;FHL1;COL6A1;HNRNPA2B1;ITGA7;HNRNPA1;NEFH;SQSTM1;TRIM32;POLG
Lymphoid neoplasm	1930-11-01	0.0377432	0.452899	0	0	2.15687	7.06797	STAT5A;PDGFRA;NOTCH1;CDKN2A;XRCC5;MYC;TCP1;MTHFR;TRIP11;ATM;FGFR1
Methylmalonic acidemia	1930-11-01	0.0377432	0.452899	0	0	2.15687	7.06797	ALDH6A1;CAVIN1;MMAB;MTHFR;SUCLG2;CYCS;SOD2;MMACHC;MMADHC;HCFC1;CD320
Hypoplastic Left Heart Syndrome	14/41	0.0379053	0.452899	0	0	1.93214	6.32323	WASHC5;MYH7B;NOTCH1;FOXL1;NR2F2;PCDHA13;FOXP1;SYNPR;MGAT4A;HAND1;NKX2-5;PCDHA9;MYH6;JAM3
Angelman Syndrome	19/60	0.0379175	0.452899	0	0	1.72731	5.65236	GABRB3;PRKN;PRNP;SLC2A10;DYRK1A;ARID4A;MTHFR;UBE3A;IGF2R;ASPM;HERC2;MC1R;UBE2S;COPS2;DYM;CALM3;TCF4;CALM2;UBE2K
Post-Traumatic Osteoporosis	19/60	0.0379175	0.452899	0	0	1.72731	5.65236	WDR1;ANXA2;VDR;GORAB;ENO1;PARK7;ANTXR2;SOD2;ACTG1;COL1A1;TUBA1B;ATIC;PKM;PSMA2;OXCT1;PGLS;GAPDH;GPC6;VCL
Polycystic Kidney Diseases	35/124	0.0380423	0.452899	0	0	1.4669	4.7954	CDKN1A;PREP;GLIS3;ETFDH;GATA3;PKD2;STK11;CPT2;EXO1;MYC;NEK1;MAPK1;STAT6;ZNF423;JUNB;CC2D2A;CEP290;SEC63;ALG9;ACE;JUND;CEMIP2;STAT3;TSC1;ESCO2;FOS;WDR35;CDC25A;APRT;P2RX7;IFT88;RPS6KB1;TRPV4;PEX5;PRKD2
Congestive heart failure	209/884	0.038216	0.452899	0	0	1.1598	3.78618	MYLK;PPP2R1A;CHEK2;ZC3H12A;NAMPT;LONP1;KAT8;RNF111;MED1;NSMCE2;ACTN4;ISL1;RBP4;SOAT1;PRKAR1A;PPA1;BIN1;KCNQ1;AGTR1;ZFPM2;CFAP97;PIF1;TPH2;RTEL1;ABCB1;SLC22A5;STC1;GATA4;HIF1A;CYP27B1;HMOX1;MLEC;PPARGC1B;SPTBN1;NGFR;ACE;JUP;MANF;COL1A1;EHD3;FASN;GOLGB1;HNRNPD;PDE3A;CALM3;ATM;CALM2;ADA;RET;TOP2B;CDKN1A;SETD2;PRKAG2;IL18BP;RACK1;PBK;IKBKG;JARID2;GABPA;BRD1;ANXA2;PARP1;SLC2A10;ACAD9;ANXA5;FOS;GNL2;SI…
Dyschezia	48/178	0.0383741	0.452899	0	0	1.37794	4.49259	RERE;RET;DDC;SEMA3C;FLII;NRXN1;UBE3A;UBE3B;PPM1D;MALT1;LMNB1;ARVCF;SCN9A;POGZ;SIX3;VPS11;EP300;UFD1;PMS2;HIVEP2;NKX2-5;DUOX2;POLG;PEX16;PDGFRA;PRNP;CREBBP;MBD5;CSNK2A1;IQSEC2;CAVIN1;BDNF;LIMK1;SDHC;BAZ1B;SDHB;DDOST;FOXP1;MLXIPL;HNRNPK;TBL2;MSH2;LHX3;PCCA;PACS1;TCF4;HNRNPH2;DHCR7
Aplasia/Hypoplasia of the abdominal wall musculature	2023-09-01	0.0384377	0.452899	0	0	2.3946	7.80331	CANT1;RRAS;KAT6B;XYLT1;PTPN11;FLNB;SOS1;SOS2;ACTG2
Congenital hypoplasia of clavicle	2023-09-01	0.0384377	0.452899	0	0	2.3946	7.80331	PORCN;NAA10;XYLT1;TRIP11;HOXD13;BCOR;RUNX2;TBX3;ZMPSTE24
Enlarged thorax	2023-09-01	0.0384377	0.452899	0	0	2.3946	7.80331	CUL7;RRAS;KAT6B;GATA4;PTPN11;SOS1;SOS2;OBSL1;FBN1
fibroma	2023-09-01	0.0384377	0.452899	0	0	2.3946	7.80331	TGFB2;STK11;PTCH1;SATB2;CTNNB1;TSC1;MKI67;ANTXR2;CDC73
Rubinstein-Taybi Syndrome	2023-09-01	0.0384377	0.452899	0	0	2.3946	7.80331	RECQL4;CREBBP;KAT6B;PCBP4;SMOC1;EP300;SMARCA2;EIF4E;SMARCA4
Triglycerides measurement	85/336	0.0385085	0.452899	0	0	1.26519	4.12057	CD40;CDKN1A;BNC2;ITGB3;PINX1;ATP2A2;STK19;ARRB1;KIF11;UBE3B;PEPD;CELSR2;AFF1;HERPUD1;IGF1R;IKBKB;FADS2;PSMD1;NOS1;FADS1;RALGPS2;NCOA1;CEP68;ITPK1;PRMT3;ACOT11;VPS13B;BAZ1B;TGFBR1;PLA2G15;ADAM17;MAU2;NPC1;KCNQ1;AGTR1;PLCB2;DSCAML1;PAFAH1B2;TLR3;VCL;ABCG1;ENG;IFNAR1;ZCCHC8;GTF3C2;HDAC5;TAGLN;ECHS1;MYRF;LRP1;PRKDC;GLIS3;PDXP;GATA4;CACNA1C;TYMS;HIF1A;LRP8;SLC9A1;GRK3;RIC8B;HECTD4;PDSS2;PLCG1;TP53BP1;…
Chronic myeloproliferative disorder	61/233	0.0386522	0.452899	0	0	1.32408	4.30744	RET;NRP1;IRS1;CCP110;PIK3CB;GLS;HOXA10;PSMD9;RPS6KA3;HOXA9;ZMYM2;MYB;FGFR1OP2;CNTRL;EP300;NOS1;JUNB;PDGFRA;TET1;F5;ETV6;BCR;IFT88;SOAT1;SETBP1;RASA1;DTL;ABCG1;ENG;DCTN6;ABCB1;FECH;FLII;MTTP;DERL1;CBL;PSMA7;SOCS3;BLOC1S2;SH2B3;STAT5A;NTRK1;CREBBP;NPM1;CHTOP;BDNF;HSPA4;MCAM;IDH1;BNIP3;STAT3;TBCC;PTPN11;MIR29A;VEGFA;CENPE;MEIS1;NIN;TEK;TRIM33;FGFR1
Mitral Valve Prolapse Syndrome	20/64	0.0386554	0.452899	0	0	1.69433	5.51178	TGFB2;ACE;LIMK1;VPS13B;PTPN11;BAZ1B;PLD1;COL1A1;RPS6KA3;TBL2;CBS;TRPS1;SH3PXD2B;AGTR1;GNAS;ZNF469;BCOR;POLG;CHST3;FBN1
Retinitis Pigmentosa	102/410	0.0387398	0.452899	0	0	1.23778	4.02388	PANK2;NDUFA12;IFT172;TACO1;CWC27;CLU;EFTUD2;MYC;STMN1;POGZ;NEK2;MYO7A;BCS1L;COX6B1;ALDH3A2;RBP4;MAPKAPK3;PRPF3;EEF1A2;ADAM9;VCP;SAR1A;SAR1B;ARL3;MTTP;DCUN1D1;ARL2;STC1;CACNA1A;IQGAP1;CACNA1F;PRPF8;SPATA7;NPHP1;EIF4EBP1;HMOX1;PRPH;PRNP;SURF1;WFS1;PMM2;BBIP1;LSM2;SLC6A6;AHI1;SYNJ1;NDUFAF6;CNOT3;IFT27;COX20;NRP1;LPCAT1;HCCS;PIK3CB;HK1;ZNF408;DHX16;CNGA3;BBS7;CEP290;CC2D2A;BBS5;IFT140;VPS13B;PEX2;TEN…
Ceroid lipofuscinosis, neuronal 1, infantile	2013-06-01	0.038984	0.452899	0	0	3.19195	10.3566	FIS1;PARP1;RPS6KB1;PPT1;MFN1;SIRT1
Hypoplasia of columella	2013-06-01	0.038984	0.452899	0	0	3.19195	10.3566	KMT2D;NAA10;ERF;ACTB;ACTG1;KDM6A
Musculoskeletal Diseases	2013-06-01	0.038984	0.452899	0	0	3.19195	10.3566	P2RX7;ACE;VDR;MCAM;FLNB;PPARGC1B
Phonophobia	2013-06-01	0.038984	0.452899	0	0	3.19195	10.3566	MLXIPL;CREBBP;TBL2;LIMK1;EP300;BAZ1B
Pulmonary Valve Stenosis	2013-06-01	0.038984	0.452899	0	0	3.19195	10.3566	STAT3;NF1;GATA4;PTPN11;IGFBP7;SOS1
Rectal Prolapse	2013-06-01	0.038984	0.452899	0	0	3.19195	10.3566	RPS6KA3;MLXIPL;STK11;NAA10;RAPH1;BCOR
Short columella	2013-06-01	0.038984	0.452899	0	0	3.19195	10.3566	KMT2D;NAA10;ERF;ACTB;ACTG1;KDM6A
Subependymal Glioma	2013-06-01	0.038984	0.452899	0	0	3.19195	10.3566	PDGFRA;TRPS1;NEFL;UFD1;PAX6;HIF1A
TUBEROUS SCLEROSIS 1 (disorder)	2013-06-01	0.038984	0.452899	0	0	3.19195	10.3566	STK11;PRKAA2;SORD;TSC1;TKT;VEGFA
Decreased tendon reflex	52/195	0.0390153	0.452899	0	0	1.35723	4.40258	CNTNAP2;MEGF10;FHL1;POMT1;HSPB1;LITAF;BICD2;HK1;SPTLC1;SCN9A;NEFL;RXYLT1;NEFH;POLG;RUBCN;TSPYL1;PEX2;POMGNT2;POMGNT1;DNM2;MED25;SLC25A19;PEX5;NDUFS3;NDUFS1;TMEM126B;PIGG;SQSTM1;SLC25A4;SHANK3;FLII;DNAJB2;PSAP;NDUFV2;FKTN;DYNC1H1;PNPT1;IQSEC2;NUBPL;PMM2;STAC3;REEP1;SYNJ1;TRPV4;NDUFAF5;NDUFAF3;NDUFAF1;PNPLA6;ACO2;TRIM32;FBN1;TUBA8
Short palpebral fissure	21/68	0.0392293	0.452899	0	0	1.66557	5.39367	SMAD4;AUTS2;USP9X;STAC3;UBE3B;FANCE;SMARCA2;PALB2;THOC6;ZMPSTE24;BRIP1;MYCN;SLX4;FANCD2;KAT6B;UBE2T;SMOC1;HNRNPH2;SOX9;MAPRE2;RBM10
Congenital ocular coloboma (disorder)	31/108	0.039438	0.452899	0	0	1.50146	4.85426	RERE;WASHC5;TENM3;HDAC1;POMT1;CHD7;HCCS;ACTB;ACTG1;PQBP1;PORCN;TCTN3;NPHP1;SIX3;B3GALT1;TCTN1;EP300;CC2D2A;CEP290;FKTN;IGBP1;CREBBP;NAA10;ALG2;PAX6;POMGNT1;AHI1;ALDH1A3;RBP4;BCL6;BCOR
Cockayne Syndrome	22/72	0.0396601	0.452899	0	0	1.64027	5.29381	BLM;RTEL1;ABCB1;BDNF;GTF2H2;GTF2H3;SYT9;SIRT1;SMARCA2;ZMPSTE24;SMARCA4;XAB2;MAPK8;WRN;BRIP1;ERCC3;UVSSA;CHEK1;CAT;SPRTN;BANF1;ADA
Limb Deformities, Congenital	15/45	0.0398352	0.452899	0	0	1.86322	6.00515	TGFB2;COL11A2;FBLN1;HOXD13;CACNA1C;HOXD11;HOXD10;TBX3;CKAP4;HAND2;ZSWIM6;DHCR7;NKX2-5;PITX1;GPC6
Nicotinamide adenine dinucleotide coenzyme Q reductase deficiency	15/45	0.0398352	0.452899	0	0	1.86322	6.00515	RARS2;NDUFB6;NDUFA12;NUBPL;TXNRD1;ACAD9;SOD2;HIF1A;NDUFAF6;NDUFS3;NDUFAF3;NDUFS1;NDUFAF1;NDUFV2;POLG
Widely spaced teeth	15/45	0.0398352	0.452899	0	0	1.86322	6.00515	KMT2D;SETD5;MBD5;SSR4;AIP;IFT122;UBE3A;SMC1A;WDR35;RPS6KA3;SIN3A;MAN2B1;TCF4;KDM6A;CHST3
Varicosity	23/76	0.0399659	0.452899	0	0	1.61783	5.20898	EGLN3;JUND;POU2F1;SEMA3C;IRS1;EPAS1;ITGB3;HCCS;FOS;MMP9;HIF1A;VEGFA;COL1A1;G6PC3;RASA1;BLOC1S2;KDR;PIEZO1;LTA4H;JUNB;CHST3;SNCA;PACSIN1
Malignant neoplasm of pancreas	421/1846	0.0400775	0.452899	0	0	1.11006	3.57101	CDA;ZFYVE9;HNRNPU;ENO1;ELK3;PSMD9;MYC;DPYSL3;NAMPT;STMN1;MYB;JUNB;RPL39;RNF111;NUP214;GABARAPL2;MED1;DAXX;GABARAPL1;WSB1;CSNK2A1;DICER1;EML2;EML5;MTAP;AGTR1;PRKD2;ABCB1;GATA4;PRKCZ;HIF1A;MTDH;PRDX1;CEP70;HMOX1;LTA4H;ST3GAL3;JAG2;BTF3;NGFR;CREBBP;ICMT;JUND;CADM1;CHKA;PNO1;MTHFR;CDC7;NR2F2;PBX1;HNRNPK;GIPC1;AGO2;REL;RET;GPI;CDKN1A;SMG1;SETD2;CLTC;BHLHE41;TRIOBP;IKBKB;EEA1;ANXA7;EMB;TEAD1;ANXA2;ANXA…
Microdontia (disorder)	24/80	0.0401625	0.452899	0	0	1.59781	5.13667	KMT2D;WNT10B;EDA;LIMK1;IFT122;UBE3B;CACNA1C;PIK3R1;UBR1;BAZ1B;WDR35;LRP6;GHR;RECQL4;MLXIPL;EVC;TBL2;SUMO1;TRPS1;NHP2;PCNT;KDM6A;CHST3;FGFR1
Kyphoscoliosis deformity of spine	25/84	0.0402635	0.452899	0	0	1.57983	5.0749	ACTB;ZMPSTE24;TMEM165;RPS6KA3;TCTN3;CBS;SUFU;SOX9;IKBKG;MAP2K1;SURF1;NAA10;PTCH1;STAC3;PTPN11;MLXIPL;MYH3;TRPV4;SMS;RAB18;DNA2;MAPT;BCOR;CHST3;FBN1
Pyloric Stenosis, Infantile Hypertrophic 1	2025-07-04	0.040571	0.452899	0	0	4.96417	15.9087	MBNL1;NOS1;NKX2-5;GAPDH
Abnormality of the sacrum	2025-07-04	0.040571	0.452899	0	0	4.96417	15.9087	RET;ITGA8;GREB1L;RUNX2
Adult Angiosarcoma	2025-07-04	0.040571	0.452899	0	0	4.96417	15.9087	RET;EFNA3;E2F3;SLC29A1
Anterior Ischemic Optic Neuropathy	2025-07-04	0.040571	0.452899	0	0	4.96417	15.9087	ACE;ITGB3;AGTR1;MTHFR
Atypical absence seizure	2025-07-04	0.040571	0.452899	0	0	4.96417	15.9087	GABRB3;MAPK10;CHD2;DNM1
Broad metatarsal	2025-07-04	0.040571	0.452899	0	0	4.96417	15.9087	NPR2;ADAMTS10;FBN1;FGFR1
CHROMOSOME 8p11 MYELOPROLIFERATIVE SYNDROME	2025-07-04	0.040571	0.452899	0	0	4.96417	15.9087	STAT5A;PDGFRA;ZMYM2;FGFR1
Chylomicron retention disease	2025-07-04	0.040571	0.452899	0	0	4.96417	15.9087	SAR1A;SAR1B;PITPNA;IQGAP1
Coxiella burnetii Infection	2025-07-04	0.040571	0.452899	0	0	4.96417	15.9087	FLOT1;DHCR24;HMGCR;LDLR
Deficiency of galactokinase	2025-07-04	0.040571	0.452899	0	0	4.96417	15.9087	GALE;GALT;MTUS1;GALK1
Foot oligodactyly	2025-07-04	0.040571	0.452899	0	0	4.96417	15.9087	SF3B4;WNT10B;PORCN;SMOC1
Fundic gland polyp	2025-07-04	0.040571	0.452899	0	0	4.96417	15.9087	NANOS1;GNAS;CTNNB1;NOS1
Hemangioma of liver	2025-07-04	0.040571	0.452899	0	0	4.96417	15.9087	NPM1;SETD2;GOLM1;HIF1A
High urine albumin levels	2025-07-04	0.040571	0.452899	0	0	4.96417	15.9087	KCNJ11;ABCC8;STAT3;GCK
Hypocalcemic seizures	2025-07-04	0.040571	0.452899	0	0	4.96417	15.9087	CYP27B1;FAM111A;VDR;GATA3
HYPOPLASTIC LEFT HEART SYNDROME 2	2025-07-04	0.040571	0.452899	0	0	4.96417	15.9087	MYH7B;SYNPR;MGAT4A;NKX2-5
Increased vertebral height	2025-07-04	0.040571	0.452899	0	0	4.96417	15.9087	CUL7;TRPV4;MAN2B1;OBSL1
Infectious colitis	2025-07-04	0.040571	0.452899	0	0	4.96417	15.9087	HSPA5;BDNF;HSPA4;PPARG
Microalbuminuria	2025-07-04	0.040571	0.452899	0	0	4.96417	15.9087	KCNJ11;ABCC8;STAT3;GCK
Neurofibromatosis-Noonan syndrome	2025-07-04	0.040571	0.452899	0	0	4.96417	15.9087	MAP2K2;RASA1;NF1;PTPN11
Ovarian clear cell carcinoma	2025-07-04	0.040571	0.452899	0	0	4.96417	15.9087	PPP2R1A;STAT3;ARID1A;DCLK1
Proximal lower limb amyotrophy	2025-07-04	0.040571	0.452899	0	0	4.96417	15.9087	REEP1;DYNC1H1;HNRNPDL;TRPV4
Small cerebral cortex	2025-07-04	0.040571	0.452899	0	0	4.96417	15.9087	ASPM;TCF4;ZNF335;CDK5RAP2
Subcortical cerebral atrophy	2025-07-04	0.040571	0.452899	0	0	4.96417	15.9087	TCTN3;ACTB;ACTG1;FGFR1
Vertical gaze palsy	2025-07-04	0.040571	0.452899	0	0	4.96417	15.9087	NPC1;SYNJ1;NPC2;SQSTM1
Widened metatarsal shaft	2025-07-04	0.040571	0.452899	0	0	4.96417	15.9087	NPR2;ADAMTS10;FBN1;FGFR1
Congenital hypoplasia of penis	73/285	0.0405806	0.452899	0	0	1.28598	4.12088	SETD5;C2CD3;IFT172;POMT1;CHD7;HCCS;ACTB;ROBO1;GHR;GRIP1;HERC2;SIN3A;ZNF408;RXYLT1;NEK2;SOX9;BBS7;BBS5;CEP290;TAPT1;KDM6A;DIS3L2;TSPYL1;IFT140;IL17RD;SMC1A;POMGNT2;ISL1;WDR35;POMGNT1;TOPORS;SETBP1;KAT6B;RP2;PRPF3;NSMF;RP9;ZNF513;ZFPM2;KIZ;KMT2D;NXN;GATA4;UBR1;PRPF8;PHF21A;SPATA7;DCAF17;NPHP1;KISS1R;FKTN;TUB;ARNT2;FZD2;XRCC4;ZBTB16;SPRY4;PTPN11;BBIP1;TBX3;ARCN1;FGF17;FAM111A;AHI1;KLHL7;RAB18;RAB3GA…
Fibrosarcoma	76/298	0.0408129	0.454931	0	0	1.27862	4.09	RET;GPI;CD40;CDKN1A;SETD2;HSPB2;WFDC1;HSPB1;PSIP1;PIK3CB;MKI67;CLU;IGF1R;HK1;CASP8;KIF5B;KHSRP;CREB3L2;CASP2;JUNB;EPHB4;MAP3K5;MAP2K1;KCNH4;FBXW11;MINK1;FOS;MMP9;SYN1;PGF;APRT;ETV6;RAD51B;MSH2;ROR1;CHST3;CDC123;CEBPB;ABCB1;TMED10;ROCK1;PDXP;FBLN1;HSPA14;HIF1A;LRP6;MAPK8;ZFP57;RRAS;PSAP;MAPK1;LDLR;TGFB2;ACE;JUND;HSPA5;CDKN2A;HSPA4;MCRS1;IDH1;NFKB1;VEGFA;COL1A1;AHI1;PTK7;NF1;BAX;ATM;CALM3;TEK;CALM2…
Status Epilepticus	58/221	0.0410219	0.455125	0	0	1.32829	4.24209	RET;CD40;ADK;ATP2A2;HSPB1;CHD2;SLC8A1;SLC8A2;CASP8;CDH2;DPYSL2;CKMT1B;CASP2;NOS1;JUNB;GABPA;POLG;ABCC8;ANK3;FOS;SSTR2;MMP9;PGF;SSTR5;SCN8A;CAT;ADAM9;BECN1;GRN;ABCB1;NLGN2;STXBP1;SRF;SOCS3;SPAST;HRH3;CNR1;MFN1;HMOX1;PTK2B;PDSS2;JUND;KCNJ11;CDKN2A;BDNF;DHCR24;SOD2;SMARCA2;VEGFA;SLC8A3;GALC;SYNJ1;CDK2AP2;BAX;ATM;SCN2A;FGF12;NFE2L2
T-Cell Lymphoma	82/324	0.0410487	0.455125	0	0	1.26575	4.04153	CRTC2;MIR10B;NXT1;RAPH1;PSIP1;MKI67;BMI1;IGF1R;IKBKB;CCND3;ZMYM2;MYC;KDR;LONP1;EP300;NOS1;JUNB;TSPYL2;PDGFRA;MAP2K1;FBXW7;DICER1;ARID1A;ASRGL1;RHOA;TIAM1;GCFC2;SOAT1;NPC1;NAV3;PPARG;FKBP4;BIRC2;KMT2D;RTEL1;ABCB1;NOTCH1;LRP1;GATA3;TYMS;HIF1A;DLL1;MALT1;SOCS3;WRN;HNRNPDL;EPB41L3;EIF4EBP1;GNG8;NCAM1;CA12;PRNP;ZBTB17;NPM1;MARCKSL1;HACE1;SLC16A1;CHKA;CADM1;GADD45A;CDKN2A;HSPA4;VDR;STAT3;ADRM1;MTHFR;NF…
Autosomal Recessive Parkinsonism	1934-12-01	0.0411287	0.455125	0	0	2.03219	6.48481	PRKN;DDC;PARP1;SYNJ1;PRKRA;UBE2S;PARK7;MAPT;DRD2;UBE2K;POLG;SNCA
Glycogen storage disease, type IX	2025-10-05	0.0412331	0.455125	0	0	3.72353	11.8725	PHKG2;PRKAG2;PYGL;PHKA2;APRT
Tuberculosis, Spinal	2025-10-05	0.0412331	0.455125	0	0	3.72353	11.8725	VDR;NCAPG2;HSPE1;PHB2;SIL1
Neurocutaneous Syndromes	2025-10-05	0.0412331	0.455125	0	0	3.72353	11.8725	ALDH3A2;NF1;TSC1;ALDH18A1;IKBKG
Perihilar Cholangiocarcinoma	2025-10-05	0.0412331	0.455125	0	0	3.72353	11.8725	SETD2;JUND;FOS;HIF1A;JUNB
Proportionate short stature	2025-10-05	0.0412331	0.455125	0	0	3.72353	11.8725	NPR2;TRPS1;TKT;ADAMTS10;FBN1
Malignant hyperpyrexia due to anesthesia	16/49	0.0414106	0.455416	0	0	1.80684	5.75337	SPAG9;GPI;TRPC3;CACNA2D1;TRPC1;STAC3;ATP2A1;CACNA1C;CACNA1F;RUNX2;HAL;MYH3;CBS;CLCF1;SNRNP27;SCN4A
Multiple Endocrine Neoplasia	16/49	0.0414106	0.455416	0	0	1.80684	5.75337	RET;DCTN6;GRN;CDKN2C;CDKN2A;STAT3;AIP;ZNF22;PTPN11;MEA1;SDHB;CDC73;PSMD9;PRKAR1A;GNAS;NF1
Nervous System Neoplasms	16/49	0.0414106	0.455416	0	0	1.80684	5.75337	TOP2A;NTRK1;NGFR;RAB3A;HACE1;TPM3;CDKN2A;VEGFA;LATS1;REST;MYCN;NAV3;MYC;CHEK2;NEURL1;BIRC5
Invasive carcinoma of breast	96/385	0.0415178	0.45604	0	0	1.24128	3.94931	TOP2A;GPI;ARF1;CDKN1A;SETD2;FAAH;NXT1;GPAA1;PIK3CB;YBX1;ACTB;IGF1R;PSMD9;STK11;CHAF1A;MYC;KDR;TRIM62;PBRM1;ANXA2;PARP1;FBXW7;MYOF;F2R;MTUS1;PAX6;TSC1;SMC1A;ARID1A;MMP9;RUNX2;TGFBR1;ETV6;PTP4A3;MSH3;FANCD2;PALLD;PARD3;IRF1;AGTR1;ERP29;IRF5;EZR;DCTN6;BECN1;ABCB1;HDAC1;ASAP1;GATA3;FOXO3;PPM1D;TYMS;HSD17B7;HIF1A;PRKCZ;HOXD10;FHIT;HDAC6;PLD2;CHST11;BAG1;TBL1Y;TRPM7;TBL1X;SLIT2;MEST;MARK2;BRD4;EGLN1;AC…
Serum total cholesterol measurement	78/307	0.041847	0.459098	0	0	1.27219	4.03761	CD40;CDKN1A;TXNL4B;IRS1;PRKAG2;ARRB1;KIF11;VLDLR;CELSR2;FADS2;ADAMTS3;UBASH3B;CPT2;TRPS1;AKT3;CAPN5;KDR;TOM1;UBXN7;FADS1;MAP3K5;CSNK1G3;ZHX3;ABCC8;ITPK1;TPM1;ARNT;CDKAL1;BAZ1B;TGFBR1;F5;MYH3;NPC2;AGTR1;PPARG;LDAH;VCL;ABCG1;IFNAR1;PLEC;ANKRD17;ZCCHC8;TPH2;CEBPB;MYRF;LRP1;PDXP;CACNA1C;HMGCR;TYMS;LRP8;FAM117B;PTGS1;PGS1;NPC1L1;NAA25;PLCG1;LDLR;SH2B3;TUB;TCF7L2;GCKR;PHC1;CDKN2A;WFS1;FOXJ2;IGF2R;SMARC…
Malignant neoplasm of ovary	460/2026	0.0419208	0.45935	0	0	1.10412	3.50224	NUP107;ZFYVE9;POP4;BACH1;BACH2;PSMD9;HOXA9;UBASH3B;MYC;AKT3;NAMPT;STMN1;JUNB;CHGB;NUP214;HES6;MED1;DAXX;RBFOX2;DICER1;MTHFD1;PRKAR1A;AGTR1;TYRO3;PADI4;URI1;ABCB1;SHMT1;ABCB4;GATA4;IQGAP1;PRKCZ;HIF1A;MTDH;CHST11;EPB41L3;MYO6;HMOX1;ST3GAL6;ATG5;S100A10;CREBBP;JUND;CHKA;MCAM;MTHFR;LNPEP;CDC7;NR2F2;NR1D1;MRPL23;PBX1;MLLT11;MLLT10;EIF5;FASN;GIPC1;AGO2;PPT1;CDK12;LGMN;GPI;CDKN1A;SETD2;PHF20;LITAF;IKBKB…
Language Disorders	17/53	0.0426815	0.466435	0	0	1.75987	5.5506	CNTNAP2;MBD5;CHRNA7;NOP9;ROBO1;ETV6;FOXP1;BCR;NPAT;MAPK1;ATM;MAPT;ANKK1;DRD2;SQSTM1;SHANK3;SHANK2
Polycystic Kidney - body part	17/53	0.0426815	0.466435	0	0	1.75987	5.5506	ALG9;STAT3;ETFDH;GLIS3;TSC1;ESCO2;GATA3;PKD2;WDR35;CDC25A;CPT2;EXO1;PEX5;NEK1;STAT6;ZNF423;SEC63
Drug Dependence	47/175	0.0427221	0.466435	0	0	1.37016	4.32017	RET;OPRD1;FAAH;TENM2;DDX1;OPRL1;XYLT1;LDLRAD3;FHIT;THSD4;SYNE1;ABLIM1;SLK;CHCHD3;FAM184B;CNR1;TTC21B;MYO6;KCNN1;MAPK1;NRCAM;NCAM1;MACROD2;DRD2;PKNOX2;SNCA;FARP1;CERS6;DSCAM;HOMER1;BDNF;EIPR1;HTR1B;FRMD4A;HSPA12A;MMP9;PBX1;MPP7;ETV6;TIAM2;RAD51B;PER2;MSRA;PTPRB;NFASC;PACS1;ANKK1
Hypodontia	34/121	0.0428971	0.46778	0	0	1.45759	4.58988	KMT2D;RTEL1;TRIO;EDA;ITGB4;SATB2;PIK3R1;ZMPSTE24;LRP6;RPS6KA3;PORCN;SUMO1;NSD2;KIF1C;FLNB;IKBKG;KDM6A;WNT10B;IRX5;CEP152;TINF2;LIMK1;IFT122;SLC39A13;BAZ1B;WDR35;TBX3;MLXIPL;TBL2;EVC;DKC1;PRKAR1A;NHP2;FGFR1
Gonadal Dysgenesis, Mixed	2027-10-01	0.0435438	0.469515	0	0	2.19124	6.86731	PSMC3IP;STK11;NUP107;RXYLT1;GATA4;SOX9;ZFY;ZFPM2;PAICS;GART
Aphasia	2027-10-01	0.0435438	0.469515	0	0	2.19124	6.86731	PRNP;GRN;BDNF;GAA;TCF4;SMARCA2;ACTB;ACTG1;FGFR1;PLEC
Childhood Cerebral Astrocytoma	2027-10-01	0.0435438	0.469515	0	0	2.19124	6.86731	LATS1;NOTCH1;HEY1;NCOA3;NF1;PTPN11;HIF1A;MMP9;DLL3;FGFR1
Ectopia Lentis	2027-10-01	0.0435438	0.469515	0	0	2.19124	6.86731	COL1A1;MOCS2;PORCN;ASPH;CBS;ADAMTS17;LTBP2;MOCS1;ADAMTS10;FBN1
Intracranial Astrocytoma	2027-10-01	0.0435438	0.469515	0	0	2.19124	6.86731	LATS1;NOTCH1;HEY1;NCOA3;NF1;PTPN11;HIF1A;MMP9;DLL3;FGFR1
Long palpebral fissure	2027-10-01	0.0435438	0.469515	0	0	2.19124	6.86731	KMT2D;MAP2K1;FZD2;MAP2K2;HNRNPK;NXN;ANKRD11;ACTB;ACTG1;KDM6A
Short femoral neck	2027-10-01	0.0435438	0.469515	0	0	2.19124	6.86731	CANT1;POP1;IFT140;TRPV4;PEX5;SLC39A13;MMP9;RUNX2;RSPRY1;CHST3
Vascular anomaly	2027-10-01	0.0435438	0.469515	0	0	2.19124	6.86731	NRP2;SMAD4;GRK2;RASA1;AGGF1;TSC1;TEK;SYNE1;VEGFA;ENG
Pallor	18/57	0.0436908	0.469515	0	0	1.72013	5.38507	STEAP3;RPS7;KCNJ11;ABCC8;RPL11;AIP;RPL35A;TCIRG1;POMGNT1;RPS26;KLHL7;KCNQ2;UCP2;TSR2;RPL35;MMACHC;MMADHC;MYD88
Paresis	32/113	0.0438403	0.469515	0	0	1.47333	4.6074	VCP;FHL1;ETFDH;CACNA1A;HSPB1;ZMPSTE24;SYNE1;CCND3;PABPN1;STMN1;NCAM1;TNPO3;POLG;FKTN;MGAM;DMPK;TPM3;GAA;TXNRD1;TPM1;GFPT1;ALG2;PGD;DNM2;SOD1;MYH3;PKM;BIN1;SCN8A;RBCK1;SLC25A4;FBN1
Adenocarcinoma of lung, stage I	2020-08-01	0.043858	0.469515	0	0	2.48301	7.76388	HOXA9;GALNT3;MYC;EIF4EBP1;ACTN4;TYMS;EIF4E;VEGFA
Alveolar Soft Part Sarcoma	2020-08-01	0.043858	0.469515	0	0	2.48301	7.76388	RET;PER2;PSMA4;MSH2;PSMC2;ASPSCR1;KDR;TBC1D25
Endometrial Endometrioid Adenocarcinoma	2020-08-01	0.043858	0.469515	0	0	2.48301	7.76388	MTA1;ERAP1;AGTR1;BAX;GATA4;HSD17B7;CLU;VEGFA
Impulsive Behavior	2020-08-01	0.043858	0.469515	0	0	2.48301	7.76388	GCSH;CREBBP;CEP152;AMT;EP300;FUZ;KNL1;HIVEP2
Neurobehavioral Manifestations	13/38	0.0438872	0.469515	0	0	1.93744	6.0567	TPH2;CD40;CHRNA7;NFKB1;P2RX7;NMNAT1;CNR1;DPYSL5;MGAT1;NOS1;MAPT;DRD2;FKBP5
Spastic gait	13/38	0.0438872	0.469515	0	0	1.93744	6.0567	WASHC5;VCP;ATL1;ERLIN1;ERLIN2;NT5C2;SOD1;BSCL2;REEP1;ZFYVE26;SPAST;KIF5A;CCT5
Degenerative brain disorder	45/167	0.0442625	0.47297	0	0	1.37625	4.29061	PANK2;VCP;RNASEH2B;MOCS2;NFIX;ACY1;STXBP1;UBA5;ADK;PQBP1;RNF216;TCTN3;POGZ;SERAC1;HNRNPA1;MPDU1;RARS2;SLC35A2;BCAP31;ADSL;HACE1;PEX19;DMPK;NAA10;WFS1;KIDINS220;MARS2;AP3D1;ALG3;WDR73;BCS1L;BSCL2;SEPSECS;SYNJ1;PCCA;SETBP1;HNRNPA2B1;PPT1;TUBGCP6;MAN2B1;MAPT;PIGG;ZNF335;FBXL4;MOCS1
Cervical Intraepithelial Neoplasia	54/205	0.0443897	0.47377	0	0	1.33471	4.15729	ROBO2;CDKN1A;TUSC2;MKI67;BMI1;ATRAID;ROBO1;LAPTM4B;MYC;CHEK1;PIEZO1;GABPA;ANXA2;PEG3;IMP3;FBXW7;ARID1A;MMP9;TGFBR1;CMPK1;BIRC5;RP9;EZR;TLR3;IFNAR1;VCP;PDXP;ASAP1;GATA3;ASAP2;FHIT;SEC14L2;RBBP4;EPB41L3;TP53BP1;SLIT2;BUB1;PRPF38B;POU2F1;CADM1;CDKN2A;PTCH1;STAT3;MTHFR;CFLAR;POU4F1;VEGFA;EXT1;SMOC1;BAX;ATM;RBM45;EIF4G2;NFE2L2
Lung Neoplasms	273/1177	0.0453997	0.483978	0	0	1.13201	3.50046	EHMT2;ENO2;MKI67;ACTB;GLS;SMC2;PSMD4;TRIM28;DPYSL5;MYC;CHEK2;STMN1;CHEK1;PIEZO1;SOX9;JUNB;EPHB4;RNF111;SRRM2;SMARCC1;DICER1;ANK3;KNL1;SND1;RUNX2;MAP1B;TYRO3;EZR;RTEL1;ABCB1;ANP32A;PRKDC;SHMT1;GATA4;MST1R;HIF1A;PRKCZ;MTDH;SEC14L2;CYP27B1;PCBP4;PRDX1;EPB41L3;HMOX1;SFN;PLCG1;GSTM4;STAT5A;CREBBP;ACE;JUND;CADM1;XRCC5;DDIAS;PNO1;GADD45A;RASSF8;MTHFR;PRRC2C;SMARCA2;PRDX6;PBX1;PTK2;SMARCA4;PRRC2A;EIF5;FA…
Difficulty speaking	22/73	0.0457686	0.486492	0	0	1.608	4.95933	RERE;ATP6V1A;GRN;VCP;TRIO;IQSEC2;ADK;GATA4;VLDLR;SOBP;SMC1A;SMARCA2;MID2;DIAPH1;HNRNPK;CHMP1A;AP1S2;VPS11;MAPT;SQSTM1;FGF12;TAF2
Problems speaking	22/73	0.0457686	0.486492	0	0	1.608	4.95933	RERE;ATP6V1A;GRN;VCP;TRIO;IQSEC2;ADK;GATA4;VLDLR;SOBP;SMC1A;SMARCA2;MID2;DIAPH1;HNRNPK;CHMP1A;AP1S2;VPS11;MAPT;SQSTM1;FGF12;TAF2
Skin Carcinogenesis	37/134	0.045797	0.486492	0	0	1.42278	4.38721	PRKN;CD40;NOTCH1;SPPL2B;SUV39H1;CLU;PEA15;LTA4H;TP53BP1;SLIT2;RALGDS;GABPA;NTRK1;MAP2K1;SMAD4;PARP1;CDKN2A;STAT3;SOD2;MMP9;PGF;NFKB1;CKAP4;RAB11A;VEGFA;NR4A3;PKM;FANCD2;PRKAR1A;CDK4;PSME3;TRPV4;PPARG;TRIM32;ADA;NFE2L2;ENG
Downturned corners of mouth	25/85	0.0459225	0.48661	0	0	1.5534	4.78571	SETD5;NXN;PLOD3;PIK3R1;AFF4;BICD2;PHF21A;HERC2;ZFP57;POGZ;NSD2;MBD5;FZD2;KCNJ11;ABCC8;STAT3;STAC3;SMC1A;GCK;HNRNPK;PACS1;EEF1A2;WAC;RAB18;MASP1
Parathyroid Adenoma	23/77	0.0459231	0.48661	0	0	1.58777	4.89159	RET;CHGA;USP14;CDKN1A;NXT1;ABCB1;CDKN2C;CDKN2A;VDR;CSE1L;AIP;TSC1;ACTB;CDC73;CYP27B1;PRKAR1A;NF1;POT1;CTNNB1;CALM3;GAPDH;CALM2;BCAR1
Multicystic Dysplastic Kidney	24/81	0.0459696	0.48661	0	0	1.56968	4.83426	PEX16;SETD5;PEX19;IFT172;PEX2;BBIP1;SMC1A;ACTG2;MYLK;GRIP1;PORCN;CPT2;KAT6B;PEX6;LHX1;PEX5;NPHP1;IFT27;BBS7;B9D2;CC2D2A;CEP290;BBS5;TRIM32
Mitral regurgitation, mild	14/42	0.0461164	0.487024	0	0	1.86301	5.73172	FHL1;LIMK1;CBL;BAZ1B;ADAMTS10;PPP1CB;RPS6KA3;MLXIPL;TBL2;G6PC3;AKT3;POLG;FBN1;CHST3
Choanal Atresia	14/42	0.0461164	0.487024	0	0	1.86301	5.73172	IGBP1;NFIX;USP9X;RPL11;CHD7;HOXD13;ZMPSTE24;EFTUD2;ALDH1A3;PTDSS1;TCTN3;RDH10;ZNF335;FGFR1
Astrocytoma	176/741	0.0462512	0.487877	0	0	1.16578	3.58323	CCNT1;EMC10;IFI35;MKI67;CLU;ACTB;CDC14B;IGF1R;RPS15;PSMD9;GOLGA4;PPME1;MYC;STMN1;MYB;KDR;PITX1;SLC16A3;HES6;PDGFRA;MAP2K1;TLE2;TPM3;IMP3;ACTN1;TSC1;ACTN4;ATP1B2;GEM;BSCL2;MYCN;MSH2;PRKAR1A;MSH3;SCG5;RTEL1;NOTCH1;PRKDC;TUBGCP2;EPAS1;FLII;GATA4;PIK3R1;CACNA1F;PLD1;HIF1A;GLG1;PLD2;PRDX5;SPAST;S100A13;HMOX1;MCL1;GSTM3;NGFR;PRNP;XRCC4;HSPA5;BDNF;IDH1;NFATC3;AZIN2;TRPV1;SMARCA2;NFKB1;PTK2;SMARCA4;MLXIP…
MYELODYSPLASTIC SYNDROME	163/683	0.0463109	0.487938	0	0	1.17283	3.60337	CDA;POGLUT1;MAML2;PRDM2;PARK7;MSI2;ACTB;IGF1R;PSMD9;RPS14;HOXA9;CCND3;UBASH3B;MYC;CHEK2;STMN1;MYB;CHEK1;EP300;BAALC;AGFG2;NUP214;FBXW4;PIAS4;PDIA3;TINF2;TSC1;DICER1;RUNX2;GEM;FOXP1;BCR;MSH2;SOAT1;MSH3;DKC1;FANCD2;SBDS;ZFPM2;BCORL1;ABCB1;SLC22A5;FECH;FLII;MTTP;BRCC3;FHIT;PRPF8;ORC5;AP5M1;IRAK1;PCBP4;PGK1;PLCG1;MCL1;CREBBP;GOT1;INTS1;GADD45A;XRCC5;HSPA4;IDH1;INTS2;TNFRSF10C;TBCC;ARHGAP26;NFKB1;LSM2…
Noninfiltrating Intraductal Carcinoma	73/287	0.0465613	0.490005	0	0	1.2738	3.90672	TOP2A;NRP1;CDKN1A;IRS1;LPCAT1;HSPB2;NUDT2;HSPB1;PIK3CB;MKI67;CLU;ACTB;TUBA1B;MYC;TRPS1;CHEK1;NEFL;FLOT2;NEK2;SOX9;SRRM2;COX8A;TRIM62;PARP1;NCOA3;FST;THOC1;PAX6;MMP9;CKAP4;PTP4A3;DOK4;IRF1;AGTR1;IRF5;DDR2;NOTCH1;GATA4;HSD17B7;FOXO3;HIF1A;FHIT;MTA1;PCBP4;BAG1;NRIP1;EIF4EBP1;PMS2;IGFBP7;CSK;SLIT2;EIF4E;SEC23B;STAT5A;CBX7;RBM39;CREBBP;SMAD4;PNO1;CDKN2A;PTCH1;BNIP3;VEGFA;SULF2;ISG20;BCL6;PPP2R2B;FASN;…
Early infantile epileptic encephalopathy with suppression bursts	1931-11-01	0.0476397	0.500771	0	0	2.0489	6.23703	PPP2CA;GADD45A;STXBP1;SCN8A;PIGP;KCNQ2;MTHFR;CASK;SCN2A;DNM1;CD276
Bilateral single transverse palmar creases	15/46	0.0478998	0.502336	0	0	1.803	5.47867	PEX16;SETD5;PEX19;PEX2;PEPD;SMC1A;MYH3;FGF9;SIN3A;KAT6B;PEX6;SMOC1;PEX5;TNNT3;CHST3
Telangiectasia of the skin	15/46	0.0478998	0.502336	0	0	1.803	5.47867	RTEL1;SMAD4;SLC2A10;TINF2;ANTXR2;WRN;PORCN;ERCC3;DKC1;RASA1;NHP2;ATM;IRF5;IKBKG;ENG
MIXED LINEAGE LEUKEMIA	49/185	0.0489426	0.512678	0	0	1.34439	4.05618	TOP2B;ITGB3;SUV39H1;SETD7;PSIP1;AFF4;ETS2;AFF1;IGF1R;HOXA9;CASP8;MYC;MYB;KDR;HOXA7;KDM6A;TET1;ASRGL1;BCR;S100A6;SLC29A1;KMT2E;PRKN;KMT2D;BEX2;GRN;GTF2A2;HLF;HDAC1;DOT1L;PDC;MAPK8;NCAM1;RALGDS;P4HTM;MCL1;BRD4;KDM4A;NPM1;CADM1;CDKN2A;SNAP91;MLLT11;MLLT10;MEIS1;ATM;CALM3;BCOR;CALM2
Substance Use Disorders	39/143	0.0490132	0.512823	0	0	1.39879	4.21829	OPRD1;TPH2;CNTNAP2;FAAH;TENM2;DDX1;XYLT1;LDLRAD3;DBH;FHIT;PTPRF;THSD4;SYNE1;ABLIM1;SLK;CHCHD3;FAM184B;CNR1;TTC21B;MYO6;NRCAM;MACROD2;DRD2;FARP1;CERS6;DSCAM;EIPR1;HTR1B;FRMD4A;HSPA12A;PBX1;MPP7;ETV6;TIAM2;RAD51B;MSRA;MORN4;PACS1;FKBP5
Biparietal narrowing	16/50	0.0493072	0.514707	0	0	1.75359	5.27774	MAP2K1;MAP2K2;XRCC4;ARMC9;GATA4;CPLANE1;AHI1;ZNHIT3;KLHL7;TCTN1;NPHP1;TUBGCP6;DHCR7;ZNF423;CC2D2A;CEP290
Decreased width of the skull	16/50	0.0493072	0.514707	0	0	1.75359	5.27774	MAP2K1;MAP2K2;XRCC4;ARMC9;GATA4;CPLANE1;AHI1;ZNHIT3;KLHL7;TCTN1;NPHP1;TUBGCP6;DHCR7;ZNF423;CC2D2A;CEP290
Hypoglycemia	60/232	0.0496154	0.516296	0	0	1.30206	3.91069	ERO1A;SETD2;BNC2;PYGL;PIK3CB;ELAVL1;ROBO1;GHR;GYS1;CPT2;TUBB3;AKT3;DBT;KDR;SERAC1;GABPA;AGFG1;ABCC8;ACAD9;BCKDHB;ARNT;BCS1L;PHKA2;UGDH;PCCA;KCNQ1;NDUFS3;NDUFS1;UQCRC2;TMEM126B;SLC22A5;GALT;ETFDH;CACNA1C;HIF1A;SOCS3;HMGCL;MAPK8;SH3BP1;UCP2;NDUFV2;PCK2;CHGA;ACE;SLC16A1;KCNJ11;NUBPL;TXNRD1;MTHFR;SOD2;ACADSB;GCK;LRPPRC;GRIN1;VEGFA;GLUD1;NDUFAF5;NDUFAF3;NDUFAF1;NFE2L2
Body Height	79/314	0.0498068	0.516296	0	0	1.25542	3.76577	GABRB3;SH3GL3;ANKRD13B;DOCK3;MAML2;PHF20;NUCKS1;IGF1R;SYNE1;GHR;MMP24;ZMIZ1;CEP250;PHGDH;ANKS1A;TEAD1;FADS1;DIS3L2;FBXW11;BCKDHB;FNDC3B;CAMKMT;DNM2;ETV6;RAD51B;CTU2;KCNQ1;ZNF638;SUCLG2;PIGF;KIZ;DTL;VGLL4;PLEC;IPPK;TSEN34;SLBP;DDX6;PSMD12;SLC22A5;TMED10;PLAG1;DOT1L;ITPR3;LTBP2;PRKCZ;LTBP1;GRK5;POLR2A;EPB41L1;ADAMTS17;BAG1;GNA12;DYM;NGFR;MYH7B;MAP3K3;ZNF462;ZNF142;GCKR;TGFB2;ACBD4;PTCH1;UQCC1;ZNF76…
Hereditary Sensory Autonomic Neuropathy, Type 1	2017-07-01	0.0498591	0.516296	0	0	2.60688	7.81687	NTRK1;SPTLC1;ATL3;NFIL3;SPTLC2;ATL1;CCT4
Bicornuate uterus	2017-07-01	0.0498591	0.516296	0	0	2.60688	7.81687	RET;SF3B4;GRIP1;SETBP1;ITGA8;ESCO2;DHCR7
Bone Cysts	2017-07-01	0.0498591	0.516296	0	0	2.60688	7.81687	BSCL2;STK35;VDR;PPARG;FOS;AGPAT2;FGFR1
Long foot	2017-07-01	0.0498591	0.516296	0	0	2.60688	7.81687	BSCL2;RPS6KA3;SETD2;ASNS;UPF3B;UBE3B;AGPAT2
Mature B-Cell Non-Hodgkin Lymphoma	2017-07-01	0.0498591	0.516296	0	0	2.60688	7.81687	PER2;CDKN1A;WEE1;BCL6;CHEK1;EIF4EBP1;PIM2
Childhood Solid Neoplasm	2024-09-01	0.0502755	0.518234	0	0	2.23482	6.68263	MLLT11;CD40;MYCN;TRPM7;RBM45;HDAC6;MYD88;VEGFA;MCL1
Increased thickness of cranium	2024-09-01	0.0502755	0.518234	0	0	2.23482	6.68263	RPS6KA3;SMAD4;PTDSS1;GNPTAB;NONO;GNAS;DYM;MAN2B1;RUNX2
Spastic Ataxia	2024-09-01	0.0502755	0.518234	0	0	2.23482	6.68263	AFG3L2;PRDX5;GAA;GLRX5;MARS2;PDXP;KIF1C;PNPLA6;MMADHC
Thickened calvaria	2024-09-01	0.0502755	0.518234	0	0	2.23482	6.68263	RPS6KA3;SMAD4;PTDSS1;GNPTAB;NONO;GNAS;DYM;MAN2B1;RUNX2
Osteoporosis	108/441	0.050381	0.518729	0	0	1.21199	3.62161	FOXA1;IRS1;GORAB;PRDM2;ENO1;PARK7;ANTXR2;ACTG1;IGF1R;MYC;BANF1;SOX9;THSD7A;ATP6V1G1;ZFP1;TINF2;AIP;DICER1;RUNX2;ARMC5;PRKAR1A;DKC1;EEF1A2;SMS;NHP2;SBDS;NSMF;ZFPM2;VCL;ABCB1;GATA4;HIF1A;ZMPSTE24;CYP27B1;ANKH;SPTBN1;GSTM3;ZNF384;ACE;VDR;MTHFR;PYCR1;IFT122;TRPV1;NFKB1;COL1A1;EXT1;FGF17;MLXIPL;TRPV4;BHLHE40;ID4;GNAS;FGFR1;CD40;WDR1;CHD7;CDC73;PTPRF;GHR;TUBA1B;ATIC;SH3PXD2B;ITGAV;PGLS;ANXA2;VPS13B;IRA…
Colorectal Carcinoma	655/2931	0.0508102	0.521717	0	0	1.08357	3.22868	CDA;TRIO;ZFYVE9;EHMT2;ZNF292;IPP;ENO1;SMC4;GLS;PSMD9;HOXA9;ZMIZ1;MYC;NAMPT;STMN1;MYB;JUNB;CDK5RAP3;MED1;MBNL1;MECR;NUP210;CSNK2A1;UNC5B;ATG10;UNC5C;DICER1;SND1;BCR;MTHFD1;PRKAR1A;BIN1;ABCB1;PRKDC;SHMT1;FLII;ABCB4;PLA2G3;GATA4;IQGAP1;HIF1A;MTDH;GJC1;VTI1A;HMOX1;PLCG1;ATG5;S100A10;BTF3;GSTM3;NGFR;CREBBP;FZD3;CDK19;ACE;JUND;JUP;CADM1;CHKA;PNO1;PMM2;MTHFR;LNPEP;CDC7;NR2F2;PRDX6;NR2F6;MLLT11;MLLT10;SL…
Acanthosis Nigricans	1935-12-01	0.050902	0.521717	0	0	1.94371	5.78808	NTRK1;BSCL2;XRCC4;CAVIN1;NSMCE2;KDR;PPARG;FOS;AGPAT2;IGF1R;FGFR1;PNPLA2
Esophageal Atresia	1935-12-01	0.050902	0.521717	0	0	1.94371	5.78808	EFTUD2;BRIP1;SLX4;MYCN;ITGB4;FANCD2;CHD7;HOXD13;FANCE;PALB2;VEGFA;PLEC
Neoplasm of uncertain or unknown behavior of ovary	1935-12-01	0.050902	0.521717	0	0	1.94371	5.78808	STK11;BRIP1;MAP2K1;MSH2;CHEK2;PMS2;CTNNB1;ATM;PIK3R1;CDK12;PALB2;SMARCA4
B-Cell Lymphomas	173/730	0.0511352	0.523514	0	0	1.16212	3.45532	TRIO;ZFYVE9;CSE1L;TUSC2;PRDM2;MKI67;CLU;BACH2;ACTB;IGF1R;PSMD9;CCND3;FCGRT;MYC;STMN1;CHEK1;KDR;LONP1;EP300;PIM2;JUNB;MAP2K1;CSNK2A1;TPM3;FBXW7;TSC1;FBXO11;DEXI;FOXP1;BCR;MYCN;MSH2;SOAT1;PRKAR1A;MSH3;SQSTM1;KMT2D;DDX6;BLM;RTEL1;ABCB1;NOTCH1;SAR1A;UBR1;PIK3R1;FHIT;SOCS3;CCNB1;BAG1;EIF4EBP1;BMF;KDSR;TP53BP1;MCL1;STAT5A;ZBTB17;CREBBP;POU2F1;XRCC4;HSPA5;SMURF2;BDNF;VDR;MTHFR;ASNS;TNFRSF10B;MIR29A;NFKB…
Sparse and thin eyebrow	18/58	0.0512177	0.523764	0	0	1.67702	4.98355	KMT2D;EDA;RPL21;JUP;NAA10;ITGA3;CRIPT;UBE3B;APCDD1;ZMPSTE24;GNPTAB;SIN3A;TRPS1;BANF1;SOS1;SOS2;KDM6A;CHST3
Hereditary Malignant Neoplasm	19/62	0.05181	0.528334	0	0	1.64676	4.8747	RET;BLM;HNRNPA3;CDKN2A;PDXP;SDHB;PALB2;CDC73;TGFBR1;CYGB;MSH2;PRKAR1A;CAPN10;MYC;CHEK2;PMS2;ATM;GABPA;NFE2L2
Precursor cell lymphoblastic lymphoma	19/62	0.05181	0.528334	0	0	1.64676	4.8747	PDGFRA;RTEL1;NOTCH1;FBXW7;CDKN2A;GADD45A;GMPS;MTHFR;TTK;BCR;SLC5A6;MSH2;BCL6;MYC;CD47;SCLY;AGFG1;MCM2;FGFR1
Cystic kidney	26/90	0.0518399	0.528334	0	0	1.51454	4.48242	ARF4;MAPKBP1;RNASEH2C;GLIS3;PKD2;CWC27;GLS;ROBO1;FLNB;SLIT2;CC2D2A;CEP290;EPHB4;SEC63;IFT140;PMM2;PEX2;TSC1;WDR35;DNM2;AHI1;IFT88;PEX6;ZMYND10;DHCR7;B9D2
Liver Dysfunction	54/207	0.0520741	0.530124	0	0	1.3171	3.89213	NRP1;TRMU;STEAP3;IFT172;TACO1;ADK;GABRR2;MRPL3;CPT2;CC2D2A;POLG;GLRX5;ACAD9;VPS33B;PEX2;BCS1L;PHKA2;MMP9;DDOST;F5;MRPL44;COX6B1;BSCL2;LARS2;NPC1;SBDS;SRSF5;RNASEH2C;SLC22A5;GALT;SAR1B;ABCB4;AGPAT2;TMEM165;SOCS3;GRK5;PHKG2;HMOX1;GNG8;PEX16;PEX19;TRMT10C;JUP;CAVIN1;PMM2;MTHFR;PSMB8;NFKB1;SOD1;ATM;TCF4;HSPA1A;PNPLA2;COX20
Cleft palate with cleft lip	20/66	0.0522079	0.530888	0	0	1.62046	4.78444	GABRB3;NAA10;PTCH1;POMT1;CHD7;ACTB;TGFBR1;CKAP4;SNAP91;PHF8;IFT88;CDH2;SUMO1;LHX3;MYH9;IKBKG;MASP1;BCOR;CLPTM1L;FGFR1
Anemia, Diamond-Blackfan	21/70	0.0524399	0.531772	0	0	1.59738	4.70923	SMAD4;RPS7;POLDIP2;RPL31;PRMT3;RPL11;AHSA1;RPL35A;TSC1;RPS26;RPS14;MAPK8;TEC;LONP1;SBDS;TSR2;RPL35;MAPK1;CRK;RPS21;ADA
Androgen-Insensitivity Syndrome	23/78	0.0524991	0.531772	0	0	1.5588	4.59373	CNTNAP2;CREBBP;BNC2;TUSC2;COL11A2;DLST;PDXP;MTHFR;ASAP1;ASAP2;MKI67;HSD17B7;PAICS;PBX1;F5;HOXA10;UXT;MYBBP1A;KAT7;FKBP4;GART;MT1E;FBN1
Marinesco-Sjogren syndrome	23/78	0.0524991	0.531772	0	0	1.5588	4.59373	DUSP4;DCTN6;NFIX;PARP1;HSPA5;IFT140;CDKN2A;CTNND2;COL11A2;MTUS1;PRDM2;TYMS;PHB2;VEGFA;PSMD9;CNOT7;MSH2;NAV3;FRZB;FASN;PMS2;CTNNB1;SIL1
MAJOR AFFECTIVE DISORDER 1	22/74	0.0525301	0.531772	0	0	1.57698	4.64636	TPH2;BRD1;PBRM1;DDC;DMPK;BDNF;WFS1;HIP1R;ANK3;PRKCZ;DCLK1;SSTR5;P2RX7;EVC;KCNQ2;NCAM1;TCF4;CHRFAM7A;KCNN3;DRD2;SLC25A4;ABCG1
Absence Seizures	34/123	0.052973	0.533275	0	0	1.42465	4.1856	FAAH;CHRNA3;NRP2;ABCB1;CHRNA7;CHD2;CLU;SLC8A1;CNR1;SCN9A;NOS1;DRD2;MPDZ;POLG;NGFR;KCNJ11;BDNF;HTR1B;TSC1;SLC30A1;FOS;SSTR2;SOD2;MT3;SMARCA2;SYN2;SLC8A3;STX1B;REST;KCNQ2;CAT;GNB3;TCF4;PAM
Involuntary jerking movements	34/123	0.052973	0.533275	0	0	1.42465	4.1856	GABRB3;DDC;CTNND2;STXBP1;LIAS;CHD2;GCSH;ZNHIT3;PSAP;DRD2;ST3GAL3;POLG;SNCA;PRNP;ADSL;TSPYL1;MECR;TBP;GLYCTK;AMT;POMGNT1;DNM1;BSCL2;MAPK10;AFG3L2;CCDC88A;SCN8A;KCNQ2;KCNQ3;TBC1D24;GUF1;PPT1;ATM;SCN2A
Spasmodic movement	34/123	0.052973	0.533275	0	0	1.42465	4.1856	GABRB3;DDC;CTNND2;STXBP1;LIAS;CHD2;GCSH;ZNHIT3;PSAP;DRD2;ST3GAL3;POLG;SNCA;PRNP;ADSL;TSPYL1;MECR;TBP;GLYCTK;AMT;POMGNT1;DNM1;BSCL2;MAPK10;AFG3L2;CCDC88A;SCN8A;KCNQ2;KCNQ3;TBC1D24;GUF1;PPT1;ATM;SCN2A
Substance-Related Disorders	34/123	0.052973	0.533275	0	0	1.42465	4.1856	OPRD1;FAAH;TENM2;DDX1;XYLT1;LDLRAD3;FHIT;THSD4;SYNE1;ABLIM1;SLK;CHCHD3;FAM184B;CNR1;TTC21B;MYO6;NRCAM;MACROD2;DRD2;FARP1;CERS6;DSCAM;BDNF;EIPR1;FRMD4A;ANK3;HSPA12A;PBX1;MPP7;ETV6;TIAM2;RAD51B;MSRA;PACS1
Lactic acidemia	40/148	0.0529736	0.533275	0	0	1.3815	4.05879	TRMU;NDUFA12;TACO1;PDHB;LIAS;DBT;PHKG2;SERAC1;NDUFV2;EARS2;POLG;TSFM;SURF1;TRMT10C;PNPLA8;AGK;NUBPL;BCKDHB;ACAD9;NDUFA2;BCS1L;LRPPRC;COX6B1;CAMKMT;LARS2;NDUFAF6;PCCA;LYRM4;SCO2;SLC25A19;BOLA3;NDUFAF5;NDUFS3;NDUFAF3;NDUFS1;TMEM126B;NDUFAF1;FBXL4;SLC25A4;COX20
Brain Neoplasms	154/646	0.0530839	0.533792	0	0	1.17069	3.43702	MKI67;CLU;GLS;PSMD9;STK11;FGF9;TRIM28;MYC;ZNF207;KDR;SOX9;PIAS3;PDGFRA;TSC1;ADAM17;MYCN;MSH2;ADGRB2;SOAT1;PRKAR1A;ADGRB1;APLNR;URI1;RTEL1;ABCB1;NOTCH1;PRKDC;EPAS1;MAGED1;ABCB4;SEL1L;GATA4;DTX2;IQGAP1;PIK3R1;HIF1A;FHIT;GLG1;MTDH;SOCS3;CCNB1;EPB41L3;MCL1;ZBTB18;STAT5A;PRPF38B;BDNF;HSPA4;IDH1;PTCH1;GFPT1;MTHFR;TNFRSF10B;DNAJC15;NFKB1;IGF2R;MLLT10;NR4A1;CABYR;BCL6;CDK4;FASN;WNK2;NF1;ID4;ATM;TCF4;MNAT…
Muscular Dystrophy	53/203	0.0531566	0.533928	0	0	1.3185	3.86915	TRIM72;FHL1;POMT1;ATP2A2;ENO1;LMNB1;SYNE1;GMPPB;RXYLT1;PHGDH;BANF1;SIL1;TNPO3;SUN1;PARP1;ANXA2;PEG3;GAA;FST;MYOF;POMGNT2;MMP9;POMGNT1;APRT;DPM2;NPC1;FRG1;COL6A1;ITGA7;MICU1;PLEC;PRKN;TPH2;ITPR1;ITPR3;ZMPSTE24;PABPN1;DNAJB6;HIVEP1;BUB3;HNRNPA1;BUB1;FKTN;STAT5A;SMAD4;MGAM;DMPK;CAVIN1;CNBP;TRIP4;SOD1;HNRNPA2B1;TRIM32
Short toe	13/39	0.053479	0.536571	0	0	1.86281	5.45517	SF3B4;SMAD4;GPX4;NPR2;PDE4D;IFT122;GHR;MYCN;PRKAR1A;SPECC1L;GNAS;RAB3GAP2;DHCR7
Substance Dependence	38/140	0.0548453	0.547944	0	0	1.3895	4.03404	OPRD1;FAAH;TENM2;DDX1;XYLT1;LDLRAD3;FHIT;THSD4;SYNE1;ABLIM1;SLK;CHCHD3;FAM184B;CNR1;TTC21B;MYO6;NRCAM;NCAM1;MACROD2;DRD2;PKNOX2;FARP1;CERS6;DSCAM;BDNF;EIPR1;HTR1B;FRMD4A;HSPA12A;PBX1;MPP7;ETV6;TIAM2;RAD51B;MSRA;PACS1;ANKK1;FKBP5
Weight decreased	43/161	0.0549034	0.547944	0	0	1.35936	3.9451	RET;GALT;NFIX;SEMA3C;MCM9;AK2;GATA4;PIK3R1;CDC73;MALT1;IGF1R;RPS6KA3;ZFP57;TMEM127;PMS2;KDSR;ATG5;KDM6A;SNCA;PRNP;DAXX;SMAD4;PEX19;KCNJ11;ABCC8;CDKN2A;STAT3;CASK;SDHC;SDHB;PALB2;GCK;FOXP1;RAB33B;SOD1;MSH2;BCL6;PALLD;PEX5;SPRTN;ATM;TCF4;MAPT
Acute lymphocytic leukemia	212/907	0.0549558	0.547944	0	0	1.14193	3.31301	CYFIP1;CBLB;ENO2;ACTB;CCAR2;GLS;PNN;HOXA9;UBASH3B;MYC;STMN1;MYB;CHEK1;KDR;LONP1;JUNB;EPHB4;NUP214;KNL1;ASRGL1;BCR;MTAP;MTHFD1;SOAT1;PRKAR1A;TYRO3;RTEL1;ABCB1;FLII;ABCB4;SHMT1;MTTP;GATA3;HIF1A;NEU3;DHX32;DPH1;HMOX1;ATG5;S100A10;STAT5A;NGFR;WNT10B;CREBBP;ZNF384;JUND;XRCC5;RANBP17;MTHFR;PBX1;SNAP91;SMARCA4;MLLT10;UCK2;HAL;CREBRF;CALM3;HOXD4;ATM;CALM2;ADA;TOP2A;NRP1;CD40;CDKN1A;SETD2;DAZAP1;BTG1;MAGT…
Cerebral Astrocytoma	2028-10-01	0.0552793	0.547944	0	0	2.06937	5.99156	LATS1;NOTCH1;HEY1;NCOA3;NF1;PTPN11;HIF1A;MMP9;DLL3;FGFR1
Depressed philtrum	2028-10-01	0.0552793	0.547944	0	0	2.06937	5.99156	EFTUD2;EXT1;NAA10;EED;TRPS1;SMOC1;ATP6V1B2;KIF11;CBL;FBN1
Elevated heart rate	2028-10-01	0.0552793	0.547944	0	0	2.06937	5.99156	RET;KCNJ11;CAVIN1;ABCC8;CNBP;KCNQ1;SCN9A;UCP2;SDHC;SDHB
Hereditary non-polyposis colorectal cancer syndrome	2028-10-01	0.0552793	0.547944	0	0	2.06937	5.99156	GALNT12;XRCC4;MSH2;EXO1;MSH3;CHEK2;PMS2;ATM;PALB2;SMARCA4
Hyperinsulinemic hypoglycemia	2028-10-01	0.0552793	0.547944	0	0	2.06937	5.99156	GLUD1;UGDH;CDKN1A;CDKN2C;SLC16A1;KCNJ11;ABCC8;UCP2;PMM2;GCK
Pulmonary artery stenosis	2028-10-01	0.0552793	0.547944	0	0	2.06937	5.99156	WRN;RRAS;NAA10;SLC2A10;KAT6B;GATA4;PTPN11;SOS1;GPC6;SOS2
Radial ray hypoplasia	2028-10-01	0.0552793	0.547944	0	0	2.06937	5.99156	SF3B4;RECQL4;PRKAR1A;NPR2;PDE4D;TRIP11;HOXD13;ESCO2;RBM10;TBX3
Single kidney	2028-10-01	0.0552793	0.547944	0	0	2.06937	5.99156	SF3B4;ASPM;PHC1;CEP135;XRCC4;CEP152;PTPN11;GATA3;KNL1;CDK5RAP2
Myoclonic Epilepsy	14/43	0.0554921	0.549451	0	0	1.79866	5.20084	RARS2;STXBP1;DIRAS1;CACNA1A;CHD2;GLUD1;SCN8A;KIF5A;SCN9A;RAPGEF2;SCN2A;FOLR1;TNRC6A;POLG
Congenital Abnormality	145/607	0.0557722	0.551347	0	0	1.17357	3.3875	ACTB;ACTG1;IGF1R;RPS6KA3;TUBB3;MYC;EP300;SOX9;HMGN1;TSPYL2;SRRM2;TSPYL1;ALG9;RPS7;FBXW8;TPM3;IST1;FST;F2R;ARMC9;CASK;FRMD4A;TSC1;ISL1;RUNX2;ASRGL1;ADAM17;FANCD2;NAAA;SMS;MASP1;KMT2D;TMEM87B;ABCB1;NOTCH1;ANKRD11;STXBP1;TSHZ1;GATA4;GATA3;ABHD5;SPATA7;PRDX5;PORCN;GRK2;PSAP;NPHP1;OTOF;NKX2-5;DRD2;ZNF423;RBM10;PRNP;SMAD4;TGFB2;ACE;PNO1;BDNF;TGDS;IDH1;PTCH1;MTHFR;NR2F2;PBX1;PHOX2A;SEM1;AHI1;G6PC3;STAG2…
Hepatocarcinogenesis	127/527	0.0558516	0.551347	0	0	1.1868	3.42399	CSE1L;ENO1;CLU;ETS2;IGF1R;PSMD9;RPS6KA3;STK11;PPP2R1A;MYC;STMN1;ZNF689;JUNB;PITX1;CDK5RAP3;TSPYL2;SRRM2;PDGFRA;MAP2K1;TPM3;FST;TINF2;SND1;HCFC1;DOK1;MTAP;SOAT1;BIN1;PSME3;SQSTM1;CUL7;NOTCH1;PRKDC;ABCB4;HIF1A;MTDH;SOCS3;FUT8;PRDX1;IGFBP7;ATG5;MCL1;CREBBP;JUND;CADM1;HSPA5;PNO1;HSPA4;SIAH1;STAM;NFKB1;DCLK1;IGF2R;SMARCA4;MOB1A;NR4A1;FASN;LGMN;NFE2L2;FGFR1;CDKN1A;SETD2;BTG1;NXT1;SUV39H1;WFDC1;PIK3CB;B…
Anxiety disease	42/157	0.0559463	0.551347	0	0	1.36232	3.92805	SETD5;VCP;GRN;NFIX;FLII;CHD7;CACNA1A;PARK7;PPM1D;IGF1R;PQBP1;KISS1R;NEK1;PMS2;HIVEP2;DRD2;HNRNPA1;NEFH;PRPH;PRNP;UNC13A;IQSEC2;WFS1;LIMK1;SPRY4;AIP;SMC1A;BAZ1B;SOD1;FGF17;TBL2;MSH2;PRKAR1A;PPP2R2B;GNAS;WAC;NSMF;HNRNPH2;MAPT;TARDBP;SQSTM1;FGFR1
Tuberculosis, Multidrug-Resistant	2014-06-01	0.0562935	0.551347	0	0	2.79278	8.03532	P2RX7;PRDX5;VDR;FASTK;NCAPG2;INHA
Anteriorly placed anus	2014-06-01	0.0562935	0.551347	0	0	2.79278	8.03532	RECQL4;PTDSS1;PORCN;HCCS;UBR1;AAR2
Fibular hypoplasia	2014-06-01	0.0562935	0.551347	0	0	2.79278	8.03532	SF3B4;ZBTB16;SMOC1;IFT122;SOX9;GPC6
Glossoptosis	2014-06-01	0.0562935	0.551347	0	0	2.79278	8.03532	PEX16;NFIX;TGDS;COL11A2;SOX9;RBM10
Posterior displacement of the tongue	2014-06-01	0.0562935	0.551347	0	0	2.79278	8.03532	PEX16;NFIX;TGDS;COL11A2;SOX9;RBM10
Semantic Dementia	2014-06-01	0.0562935	0.551347	0	0	2.79278	8.03532	GRN;VCP;PCBP2;MAPT;TARDBP;SOD1
Shoulder weakness	2014-06-01	0.0562935	0.551347	0	0	2.79278	8.03532	VCP;HNRNPDL;DNAJB6;FRG1;SQSTM1;TRIM32
Deglutition Disorders	50/191	0.0565367	0.55313	0	0	1.32308	3.80102	RERE;PANK2;CNTNAP1;MEGF10;ITGB4;CHD7;ACTB;CDC73;KIF5A;NUP62;POLG;PDGFRA;MAP2K2;MECR;TBP;TPM3;SDHC;SDHB;AFG3L2;NPC1;KAT6B;NPC2;SPECC1L;IRF5;SCN4A;MAPT;SQSTM1;FTL;PLEC;TSEN34;PRPS1;CACNA1A;CLCN1;PABPN1;DNAJB6;PSAP;SNCA;PEX16;PRNP;DMPK;CAVIN1;BDNF;WFS1;GFPT1;ATP2B3;ERLIN2;PRKRA;NF1;TARDBP;FBXL4
Mouth Neoplasms	36/132	0.0567302	0.553885	0	0	1.39851	4.01294	CDKN1A;HSPB1;ENO1;BMI1;HOXD11;FHIT;HOXD10;IGF1R;MYC;NAMPT;PCBP2;RACK1;HMOX1;SFN;GSTM3;XRCC4;ANXA2;BDNF;CDKN2A;PGAM1;ANXA5;LTO1;TSC1;SOD2;GPN1;MMP9;NFKB1;PTK2;TIAM1;CDK4;CTNNB1;CLPTM1L;UMPS;PPIA;GAPDH;RECK
Fanconi Anemia	73/290	0.0567616	0.553885	0	0	1.25595	3.60318	DCLRE1B;PTPRU;CDKN1A;WDR48;PHF1;COX4I1;BACH1;GOLGA4;XPO1;CASP8;KAT5;EXO1;CHEK1;STMN1;RUVBL1;PARP1;GPX4;PAX6;MMP9;BCR;RAD51D;SOAT1;MSH2;SETBP1;FANCD2;MSH3;SYF2;CAT;TYRO3;DNA2;BLZF1;PRKN;BLM;NOTCH1;PRKDC;UHRF1;COL11A2;TTK;GATA3;RNF4;HIF1A;FHIT;CDC42;BRIP1;WRN;CCNB1;MAPK8;SLX4;FRZB;HMOX1;PMS2;MAPK1;NCAM1;ROMO1;TP53BP1;SPTBN1;NGFR;NPM1;SMAD4;XRCC4;XRCC5;MX1;MTHFR;FANCE;SOD2;PRDX6;PALB2;NFKB1;SMARCA4;…
Primary Effusion Lymphoma	41/153	0.0570022	0.553885	0	0	1.36544	3.91153	RTEL1;CDKN1A;NOTCH1;PSIP1;GPR42;FHIT;HIF1A;PRKCZ;MALT1;CASP8;TRIM28;IRAK1;MYC;CNTRL;NCAM1;STAT6;LTA4H;GABPA;BRD4;NTRK1;NPM1;RBFOX2;VDR;XRCC5;SPHK2;CDKN2A;STAT3;TNFRSF10B;CFLAR;LRPPRC;VEGFA;RBP4;BCL6;BIRC5;CTNNB1;IRF5;CD47;PABPC1;FKBP4;NFE2L2;SUGP1
Failure to thrive in infancy	15/47	0.0570396	0.553885	0	0	1.74654	5.00212	RET;MAP2K1;MAP2K2;IQSEC2;FLII;LIMK1;DYRK1A;VPS13B;PTPN11;BAZ1B;RECQL4;POLA1;HERC2;TBL2;FGFR1
Mitral Valve Insufficiency	15/47	0.0570396	0.553885	0	0	1.74654	5.00212	NDE1;FHL1;LIMK1;CBL;BAZ1B;ADAMTS10;PPP1CB;RPS6KA3;MLXIPL;TBL2;G6PC3;AKT3;POLG;FBN1;CHST3
Malignant neoplasm of mouth	119/492	0.057095	0.553885	0	0	1.19231	3.41364	KDM1A;ENO1;HOXA10;HOXA9;MYC;AKT3;NAMPT;JUNB;FADS1;SRRM2;MTUS1;TSC1;DICER1;CDC25A;TIAM1;DEPDC1B;ADAM17;MAU2;MSH2;PSME3;PPIG;SQSTM1;PPIA;ANKRD17;ABCB1;HIF1A;FHIT;PRDX1;PCBP2;HMOX1;SFN;ZNF423;MCL1;GSTM3;SMAD4;ACE;JUND;XRCC4;PNO1;GADD45A;XRCC5;HSPA4;SMURF1;MTHFR;LTO1;FOXN3;MIR29A;GPN1;NFKB1;PTK2;IGF2R;TNFRSF10D;SMARCA4;STAG2;CDK4;CLPTM1L;NFE2L2;RET;NRP1;CDKN1A;CD40;FHL1;LPCAT1;HSPB1;PIK3CB;KIF11;BMI1…
Malformations of Cortical Development	28/99	0.0572736	0.553885	0	0	1.47028	4.20487	CNTNAP2;POMT1;PIK3CB;ACTB;ACTG1;GMPPB;CCNB1;TUBA1A;TUBB3;AKT3;FKTN;PEX16;CBR1;DYNC1H1;PEX19;CSNK2A1;NDE1;TSC1;POMGNT2;POMGNT1;TUBB4A;GRIN1;ASPM;PEX6;PEX5;BAX;CDK13;TUBA8
Tumor Initiation	60/234	0.0574334	0.553885	0	0	1.28693	3.67693	IRS1;ITGB3;YBX1;PIK3CB;BMI1;IGF1R;RPS6KA3;SART1;MYC;KDR;SOX9;RPL39;SLC16A3;GABPA;NCOA1;PBRM1;IMP3;AHSA1;DICER1;SIRT1;SDHB;MLF2;RNF41;RAD51B;TIAM1;VCAN;MYCN;SOAT1;PRKAR1A;KAT6B;RASA1;CD47;CRK;BLM;ABCB1;NOTCH1;POLDIP2;RPL36A;GATA3;CCNDBP1;FOXO3;HIF1A;HMOX1;MAPK1;NCAM1;E2F4;STAT5A;NTRK1;SMAD4;IDH1;STAT3;HMGA1;MIR29A;ARID3B;SOD2;NFKB1;SMARCA4;VEGFA;ATM;NFE2L2
Malignant Head and Neck Neoplasm	114/470	0.0574447	0.553885	0	0	1.19663	3.41869	SLC23A2;NDUFA13;ENO1;IGF1R;STK11;CHEK1;KDR;SOX9;JUNB;CSNK2A1;DICER1;RBX1;DOK1;ADAM17;MSH2;SOAT1;FANCD2;PPIG;ABCB1;NOTCH1;ABCB4;FOXO3;HIF1A;FHIT;RHOBTB1;MTDH;HSP90B1;SEC14L2;SOCS3;BRIP1;CCNB1;IRAK1;IGFBP7;TRPM7;TP53BP1;STAT5A;GSTM3;SMAD4;JUND;POU2F1;HSPA5;HSPA4;VDR;MTHFR;TNFRSF10B;FANCE;SMARCA2;NFKB1;IGF2R;SMARCA4;REL;ATM;MAP3K13;MYD88;NFE2L2;FGFR1;CDKN1A;CD40;MIR10B;HSPB2;HSPB1;PIK3CB;BMI1;CDC73;…
Congenital diaphragmatic hernia	27/95	0.0578814	0.553885	0	0	1.48025	4.21775	COX7B;BMPR2;NDUFB11;HCCS;GATA4;HOXD13;CHD2;IGF1R;PORCN;WNT11;SIN3A;NSD2;DIS3L2;TCF7L2;TGFB2;ALG9;FZD2;SLC2A10;STAT3;NR2F2;RHOA;IGF2R;VEGFA;COL1A1;TCF4;TEK;ZFPM2
Lymphoma, Follicular, Grade 2	2021-08-01	0.0580844	0.553885	0	0	2.29187	6.52233	KMT2D;CREBBP;ATP6V1B2;MTHFR;TNFAIP3;KDSR;TYMS;MYD88
Lymphoma, Mixed-Cell, Follicular	2021-08-01	0.0580844	0.553885	0	0	2.29187	6.52233	KMT2D;CREBBP;ATP6V1B2;MTHFR;TNFAIP3;KDSR;TYMS;MYD88
Lymphoma, Small Cleaved-Cell, Follicular	2021-08-01	0.0580844	0.553885	0	0	2.29187	6.52233	KMT2D;CREBBP;ATP6V1B2;MTHFR;TNFAIP3;KDSR;TYMS;MYD88
Congenital anomaly of neck	2021-08-01	0.0580844	0.553885	0	0	2.29187	6.52233	TBL2;PTCH1;SUFU;LIMK1;PPARG;BAZ1B;ZMPSTE24;DDR2
Deformity of neck	2021-08-01	0.0580844	0.553885	0	0	2.29187	6.52233	TBL2;PTCH1;SUFU;LIMK1;PPARG;BAZ1B;ZMPSTE24;DDR2
Glucose measurement	2021-08-01	0.0580844	0.553885	0	0	2.29187	6.52233	ZCCHC8;TCF7L2;GCKR;ITPK1;PLCG1;BAZ1B;FADS1;SUGP1
idiopathic epilepsy	2021-08-01	0.0580844	0.553885	0	0	2.29187	6.52233	CHRNB2;VCP;KCNQ1;KCNQ2;KCNQ3;SCN2A;CLCN1;SYN1
Intestinal Polyposis	2021-08-01	0.0580844	0.553885	0	0	2.29187	6.52233	TCF7L2;STK11;PARP1;HMGA1;GNAS;CTNNB1;TCF4;SEC23B
LEIGH SYNDROME DUE TO MITOCHONDRIAL COMPLEX I DEFICIENCY	2021-08-01	0.0580844	0.553885	0	0	2.29187	6.52233	SURF1;MTFMT;NDUFAF6;NDUFA12;SCO2;NDUFAF5;NDUFS3;POLG
Little's Disease	2021-08-01	0.0580844	0.553885	0	0	2.29187	6.52233	ALDH3A2;NAA10;GLRX5;AP1S2;CTNNB1;BCOR;PQBP1;FTL
Malformation of the neck	2021-08-01	0.0580844	0.553885	0	0	2.29187	6.52233	TBL2;PTCH1;SUFU;LIMK1;PPARG;BAZ1B;ZMPSTE24;DDR2
Mild global developmental delay	2021-08-01	0.0580844	0.553885	0	0	2.29187	6.52233	CENPE;KCNJ11;ABCC8;NONO;CEP152;PCNT;TBX4;ACTB
Oculo-dento-digital syndrome	2021-08-01	0.0580844	0.553885	0	0	2.29187	6.52233	NRP1;STK11;PTCH1;SUFU;NF1;HCCS;PAX6;TGFBR1
Urgency frequency syndrome	2021-08-01	0.0580844	0.553885	0	0	2.29187	6.52233	WASHC5;ZFYVE26;SPAST;ATL1;TRPV4;KIF5A;LMNB1;SNCA
Lafora Disease	16/51	0.0582011	0.554413	0	0	1.70337	4.84414	PRKN;HSPA5;HSPA4;DCTN4;HSP90B1;EPM2AIP1;GRK2;GRK5;PPP1R3B;NUP62;MAPT;SNCB;TARDBP;SQSTM1;TRIM32;SNCA
Hyperglycemia	118/488	0.0583078	0.554845	0	0	1.19182	3.38718	FAAH;CRTC2;KDM1A;IRS1;IFI30;MYLK;STK11;NAMPT;KDR;JUNB;MAP3K5;UNC13B;UNC13A;NGDN;SDHB;RUNX2;ASRGL1;ARMC5;AGTR1;COPA;EPAS1;FOXO6;PIK3R1;FOXO3;HIF1A;PRKCZ;SLC9A1;ZMPSTE24;SOCS3;ZFP57;GRK2;HRH3;EIF4EBP1;HMOX1;PLXNA1;TRPM7;DRD2;TRPM5;ATG5;PCK2;PRNP;GCKR;ACE;JUND;HSPA5;WFS1;VDR;PTCH1;HMGA1;MTHFR;TRPV1;NFKB1;MLXIPL;CDK4;RHEB;FASN;ADA;NFE2L2;FBN1;PTPRU;CDKN1A;SETD2;PTPRN;SUV39H1;SETD7;ARRB1;PIK3CB;GYS1;N…
Malignant neoplasm of brain	44/166	0.05874	0.556484	0	0	1.34534	3.81355	RET;ABCB1;KDM1A;DTX2;NRARP;IQGAP1;PIK3CB;SMG8;DLL1;HK1;MBTD1;HOXA9;PDCD10;MYC;C1QBP;MGAT5B;CHEK1;PMS2;HES5;NTRK1;NPM1;HSPA4;CDKN2A;IDH1;PTCH1;STAT3;DYRK1A;SOD2;SIRT1;ETV5;VEGFA;TMEFF1;EHD3;MSH2;NPC1;PPP2R2C;CDK4;TIMELESS;PDCD4;CTNNB1;ATM;PPARG;FJX1;FGFR1
Common Migraine	17/55	0.0590412	0.556484	0	0	1.66703	4.71689	TPH2;DDC;ACE;LRP1;BDNF;CACNA1A;MTHFR;ANK3;CACNA1C;SOD2;SOD1;DLG2;MTHFD1;KCNN3;ASTN2;DRD2;LDLR
Hypocholesterolemia	17/55	0.0590412	0.556484	0	0	1.66703	4.71689	SAR1B;CNBP;MTTP;PMM2;MSMO1;PIK3CB;HMGCR;PTK2;BACE1;CDC42;NPC1L1;FASN;EEF1A2;DHCR7;CFAP97;LDLR;CCT5
Primary central nervous system lymphoma	17/55	0.0590412	0.556484	0	0	1.66703	4.71689	CDKN1A;RTEL1;MTX1;CDKN2A;STAT3;TNFAIP3;MTHFR;TYMS;ETV6;FOXP1;BCR;MSH2;BCL6;MYC;STAT6;TOX;MYD88
Spinocerebellar Ataxia Type 2	17/55	0.0590412	0.556484	0	0	1.66703	4.71689	PRKN;RUBCN;RBM17;TBP;TRPC3;TSHZ1;UBA5;CACNA1A;VWA3B;YWHAZ;AFG3L2;PPP2R2B;UBE2S;TRPV4;CWF19L1;TARDBP;UBE2K
Generalized osteopenia	39/145	0.0591497	0.556484	0	0	1.37222	3.88021	NUP107;GORAB;NPR2;CHD7;COX4I2;RPL11;PLOD3;ANTXR2;CDC73;ZMPSTE24;PSMC3IP;GNPTAB;TRPS1;PSAP;SH3PXD2B;KISS1R;TAPT1;RSPRY1;IRX5;CAVIN1;EFL1;PMM2;STAT3;SPRY4;AIP;PYCR1;SLC39A13;DDOST;PSMB8;COL1A1;FGF17;MLXIPL;PRKAR1A;SBDS;GNAS;PLEKHM1;NSMF;FGFR1;CHST3
Easy fatigability	1932-11-01	0.0591572	0.556484	0	0	1.95121	5.51715	SURF1;AGK;PRKAR1A;POMT1;GFPT1;AIP;SCN4A;AGRN;POLG;DNM2;PNPLA2
Hydrophthalmos	1932-11-01	0.0591572	0.556484	0	0	1.95121	5.51715	CANT1;POMT1;SH3PXD2B;GLIS3;PYCR1;LTBP2;PAX6;TEK;POMGNT1;FKTN;CHST3
Overfolded helix	1932-11-01	0.0591572	0.556484	0	0	1.95121	5.51715	PPP1CB;EFTUD2;ARVCF;NFIX;CPT2;NAA10;CHD7;LONP1;UFD1;BCOR;ACTB
Prominent metopic ridge	1932-11-01	0.0591572	0.556484	0	0	1.95121	5.51715	ADSL;ZFP57;KCNJ11;PPP2R1A;ABCC8;KCNQ1;KLHL7;STAT3;ACTB;GCK;ACTG1
Tires quickly	1932-11-01	0.0591572	0.556484	0	0	1.95121	5.51715	SURF1;AGK;PRKAR1A;POMT1;GFPT1;AIP;SCN4A;AGRN;POLG;DNM2;PNPLA2
Radial club hand	18/59	0.0596127	0.557378	0	0	1.63601	4.61337	SF3B4;CREBBP;RPS7;RBM8A;RPL11;RPL35A;ESCO2;SMC1A;FANCE;PALB2;TBX3;RECQL4;RPS26;BRIP1;SLX4;FANCD2;UBE2T;PITX1
Waddling gait	18/59	0.0596127	0.557378	0	0	1.63601	4.61337	DYNC1H1;VCP;CANT1;FHL1;GFPT1;ALG2;SLC39A13;BICD2;SOD1;DNAJB6;BIN1;TRPV4;HNRNPA2B1;DYM;HNRNPA1;NEFH;TRIM32;CHST3
Gliosis	23/79	0.0597211	0.557378	0	0	1.53087	4.3141	PRNP;MOCS2;GRN;SURF1;TBP;ITGB4;NDUFA12;BDNF;ITGB3;NDUFA2;ETFDH;THOC2;BCS1L;LRPPRC;LMNB1;NDUFAF6;NDUFS3;MAPK1;MAN2B1;MAPT;ZNF335;MOCS1;POLG
Heartburn	43/162	0.0599063	0.557378	0	0	1.34785	3.79416	RERE;RET;SETD5;RTEL1;DDC;FLII;STXBP1;UBA5;NRXN1;CHD7;WASH6P;PIK3CB;PPM1D;AFF4;ORC4;MAPK8;SCN9A;POGZ;NSD2;PIEZO1;HIVEP2;WASHC1;POLG;ARNT2;TSPYL1;TRMT10C;IQSEC2;SSR4;PYCR1;TRPV1;SMC1A;DDOST;VEGFA;COL1A1;MLXIPL;KLHL7;TCF4;HNRNPH2;IRF5;DHCR7;ALDH18A1;FBXL4;SHANK3
Brain Edema	19/63	0.0599589	0.557378	0	0	1.60923	4.52854	ABCC8;NUBPL;BCKDHB;F2R;ACAD9;CACNA1A;MMP9;MYLK;VEGFA;DBT;KCNQ2;NDUFAF5;NDUFS3;HMOX1;NDUFAF3;NDUFS1;TMEM126B;NDUFAF1;NDUFV2
Iron deficiency	19/63	0.0599589	0.557378	0	0	1.60923	4.52854	SLC36A1;STAT5A;PRNP;SETD2;FECH;POLDIP2;PRMT1;EPAS1;BDNF;AHSA1;MMP9;HIF1A;CYGB;NFKB1;CENPF;PSMC6;MAPK1;PPARG;CRK
Clouding of corneal stroma	22/75	0.0599738	0.557378	0	0	1.54713	4.35337	CTSA;PEX16;PEX19;POMT1;PAX6;PEX2;LTBP2;POMGNT2;POMGNT1;GRIP1;PORCN;PEX6;PEX5;RXYLT1;FLNB;IKBKG;BUB3;ALDH18A1;GUSB;BUB1;FKTN;FGFR1
Comatose	22/75	0.0599738	0.557378	0	0	1.54713	4.35337	PRNP;SLC22A5;KCNJ11;ABCC8;NUBPL;MMAB;BCKDHB;CACNA1A;HMGCL;CPT2;PCCA;IVD;DBT;UCP2;NDUFAF5;NDUFS3;NDUFAF3;NDUFS1;TMEM126B;NDUFAF1;NDUFV2;POLG
Polycythemia	22/75	0.0599738	0.557378	0	0	1.54713	4.35337	PRKN;DCTN6;EGLN1;CD40;SETD2;EGLN3;EPAS1;CUL2;TSC1;PIK3R1;HIF1A;PDC;NFKB1;RBX1;VEGFA;BCR;PSMD9;CYB5R3;NPTN;RAPGEF5;PPP1R12C;ENG
Bipolar I disorder	20/67	0.0601154	0.557378	0	0	1.58588	4.45869	RTN3;GRN;HSPA5;BDNF;GRIK3;CACNA1C;ABHD5;SAFB;SOD2;P2RX7;TRPM2;MSRA;KAT6B;BAG1;TIMELESS;EIF4EBP1;ANKK1;DRD2;NDUFV2;TUBA8
Congenital Hypothyroidism	20/67	0.0601154	0.557378	0	0	1.58588	4.45869	KMT2D;NGFR;SLC20A1;PDE4D;IGSF1;CHD7;GLIS3;TTF1;RUNX2;NRGN;GHR;LHX3;PRKAR1A;GNAS;NEFL;TBL1X;NKX2-5;NEFH;DUOX2;KDM6A
Multiple Chronic Conditions	20/67	0.0601154	0.557378	0	0	1.58588	4.45869	RET;OPRD1;NTRK1;ABCB1;LRP1;SPHK2;ABCB4;IDH1;CCP110;GOLPH3;ZDHHC9;MSH3;PTPRA;C1QBP;KIF5B;CNTRL;NCS1;DNA2;MYD88;FBN1
Short distal phalanx of finger	20/67	0.0601154	0.557378	0	0	1.58588	4.45869	NFIX;NOTCH1;NXN;CRIPT;IFT122;HOXD13;CWC27;ARID1A;WDR35;ZMPSTE24;SMARCA4;RPS6KA3;EVC;SETBP1;TRPS1;TRPV4;FLNB;PCNT;CHST3;SLC25A24
Wide nose	20/67	0.0601154	0.557378	0	0	1.58588	4.45869	COX7B;FZD2;NDUFB11;VPS33A;STXBP1;STAT3;AIP;HCCS;ARID1A;WDR35;ACTB;ACTG1;SMARCA4;RPS6KA3;GRIP1;SIN3A;TCTN3;KAT6B;CLCF1;FGFR1
Organic Mental Disorders, Substance-Induced	32/116	0.0604752	0.558763	0	0	1.42044	3.98508	OPRD1;FAAH;TENM2;DDX1;XYLT1;LDLRAD3;FHIT;THSD4;SYNE1;ABLIM1;SLK;CHCHD3;FAM184B;CNR1;TTC21B;MYO6;NRCAM;MACROD2;DRD2;FARP1;CERS6;DSCAM;EIPR1;FRMD4A;HSPA12A;PBX1;MPP7;ETV6;TIAM2;RAD51B;MSRA;PACS1
Pancytopenia	32/116	0.0604752	0.558763	0	0	1.42044	3.98508	GPI;RTEL1;CD40;DOCK4;DOT1L;TCIRG1;APCDD1;RECQL4;RPS14;WRN;SLX4;PGM3;BUB1;XRCC4;GALNT3;MMAB;TINF2;STAT3;MSN;FANCE;ETV6;G6PC3;PCCA;DKC1;FANCD2;RPL27A;UBE2T;IVD;SBDS;NHP2;RBM45;ADA
Prescription Drug Abuse	32/116	0.0604752	0.558763	0	0	1.42044	3.98508	OPRD1;FAAH;TENM2;DDX1;XYLT1;LDLRAD3;FHIT;THSD4;SYNE1;ABLIM1;SLK;CHCHD3;FAM184B;CNR1;TTC21B;MYO6;NRCAM;MACROD2;DRD2;FARP1;CERS6;DSCAM;EIPR1;FRMD4A;HSPA12A;PBX1;MPP7;ETV6;TIAM2;RAD51B;MSRA;PACS1
Sarcoma	156/658	0.0605121	0.558763	0	0	1.16208	3.25954	TRIO;CMAS;MKI67;CLU;CCAR2;ACTG2;IGF1R;PSMD9;CCND3;PSMD4;MYC;CHEK2;STMN1;CREB3L2;KDR;NEK1;BANF1;SOX9;EPHB4;CHGB;FBXW4;KCMF1;PDGFRA;MAP2K1;FBXW11;SDHC;TSC1;DICER1;MAPK8IP2;SDHB;CDC25A;PGF;FOXP1;MTAP;MYCN;MSH2;PRKAR1A;MSH3;SCN8A;ROR1;EZR;SQSTM1;PLPP2;ZNF395;ABCB1;PRKDC;EPAS1;FLII;MTTP;FOXO4;MST1R;HIF1A;PRDM10;HSP90B1;PLD2;ABL2;IGFBP7;PATZ1;MCL1;NGFR;FZD3;SMAD4;CADM1;SMURF2;GADD45A;MCAM;ASPSCR1;MTHFR…
Cleft Palate	31/112	0.0613899	0.561196	0	0	1.42695	3.98192	GABRB3;WDR1;BNC2;FAF1;SATB2;CHD7;COL11A2;TYMS;NXF2;NXF3;FGF9;SUMO1;MYC;SOX9;RBM10;KDM6A;PDGFRA;TGFB2;SLC32A1;PTCH1;CASK;MTHFR;RUNX2;SLC2A9;RBP4;MTHFD1;NFIA;GOLGB1;SMOC1;CAT;FGFR1
Benign neoplasm of brain, unspecified	1936-12-01	0.0621386	0.561196	0	0	1.8626	5.17504	CDKN2A;CDK4;PTCH1;DTX2;NRARP;IQGAP1;SOD2;DLL1;SIRT1;FJX1;HES5;VEGFA
Hip joint varus deformity - observation	1936-12-01	0.0621386	0.561196	0	0	1.8626	5.17504	EXT1;CANT1;PCYT1A;POP1;TRPV4;PEX5;SBDS;XYLT1;TCIRG1;PCNT;TBX4;RUNX2
Inflammatory Myofibroblastic Tumor	1936-12-01	0.0621386	0.561196	0	0	1.8626	5.17504	COIL;NTRK1;RANBP2;PDGFRA;NPM1;WDR48;ATIC;ACE;TPM3;CLTC;MKI67;HNRNPA1
Seckel syndrome	1936-12-01	0.0621386	0.561196	0	0	1.8626	5.17504	CENPE;NIN;POLDIP2;CEP152;CHEK1;MAPK1;AHSA1;TUBGCP6;ATM;DNA2;PCNT;CRK
Lewy Body Disease	36/133	0.0624448	0.561196	0	0	1.384	3.83849	PRKN;BECN1;SMG1;GRN;TSHZ1;CAMK2A;DBH;AFF1;IGF1R;TRIM9;NUB1;GRK2;GRK5;PHYHD1;FYN;SNCB;SNCA;NTRK1;PRNP;KCNH4;ACE;BDNF;HSPA4;DYRK1A;SOD2;MMP9;IGF2R;SOD1;VEGFA;BACE1;FANCD2;CHRFAM7A;MASP1;MAPT;TARDBP;EIF4G1
PACHYONYCHIA CONGENITA 3	36/133	0.0624448	0.561196	0	0	1.384	3.83849	OSCP1;CRTC2;CDKN1A;SETD2;ABCB1;PLAG1;HSPB2;HSPB1;ENO1;CLU;HIF1A;NSD2;KDR;LONP1;HIVEP1;HMOX1;MAPK1;EPHB4;AGFG1;MCL1;REXO1;HSPA5;GPX4;HSPA4;VDR;STAT3;THOC1;MMP9;RUNX2;APRT;VEGFA;SULF2;SLC5A6;NR4A3;ATM;PPARG
Colitis, Ischemic	2025-11-05	0.0627	0.561196	0	0	3.10275	8.59273	HSPA5;HIF1A;MMP9;F5;VEGFA
Abnormal diaphysis morphology	2025-11-05	0.0627	0.561196	0	0	3.10275	8.59273	RPS6KA3;COL11A2;IFT122;ANTXR2;WDR35
Abnormality of brainstem morphology	2025-11-05	0.0627	0.561196	0	0	3.10275	8.59273	GABRB3;MAPK10;CHD2;DNM1;ENG
Carney Triad	2025-11-05	0.0627	0.561196	0	0	3.10275	8.59273	PDGFRA;CMAS;EPAS1;SDHC;SDHB
Congenital microcephaly	2025-11-05	0.0627	0.561196	0	0	3.10275	8.59273	ASPM;TUBA1A;ASNS;PHGDH;FRMD4A
Difficulty making arithmetical calculations	2025-11-05	0.0627	0.561196	0	0	3.10275	8.59273	GRN;VCP;CACNA1A;MAPT;SQSTM1
Dimple chin	2025-11-05	0.0627	0.561196	0	0	3.10275	8.59273	KCNJ6;MYH3;CHD7;PIK3R1;RUNX2
Extensively Drug-Resistant Tuberculosis	2025-11-05	0.0627	0.561196	0	0	3.10275	8.59273	URI1;FASTK;GNA12;TSC1;INHA
Focal Clonic Seizures	2025-11-05	0.0627	0.561196	0	0	3.10275	8.59273	STXBP1;KCNQ2;SCN9A;KCNQ3;SCN2A
Glomus Tumor	2025-11-05	0.0627	0.561196	0	0	3.10275	8.59273	RET;NOTCH1;NF1;WASF1;SDHB
HSAN Type IV	2025-11-05	0.0627	0.561196	0	0	3.10275	8.59273	NTRK1;RET;NGFR;TRPV1;CCT4
Hydranencephaly	2025-11-05	0.0627	0.561196	0	0	3.10275	8.59273	TUBA1A;NDE1;ZIC1;PHGDH;CEP55
Hyperglycinemia	2025-11-05	0.0627	0.561196	0	0	3.10275	8.59273	GCSH;PCCA;MMAB;GLRX5;AMT
Hyperorality	2025-11-05	0.0627	0.561196	0	0	3.10275	8.59273	GRN;VCP;MAPT;SQSTM1;SHANK3
Lipoatrophic Diabetes Mellitus	2025-11-05	0.0627	0.561196	0	0	3.10275	8.59273	BSCL2;PPARG;FOS;AGPAT2;APRT
MASA SYNDROME (disorder)	2025-11-05	0.0627	0.561196	0	0	3.10275	8.59273	CANX;CALM3;CALM2;ENOPH1;CAMKMT
Multiple Endocrine Neoplasia Type 2b	2025-11-05	0.0627	0.561196	0	0	3.10275	8.59273	NTRK1;RET;STAT3;DBH;SOS1
Myoclonic Encephalopathy	2025-11-05	0.0627	0.561196	0	0	3.10275	8.59273	STXBP1;SCN9A;RAPGEF2;CHD2;TNRC6A
Myxopapillary ependymoma	2025-11-05	0.0627	0.561196	0	0	3.10275	8.59273	PDGFRA;RAB3A;NEFL;UFD1;ZNF668
Obstruction of pelviureteric junction	2025-11-05	0.0627	0.561196	0	0	3.10275	8.59273	KMT2D;DSTYK;HOXD13;DHCR7;KDM6A
Odontome	2025-11-05	0.0627	0.561196	0	0	3.10275	8.59273	ANKH;PAX6;SLC39A13;RUNX2;TBX3
Right bundle branch block	2025-11-05	0.0627	0.561196	0	0	3.10275	8.59273	PPP1CB;JUP;BANF1;SCN5A;GPD1L
Thick nasal alae	2025-11-05	0.0627	0.561196	0	0	3.10275	8.59273	RPS6KA3;SIN3A;ZSWIM6;SMARCA2;SMARCA4
Vascular System Injuries	2025-11-05	0.0627	0.561196	0	0	3.10275	8.59273	ACE;AGTR1;BDKRB1;HMOX1;NFE2L2
Pituitary Neoplasms	74/296	0.0630233	0.563532	0	0	1.24438	3.43977	RET;TOP2A;CDKN1A;SETD2;CETN2;PIK3CB;BMI1;TTF1;SLC8A1;IGF1R;GHR;PSMD9;PSMD4;KDR;PITX1;CHGB;KLF10;FST;AIP;AHSA1;SDHC;SSTR2;MMP9;RUNX2;GTPBP4;APRT;SSTR5;MSH2;PRKAR1A;CAT;AGTR1;ERF;SMS;PPARG;ERGIC2;CRK;GAPDH;DCTN6;ABCB1;POLDIP2;SLC20A1;IGSF1;SRSF1;HIF1A;MAPK8;GRK2;MTA1;KISS1R;PGK1;PTK2B;MAPK1;E2F3;NCAM1;DRD2;S100A10;CHGA;NTRK1;RWDD3;POU2F1;GADD45A;CDKN2A;STAT3;HMGA1;DHCR24;POU4F1;PBX1;VEGFA;WEE1;NDUF…
Colorectal Cancer	732/3298	0.0634416	0.565109	0	0	1.07409	2.96196	CDA;TRIO;EHMT2;ZNF292;IPP;HNRNPU;ENO1;SMC4;GLS;PSMD9;ZMIZ1;DPYSL2;MYC;NAMPT;MYB;STMN1;JUNB;CDK5RAP3;NUP214;UNC13B;MED1;MBNL1;MECR;NUP210;CSNK2A1;UNC5B;ATG10;UNC5C;DICER1;EML2;BCR;MTHFD1;PRKAR1A;BIN1;MAP1B;RFX5;UQCRC2;ABCB1;PRKDC;SHMT1;FLII;ABCB4;PLA2G3;GATA4;GATA3;IQGAP1;PRKCZ;HIF1A;MTDH;GJC1;VTI1A;HMOX1;PLCG1;HOXC9;ATG5;S100A10;BTF3;GSTM3;NGFR;CREBBP;FZD3;CDK19;JUND;ACE;JUP;CHKA;CADM1;PNO1;PMM2;…
liposarcoma	35/129	0.0635574	0.565109	0	0	1.38843	3.82626	RET;TOP2A;CDC123;ABCB1;STC1;ATP2A2;GPS2;HCCS;PIK3CB;MKI67;MYC;CHEK1;ZIC1;E2F4;IGF2BP2;EIF4E;LDLR;MAP3K5;MBTPS1;DAXX;CDK19;CAVIN1;CDKN2A;EIF2S2;CDK11B;TSN;FOXP1;MSH2;CDK4;FASN;GNAS;NF1;PPARG;DDR2;PNPLA2
Calcification of coronary artery	92/375	0.0638268	0.565109	0	0	1.21408	3.34064	GABRB3;CNTNAP2;TXNL4B;DGKB;CTNND2;FRY;CELSR2;BICD1;BACH2;SYNE1;SYNPR;FADS2;GRIP1;ADAMTS3;AP1G1;TMED3;PMPCA;RPS11;RNF111;FADS1;PCDHAC2;CERS6;IST1;PDE4D;NGDN;DNTTIP1;SLC39A11;VPS37C;CDKAL1;FRMD4A;PCDHA13;KSR2;BAZ1B;SORCS2;PCDHA11;MMP9;PCDHA10;PSRC1;LMBRD2;MSH3;TIMELESS;PLAA;RBMS2;PRKN;SHC4;RRN3;MYRF;MINDY2;GLS2;ITPR2;HMGCR;PPM1K;PLD1;AMN1;CHST11;PCBP3;PCDHA1;PRAMEF12;HECTD4;MYO6;PCDHA5;LRRC8C;MLEC;…
Mood swings	28/100	0.0640183	0.565109	0	0	1.44976	3.9848	TPH2;VCP;DDC;NDUFA12;PREP;ZFYVE26;PGK1;NEK1;DGCR8;HNRNPA1;NEFH;PRPH;POLG;NTRK1;PRNP;SURF1;UNC13A;NDUFA2;AIP;BCS1L;SOD1;NDUFAF6;PRKAR1A;GNAS;NDUFS3;TARDBP;SQSTM1;FTL
Apraxia, Developmental Verbal	2025-09-01	0.064274	0.565109	0	0	2.09501	5.74996	CNTNAP2;GALT;ACE;LRP1;CSE1L;MTHFR;ERC1;BCAR1;FOXP1
Abnormality of nail of toe	2025-09-01	0.064274	0.565109	0	0	2.09501	5.74996	PEX6;AIP;IFT122;RAB3GAP2;KIF11;UMPS;WDR35;PLCD1;IL17RA
Depressed cheekbone	2025-09-01	0.064274	0.565109	0	0	2.09501	5.74996	SF3B4;BLM;MAP2K1;MAP2K2;TBL2;LIMK1;VPS13B;BAZ1B;RUNX2
Excessive wrinkled skin	2025-09-01	0.064274	0.565109	0	0	2.09501	5.74996	ATP6V1A;RTEL1;MAP2K1;MAP2K2;DKC1;TINF2;PYCR1;PIK3R1;SMARCA2
Flattening of the zygomatic bone	2025-09-01	0.064274	0.565109	0	0	2.09501	5.74996	SF3B4;BLM;MAP2K1;MAP2K2;TBL2;LIMK1;VPS13B;BAZ1B;RUNX2
Hypoplasia of the zygomatic bone	2025-09-01	0.064274	0.565109	0	0	2.09501	5.74996	SF3B4;BLM;MAP2K1;MAP2K2;TBL2;LIMK1;VPS13B;BAZ1B;RUNX2
Hypotrophic cheekbone	2025-09-01	0.064274	0.565109	0	0	2.09501	5.74996	SF3B4;BLM;MAP2K1;MAP2K2;TBL2;LIMK1;VPS13B;BAZ1B;RUNX2
Small cheekbone	2025-09-01	0.064274	0.565109	0	0	2.09501	5.74996	SF3B4;BLM;MAP2K1;MAP2K2;TBL2;LIMK1;VPS13B;BAZ1B;RUNX2
Uroureter	2025-09-01	0.064274	0.565109	0	0	2.09501	5.74996	NAA10;SETBP1;WFS1;BCOR;PLD1;ACTB;ACTG2;ACTG1;MYLK
PARKINSON DISEASE 2, AUTOSOMAL RECESSIVE JUVENILE	27/96	0.0648372	0.565109	0	0	1.4587	3.99082	RET;PRKN;BECN1;DDC;PARK7;ENO2;FHIT;UBE2L3;CNR1;PODXL;HMOX1;NOS1;DRD2;POLG;SNCA;PACRG;TBP;PARP1;KCNJ11;ABCC8;BAD;SOD2;FKBP1A;PRKRA;UBE2S;MAPT;UBE2K
Idiopathic pulmonary hypertension	27/96	0.0648372	0.565109	0	0	1.4587	3.99082	CLIC4;SETD2;BMPR2;ATL3;FHL1;ENO1;TCIRG1;HIF1A;DYM;TRPM7;HMGN1;NTRK1;STAT5A;DYNLT1;TRPC3;BDNF;TRPC1;F2R;LIMK1;F5;SOD1;VEGFA;MSH2;TRPV4;PPARG;RBM45;ENG
MAJOR AFFECTIVE DISORDER 2	27/96	0.0648372	0.565109	0	0	1.4587	3.99082	TPH2;DDC;ENO1;PRKCZ;PTPA;HMGXB4;TOM1;HIVEP1;NCAM1;KCNN3;DRD2;BRD1;PBRM1;ACE;BDNF;WFS1;HIP1R;ANK3;DCLK1;SSTR5;P2RX7;EVC;KCNQ2;TCF4;CHRFAM7A;SLC25A4;ABCG1
Premature aging syndrome	26/92	0.0656158	0.565109	0	0	1.46846	3.99998	CDKN1A;BLM;HDAC2;SRF;BMI1;ZMPSTE24;RECQL4;WRN;POLG;ATG5;CREBBP;CDKN2A;VDR;GTF2H2;GTF2H3;SOD2;MMP9;SIRT1;SOD1;ASPM;ERCC3;DKC1;NHP2;SPRTN;ATM;SRSF5
Stereotypic Movement Disorder	26/92	0.0656158	0.565109	0	0	1.46846	3.99998	RERE;GRN;VCP;NOTCH1;FLII;RPS15;XPO1;NSD2;EP300;HMOX1;SNCA;CREBBP;MBD5;NAA10;IQSEC2;DNM1;FOXP1;GRIN1;BCR;NPC2;ATM;TCF4;MAPT;TKT;TARDBP;SQSTM1
Polyhydramnios	33/121	0.0657928	0.565109	0	0	1.39822	3.80491	CNTNAP1;ITGB4;CHD7;RPL11;HOXD13;ACTG2;MYLK;ZMPSTE24;SIN3A;LONP1;EP300;PIEZO1;PHGDH;FLNB;SOX9;BUB3;BUB1;TAPT1;DIS3L2;CREBBP;KCNJ6;DMPK;ABCC8;TTC7A;ESCO2;DNM2;MYCN;KAT6B;ERF;TRIP11;MAGED2;DHCR7;PLEC
Abnormal form of the vertebral bodies	14/44	0.066087	0.565109	0	0	1.73859	4.72337	IQSEC2;VDR;FLII;PDE4D;COL11A2;DLL3;RPS6KA3;PRKAR1A;TRPV4;SMOC1;NSD2;ERF;FGFR1;CHST3
Chromosome Breakage	14/44	0.066087	0.565109	0	0	1.73859	4.72337	HELLS;BLM;XRCC4;FANCE;PALB2;POLA1;BRIP1;SLX4;FANCD2;MYC;UBE2T;CAT;ATM;NFE2L2
Cerebellar degeneration	50/193	0.0661405	0.565109	0	0	1.3044	3.54273	ACY1;AP4E1;VLDLR;SYNE1;ZIC1;SERAC1;POLG;RARS2;ADSL;TBP;TRPC3;COG5;MARS2;ALG3;PEX2;BCS1L;AFG3L2;MYH3;NPC1;NPC2;NDUFS3;NDUFS1;TMEM126B;GRN;UBA5;CACNA1A;RNF216;ZNHIT3;VPS11;NDUFV2;BCAP31;PRNP;HSPA5;NUBPL;AP2B1;VWA3B;EEF2;CCDC88A;SEPSECS;ERCC3;PPP2R2B;NDUFAF5;NDUFAF3;ATM;MAN2B1;NDUFAF1;PNPLA6;ACO2;ZNF335;FGF12
Blepharophimosis	25/88	0.0663452	0.565109	0	0	1.47914	4.01275	RERE;UBE3B;ZMPSTE24;RECQL4;DGCR8;SOX9;GPC6;SMAD4;SLC2A10;LIMK1;STAC3;PYCR1;BAZ1B;WDR35;SMARCA2;THOC6;MLXIPL;MYCN;MYH3;TBL2;KAT6B;SMOC1;RAB18;MASP1;BCOR
Creatine phosphokinase serum increased	42/159	0.0665696	0.565109	0	0	1.33886	3.62765	VCP;POGLUT1;FHL1;POMT1;SYNE1;TMEM165;GMPPB;HINT1;HNRNPDL;CPT2;PABPN1;DNAJB6;HNRNPA1;SIL1;POLG;FKTN;TSFM;SLC16A1;CAVIN1;GAA;CNBP;LIMK1;BAZ1B;POMGNT1;DNM2;DPM2;TBL2;SYNJ1;TRPV4;COL6A1;FRG1;HNRNPA2B1;ITGA7;SCN4A;DNA2;RBCK1;ASTN2;MICU1;SQSTM1;TRIM32;PLEC;PNPLA2
Soft Tissue Neoplasms	24/84	0.0670151	0.565109	0	0	1.49091	4.02969	NGFR;CDKN1A;OAT;ABCB1;PLAG1;CDKN2A;FLII;SATB2;IDH1;STAT3;ASPSCR1;TSC1;BMI1;MKI67;FOXP1;NR4A3;MSH2;CDK4;CREB3L2;NF1;CTNNB1;IGF2BP2;TCF3;RBM45
Cafe au lait spots, multiple	2018-07-01	0.0671226	0.565109	0	0	2.36974	6.40122	MAP2K1;MAP2K2;MSH2;GNAS;NF1;TSC1;PCNT
Abnormal levels of creatine kinase in blood	2018-07-01	0.0671226	0.565109	0	0	2.36974	6.40122	CAVIN1;POMT1;RXYLT1;POMGNT2;POMGNT1;SIL1;FKTN
Centrally nucleated skeletal muscle fibers	2018-07-01	0.0671226	0.565109	0	0	2.36974	6.40122	TPM3;BIN1;HNRNPA2B1;TRIP4;TRIM32;SIL1;DNM2
Chorioretinal dysplasia	2018-07-01	0.0671226	0.565109	0	0	2.36974	6.40122	POMT1;RXYLT1;TUBGCP6;KIF11;POMGNT2;POMGNT1;FKTN
Degeneration of lumbar intervertebral disc	2018-07-01	0.0671226	0.565109	0	0	2.36974	6.40122	PRKN;CILP;HIF1A;SIRT1;GPC6;FGFR1;CHST3
Difficulty running	2018-07-01	0.0671226	0.565109	0	0	2.36974	6.40122	REEP1;DYNC1H1;MEGF10;PEX2;MICU1;BICD2;PNPLA2
Edema of eyelid	2018-07-01	0.0671226	0.565109	0	0	2.36974	6.40122	GNPTAB;ZNHIT3;FRG1;PEX5;AIP;PEX2;SHANK3
Idiopathic scoliosis	2018-07-01	0.0671226	0.565109	0	0	2.36974	6.40122	GHR;MIR10B;PTK7;CHD7;CALM3;CELSR2;CALM2
Majewski Syndrome	2018-07-01	0.0671226	0.565109	0	0	2.36974	6.40122	EVC;IFT140;IFT172;TTC21B;NEK1;FUZ;WDR35
Pyothorax-Associated Lymphoma	2018-07-01	0.0671226	0.565109	0	0	2.36974	6.40122	MTX1;CDKN2A;REL;ATM;FLNB;SMC4;SMC2
Tobacco Use Disorder	2018-07-01	0.0671226	0.565109	0	0	2.36974	6.40122	CHRNA3;PLEKHG1;BDNF;CHRNA7;DRD2;RHOA;MIR218-2
Venous malformation	2018-07-01	0.0671226	0.565109	0	0	2.36974	6.40122	NTRK1;MAP3K3;RASA1;AGGF1;PIK3CB;TEK;VEGFA
Mental Retardation, X-Linked 1	15/48	0.0673026	0.565109	0	0	1.69351	4.57003	USP27X;GDI1;IQSEC2;USP9X;SLC2A10;UPF3B;RAB39B;THOC2;MID2;HCFC1;RPS6KA3;CLCN4;DLG3;TSPAN7;AP1S2
Myasthenic Syndromes, Congenital	15/48	0.0673026	0.565109	0	0	1.69351	4.57003	NTRK1;GRN;TPM3;SRSF1;CHD7;GFPT1;ALG2;MYO9A;GMPPB;HNRNPH1;DNAJA3;HNRNPH2;SCN4A;AGRN;PLEC
Corneal Opacity	23/80	0.0676132	0.565109	0	0	1.50392	4.05148	CTSA;PEX16;PEX19;POMT1;PAX6;PEX2;LTBP2;POMGNT2;SLC4A4;POMGNT1;GRIP1;PORCN;PEX6;PEX5;RXYLT1;FLNB;IKBKG;BUB3;ALDH18A1;GUSB;BUB1;FKTN;FGFR1
Depressed nasal ridge	23/80	0.0676132	0.565109	0	0	1.50392	4.05148	RERE;RET;SETD2;EDA;PDE4D;COL11A2;GREB1L;PTPN11;PEPD;ARID1A;HDAC6;SMARCA4;MYH3;TCTN3;PRKAR1A;DZIP1L;ITGA8;PHGDH;MAN2B1;SOX9;B9D2;CC2D2A;CEP290
Atrophy, Disuse	2025-08-04	0.0677631	0.565109	0	0	3.72289	10.021	HSPA4;FBXO32;PITX1;PPARGC1B
Dementia, familial British	2025-08-04	0.0677631	0.565109	0	0	3.72289	10.021	PRNP;GPC1;TARDBP;ITM2B
Polycystic Kidney, Type 1 Autosomal Dominant Disease	2025-08-04	0.0677631	0.565109	0	0	3.72289	10.021	MYC;PPARG;PKD2;BRD4
SPHEROCYTOSIS, HEREDITARY, 2	2025-08-04	0.0677631	0.565109	0	0	3.72289	10.021	CREBBP;PCBP4;EIF4E;SPTB
stage, bladder cancer	2025-08-04	0.0677631	0.565109	0	0	3.72289	10.021	E2F3;TSC1;CIP2A;FGFR1
Acquired long QT syndrome	2025-08-04	0.0677631	0.565109	0	0	3.72289	10.021	KCNQ1;SCN5A;ALG10;ALG10B
Adult Fibrosarcoma	2025-08-04	0.0677631	0.565109	0	0	3.72289	10.021	COL1A1;CEBPB;CDC123;IDH1
Alcohol Withdrawal Seizures	2025-08-04	0.0677631	0.565109	0	0	3.72289	10.021	CNR1;MTHFR;SLC29A1;MPDZ
Alexithymia	2025-08-04	0.0677631	0.565109	0	0	3.72289	10.021	ACE;BDNF;DRD2;ANKK1
Angiosarcoma of liver	2025-08-04	0.0677631	0.565109	0	0	3.72289	10.021	USP14;NOTCH1;CDKN2A;PLCG1
Chromosomal breakage induced by crosslinking agents	2025-08-04	0.0677631	0.565109	0	0	3.72289	10.021	BRIP1;FANCD2;FANCE;PALB2
Claudication (finding)	2025-08-04	0.0677631	0.565109	0	0	3.72289	10.021	COX8A;RBM45;HIF1A;VEGFA
Collapsing glomerulopathy	2025-08-04	0.0677631	0.565109	0	0	3.72289	10.021	TAGLN;MYH9;PDSS2;ACTN4
Convulsions in the newborn	2025-08-04	0.0677631	0.565109	0	0	3.72289	10.021	SLC12A2;KCNQ2;KCNQ3;SCN2A
Diabetic cataract	2025-08-04	0.0677631	0.565109	0	0	3.72289	10.021	CAPN5;SORD;CACNA1C;CAPN1
Grade III Chondrosarcoma	2025-08-04	0.0677631	0.565109	0	0	3.72289	10.021	CDK4;MYC;HIF1A;ENG
Hip pain	2025-08-04	0.0677631	0.565109	0	0	3.72289	10.021	PDGFRA;VCP;HNRNPA2B1;HNRNPA1
HTLV-II Infections	2025-08-04	0.0677631	0.565109	0	0	3.72289	10.021	BCAP31;GSTO1;GOSR1;TMED5
Irregular periods	2025-08-04	0.0677631	0.565109	0	0	3.72289	10.021	SETD2;PRKAR1A;GNAS;AIP
Leukonychia	2025-08-04	0.0677631	0.565109	0	0	3.72289	10.021	PEX6;TRPS1;KIF11;PLCD1
Limb joint contracture	2025-08-04	0.0677631	0.565109	0	0	3.72289	10.021	SEPSECS;KCNJ11;ABCC8;GCK
manic symptom	2025-08-04	0.0677631	0.565109	0	0	3.72289	10.021	P2RX7;CSRP1;DRD2;ANKK1
MiT family translocation renal cell carcinoma	2025-08-04	0.0677631	0.565109	0	0	3.72289	10.021	SFPQ;NONO;CLTC;ASPSCR1
Motor disturbances	2025-08-04	0.0677631	0.565109	0	0	3.72289	10.021	PRNP;SCN8A;MAPT;SOD1
Narrow nasal ridge	2025-08-04	0.0677631	0.565109	0	0	3.72289	10.021	PYCR1;ALDH18A1;WDR73;ZMPSTE24
Neonatal disorder	2025-08-04	0.0677631	0.565109	0	0	3.72289	10.021	CADM1;ABCC8;PKD2;FKBP5
Reduced pancreatic beta cells	2025-08-04	0.0677631	0.565109	0	0	3.72289	10.021	KCNJ11;ABCC8;STAT3;GCK
Respiratory complex I deficiency	2025-08-04	0.0677631	0.565109	0	0	3.72289	10.021	TSFM;MTFMT;ACAD9;EARS2
Reticular pigmentation pattern	2025-08-04	0.0677631	0.565109	0	0	3.72289	10.021	DKC1;TINF2;NHP2;ZMPSTE24
Reticulated skin pigmentation	2025-08-04	0.0677631	0.565109	0	0	3.72289	10.021	DKC1;TINF2;NHP2;ZMPSTE24
Shortened QT interval	2025-08-04	0.0677631	0.565109	0	0	3.72289	10.021	CACNA2D1;KCNQ1;CACNA1C;CDC73
Supratentorial Neoplasms	2025-08-04	0.0677631	0.565109	0	0	3.72289	10.021	PDGFRA;CDKN2A;IDH1;PMS2
Platelet hematocrit measurement	41/155	0.0679308	0.565986	0	0	1.34131	3.60715	TRABD;HBS1L;RTEL1;LY75;MSI2;NRF1;CBL;IGF1R;SMG6;HDAC7;FADS2;NPAT;CAPZB;CHEK2;GNA12;NAA25;RNF150;USP30;POLR2H;IGF2BP2;PAK2;SH2B3;ZCCHC24;GCKR;NUDC;NDFIP1;RBPMS;CDKN2A;ZBTB16;ITPK1;SNX24;PDIA5;ST7L;RAD51B;CTU2;MAU2;EHD3;NAV3;KCNQ1;SERINC1;ZFPM2
Adenocarcinoma, Clear Cell	31/113	0.0680245	0.566121	0	0	1.40946	3.78847	SETD2;ABCB1;MAML2;PIK3CB;PPM1D;HIF1A;CDC73;NEU3;PPP2R1A;PPP1R13L;PEA15;PTK2B;CAPN1;SLC25A45;KDM6A;MAP2K1;REXO1;RRM2;SLC39A11;TSC1;LNPEP;ACTN4;ARID1A;NFKB1;VEGFA;VCAN;MSH2;CTNNB1;CD47;HAGH;SLC29A1
Platyspondyly	22/76	0.0681251	0.566121	0	0	1.51838	4.07898	SMAD4;PCYT1A;CANT1;GPX4;GORAB;COL11A2;PLOD3;SLC39A13;RUNX2;HDAC6;RAB33B;COL1A1;KLHL7;TRPV4;DYM;GUSB;TAPT1;SLC29A3;ADA;RSPRY1;DDR2;FGFR1
Gait, Unsteady	16/52	0.0681349	0.566121	0	0	1.65595	4.44833	RUBCN;PRNP;MTFMT;CREBBP;TRPC3;VPS13B;PEX2;VWA3B;SOD1;DNAJB2;HERC2;EEF1A2;CWF19L1;EP300;PMPCA;SHANK3
Sensorineural hearing loss, bilateral	21/72	0.0685336	0.567706	0	0	1.53455	4.11325	CATSPER2;COL11A2;MYO7A;GTF2E2;ACTG1;DCAF17;OTOA;MYO1C;DIAPH3;LHX3;CLDN14;P2RX2;TRPV4;POGZ;MYO6;TBC1D24;OTOG;OTOF;TECTA;TPRN;MCM2
MAJOR AFFECTIVE DISORDER 4	21/72	0.0685336	0.567706	0	0	1.53455	4.11325	TPH2;BRD1;PBRM1;DDC;BDNF;WFS1;HIP1R;ANK3;PRKCZ;DCLK1;SSTR5;P2RX7;EVC;KCNQ2;NCAM1;TCF4;CHRFAM7A;KCNN3;DRD2;SLC25A4;ABCG1
MAJOR AFFECTIVE DISORDER 6	21/72	0.0685336	0.567706	0	0	1.53455	4.11325	TPH2;BRD1;PBRM1;DDC;BDNF;WFS1;HIP1R;ANK3;PRKCZ;DCLK1;SSTR5;P2RX7;EVC;KCNQ2;NCAM1;TCF4;CHRFAM7A;KCNN3;DRD2;SLC25A4;ABCG1
Channelopathies	17/56	0.0686526	0.567706	0	0	1.62418	4.35069	KCNJ6;FST;HSPB2;CACNA1A;KCNA4;CACNA1F;CLCN1;PDC;UBE2S;KCNQ1;TRPV4;SCN9A;CNGA3;SCN4A;SCN5A;SHANK3;UBE2K
Congenital hypoplasia of radius	2029-10-01	0.0689134	0.567706	0	0	1.96033	5.2437	SF3B4;RECQL4;PRKAR1A;NPR2;PDE4D;TRIP11;HOXD13;ESCO2;RBM10;TBX3
Mask-like facies	2029-10-01	0.0689134	0.567706	0	0	1.96033	5.2437	KCNJ6;MYH3;PABPN1;DMPK;UBA5;FRG1;ITPR1;PAX6;TRIM32;FKTN
Stippled epiphyses	2029-10-01	0.0689134	0.567706	0	0	1.96033	5.2437	PEX16;PEX19;PRKAR1A;PDE4D;PEX6;PEX5;PEX2;DHCR7;GUSB;DDR2
Osteoporosis, Senile	19/64	0.0689536	0.567706	0	0	1.57337	4.20771	WDR1;ANXA2;VDR;GORAB;ENO1;PARK7;ANTXR2;SOD2;ACTG1;COL1A1;TUBA1B;ATIC;PKM;PSMA2;OXCT1;PGLS;GAPDH;GPC6;VCL
Osteopetrosis	19/64	0.0689536	0.567706	0	0	1.57337	4.20771	ARF1;CD40;RBFOX2;PSIP1;SLC4A2;TCIRG1;ADO;CLCN1;NFKB1;VEGFA;GHR;PTDSS1;ANKH;OSTM1;MYC;PLEKHM1;CSK;IKBKG;FKBP4
Synophrys	19/64	0.0689536	0.567706	0	0	1.57337	4.20771	SETD5;MBD5;TRIO;NFIX;CSNK2A1;IQSEC2;VPS33A;FLII;FHL1;AIP;SMC1A;PHF8;ZIC2;SETBP1;PACS1;KLHL7;ATP6V1B2;WAC;FGFR1
Ki-1+ Anaplastic Large Cell Lymphoma	58/228	0.0691201	0.568558	0	0	1.27302	3.4014	NRP1;CD40;CDKN1A;SMG1;WDR48;CCNT1;CLTC;PSIP1;PIK3CB;BACH1;CLU;COIL;ATIC;CASP8;MYC;NOS1;JUNB;TSPYL2;PDGFRA;TPM3;ARNT;CKAP4;MYH9;FKBP4;MAGEH1;RTEL1;CEBPB;COL15A1;ABCB1;NOTCH1;FOXO3;CDC42;SOCS3;MAPK8;RNF213;PTK2B;NCAM1;S100A10;MCL1;NTRK1;NPM1;CDKN2A;STAT3;MSN;PTPN11;MIR29A;CFLAR;NFKB1;VEGFA;BCL6;RPS6KB1;HNRNPD;BAX;GRB2;CALM2;TRIM32;HSPA1B;HSPA1A
Conductive hearing loss	47/181	0.0705432	0.579737	0	0	1.30831	3.46902	SF3B4;KMT2D;SETD5;SETD2;NFIX;IFT172;FLII;TSHZ1;ANKRD11;COL11A2;PRPF8;SPATA7;EFTUD2;RECQL4;GRIP1;ARVCF;FGF9;TCTN3;ZNF408;PGM3;UFD1;NEK2;FLNB;ZNF469;TECTA;KDM6A;SLC25A24;TUB;IQSEC2;IFT140;CPLANE1;SMC1A;POMGNT1;TOPORS;AHI1;RP2;PRPF3;KLHL7;SPECC1L;ERF;TSR2;RP9;ZNF513;MASP1;KIZ;GAS8;RPS23
Brain Diseases	63/250	0.070811	0.581409	0	0	1.25719	3.32873	CYFIP1;CNTNAP2;PREP;ENO1;DBH;PIK3CB;CHD2;CPT2;NUP62;POLG;NUP214;SRRM2;RARS2;DSCAM;CASK;TSC1;BCS1L;SIRT1;BSCL2;SCO2;SCN8A;KCNQ2;SCN4A;MAPT;RPP25;SQSTM1;SHANK3;TLR3;GRN;ABCB1;STXBP1;NRXN1;DCTN4;TTK;CACNA1C;LIAS;TYMS;SPAST;PDCD10;HMOX1;DRD2;NDUFV2;ZC3H14;SNCA;PRNP;ACE;IQSEC2;PNO1;BDNF;ASNS;EIF2S2;GRIN1;VEGFA;TJP1;PER2;P2RX7;MAPK10;AHI1;DLG3;PPT1;SCN2A;FBXL4;FOLR1
Mean Corpuscular Volume (result)	50/194	0.071361	0.585393	0	0	1.29526	3.4195	CDA;ITSN1;HSF2BP;BACH2;AFF1;UBE2L3;HK1;SCAMP5;CCND3;CHAF1A;PIEZO1;LUC7L;KAT7;EPHB4;ILKAP;PCID2;USP49;ATMIN;GLRX5;NCOA4;COMMD1;WIPI2;KLF16;FOXP1;RAD51B;MYH9;MTMR3;INTU;PIK3R1;TYMS;ATAD2B;SV2C;SERTAD2;ZMAT3;EPB41L2;HECTD4;KCNN4;SPECC1;RBPMS;FBXL19;PLCL2;PTPN11;USF2;SLC2A9;CLCN6;NOL4L;SMOC1;TMCC2;CPEB4;TNRC6B
Intrahepatic Cholangiocarcinoma	46/177	0.0720771	0.589346	0	0	1.30973	3.44463	ROBO2;BECN1;CDKN1A;NOTCH1;ABCB1;HDAC1;ITGB3;PDXP;PIK3CB;BMI1;FHIT;HIF1A;ROBO1;STK11;ZC3H12A;KDR;SLIT2;SMAD4;TGFB2;PBRM1;PCYT1A;PEG3;IMP3;VDR;CDKN2A;IDH1;TPM1;STAT3;MTHFR;TET1;PPHLN1;ARID1A;MMP9;CKAP4;VEGFA;MOB1A;MSH2;ASPH;PTK7;CAT;FSCN1;GNAS;BAX;GRB2;RBM45;EBAG9
Neoplasms, Intracranial	27/97	0.0723589	0.589346	0	0	1.43777	3.77575	NOTCH1;ABCB1;DTX2;NRARP;IQGAP1;DLL1;MAPK8;MYC;MYB;KDR;IGFBP7;HES5;ST3GAL3;PDGFRA;CDKN2A;IDH1;PTCH1;SOD2;MMP9;SIRT1;NFKB1;VEGFA;RPS6KB1;MSH3;CDK4;NDUFAB1;FJX1
Central Diabetes Insipidus	1933-11-01	0.0723644	0.589346	0	0	1.8624	4.89074	NCKAP1;GLUD1;UGDH;NRP2;ACOT8;WFS1;NAA25;CTNNB1;NAP1L1;AZI2;ENG
Fibrillary Astrocytoma	1933-11-01	0.0723644	0.589346	0	0	1.8624	4.89074	LATS1;NOTCH1;HEY1;IDH1;NCOA3;NF1;PTPN11;HIF1A;MMP9;DLL3;FGFR1
High altitude pulmonary edema	1933-11-01	0.0723644	0.589346	0	0	1.8624	4.89074	EGLN1;ACE;HSPA4;NFYC;AGTR1;GNB3;GAPDH;ACTB;HSPA1B;VEGFA;HSPA1A
Hypoplasia of scrotum	1933-11-01	0.0723644	0.589346	0	0	1.8624	4.89074	GRIP1;TSPYL1;SETBP1;KAT6B;RAB18;RAB3GAP2;SOX9;DHCR7;PNPLA6;MAPRE2;ARCN1
Neuronal loss in central nervous system	1933-11-01	0.0723644	0.589346	0	0	1.8624	4.89074	BSCL2;PRNP;CCDC88A;GRN;TBP;NPC1;ZNHIT3;SCO2;PSAP;MAPT;POLG
Oral cleft	1933-11-01	0.0723644	0.589346	0	0	1.8624	4.89074	GABRB3;ABCB1;NAA10;LHX3;PTCH1;IKBKG;MASP1;BCOR;JARID2;ACTB;TGFBR1
Hyperammonemia	33/122	0.0724868	0.589812	0	0	1.38242	3.62796	KMT2D;SLC22A5;OAT;ETFDH;PYGL;TYMS;GLS;GYS1;HMGCL;GNPTAB;CPT2;DBT;SERAC1;POLG;MMAB;GAA;BCKDHB;ACAD9;NFKB1;GALC;GLUD1;NPC1;PCCA;NPC2;IVD;OGDH;PPT1;MAN2B1;UQCRC2;ALDH18A1;PFKM;MMACHC;CD320
melanoma	548/2454	0.0731609	0.594761	0	0	1.07999	2.82427	USP6NL;MAML2;MAML1;ENO1;GLS;ELK4;PSMD9;PSMD6;HOXA9;MYC;AKT3;NAMPT;STMN1;MYB;JUNB;MED1;DAXX;CSNK2A1;FNDC3B;ARMC9;UNC5C;DICER1;EML2;BCR;EML5;MTAP;PRKAR1A;BIN1;CLNS1A;AGTR1;TYRO3;ANKK1;ABCB1;PRKDC;GATA4;PRKCZ;HIF1A;MTDH;PRDX5;PRDX1;S100A13;HMOX1;PLEK2;PPARGC1B;ATG5;NGFR;MYH7B;CREBBP;ACE;JUND;PNO1;MCAM;PBX2;CDC7;PRDX6;PBX1;MLLT10;HNRNPK;FASN;AGO2;HNRNPD;PAM;ADA;LGMN;GSDME;RET;GPI;CDKN1A;SETD2;PIGU;PH…
Hypothyroidism	67/268	0.073655	0.59767	0	0	1.24396	3.24471	RET;MCM8;CHD7;PLOD3;ATP2A2;TTF1;ACTB;BACH2;ROBO1;NRGN;CAPZB;DPYSL2;POGZ;PIEZO1;NEFL;NEFH;EARS2;NCOA1;VAV3;ANXA2;MAGI3;ANXA5;TSC1;CAMKMT;RBP4;PRKAR1A;KAT6B;KCNQ1;MAP1B;PPIG;SQSTM1;MYH6;LRP1;SLC20A1;IGSF1;MTTP;UBR1;SLC9A1;GRK3;DCAF17;HECTD4;UCP2;NAA25;OTOF;NCAM1;NKX2-5;LDLR;SH2B3;DUOX2;XRCC4;BDNF;WFS1;BAD;LRBA;CNBP;PMM2;MTHFR;PTPN11;NR1D1;MT3;VEGFA;SOD1;ISG20;GNAS;CALM3;CALM2;PAM
Carcinoma	55/216	0.0738907	0.59767	0	0	1.27448	3.32023	FOXA1;RPL3;ENO1;MIR505;ACTB;ACTG1;RPS14;CAPZB;MYC;TRPS1;STMN1;SOX9;TLE4;EIF5A;TSC22D1;TPM3;PGAM1;CASK;ACTN4;ARID1A;YWHAZ;RHOA;CKAP4;RBP4;RCN1;PSMA4;PKM;RASA1;PSME1;S100A6;ADAM9;NSMF;PADI4;EZR;TKT;URI1;ABCB1;GATA3;PIK3R1;HIF1A;FHIT;CORO1A;PTGS1;CDC42;UCP2;HNRNPA1;STAT5A;SLC12A2;CBX7;GSS;STAT3;SOD2;BLCAP;CDK4;ID4
Elevated creatine kinase	41/156	0.073922	0.59767	0	0	1.32956	3.46318	VCP;POGLUT1;FHL1;POMT1;SYNE1;TMEM165;GMPPB;HINT1;HNRNPDL;CPT2;PABPN1;DNAJB6;HNRNPA1;SIL1;POLG;FKTN;TSFM;SLC16A1;CAVIN1;GAA;CNBP;LIMK1;BAZ1B;POMGNT1;DNM2;DPM2;TBL2;SYNJ1;TRPV4;COL6A1;FRG1;HNRNPA2B1;ITGA7;SCN4A;DNA2;RBCK1;MICU1;SQSTM1;TRIM32;PLEC;PNPLA2
Fuchs Endothelial Dystrophy	1937-12-01	0.0748949	0.59767	0	0	1.78799	4.63387	COX8A;CDKN1A;CDKN2A;CUL3;ZNF469;TCF4;LAMC1;PARK7;DICER1;CLU;GABPA;NFE2L2
Hypoxemia	1937-12-01	0.0748949	0.59767	0	0	1.78799	4.63387	RPS14;CPA2;BDNF;ADK;GNAS;NOS1;SOD2;TKT;GAPDH;ACTB;PCK2;FBN1
Immunoblastic Large-Cell Lymphoma	1937-12-01	0.0748949	0.59767	0	0	1.78799	4.63387	BCR;RTEL1;NOTCH1;ABCB1;BCL6;CDKN2A;VDR;MYC;RAPH1;NCAM1;ATM;CD320
Juvenile Pilocytic Astrocytoma	1937-12-01	0.0748949	0.59767	0	0	1.78799	4.63387	LATS1;NOTCH1;HEY1;NCOA3;KDR;NF1;PTPN11;HIF1A;MMP9;DLL3;CD276;FGFR1
Leukoaraiosis	1937-12-01	0.0748949	0.59767	0	0	1.78799	4.63387	GRN;VCP;MTFMT;ACE;RPS6KC1;KIF1C;MTHFR;MAPT;MMP9;SQSTM1;TMEM165;POLG
Paget Disease	1937-12-01	0.0748949	0.59767	0	0	1.78799	4.63387	CEBPB;VCP;VDR;DCTN4;NUP62;TRIP6;NEURL1;ATF7;FOS;SQSTM1;NFKB1;TAF2
Pancreatic carcinoma, familial	2022-08-01	0.074907	0.59767	0	0	2.12803	5.5148	CDKN1A;SMAD4;STK11;MSH2;CDKN2A;PALLD;ATM;PALB2
Abnormal lactate dehydrogenase activity	2022-08-01	0.074907	0.59767	0	0	2.12803	5.5148	MYC;CHEK2;POMT1;RXYLT1;POMGNT2;POMGNT1;SIL1;FKTN
Adenoid cystic carcinoma of salivary gland	2022-08-01	0.074907	0.59767	0	0	2.12803	5.5148	NFIB;MYC;MYB;LONP1;SFN;PIK3CB;FHIT;VEGFA
Hypoplastic finger	2022-08-01	0.074907	0.59767	0	0	2.12803	5.5148	SMAD4;PORCN;PCYT1A;GPX4;TCTN3;TRPS1;TRPV4;GNAS
Infiltrating duct carcinoma of female breast	2022-08-01	0.074907	0.59767	0	0	2.12803	5.5148	SMG1;EPHA10;RPS6KC1;GRK6;TRPM7;CDC42BPB;ANKK1;FGFR1
Neurodegeneration with brain iron accumulation (NBIA)	2022-08-01	0.074907	0.59767	0	0	2.12803	5.5148	PRPS1;PANK2;DCAF17;PANK1;RAB39B;DDHD1;YWHAZ;FTL
Nonketotic Hyperglycinemia	2022-08-01	0.074907	0.59767	0	0	2.12803	5.5148	GCSH;GLRX5;GLYCTK;BOLA3;AMT;AZIN2;LIAS;HCFC1
Renal Artery Stenosis	2022-08-01	0.074907	0.59767	0	0	2.12803	5.5148	RET;SETD2;ACE;CBS;MTHFR;HIF1A;SDHB;LDLR
Self-harm	2022-08-01	0.074907	0.59767	0	0	2.12803	5.5148	RERE;NTRK1;MBD5;IQSEC2;FLII;POGZ;DHCR7;TKT
Self-Injurious Behavior	2022-08-01	0.074907	0.59767	0	0	2.12803	5.5148	RERE;NTRK1;MBD5;IQSEC2;FLII;POGZ;DHCR7;TKT
Short finger	2022-08-01	0.074907	0.59767	0	0	2.12803	5.5148	SMAD4;PORCN;PCYT1A;GPX4;TCTN3;TRPS1;TRPV4;GNAS
Spade-like hand	2022-08-01	0.074907	0.59767	0	0	2.12803	5.5148	RPS6KA3;PRKAR1A;FHL1;DYM;BCOR;ADAMTS10;FBN1;FGFR1
Squamous cell carcinoma of the head and neck	216/934	0.0751115	0.598772	0	0	1.12561	2.91396	ZFYVE9;PSMD9;RPS6KA3;HOXA9;PPP2R1A;MYC;CHEK2;NAMPT;CHEK1;KDR;CCNL1;JUNB;EPHB4;SRRM2;MTUS1;DICER1;MTHFD1;SOAT1;ABCB1;PRKDC;SHMT1;DCUN1D1;HIF1A;MTDH;SEC14L2;BRIP1;HMOX1;SFN;TP53BP1;STAT5A;SRPK2;CREBBP;JUND;XRCC5;PNO1;GADD45A;INTS2;MTHFR;SMARCA2;PTK2;EXT1;CCDC88A;REL;ATM;CD200;GPI;CDKN1A;SMG1;SETD2;GPAA1;KIF11;MAGT1;BMI1;MED15;RACK1;CEP55;GABPA;DUSP4;HELLS;CLUH;ANXA2;PARP1;ANXA5;FOS;COMMD1;RHOC;SIRT…
Hyperopia	24/85	0.0753138	0.599856	0	0	1.46637	3.79218	SMAD4;MBD5;NFIX;IQSEC2;USP9X;KIDINS220;ANKRD11;CACNA1F;PPM1D;PQBP1;ZMPSTE24;FAM111A;HERC2;SON;NMNAT1;SIN3A;EMC1;TRPV4;CHMP1A;POGZ;CNGA3;PCNT;CHST3;FKTN
Borderline Personality Disorder	30/110	0.0764818	0.608088	0	0	1.39794	3.59368	TPH2;GRN;HDAC2;INTU;HDAC1;WASH6P;CACNA1C;SCN9A;DRD2;WASHC1;BRD1;PBRM1;BDNF;F2R;HTR1B;MTHFR;ANK3;SIRT1;SMARCA4;VEGFA;P2RX7;SYNJ1;SCN8A;KCNQ2;KCNQ3;GNAS;MPPE1;APBA3;FKBP5;ENG
Lethargy	30/110	0.0764818	0.608088	0	0	1.39794	3.59368	SLC22A5;CACNA1A;DCAF7;SYNE1;GCSH;CPT2;DBT;UCP2;NDUFV2;ATG5;POLG;KCNJ11;ABCC8;NUBPL;MMAB;BCKDHB;AMT;ACADSB;PCCA;SLC25A19;BOLA3;IVD;NDUFAF5;NDUFS3;NDUFAF3;NDUFS1;TMEM126B;NDUFAF1;MMACHC;MMADHC
Dysphasia	13/41	0.0767041	0.60884	0	0	1.72953	4.44109	GRN;VCP;CACNA1A;SMARCA2;ACTB;ACTG1;ARVCF;UFD1;TCF4;MAPT;SQSTM1;FGFR1;PLEC
MUSCULAR DYSTROPHY, LIMB-GIRDLE, TYPE 2K	2015-06-01	0.0775193	0.60884	0	0	2.48231	6.34784	GMPPB;POMT1;RXYLT1;POMGNT2;POMGNT1;FKTN
PNEUMOTHORAX, PRIMARY SPONTANEOUS	2015-06-01	0.0775193	0.60884	0	0	2.48231	6.34784	HMOX1;MAPT;HIF1A;MMP9;GABPA;NFE2L2
alpha-Dystroglycanopathies	2015-06-01	0.0775193	0.60884	0	0	2.48231	6.34784	GMPPB;POMT1;RXYLT1;POMGNT2;POMGNT1;FKTN
Diffuse Intrinsic Pontine Glioma	2015-06-01	0.0775193	0.60884	0	0	2.48231	6.34784	PDGFRA;MYCN;PTCH1;EEF2;CLU;CD276
Executive dysfunction	2015-06-01	0.0775193	0.60884	0	0	2.48231	6.34784	BDNF;SFXN1;CACNA1C;DRD2;ANKK1;ELK3
Glycogen Storage Disease Type V	2015-06-01	0.0775193	0.60884	0	0	2.48231	6.34784	ACE;CPT2;ATP2A1;PYGL;HIF1A;APRT
Hyperacusis	2015-06-01	0.0775193	0.60884	0	0	2.48231	6.34784	MLXIPL;TBL2;IQSEC2;FLII;LIMK1;BAZ1B
Hypovolemia	2015-06-01	0.0775193	0.60884	0	0	2.48231	6.34784	ZFP57;KCNJ11;ABCC8;STAT3;STX3;GCK
Nicotine Use Disorder	2015-06-01	0.0775193	0.60884	0	0	2.48231	6.34784	CHRNA3;PLEKHG1;BDNF;CHRNA7;DRD2;MIR218-2
Salivary gland carcinoma	2015-06-01	0.0775193	0.60884	0	0	2.48231	6.34784	RAD52;XRCC4;CDKN2A;PRKDC;ACTN4;MTDH
Shoulder girdle weakness	2015-06-01	0.0775193	0.60884	0	0	2.48231	6.34784	VCP;HNRNPDL;DNAJB6;FRG1;SQSTM1;TRIM32
Type I transferrin isoform profile	2015-06-01	0.0775193	0.60884	0	0	2.48231	6.34784	SSR4;COG5;PMM2;ALG3;ALG11;DDOST
Widely patent fontanelles and sutures	2015-06-01	0.0775193	0.60884	0	0	2.48231	6.34784	CYP27B1;ACE;SETBP1;VDR;AGTR1;ZMPSTE24
Fractures, Multiple	21/73	0.0777271	0.609517	0	0	1.50494	3.84445	VCP;RTEL1;VDR;GORAB;TINF2;STAT3;PYCR1;TCIRG1;ANTXR2;BICD2;COL1A1;CYP27B1;DKC1;CBS;SMS;NHP2;GNAS;TRIP11;SOX9;PPIB;SLC29A3
Malignant neoplasm of urinary bladder	262/1144	0.0777586	0.609517	0	0	1.11206	2.84036	CCNJ;TRIO;TLNRD1;ENO2;MKI67;ACTB;CCAR2;MYLK;HOXA9;KAT5;MYC;CHEK2;AKT3;STMN1;NAMPT;CHEK1;KDR;KAT7;SOX9;JUNB;EPHB4;UNC5B;IMP3;MTUS1;UNC5C;DICER1;ISL1;BCAN;AGTR1;MT1E;ABCB1;EPAS1;PRKDC;GATA4;GATA3;IQGAP1;MST1R;PIK3R1;LIAS;HIF1A;PCDH17;HMOX1;SFN;TRPM7;HOXC9;NGFR;CREBBP;JUND;CADM1;XRCC4;XRCC5;GADD45A;MTHFR;PRRC2C;PTK2;DCLK1;TBL2;HNRNPK;STAG2;AGO2;ID1;ID4;SFXN1;GRB2;ATM;CD200;TOP2A;NRP1;PIGU;CD40;CDKN1…
Dysarthria	70/282	0.0779088	0.609517	0	0	1.23224	3.14496	RERE;PANK2;NDUFA12;HEXB;VLDLR;CHD2;SYNE1;ZFYVE26;PGM3;KIF1C;PMPCA;SIL1;POLG;RUBCN;MECR;TBP;GLRX5;PEX2;WDR73;BCS1L;ALDH3A2;AFG3L2;NPC1;BIN1;KAT6B;NPC2;SMS;NDUFS3;MAPT;SOS1;SQSTM1;SOS2;FTL;VCP;UBA5;ITPR1;CACNA1A;SLC9A1;DCAF17;RRAS;RNF216;PABPN1;DNAJB6;PSAP;SNCA;PEX16;PRNP;SURF1;XRCC4;PNPLA8;WFS1;GSS;GFPT1;NDUFA2;PTPN11;VWA3B;EEF2;REEP1;NDUFAF6;SYNJ1;ERCC3;PRKRA;PPP2R2B;CWF19L1;DMXL2;ATM;MAN2B1;ALDH…
Age-related cataract	14/45	0.0779427	0.609517	0	0	1.6824	4.29312	GSTM3;TGFB2;HSPA4;GSTO1;SLC16A12;MTHFR;PRDX6;SIRT1;ERN1;WRN;GABPA;HSPA1B;GALK1;NFE2L2
Ascites	14/45	0.0779427	0.609517	0	0	1.6824	4.29312	PRKAG2;MMP9;F5;VEGFA;FAM111A;ADAMTS3;PIEZO1;TCF4;BUB3;GUSB;BUB1;TAPT1;SEC63;DIS3L2
Aortic coarctation	15/49	0.0787255	0.614513	0	0	1.6436	4.17767	KMT2D;MAP2K1;SMAD4;NOTCH1;TGDS;PTPN11;NR2F2;PPP1CB;TRPM2;SPECC1L;TBL1Y;DHCR7;NKX2-5;SOS2;KDM6A
Small hand	19/65	0.0788203	0.614513	0	0	1.53907	3.91014	SETD5;MBD5;CANT1;USP9X;CTNND2;NGLY1;XYLT1;VPS13B;SMC1A;PPM1D;RECQL4;CENPE;WRN;HERC2;EVC;SON;TRPV4;TCF4;FBN1
Depression, Bipolar	18/61	0.0791394	0.614513	0	0	1.55972	3.9563	NTRK1;TPH2;ACE;TRPC3;BDNF;WFS1;DIXDC1;MTHFR;ANK3;CACNA1C;SLC5A3;POU6F1;PSMD9;TRPM2;GRK3;BHLHE40;NCAM1;NDUFV2
Noonan Syndrome	18/61	0.0791394	0.614513	0	0	1.55972	3.9563	PRKN;STAT5A;PTPRU;MAP2K1;MAP2K2;FHL1;STAT3;DTX1;PTPN11;CBL;RPS6KA3;RRAS;KAT6B;RASA1;NF1;MAPK1;SOS1;SOS2
Abnormality of pelvic girdle bone morphology	16/53	0.0791418	0.614513	0	0	1.6111	4.08656	SF3B4;VCP;IFT140;IFT172;COL11A2;LIMK1;BAZ1B;COL1A1;EVC;TBL2;ANKH;TTC21B;FLNB;ALDH18A1;SQSTM1;ADA
Tachycardia	16/53	0.0791418	0.614513	0	0	1.6111	4.08656	RET;VAV3;ACE;KCNJ11;CAVIN1;ABCC8;CNBP;SDHC;SDHB;KCNQ1;SCN9A;UCP2;AGTR1;GNAS;SCN5A;DRD2
Hematologic Neoplasms	132/557	0.0791592	0.614513	0	0	1.16049	2.94334	RPL31;TXNDC15;IGF1R;RPS15;MYC;STMN1;RPL36;KDR;EP300;PIM2;AGFG2;NUP214;PDGFRA;RPS7;TINF2;MAPK8IP2;GEM;BCR;MSH2;SOAT1;PRKAR1A;DKC1;FANCD2;NHP2;SBDS;ROR1;KMT2D;URI1;BLM;RTEL1;ABCB1;NOTCH1;MTTP;FOXO4;FOXO3;FHIT;BCL2L13;BRIP1;MCL1;CD276;STAT5A;CREBBP;CHKA;HSPA5;HSPA4;IDH1;MTHFR;TNFRSF10B;MIR29A;FANCE;ARHGAP26;PALB2;PBX1;NFKB1;MLLT11;RPS26;MFHAS1;POLA1;NR4A1;HNRNPK;NR4A3;CDK4;UBE2T;NF1;ID4;ATM;MYD88;CD…
Ataxia, Appendicular	17/57	0.0792613	0.614513	0	0	1.58348	4.01412	PRNP;TBP;UBA5;CACNA1A;EEF2;SYNE1;SLC9A1;ARCN1;AFG3L2;NPC1;SCN8A;PMPCA;MAN2B1;SIL1;SQSTM1;FGF12;POLG
Abnormality of the voice	17/57	0.0792613	0.614513	0	0	1.58348	4.01412	SMAD4;TSPYL1;FHL1;POMT1;CHD7;SPRY4;AP4E1;IL17RD;POMGNT1;GMPPB;FGF17;WRN;SIN3A;KISS1R;NSMF;FKTN;FGFR1
Obsessive compulsive behavior	17/57	0.0792613	0.614513	0	0	1.58348	4.01412	CYFIP1;SETD5;GRN;TRIO;CHD7;LIMK1;UBE3A;SMC1A;BAZ1B;PPM1D;FOXP1;TBL2;HIVEP1;HNRNPH2;MAPT;SCLY;DRD2
Hyperkyphosis	41/157	0.0802754	0.620941	0	0	1.31802	3.32443	RET;WASHC5;SETD5;CANT1;NXN;NPR2;FHL1;COL11A2;ACTB;ZMPSTE24;DLL3;RPS6KA3;HERC2;CBS;SH3PXD2B;NSD2;DYM;SIL1;AUTS2;NONO;PTCH1;PMM2;LIMK1;AIP;UPF3B;ERLIN2;BAZ1B;RUNX2;ALDH3A2;COL1A1;SON;TBL2;BIN1;PRKAR1A;TRPV4;CLCF1;COL6A1;GNAS;RAB18;RAB3GAP2;PPIB
Abnormality of the eyelashes	2026-09-01	0.0805026	0.620941	0	0	1.97165	4.96749	COX7B;CANT1;NDUFB11;FRG1;XYLT1;TUBGCP6;HCCS;PLCD1;FGFR1
Fatty acid measurement	2026-09-01	0.0805026	0.620941	0	0	1.97165	4.96749	FADS2;SNX29;GCKR;DIAPH3;MYRF;HIF1AN;PHB2;FADS1;SFXN5
Hypoplasia of nipple	2026-09-01	0.0805026	0.620941	0	0	1.97165	4.96749	SETD5;PORCN;EDA;SETBP1;UBR1;IKBKG;SMC1A;TBX3;ZMPSTE24
Plasmablastic lymphoma	2026-09-01	0.0805026	0.620941	0	0	1.97165	4.96749	RTEL1;NOTCH1;ABCB1;BCL6;CDKN2A;VDR;MYC;NCAM1;CD320
Recurrent Childhood Acute Lymphoblastic Leukemia	2026-09-01	0.0805026	0.620941	0	0	1.97165	4.96749	NXT1;CDKN2A;MSH3;TSC1;MAGT1;CD47;NT5C2;ETV6;VEGFA
Drug Use Disorders	32/119	0.0811973	0.625233	0	0	1.3712	3.4429	OPRD1;FAAH;TENM2;DDX1;XYLT1;LDLRAD3;FHIT;THSD4;SYNE1;ABLIM1;SLK;CHCHD3;FAM184B;CNR1;TTC21B;MYO6;NRCAM;MACROD2;DRD2;FARP1;CERS6;DSCAM;EIPR1;FRMD4A;HSPA12A;PBX1;MPP7;ETV6;TIAM2;RAD51B;MSRA;PACS1
Premature Birth	32/119	0.0811973	0.625233	0	0	1.3712	3.4429	SF3B4;SLC23A2;SETD5;NUP107;ITGB4;ABCB4;HOXD13;ZMPSTE24;MAPK1;FLNB;PEX16;MAP2K1;MAP2K2;PEX19;MTHFR;PEX2;WDR73;ESCO2;SMC1A;SOD2;MMP9;VEGFA;BCR;COL1A1;PEX6;CAT;PEX5;MAGED2;PPARG;DHCR7;FBN1;PLEC
Long narrow head	26/94	0.0817622	0.629047	0	0	1.42508	3.56832	SETD2;BLM;CUL7;CITED2;NPR2;CHD7;GATA4;ORC4;HERC2;NSD2;DYM;NKX2-5;PEX16;PEX19;VDR;IFT122;PEX2;WDR35;HNRNPK;PEX6;PEX5;ERF;ZFPM2;OBSL1;SHANK3;FBN1
Amyotrophic Lateral Sclerosis, Sporadic	36/136	0.0820356	0.630614	0	0	1.34222	3.35637	VCP;GRN;GDI1;SHC1;CTNND2;ITPR2;CLU;ZFYVE26;FGGY;OTOG;KIF3C;NEFH;LDLR;PRPH;SRRM2;SLC30A6;CREBBP;UNC13A;JUND;RRM2;PNO1;TXNRD1;ANK3;FOS;SOD2;SOD1;VEGFA;ISG20;TIAM1;CAT;MAPT;TARDBP;SQSTM1;ABCG1;MT1E;SUGP1
Acidosis, Lactic	47/183	0.0821921	0.63128	0	0	1.2889	3.22058	TRMU;PRKAA2;NDUFA12;NDUFB11;TACO1;PDHB;LIAS;PTGS1;RPS6KA3;DBT;PHKG2;SERAC1;NDUFV2;EARS2;POLG;TSFM;SURF1;TRMT10C;HSPA5;PNPLA8;AGK;NUBPL;TXNRD1;BCKDHB;ACAD9;NDUFA2;BCS1L;LRPPRC;COX6B1;CAMKMT;GSTZ1;LARS2;NDUFAF6;PCCA;LYRM4;SCO2;SLC25A19;BOLA3;NDUFAF5;NDUFS3;NDUFAF3;NDUFS1;TMEM126B;NDUFAF1;FBXL4;SLC25A4;COX20
Cerebral Infarction	70/283	0.08273	0.634872	0	0	1.22638	3.05635	NRP1;CD40;SETD2;GOLT1B;HSPB2;HSPB1;PIK3CB;DCAF7;SLC8A1;KAT5;NAMPT;KDR;PHGDH;CAPN1;JUNB;GABPA;MAP3K5;PARP1;DSCAM;ABCC8;PDE4D;F2R;NGB;RPL13A;FOS;SIRT1;MMP9;YWHAZ;APRT;F5;BACE1;PLSCR1;ADGRB2;AGTR1;BIRC5;PPARG;PPIG;GRN;NDRG4;NPR2;COL11A2;STC1;HIF1A;CDC42;IRAK1;CBS;HMOX1;TRPM7;ACE;JUND;GOT1;KIDINS220;BDNF;HSPA4;VDR;LIMK1;MTHFR;NFKB1;VEGFA;SOD1;RNF146;REST;CDK4;DLG4;ATM;CALM3;CALM2;HSPA1B;HSPA1A;NFE2L2
Non-Small Cell Lung Carcinoma	501/2243	0.0830382	0.636166	0	0	1.07935	2.68591	CDA;ENO1;ENO2;GLS;MYLK;PSMD9;HOXA9;PSMD4;DPYSL2;MYC;AKT3;NAMPT;STMN1;MYB;JUNB;RNF111;MED1;CSNK2A3;ARMC8;DICER1;SND1;MTAP;MTHFD1;BIN1;PSME3;SARNP;ORAI3;ABCB1;RPN2;PRKDC;GATA4;GATA3;HIF1A;MTDH;PRDX5;RDH10;PRDX1;EPB41L3;HMOX1;CREBBP;ACE;JUND;CADM1;CHKA;PNO1;PBX2;MTHFR;INO80;PBX1;CPEB1;AGO2;HNRNPD;PAM;RET;CDKN1A;BTG1;PHF20;IKBKB;TRIM9;FASTK;PEA15;RACK1;TEAD1;DUSP4;DENND2D;HELLS;ANXA2;SPHK2;PGAM1;TNNC…
Short palm	25/90	0.0830394	0.636166	0	0	1.43345	3.56705	ANKRD11;COL11A2;ANTXR2;HDAC6;IGF1R;RECQL4;PTDSS1;HERC2;FGF9;SIN3A;TRPS1;SIL1;SMAD4;MBD5;FZD2;GPX4;WDR35;SMARCA2;EVC;PRKAR1A;KAT6B;TRIP11;RAB3GAP2;FBN1;FGFR1
Neuroendocrine Tumors	64/257	0.083921	0.637618	0	0	1.23727	3.0658	RET;ARF1;PPWD1;KIF11;PIK3CB;ENO2;MKI67;PKD2;ELK3;IGF1R;MYC;STMN1;AKT3;CHGB;PHLDA3;PDGFRA;DAXX;ALG9;SDHC;ACTN4;SSTR2;ARID1A;SDHB;SSTR5;MTAP;MYCN;PRKAR1A;SCG2;VCL;GRN;NOTCH1;FLII;MST1R;TYMS;HIF1A;FHIT;SDCBP;MTA1;TMEM127;GNA12;PTK2B;MAPK1;NCAM1;CHGA;NTRK1;SMAD4;GOT1;CDKN2A;BDNF;HSPA4;HMGA1;FOXN3;TRPV1;POU4F1;PALB2;DCLK1;VEGFA;CDK4;GNAS;CTNNB1;BAX;ATM;INSM1;TEK
ALBINOIDISM, OCULOCUTANEOUS, AUTOSOMAL DOMINANT	1930-10-01	0.0844984	0.637618	0	0	1.8622	4.60153	RANBP2;MC1R;POFUT1;RPE;FSCN1;HPS3;UBE3A;AP3B1;DBH;HPS5
POLYARTERITIS NODOSA, CHILDHOOD-ONSET	1930-10-01	0.0844984	0.637618	0	0	1.8622	4.60153	NOTCH1;PRMT2;VDR;FBXW7;MYC;COL11A2;TSC1;CIP2A;WASF1;VEGFA
Abnormality of the sternum	1930-10-01	0.0844984	0.637618	0	0	1.8622	4.60153	TGFB2;MAP2K2;IFT140;IFT172;SUFU;TTC21B;PTCH1;HOXD13;SOS1;FBN1
African Burkitt's lymphoma	1930-10-01	0.0844984	0.637618	0	0	1.8622	4.60153	RET;SPAG9;BCL6;MYC;PIK3R1;TCF3;ARID1A;RHOA;PBX1;SMARCA4
Bilateral Wilms Tumor	1930-10-01	0.0844984	0.637618	0	0	1.8622	4.60153	REST;MYCN;NONO;DROSHA;DGCR8;CTNNB1;DICER1;BCOR;ARID1A;BCORL1
Broad foot	1930-10-01	0.0844984	0.637618	0	0	1.8622	4.60153	BSCL2;EED;AIP;DYM;PHGDH;PPARG;FOS;MASP1;AGPAT2;FGFR1
Carney Complex	1930-10-01	0.0844984	0.637618	0	0	1.8622	4.60153	RET;STK11;MSH2;PRKAR1A;GNAS;SDHC;ADO;SLC8A1;GTPBP4;APRT
Cornelia De Lange Syndrome	1930-10-01	0.0844984	0.637618	0	0	1.8622	4.60153	SETD5;MAU2;ANKRD11;MYC;DYM;ESCO2;PDS5A;SMC1A;AFF4;BRD4
High grade serous carcinoma	1930-10-01	0.0844984	0.637618	0	0	1.8622	4.60153	TOP2A;STK11;PARP1;PPP2R1A;CDKN2A;STMN1;ADRM1;ELAVL1;FHIT;RHOA
High pitched voice	1930-10-01	0.0844984	0.637618	0	0	1.8622	4.60153	GHR;BSCL2;ORC4;BLM;XRCC4;CTNND2;TRPS1;PCNT;MORC2;ZMPSTE24
Hyperplasia of supraorbital margins	1930-10-01	0.0844984	0.637618	0	0	1.8622	4.60153	BSCL2;RPS6KA3;EDA;FHL1;PPARG;FOS;AGPAT2;SHANK3;PHF8;FGFR1
Hyperplasia of supraorbital ridge	1930-10-01	0.0844984	0.637618	0	0	1.8622	4.60153	BSCL2;RPS6KA3;EDA;FHL1;PPARG;FOS;AGPAT2;SHANK3;PHF8;FGFR1
Hypertrophy of supraorbital margins	1930-10-01	0.0844984	0.637618	0	0	1.8622	4.60153	BSCL2;RPS6KA3;EDA;FHL1;PPARG;FOS;AGPAT2;SHANK3;PHF8;FGFR1
Hypertrophy of supraorbital ridge	1930-10-01	0.0844984	0.637618	0	0	1.8622	4.60153	BSCL2;RPS6KA3;EDA;FHL1;PPARG;FOS;AGPAT2;SHANK3;PHF8;FGFR1
Pancreatic Insufficiency	1930-10-01	0.0844984	0.637618	0	0	1.8622	4.60153	SMAD4;CDKN2A;PALLD;DCTN4;EFL1;COX4I2;SBDS;UBR1;PALB2;DCAF7
Prominent supraorbital ridges	1930-10-01	0.0844984	0.637618	0	0	1.8622	4.60153	BSCL2;RPS6KA3;EDA;FHL1;PPARG;FOS;AGPAT2;SHANK3;PHF8;FGFR1
Protoplasmic astrocytoma	1930-10-01	0.0844984	0.637618	0	0	1.8622	4.60153	LATS1;NOTCH1;HEY1;NCOA3;NF1;PTPN11;HIF1A;MMP9;DLL3;FGFR1
Osteoporosis, Age-Related	23/82	0.0854864	0.644535	0	0	1.45275	3.5729	SRRM2;WDR1;ANXA2;VDR;PNO1;GORAB;MTHFR;ENO1;PARK7;ANTXR2;SOD2;ACTG1;COL1A1;TUBA1B;ATIC;PKM;PSMA2;CNR1;OXCT1;PGLS;GAPDH;GPC6;VCL
Nerve Degeneration	38/145	0.0856407	0.64516	0	0	1.32414	3.25421	PRKN;PANK2;VCP;DDC;GRN;CHRNA7;LRP8;ETS2;CDH2;ZMAT3;CNR1;NEK1;MAPK1;NOS1;GUSB;HNRNPA1;NEFH;PRPH;SNCA;CHRNB2;NGFR;KCNJ6;UNC13A;BDNF;DYRK1A;SOD2;SIRT1;SOD1;VEGFA;GALC;BAX;CD9;CTNNB1;PPARG;TARDBP;SQSTM1;FOLR1;FTL
Basal cell carcinoma	29/107	0.0859483	0.645241	0	0	1.38584	3.40086	STK19;IGF1R;RECQL4;HERC2;CASP8;SUFU;PMS2;ITGAV;SOX9;MCL1;ZNF365;FBXW7;CDKN2A;PTCH1;STAT3;DICER1;CFLAR;PALB2;FOXP1;VEGFA;LATS1;MYCN;MC1R;MSH2;ERCC3;MSH3;RASA1;S100A6;CLPTM1L
Pituitary Diseases	60/240	0.0863107	0.645241	0	0	1.24356	3.04647	RET;NRP2;HSP90AB1;ZNF292;ENO1;PIK3CB;CLU;ACTB;IGF1R;HOXA10;GHR;PSMD9;SIX3;PITX1;CHGB;AIP;DICER1;SLC35G1;ISL1;SDHB;YWHAZ;GTPBP4;APRT;CAMKMT;SSTR5;SFPQ;CAT;PREB;PPARG;ERGIC2;GAPDH;DCTN6;HDAC2;LEPROT;SLC20A1;GPR42;CCNB1;KISS1R;MAPK1;IGFBP7;S100A10;NTRK1;CDKN2C;CDKN2A;BDNF;STAT3;HMGA1;PAICS;LRPPRC;VEGFA;SOD1;CENPE;NDUFAB1;NEURL1;GNAS;CALM3;ZNF654;CALM2;PAM;FGFR1
Abnormal skeletal development	22/78	0.0866336	0.645241	0	0	1.46396	3.58095	SF3B4;CTSA;PEX16;ALG9;PEX19;IFT140;IFT172;PEX2;SLC39A13;ACTB;RUNX2;ACTG1;ALDH3A2;RECQL4;ANKH;PEX6;TTC21B;TRPV4;PEX5;ERF;GNAS;DYM
Cardiac Hypertrophy	22/78	0.0866336	0.645241	0	0	1.46396	3.58095	HDAC2;PRKAA2;GLRX3;RRAD;SHC1;TRPC1;STAT3;ATP2A2;ITPR2;GATA4;PLD1;SOD2;HIF1A;PRKCZ;CABIN1;PLD2;GRK2;UCP2;AGTR1;HMOX1;RBCK1;NKX2-5
Full lower lip	22/78	0.0866336	0.645241	0	0	1.46396	3.58095	RET;CUL7;LIMK1;AIP;PTPN11;KIF11;ARID1A;BAZ1B;SMARCA2;PSMB8;SMARCA4;RPS6KA3;MLXIPL;TBL2;RRAS;SIN3A;KAT6B;SMS;PHGDH;SOS1;SOS2;FBN1
Thick lower lip vermilion	22/78	0.0866336	0.645241	0	0	1.46396	3.58095	RET;CUL7;LIMK1;AIP;PTPN11;KIF11;ARID1A;BAZ1B;SMARCA2;PSMB8;SMARCA4;RPS6KA3;MLXIPL;TBL2;RRAS;SIN3A;KAT6B;SMS;PHGDH;SOS1;SOS2;FBN1
Intestinal Neoplasms	41/158	0.0869982	0.645241	0	0	1.30667	3.19071	BLM;CDKN1A;HDAC2;PIK3CB;HIF1A;PRKCZ;SMC2;ROBO1;CDC42;HNRNPDL;MYC;KDR;MAPK1;PHGDH;SOX9;SLIT2;SCN3A;EPHB4;ATG5;SRRM2;PDGFRA;TCF7L2;MAP2K1;MAP2K2;FBXW7;PNO1;UNC5C;CDC25A;DCLK1;VEGFA;TIAM1;KLF5;MSH2;MSH3;CDK4;KCNQ1;BAX;CTNNB1;TCF4;PPARG;INSM1
Uterine Cervical Neoplasm	33/124	0.0872676	0.645241	0	0	1.35187	3.2969	TOP2A;PRKN;CDKN1A;NOTCH1;EPAS1;SRSF1;TYMS;FHIT;HIF1A;GHR;CDC42;STK11;CASP8;WNT11;ZMAT3;MYC;SOX9;SPAG9;PIAS3;SMAD4;CDKN2A;STAT3;MTHFR;MMP9;POU4F1;UCHL5;VEGFA;ID1;CDK2AP2;BIRC5;CTNNB1;CLPTM1L;NFE2L2
Parkinson Disease, Familial, Type 1	1934-11-01	0.0873033	0.645241	0	0	1.78131	4.34349	MAPK8;POLDIP2;HSPB2;CRMP1;HSPB1;MAPK1;PDSS2;AHSA1;CRK;SNCA;EIF4G1
Anoxemia	1934-11-01	0.0873033	0.645241	0	0	1.78131	4.34349	RPS14;CPA2;BDNF;ADK;GNAS;NOS1;SOD2;TKT;GAPDH;ACTB;PCK2
Cholangitis	1934-11-01	0.0873033	0.645241	0	0	1.78131	4.34349	COL1A1;CDKN1A;TGFB2;PDZD2;RRAS;ABCB4;ATM;PPARG;BCS1L;EBAG9;TLR3
Dysautonomia	1934-11-01	0.0873033	0.645241	0	0	1.78131	4.34349	RET;NTRK1;PRNP;TSPYL1;KIF5A;SCN9A;VPS11;TCF4;DBH;CCT5;SNCA
Hypoxia	1934-11-01	0.0873033	0.645241	0	0	1.78131	4.34349	RPS14;CPA2;BDNF;ADK;GNAS;NOS1;SOD2;TKT;GAPDH;ACTB;PCK2
Tuberculosis, Drug-Resistant	2019-07-01	0.0875362	0.645241	0	0	2.17212	5.29065	ABCB1;POLDIP2;NCAPG2;AHSA1;MAPK1;INHA;CRK
Adult Non-Hodgkin Lymphoma	2019-07-01	0.0875362	0.645241	0	0	2.17212	5.29065	P2RX7;CCND3;MTHFR;CALM3;TCF3;CALM2;CAMKMT
Bipolar II disorder	2019-07-01	0.0875362	0.645241	0	0	2.17212	5.29065	GRN;BDNF;SMS;MTHFR;GNB3;DRD2;ANKK1
Enchondroma	2019-07-01	0.0875362	0.645241	0	0	2.17212	5.29065	CDKN2A;CDK4;IDH1;MYC;PTPN11;MMP9;JUNB
Global brain atrophy	2019-07-01	0.0875362	0.645241	0	0	2.17212	5.29065	PRNP;PANK2;ALG9;HERC2;PSAP;RAB3GAP2;PMPCA
Intestinal Volvulus	2019-07-01	0.0875362	0.645241	0	0	2.17212	5.29065	BACE1;ABCB1;PACS1;ENO1;TEK;SOD1;DIS3L2
Mandibulofacial Dysostosis	2019-07-01	0.0875362	0.645241	0	0	2.17212	5.29065	EFTUD2;RPS14;CSNK2A1;CUL3;CAMK2A;CHD7;KBTBD8
Death in infancy	28/103	0.0875508	0.645241	0	0	1.39151	3.38907	RET;WASHC5;PRPS1;ITGB4;ANTXR2;HDAC6;PQBP1;DLL3;GCSH;PSAP;PMS2;PEX16;TSPYL1;PEX19;VPS33B;AMT;PEX2;DNM2;DPM2;MSH2;SCO2;SLC25A19;BOLA3;PEX6;CLCF1;KLHL7;PEX5;PLEC
Hamartoma	21/74	0.0877108	0.645241	0	0	1.47645	3.59325	DCTN6;NGFR;CDKN1A;CRTC2;SMAD4;FBXW7;CDKN2A;HMGA1;TSC1;PIK3CB;DICER1;ACTB;PTGS1;VEGFA;RAD51B;PSMD9;STK11;OSTM1;TCTN3;PITX1;MARK2
Carcinoma of bladder	265/1162	0.0883538	0.645241	0	0	1.1057	2.68288	CCNJ;TRIO;TLNRD1;RAPH1;MKI67;ACTB;CCAR2;MYLK;KAT5;MYC;CHEK2;AKT3;STMN1;NAMPT;CHEK1;KDR;KAT7;SOX9;JUNB;EPHB4;AGFG1;UNC5B;IMP3;MTUS1;UNC5C;DICER1;ISL1;BCAN;AGTR1;BLZF1;MT1E;ABCB1;EPAS1;PRKDC;GATA4;GATA3;IQGAP1;MST1R;PIK3R1;LIAS;HIF1A;PCDH17;HMOX1;SFN;TRPM7;HOXC9;NGFR;JUND;CADM1;XRCC4;XRCC5;GADD45A;MTHFR;PRRC2C;PTK2;DCLK1;TBL2;HNRNPK;STAG2;AGO1;AGO2;ID1;ID4;SFXN1;GRB2;ATM;CD200;RET;TOP2A;NRP1;PIGU;C…
Tuberous Sclerosis	50/197	0.0887702	0.645241	0	0	1.26858	3.07214	CRTC2;IRS1;PARK7;UBE3B;DBH;PIK3CB;IKBKB;PSMD9;STK11;UBASH3B;MYC;PITX1;CBR1;AMT;CASK;TSC1;CIP2A;APRT;ERN1;RASA1;CANX;PRKN;DCTN6;BEX3;BEX2;GRN;ABCB1;PRKAA2;TYMS;SDCBP;RBBP4;GNA12;EIF4EBP1;PTK2B;MAPK1;PAK2;CDKN2A;BDNF;STAT3;FUZ;LRPPRC;NFKB1;VEGFA;RPS6KB1;RHEB;NF1;CALM3;MNAT1;CALM2;EIF4G1
Aortic Aneurysm, Thoracic	27/99	0.0891567	0.645241	0	0	1.39765	3.37863	HCN4;NOTCH1;TSHZ1;PLOD3;PKD2;HIF1A;ADAMTS10;MYLK;FCGRT;CBS;SMAD4;TGFB2;ACE;SLC2A10;ANKRD44;UPF3B;MIR29A;MMP9;TGFBR1;SMARCA4;VEGFA;COL1A1;ADAM17;VCAN;AGTR1;FBN1;ENG
Arteriovenous hemangioma	1938-12-01	0.0892061	0.645241	0	0	1.71911	4.15475	SMAD4;MAP2K1;NOTCH1;BDNF;RASA1;MYB;NR2F2;TEK;EPHB4;TGFBR1;VEGFA;ENG
ARTHROGRYPOSIS, DISTAL, TYPE 2B	2025-12-05	0.0892917	0.645241	0	0	2.65933	6.42453	MYH3;TNNT3;HIF3A;HIF1A;SIRT1
Auditory Processing Disorder, Central	2025-12-05	0.0892917	0.645241	0	0	2.65933	6.42453	CNTNAP2;SETBP1;NRXN1;ERF;SHANK3
Epilepsy, Myoclonic, Infantile	2025-12-05	0.0892917	0.645241	0	0	2.65933	6.42453	STXBP1;SCN9A;TBC1D24;RAPGEF2;TNRC6A
Melanoma, Experimental	2025-12-05	0.0892917	0.645241	0	0	2.65933	6.42453	SETD2;FASN;KDR;HIF1A;VEGFA
Radiation Injuries, Experimental	2025-12-05	0.0892917	0.645241	0	0	2.65933	6.42453	MAPK1;NOS1;SOD2;HIF1A;SOD1
Abnormal brain FDG positron emission tomography	2025-12-05	0.0892917	0.645241	0	0	2.65933	6.42453	GRN;VCP;MAPT;CHD2;SQSTM1
Brisk reflexes	2025-12-05	0.0892917	0.645241	0	0	2.65933	6.42453	BSCL2;REEP1;ADSL;ALDH18A1;IER3IP1
Childhood Absence Epilepsy	2025-12-05	0.0892917	0.645241	0	0	2.65933	6.42453	GABRB3;CACNA1I;ABCB1;CACNA1A;CACNA1H
Developmental arithmetic disorder	2025-12-05	0.0892917	0.645241	0	0	2.65933	6.42453	GRN;VCP;CACNA1A;MAPT;SQSTM1
Distal lower limb muscle weakness	2025-12-05	0.0892917	0.645241	0	0	2.65933	6.42453	DYNC1H1;TPM3;HSPB1;NEFL;PNPLA6
Fair hair	2025-12-05	0.0892917	0.645241	0	0	2.65933	6.42453	PDE4D;UBE3A;AP3B1;ESCO2;UBR1
Hamartomatous polyposis	2025-12-05	0.0892917	0.645241	0	0	2.65933	6.42453	SMAD4;STK11;SDHC;SDHB;SEC23B
Hypoglycemic seizures	2025-12-05	0.0892917	0.645241	0	0	2.65933	6.42453	GLUD1;SLC16A1;ABCC8;POGZ;GCK
Insulin measurement	2025-12-05	0.0892917	0.645241	0	0	2.65933	6.42453	TCF7L2;PANK1;SGSM2;CDKAL1;ARAP1
Intolerant of heat	2025-12-05	0.0892917	0.645241	0	0	2.65933	6.42453	MAP2K1;EDA;MAP2K2;ITPR2;SHANK3
Lack of insight	2025-12-05	0.0892917	0.645241	0	0	2.65933	6.42453	GRN;VCP;TBP;MAPT;SQSTM1
Medulloepithelioma	2025-12-05	0.0892917	0.645241	0	0	2.65933	6.42453	KMT2D;HEY1;PTCH1;PMS2;DICER1
Menstrual spotting	2025-12-05	0.0892917	0.645241	0	0	2.65933	6.42453	NTRK1;STAT5A;NRP1;KCNJ11;SRRM1
Multiple lentigines	2025-12-05	0.0892917	0.645241	0	0	2.65933	6.42453	MAP2K1;STK11;MAP2K2;PRKAR1A;PTPN11
Palmar-plantar erythrodysesthesia syndrome	2025-12-05	0.0892917	0.645241	0	0	2.65933	6.42453	CDA;ABCB1;MTHFR;ATM;VEGFA
Progressive hearing impairment	2025-12-05	0.0892917	0.645241	0	0	2.65933	6.42453	DIAPH1;LARS2;DMXL2;CHD7;TBC1D24
Secondary hypertension	2025-12-05	0.0892917	0.645241	0	0	2.65933	6.42453	NOTCH1;ATP2B3;MYH9;ATP1A1;RAPGEF5
Semantic-Pragmatic Disorder	2025-12-05	0.0892917	0.645241	0	0	2.65933	6.42453	CNTNAP2;SETBP1;NRXN1;ERF;SHANK3
Sickle Cell Dactylitis	2025-12-05	0.0892917	0.645241	0	0	2.65933	6.42453	CDA;ABCB1;MTHFR;ATM;VEGFA
Trichoepithelioma	2025-12-05	0.0892917	0.645241	0	0	2.65933	6.42453	EGLN1;SETD2;BNIP3;PTCH1;HIF1A
Hypertrophic disorder of skin, unspecified	19/66	0.0895786	0.645766	0	0	1.50623	3.63399	DCTN6;MAP2K1;HDAC2;POLDIP2;PRKAG2;AHSA1;PTPN11;PIK3CB;FOXO3;FBXO32;LRPPRC;VEGFA;CDC42;PSMD9;REST;UBASH3B;RACK1;MAPK1;CRK
Arachnodactyly	19/66	0.0895786	0.645766	0	0	1.50623	3.63399	RET;TGFB2;SLC2A10;NPR2;SATB2;VPS13B;UPF3B;UBE3B;PEPD;TGFBR1;PQBP1;ARVCF;ZDHHC9;SIN3A;CBS;NSD2;UFD1;ZNF469;FBN1
Hip Dislocation	19/66	0.0895786	0.645766	0	0	1.50623	3.63399	SF3B4;ARNT2;CUL7;RBM8A;USP9X;GORAB;PYCR1;MYH3;GNPTAB;SMOC1;COL6A1;NSD2;DYM;FLNB;SOX9;DHCR7;ALDH18A1;SIL1;CHST3
Abnormality of retinal pigmentation	43/167	0.0899293	0.647262	0	0	1.29309	3.1147	COX7B;NDUFB11;IFT172;MTTP;HCCS;KIF11;CACNA1F;PEPD;PRPF8;SPATA7;WRN;RNF216;ZNF408;NPHP1;NEK2;CNGA3;CEP290;TUB;PEX16;PCYT1A;PEX19;IFT140;PAX6;PEX2;POMGNT1;TOPORS;ALDH3A2;AHI1;NMNAT1;RP2;PRPF3;PEX6;KLHL7;PEX5;RAB18;ADAM9;TUBGCP6;CTNNB1;RAB3GAP2;RP9;ZNF513;PNPLA6;KIZ
Retinal pigment epithelial abnormality	43/167	0.0899293	0.647262	0	0	1.29309	3.1147	COX7B;NDUFB11;IFT172;MTTP;HCCS;KIF11;CACNA1F;PEPD;PRPF8;SPATA7;WRN;RNF216;ZNF408;NPHP1;NEK2;CNGA3;CEP290;TUB;PEX16;PCYT1A;PEX19;IFT140;PAX6;PEX2;POMGNT1;TOPORS;ALDH3A2;AHI1;NMNAT1;RP2;PRPF3;PEX6;KLHL7;PEX5;RAB18;ADAM9;TUBGCP6;CTNNB1;RAB3GAP2;RP9;ZNF513;PNPLA6;KIZ
Heroin Dependence	18/62	0.0903196	0.648698	0	0	1.52418	3.66473	GABRB3;OPRD1;TPH2;FAAH;ABCB1;AUTS2;BDNF;HTR1B;ENO2;ELK3;HNRNPH1;CNR1;HNRNPH2;NCAM1;ANKK1;DRD2;MPDZ;FKBP5
Cerebellar Diseases	13/42	0.0904159	0.648698	0	0	1.66979	4.01305	PMM2;TINF2;CACNA1A;CASK;ZIC4;AHI1;PPP2R2B;ZIC1;KIF1C;ATM;NOS1;ZNF423;SIL1
Isochromosomes	13/42	0.0904159	0.648698	0	0	1.66979	4.01305	IMP3;CSE1L;CBL;PPM1D;SMC1A;BCR;MYCN;PAN3;SETBP1;MYC;ATM;BCAR1;S100A10
Reduced bone mineral density	13/42	0.0904159	0.648698	0	0	1.66979	4.01305	MAP2K1;NFIX;CHD7;SPRY4;TCIRG1;IL17RD;COL1A1;FGF17;SCN9A;KISS1R;GNAS;NSMF;FGFR1
Memory impairment	66/267	0.0905961	0.649475	0	0	1.2251	2.9419	PHF1;WWC1;AFF1;RPS6KA3;HTR6;KAT5;CAPN1;CHRNB2;TMED9;PRMT2;SPHK2;PDE4D;DYRK1A;AHSA1;ANK3;SIRT1;BACE1;BIN1;PPARG;MAPT;SQSTM1;CRK;PRKN;GRN;VCP;ANP32A;POLDIP2;NUFIP2;HDAC1;CHRNA7;CFP;CLCN1;PTGS1;PLD2;PTPA;TRPM2;MAPK8;SPAST;HRH3;RBBP4;PCBP4;CNR1;RRS1;MAPK1;IGFBP7;NCAM1;HIVEP2;DRD2;EIF4E;SNCA;NGFR;PRNP;CREBBP;BDNF;STAT3;LNPEP;NR1D1;VEGFA;SOD1;CPEB1;PSMC6;RPS6KB1;TTC3;REL;ITM2B;NFE2L2
Solid Neoplasm	194/840	0.0908632	0.650099	0	0	1.12287	2.6931	CDA;IFT172;HOXA9;PSMD4;MYC;CHEK2;STMN1;MYB;CHEK1;KDR;LONP1;SOX9;SRRM2;CSNK2A1;IMP3;DICER1;SND1;RUNX2;BCR;SOAT1;PRKAR1A;BIN1;EZR;MT1E;URI1;ABCB1;EPAS1;FLII;MTTP;PLA2G3;HIF1A;MTDH;FXR1;CYP27B1;HMOX1;TRPM7;STAT5A;XRCC5;PNO1;MCAM;DCLK1;MLLT11;MLLT10;HAL;FASN;ATM;CD200;LGMN;RET;NRP1;CD40;NRP2;CDKN1A;SETD2;BTG1;BMI1;ROBO1;XPO1;NUDCD1;TEAD1;PARP1;TSC22D1;EMP3;SIRT1;APRT;PPARG;CD47;TLR3;ENG;DTYMK;TMF1;CO…
Congenital aneurysm of ascending aorta	17/58	0.0908892	0.650099	0	0	1.54476	3.70451	SMAD4;TGFB2;NOTCH1;SLC2A10;COL11A2;SLC39A13;PKD2;TGFBR1;MYLK;COL1A1;HNRNPK;CBS;KCNN1;PPARG;ZNF469;ALDH18A1;FBN1
Ataxia, Spinocerebellar	31/116	0.0908989	0.650099	0	0	1.35945	3.25998	PRKN;NFAT5;CANT1;TSHZ1;UBA5;ITPR1;CACNA1A;PARK7;PCBP4;MAPK1;CAPN1;EIF4E;MARK2;GABPA;RUBCN;RBM17;CREBBP;TBP;HSPA5;TRPC3;ETV1;MIR29A;VWA3B;SOD1;AFG3L2;PSMC6;PPP2R2B;CWF19L1;CAT;PNPLA6;NFE2L2
Narrow cranium shape	25/91	0.0923573	0.658447	0	0	1.41164	3.36266	SETD2;BLM;CUL7;CITED2;NPR2;GATA4;ORC4;HERC2;NSD2;DYM;NKX2-5;PEX16;PEX19;VDR;IFT122;PEX2;WDR35;HNRNPK;PEX6;PEX5;ERF;ZFPM2;OBSL1;SHANK3;FBN1
Narrow head shape	25/91	0.0923573	0.658447	0	0	1.41164	3.36266	SETD2;BLM;CUL7;CITED2;NPR2;GATA4;ORC4;HERC2;NSD2;DYM;NKX2-5;PEX16;PEX19;VDR;IFT122;PEX2;WDR35;HNRNPK;PEX6;PEX5;ERF;ZFPM2;OBSL1;SHANK3;FBN1
Narrow skull shape	25/91	0.0923573	0.658447	0	0	1.41164	3.36266	SETD2;BLM;CUL7;CITED2;NPR2;GATA4;ORC4;HERC2;NSD2;DYM;NKX2-5;PEX16;PEX19;VDR;IFT122;PEX2;WDR35;HNRNPK;PEX6;PEX5;ERF;ZFPM2;OBSL1;SHANK3;FBN1
Turridolichocephaly	25/91	0.0923573	0.658447	0	0	1.41164	3.36266	SETD2;BLM;CUL7;CITED2;NPR2;GATA4;ORC4;HERC2;NSD2;DYM;NKX2-5;PEX16;PEX19;VDR;IFT122;PEX2;WDR35;HNRNPK;PEX6;PEX5;ERF;ZFPM2;OBSL1;SHANK3;FBN1
Adult Glioblastoma	48/189	0.0929453	0.662116	0	0	1.26955	3.01612	ARF1;PRKAA2;GLS2;HM13;COL11A2;ARRB1;GATA3;PIK3CB;FOXO3;HIF1A;ACTG2;HDAC6;MALT1;ACTG1;PTGS1;TRIM8;NEU3;CASP8;HEY1;PCBP2;SIX3;GABPA;ZBTB18;SLC12A2;PDGFRA;PIAS3;MBTPS1;USP48;HSPA5;PARP1;VDR;IDH1;STAT3;ALG2;MSN;MIR29A;EMP3;SOD2;SIRT1;POMGNT1;RNF41;VEGFA;COPS6;CPEB1;MSH3;CDK4;ADA;NFE2L2
Hemangiosarcoma	24/87	0.093939	0.665359	0	0	1.41964	3.35761	RET;COX8A;NOTCH1;CDKN2C;ANXA2;MAML1;CDKN2A;PIK3CB;LIAS;MMP9;HIF1A;VEGFA;EFNA3;PTPRB;UBASH3B;MYC;KDR;POT1;MAPK1;CTNNB1;E2F3;PLCG1;TEK;SLC29A1
Colorectal Neoplasms	245/1073	0.0942265	0.665359	0	0	1.10701	2.61481	ZNF292;IPP;MKI67;ACTB;PSMD9;PSMD4;ZMIZ1;PPP2R1A;DPYSL2;MYC;CHEK2;STMN1;NAMPT;CHEK1;KDR;PIEZO1;SOX9;EPHB4;UNC5C;BCR;TIAM1;MTHFD1;SIK2;EZR;LLGL1;ABCB1;ANP32A;ABCB4;STC1;GATA4;MST1R;PIK3R1;HIF1A;GJC1;VTI1A;HMOX1;SFN;TRPM7;PLCG1;TP53BP1;PATZ1;PPARGC1B;ATP6V0A1;GSTM3;CREBBP;ACE;CHKA;PMM2;MTHFR;NR2F2;PTK2;DCLK1;NR2F6;CABYR;PTK7;HNRNPF;GIPC1;ID1;ID4;PPT1;SFXN1;ATM;LGMN;RET;TOP2A;PTPRU;GPI;NRP2;CDKN1A;SE…
Activated B-cell type diffuse large B-cell lymphoma	2023-08-01	0.0943573	0.665359	0	0	1.98603	4.68836	BCL6;MYC;STAT3;CDC7;NFKB1;MALT1;MYD88;FOXP1
Aniridia	2023-08-01	0.0943573	0.665359	0	0	1.98603	4.68836	BCR;FAM111A;PORCN;CAT;ITPR1;PAX6;PHF21A;VEGFA
Bullet vertebral body	2023-08-01	0.0943573	0.665359	0	0	1.98603	4.68836	PCYT1A;GNPTAB;POP1;NPR2;SBDS;UBE3B;ZMPSTE24;FBN1
Electrocardiogram: P-R interval	2023-08-01	0.0943573	0.665359	0	0	1.98603	4.68836	RAP1GAP2;MEIS1;WNT11;GAREM1;WIPF2;KIF13B;SCN5A;TJAP1
Granulomatous Slack Skin	2023-08-01	0.0943573	0.665359	0	0	1.98603	4.68836	CDKN2A;TNFAIP3;BAX;ATM;PLCG1;ARID1A;RHOA;MCL1
Large elongated pulp chamber	2023-08-01	0.0943573	0.665359	0	0	1.98603	4.68836	RTEL1;EDA;IQSEC2;DKC1;FLII;PEX6;TINF2;NHP2
Lower limb spasticity	2023-08-01	0.0943573	0.665359	0	0	1.98603	4.68836	RARS2;BSCL2;WASHC5;ZFYVE26;ERLIN1;DDHD1;VWA3B;ALDH18A1
Meningomyelocele	2023-08-01	0.0943573	0.665359	0	0	1.98603	4.68836	PDGFRA;GRIP1;PORCN;CBS;MTHFR;FUZ;SOD2;SOD1
Ovoid vertebral bodies	2023-08-01	0.0943573	0.665359	0	0	1.98603	4.68836	PCYT1A;GNPTAB;POP1;NPR2;SBDS;UBE3B;ZMPSTE24;FBN1
PR interval feature	2023-08-01	0.0943573	0.665359	0	0	1.98603	4.68836	RAP1GAP2;MEIS1;WNT11;GAREM1;WIPF2;KIF13B;SCN5A;TJAP1
Taurodontism	2023-08-01	0.0943573	0.665359	0	0	1.98603	4.68836	RTEL1;EDA;IQSEC2;DKC1;FLII;PEX6;TINF2;NHP2
Erythrocyte Mean Corpuscular Hemoglobin Test	93/387	0.0946014	0.665748	0	0	1.1808	2.78444	HBS1L;DHRS13;INTS14;RNPEPL1;ZFAND4;CTNND2;ITSN1;PRKAG2;AFF1;UBE2L3;HK1;TTC28;SCAMP5;EDC4;DSTYK;CCND3;CHAF1A;SESN1;MYB;UBTF;LUC7L;PIEZO1;KAT7;BBS7;ZNF322;EPHB4;ILKAP;PCID2;USP49;GLRX5;AIP;VPS13B;NUTF2;RAD23A;WIPI2;PPRC1;KLF16;FOXP1;RAD51B;PLA2G15;GIGYF1;SCO2;NRG4;CEP57L1;MYH9;MAPT;CGGBP1;DDC;INTU;DOT1L;SEZ6;GLIS3;CACNA1C;TYMS;PSMB10;ATAD2B;PGS1;GK5;ZDHHC19;GRK2;DPP8;SERTAD2;HECTD4;NAA25;MLEC;NRIP3…
Finding of Mean Corpuscular Hemoglobin	93/387	0.0946014	0.665748	0	0	1.1808	2.78444	HBS1L;DHRS13;INTS14;RNPEPL1;ZFAND4;CTNND2;ITSN1;PRKAG2;AFF1;UBE2L3;HK1;TTC28;SCAMP5;EDC4;DSTYK;CCND3;CHAF1A;SESN1;MYB;UBTF;LUC7L;PIEZO1;KAT7;BBS7;ZNF322;EPHB4;ILKAP;PCID2;USP49;GLRX5;AIP;VPS13B;NUTF2;RAD23A;WIPI2;PPRC1;KLF16;FOXP1;RAD51B;PLA2G15;GIGYF1;SCO2;NRG4;CEP57L1;MYH9;MAPT;CGGBP1;DDC;INTU;DOT1L;SEZ6;GLIS3;CACNA1C;TYMS;PSMB10;ATAD2B;PGS1;GK5;ZDHHC19;GRK2;DPP8;SERTAD2;HECTD4;NAA25;MLEC;NRIP3…
Vesico-Ureteral Reflux	29/108	0.0946334	0.665748	0	0	1.36821	3.22588	RERE;RET;ROBO2;PRKN;SETD5;CHD7;HOXD13;GATA3;AFF4;ACTG2;DSTYK;CDK5RAP2;ARNT2;CEP135;ACE;PHC1;CEP152;FUZ;KNL1;SMC1A;ISL1;VEGFA;MLXIPL;ASPM;NFIA;KCNQ1;AGTR1;GNB3;ATM
Van der Woude syndrome	23/83	0.0954971	0.671301	0	0	1.42845	3.35494	CD40;SMG1;PSMD12;TGFB2;WDR26;POLDIP2;TNFAIP3;IRAK3;FOS;MMP9;NFKB1;ETV6;CDH2;FSCN1;MAPK1;CALM3;SCN5A;IKBKG;SLIT2;SLC16A3;CRK;PLCB2;CALM2
Gastroesophageal reflux disease	61/246	0.0956321	0.671728	0	0	1.23001	2.88714	RET;RERE;TOP2B;SETD5;CHD7;HSPB2;HSPB1;AFF4;IGF1R;SCN9A;POGZ;PIEZO1;HIF1AN;POLG;MAP2K1;TSPYL1;MAP2K2;SSR4;F2R;SAFB;SMC1A;DDOST;FOXP1;HNRNPH2;IRF5;EZR;SHANK3;BECN1;RTEL1;DDC;FLII;STXBP1;UBA5;NRXN1;TYMS;PPM1D;BAG6;ORC4;NSD2;HIVEP2;ASIC3;ARNT2;ACE;TRMT10C;IQSEC2;HSPA4;PYCR1;TRPV1;VEGFA;COL1A1;P2RX7;SLC4A7;MLXIPL;FASN;KLHL7;TRPV4;GNB3;TCF4;ALDH18A1;DHCR7;FBXL4
Death in early childhood	28/104	0.0965345	0.674663	0	0	1.37311	3.21013	RET;WASHC5;PRPS1;ITGB4;ANTXR2;HDAC6;PQBP1;DLL3;GCSH;PSAP;PMS2;PEX16;TSPYL1;PEX19;VPS33B;AMT;PEX2;DNM2;DPM2;MSH2;SCO2;SLC25A19;BOLA3;PEX6;CLCF1;KLHL7;PEX5;PLEC
Distal sensory impairment	22/79	0.0970209	0.674663	0	0	1.43819	3.35505	PRPS1;DYNC1H1;VCP;MTMR2;ATL1;HSPB1;DDHD1;LITAF;DNM2;DNAJB2;REEP1;HINT1;MED25;SPTLC1;SPTLC2;TRPV4;KIF5A;NEFL;NEFH;MORC2;CCT5;POLG
Congenital Bilateral Cataracts	21/75	0.0984974	0.674663	0	0	1.44902	3.35842	RET;MAP2K2;WFS1;AGK;CRYBB1;SORD;ETFDH;MSMO1;SIPA1L3;SDHB;FAM111A;PEX5;LONP1;RAB18;MYH9;RAB3GAP2;PHGDH;ALDH18A1;BCOR;SIL1;GALK1
stage, neuroblastoma	2027-09-01	0.098982	0.674663	0	0	1.86199	4.30645	SMARCD3;CASP8;MYCN;DDX1;PTCH1;FYN;NCAM1;ATM;FOXO3
Autosomal Recessive Primary Microcephaly	2027-09-01	0.098982	0.674663	0	0	1.86199	4.30645	OXA1L;ASPM;PHC1;CEP135;CEP152;ATM;KNL1;PCNT;CDK5RAP2
Congenital vascular anomaly	2027-09-01	0.098982	0.674663	0	0	1.86199	4.30645	NRP2;SMAD4;RASA1;NF1;AGGF1;TEK;SYNE1;VEGFA;ENG
Decreased albumin	2027-09-01	0.098982	0.674663	0	0	1.86199	4.30645	MYO1E;SMAD4;NUP107;SAR1B;ITGA3;ARHGDIA;PMM2;ACTN4;WDR73
Episodic abdominal pain	2027-09-01	0.098982	0.674663	0	0	1.86199	4.30645	RET;CDKN1A;DAXX;CDKN2C;TMEM127;HEXB;SDHC;SDHB;LMF1
Intermittent abdominal pain	2027-09-01	0.098982	0.674663	0	0	1.86199	4.30645	RET;CDKN1A;DAXX;CDKN2C;TMEM127;HEXB;SDHC;SDHB;LMF1
Loss of appetite (finding)	2027-09-01	0.098982	0.674663	0	0	1.86199	4.30645	BCR;DAXX;SMAD4;PCCA;CDKN2A;PALLD;PIK3R1;PALB2;POLG
Personality Disorders	2027-09-01	0.098982	0.674663	0	0	1.86199	4.30645	GABRB3;MAPK10;TPH2;CBS;CHRNA7;HTR1B;CHD2;DRD2;DNM1
Thymic Lymphoma	2027-09-01	0.098982	0.674663	0	0	1.86199	4.30645	NOTCH1;MYC;PMS2;ATM;GATA3;BMI1;MMP9;MALT1;MCL1
Adenocarcinoma, Basal Cell	31/117	0.0995458	0.674663	0	0	1.34356	3.09978	ENO1;MKI67;ROBO1;HOXA10;SELENBP1;STK11;CASP8;FGF9;MYC;KDR;VTI1A;NOS1;STAT5A;TCF7L2;SMARCC1;ACE;TPM3;CDKN2A;PGAM1;NCOA3;STAT3;PTPN11;EEF2;ARID1A;SOD2;NFKB1;VEGFA;KCNQ1;BIRC5;CTNNB1;PPARG
Neurofibromatoses	20/71	0.0999107	0.674663	0	0	1.46113	3.36567	RET;TOP2A;PDGFRA;MIR10B;GRN;CDKN2A;STAT3;PAX6;SDHC;TSC1;PTPN11;SDHB;IGF1R;VEGFA;CDC42;PRKAR1A;GNA12;NF1;MAPK1;SOX9
Proximal muscle weakness	20/71	0.0999107	0.674663	0	0	1.46113	3.36567	VCP;MTMR2;OAT;CAVIN1;TPM3;GAA;CNBP;FHL1;SYNE1;DNM2;GMPPB;PABPN1;COL6A1;HNRNPA2B1;RBCK1;HNRNPA1;AGRN;POLG;FKTN;PNPLA2
Proximal neurogenic muscle weakness	20/71	0.0999107	0.674663	0	0	1.46113	3.36567	VCP;MTMR2;OAT;CAVIN1;TPM3;GAA;CNBP;FHL1;SYNE1;DNM2;GMPPB;PABPN1;COL6A1;HNRNPA2B1;RBCK1;HNRNPA1;AGRN;POLG;FKTN;PNPLA2
Steroid Sulfatase Deficiency Disease	26/96	0.10039	0.674663	0	0	1.38419	3.18184	TOP2A;SETD2;ABCB1;EPAS1;ABCB4;COL11A2;HSPB2;HSPB1;HIF3A;MKI67;TYMS;HIF1A;MAPK8;MYC;KDR;EPHB4;PARP1;CDKN2A;GADD45A;ANXA5;CFLAR;MMP9;VEGFA;MTAP;MSH2;EZR
Cerebral Hemorrhage	19/67	0.101241	0.674663	0	0	1.47476	3.37756	RET;ACE;ITGB3;MTHFR;SDHC;MMP9;SDHB;VEGFA;CASP8;PDCD10;TMEM127;KDR;AGTR1;HMOX1;BAX;ITGAV;SH2B3;HMOX2;ENG
Gestational Diabetes	19/67	0.101241	0.674663	0	0	1.47476	3.37756	TCF7L2;CDC123;GCKR;CAMK1D;KCNJ11;CDKN2A;CDKAL1;FUZ;SOD2;GCK;IGF1R;VEGFA;RBP4;CAPN10;NAMPT;KDR;PPARG;IGF2BP2;SLC29A1
West Syndrome	19/67	0.101241	0.674663	0	0	1.47476	3.37756	GABRB3;KCNJ11;CACNA2D1;STXBP1;PTCH1;NR2F1;TSC1;SMARCA2;DNM1;GRIN1;SCN8A;AKT3;KCNQ2;TBC1D24;GUF1;SOS1;SCN2A;BRWD3;ST3GAL3
Congenital contractural arachnodactyly	53/212	0.101477	0.674663	0	0	1.24315	2.84423	ROBO2;MAML1;ONECUT1;PSIP1;PIK3CB;GLS;PSMD9;SOX9;PDGFRA;PBRM1;PEG3;FBXW7;ANXA5;F2R;TPM1;ACTN4;DICER1;ARID1A;PKM;PRKAR1A;FSCN1;BIRC5;FKBP4;PPIA;DCTN6;ABCB1;NOTCH1;SRRT;WDR20;CCNB1;MTA1;EIF4EBP1;HMOX1;PTK2B;SFN;MCL1;SMAD4;POU2F1;HSPA5;CDKN2A;VDR;IDH1;STAT3;TNFRSF10C;MTHFR;NFKB1;COL1A1;CDK4;GNAS;PDCD4;BAX;FBN1;FGFR1
Alopecia, Male Pattern	1931-10-01	0.10205	0.674663	0	0	1.77341	4.04743	VCAN;PARP1;DMPK;CDKN2A;VDR;CNBP;MTHFR;CD200;BRD4;NFE2L2
Adenocarcinoma in Situ	1931-10-01	0.10205	0.674663	0	0	1.77341	4.04743	SEC14L2;SAMD14;CDH2;CDKN2A;TUSC2;ASAP1;SFN;ASAP2;TTF1;PBX1
AIDS-Associated Nephropathy	1931-10-01	0.10205	0.674663	0	0	1.77341	4.04743	ACE;KDR;AGTR1;MAPK1;MYH9;IGFBP7;RBBP6;ACTN4;NFKB1;VEGFA
Lymphatic obstruction	1931-10-01	0.10205	0.674663	0	0	1.77341	4.04743	MAP2K1;ALG8;ADAMTS3;PIEZO1;PTPN11;KIF11;IKBKG;ANTXR2;GUSB;SHANK3
Onset of lymphedema around puberty	1931-10-01	0.10205	0.674663	0	0	1.77341	4.04743	MAP2K1;ALG8;ADAMTS3;PIEZO1;PTPN11;KIF11;IKBKG;ANTXR2;GUSB;SHANK3
Sebaceous Adenocarcinoma	1931-10-01	0.10205	0.674663	0	0	1.77341	4.04743	DCTN6;PSMD9;CDKN1A;MSH2;CDKN2A;PMS2;CTNNB1;FHIT;NFKB1;FGFR1
Cardiomyopathy, Alcoholic	2025-09-04	0.102059	0.674663	0	0	2.97812	6.7967	ACE;PPARG;NOS1;SLC25A4
Dementia, familial Danish	2025-09-04	0.102059	0.674663	0	0	2.97812	6.7967	PRNP;GPC1;CLU;ITM2B
Early Childhood Epilepsy, Myoclonic	2025-09-04	0.102059	0.674663	0	0	2.97812	6.7967	STXBP1;SCN9A;RAPGEF2;TNRC6A
Polyposis, Gastric	2025-09-04	0.102059	0.674663	0	0	2.97812	6.7967	SMAD4;STK11;PPP2R1A;SOD1
Spastic paraplegia 4, autosomal dominant	2025-09-04	0.102059	0.674663	0	0	2.97812	6.7967	SLC30A6;SPAST;ATL1;IFT122
Abruptio Placentae	2025-09-04	0.102059	0.674663	0	0	2.97812	6.7967	MTHFD1;MTHFR;MT3;F5
Accessory oral frenulum	2025-09-04	0.102059	0.674663	0	0	2.97812	6.7967	EFTUD2;TCTN3;KLHL7;CPLANE1
Adult Oligodendroglioma	2025-09-04	0.102059	0.674663	0	0	2.97812	6.7967	HEY1;IDH1;DTX1;FGFR1
Benign Infantile Myoclonic Epilepsy	2025-09-04	0.102059	0.674663	0	0	2.97812	6.7967	STXBP1;SCN9A;RAPGEF2;TNRC6A
Bone Sarcoma	2025-09-04	0.102059	0.674663	0	0	2.97812	6.7967	PDGFRA;IDH1;STAT3;FOXP1
Calcaneovalgus deformity	2025-09-04	0.102059	0.674663	0	0	2.97812	6.7967	MYH3;TNNT3;PHGDH;HOXD10
Cardiovirus Infections	2025-09-04	0.102059	0.674663	0	0	2.97812	6.7967	PRKRA;PDE12;RBBP6;EIF4G1
Childhood Oligodendroglioma	2025-09-04	0.102059	0.674663	0	0	2.97812	6.7967	HEY1;IDH1;DTX1;FGFR1
Chronic fatigue	2025-09-04	0.102059	0.674663	0	0	2.97812	6.7967	SMAD4;CDKN2A;PALLD;PALB2
Decreased LDL	2025-09-04	0.102059	0.674663	0	0	2.97812	6.7967	PANK2;SAR1B;MSMO1;CCT5
Degeneration of the lateral corticospinal tracts	2025-09-04	0.102059	0.674663	0	0	2.97812	6.7967	WASHC5;SPAST;ATL1;SOD1
Dilation of lateral ventricles	2025-09-04	0.102059	0.674663	0	0	2.97812	6.7967	GRN;NDUFB11;KIDINS220;CCDC174
Distal sensory impairment of all modalities	2025-09-04	0.102059	0.674663	0	0	2.97812	6.7967	SPTLC1;SPTLC2;ATL1;CCT5
Elevated urinary catecholamines	2025-09-04	0.102059	0.674663	0	0	2.97812	6.7967	TOP2A;MYCN;HACE1;SDHB
Esophageal Diseases	2025-09-04	0.102059	0.674663	0	0	2.97812	6.7967	CCNB1;GOLM1;STC1;TRPV1
Experimental Autoimmune Encephalomyelitis	2025-09-04	0.102059	0.674663	0	0	2.97812	6.7967	CBLB;FOXO3;SIRT1;NFE2L2
Functional intestinal obstruction	2025-09-04	0.102059	0.674663	0	0	2.97812	6.7967	SMAD4;CDKN2A;PALLD;PALB2
Hyperventilation	2025-09-04	0.102059	0.674663	0	0	2.97812	6.7967	VAV3;NRXN1;TCF4;CPLANE1
Idiopathic Myoclonic Epilepsy	2025-09-04	0.102059	0.674663	0	0	2.97812	6.7967	STXBP1;SCN9A;RAPGEF2;TNRC6A
Lung cancer stage I	2025-09-04	0.102059	0.674663	0	0	2.97812	6.7967	HDAC1;ENO1;GAPDH;VEGFA
Maple Syrup Urine Disease	2025-09-04	0.102059	0.674663	0	0	2.97812	6.7967	BCKDHB;DBT;ARID4B;PPM1K
Microvillus inclusion disease	2025-09-04	0.102059	0.674663	0	0	2.97812	6.7967	CDC42;STX3;EZR;RAB11A
Nonketotic hypoglycemia	2025-09-04	0.102059	0.674663	0	0	2.97812	6.7967	RET;CPT2;ITGA8;GREB1L
Obstructive Hydrocephalus	2025-09-04	0.102059	0.674663	0	0	2.97812	6.7967	SIN3A;IFT122;RND3;MYO9A
Post-Traumatic Myelopathy	2025-09-04	0.102059	0.674663	0	0	2.97812	6.7967	P2RX7;HIF1A;SOD1;VEGFA
Prominent fingertip pads	2025-09-04	0.102059	0.674663	0	0	2.97812	6.7967	KMT2D;CREBBP;EP300;KDM6A
Prominent nasolabial fold	2025-09-04	0.102059	0.674663	0	0	2.97812	6.7967	ATP6V1A;MYH3;TNNT3;NF1
Rumination Disorders	2025-09-04	0.102059	0.674663	0	0	2.97812	6.7967	KCNJ6;BDNF;MTHFR;DRD2
Serum albumin measurement	2025-09-04	0.102059	0.674663	0	0	2.97812	6.7967	CHRNA3;GCKR;PSMC3;RPS11
Somatic mosaicism	2025-09-04	0.102059	0.674663	0	0	2.97812	6.7967	SLC35A2;GNAS;ADA;FGFR1
Spinal Cord Contusion	2025-09-04	0.102059	0.674663	0	0	2.97812	6.7967	P2RX7;HIF1A;SOD1;VEGFA
Spinal Cord Injuries	2025-09-04	0.102059	0.674663	0	0	2.97812	6.7967	P2RX7;HIF1A;SOD1;VEGFA
Spinal Cord Laceration	2025-09-04	0.102059	0.674663	0	0	2.97812	6.7967	P2RX7;HIF1A;SOD1;VEGFA
Spinal Cord transection injury	2025-09-04	0.102059	0.674663	0	0	2.97812	6.7967	P2RX7;HIF1A;SOD1;VEGFA
Spindle cell hemangioma	2025-09-04	0.102059	0.674663	0	0	2.97812	6.7967	IDH1;SIX3;HIF1A;DUOX2
Stromal tumor of ovary	2025-09-04	0.102059	0.674663	0	0	2.97812	6.7967	LATS1;STK11;PTCH1;DICER1
Symptomatic Myoclonic Epilepsy	2025-09-04	0.102059	0.674663	0	0	2.97812	6.7967	STXBP1;SCN9A;RAPGEF2;TNRC6A
Thin eyebrow	2025-09-04	0.102059	0.674663	0	0	2.97812	6.7967	PEX6;TRPS1;KREMEN1;UBE3B
Thrombocytopenia-Absent Radius Syndrome	2025-09-04	0.102059	0.674663	0	0	2.97812	6.7967	HOXA10;RBM8A;SMOC1;HOXD11
X-Linked Dyskeratosis Congenita	2025-09-04	0.102059	0.674663	0	0	2.97812	6.7967	DKC1;TINF2;GAR1;NHP2
Rheumatic Fever	18/63	0.102464	0.674663	0	0	1.49021	3.39506	CBX7;NPM1;NOTCH1;PARP1;CDKN2A;IDH1;TSC1;BMI1;HARS2;TBX3;IGF1R;VEGFA;BCR;CDK4;ATM;RBM45;CDK5RAP3;AGFG1
Gaucher Disease, Type 3 (disorder)	2016-06-01	0.102617	0.674663	0	0	2.23394	5.08612	ACE;POLDIP2;AHSA1;MAPK1;CRK;SNCA
Abnormal platelet function	2016-06-01	0.102617	0.674663	0	0	2.23394	5.08612	RRAS;KAT6B;MYH9;PTPN11;SOS1;SOS2
Abnormality of the lymphatic system	2016-06-01	0.102617	0.674663	0	0	2.23394	5.08612	MAP2K2;MC1R;CDKN2A;CDK4;NF1;POT1
Cerebellar malformation	2016-06-01	0.102617	0.674663	0	0	2.23394	5.08612	FGF17;ZIC2;CBS;ZIC1;CORO1A;AAR2
Choanal stenosis	2016-06-01	0.102617	0.674663	0	0	2.23394	5.08612	RECQL4;GRIP1;PTDSS1;NFIX;SETBP1;FGFR1
Disproportionate tall stature	2016-06-01	0.102617	0.674663	0	0	2.23394	5.08612	RET;ZDHHC9;CBS;UPF3B;ZNF469;FBN1
Hypotonic seizures	2016-06-01	0.102617	0.674663	0	0	2.23394	5.08612	GABRB3;MAPK10;STX1B;SCN9A;CHD2;DNM1
Microsatellite Instability	2016-06-01	0.102617	0.674663	0	0	2.23394	5.08612	HDAC2;SETD2;MSH3;MTHFR;BAX;ARID1A
Monocytoid B-cell lymphoma	2016-06-01	0.102617	0.674663	0	0	2.23394	5.08612	DDX6;BCL6;MIR29A;PIM2;MALT1;MYD88
Osteoblastoma	2016-06-01	0.102617	0.674663	0	0	2.23394	5.08612	MFAP1;CTNNB1;SOX9;RUNX2;CKAP4;APRT
Prothrombin G20210A mutation	2016-06-01	0.102617	0.674663	0	0	2.23394	5.08612	COX8A;ACE;MTHFR;SCN5A;F5;SLC25A24
Rachischisis	2016-06-01	0.102617	0.674663	0	0	2.23394	5.08612	PDGFRA;PCMT1;PCYT1A;CHKA;ZIC2;MTHFR
Replication Error Phenotype	2016-06-01	0.102617	0.674663	0	0	2.23394	5.08612	HDAC2;SETD2;MSH3;MTHFR;BAX;ARID1A
Restrictive lung disease	2016-06-01	0.102617	0.674663	0	0	2.23394	5.08612	MEGF10;DKC1;TSC1;AP3B1;FLNB;DDR2
Sudden loss of muscle tone	2016-06-01	0.102617	0.674663	0	0	2.23394	5.08612	GABRB3;MAPK10;STX1B;SCN9A;CHD2;DNM1
Supratentorial atrophy	37/143	0.103086	0.677253	0	0	1.30123	2.95665	RNASEH2B;MOCS2;NFIX;ACY1;STXBP1;UBA5;ADK;PQBP1;RNF216;TCTN3;POGZ;MPDU1;RARS2;SLC35A2;BCAP31;ADSL;HACE1;PEX19;DMPK;NAA10;WFS1;KIDINS220;MARS2;AP3D1;ALG3;BCS1L;BSCL2;SEPSECS;PCCA;SETBP1;PPT1;TUBGCP6;MAN2B1;PIGG;ZNF335;FBXL4;MOCS1
Hemorrhagic Disorders	17/59	0.103549	0.679304	0	0	1.50788	3.41944	RTEL1;ANXA2;RBM8A;TINF2;ALG2;PTPN11;F5;ASPM;RRAS;DKC1;KAT6B;NHP2;GNAS;TEK;SOS1;SOS2;ATG5
Progeria	17/59	0.103549	0.679304	0	0	1.50788	3.41944	SETD2;SUN1;HIP1;ICMT;SRSF1;PYCR1;ANK3;FOS;SIRT1;NFKB1;LMNB1;ZMPSTE24;WRN;SPRTN;BANF1;SRSF5;SRSF6
Flexion contracture of proximal interphalangeal joint	29/109	0.103878	0.6799	0	0	1.35102	3.05943	RERE;CANT1;MEGF10;ITGB4;STXBP1;XYLT1;HOXD13;ANTXR2;ORC4;PORCN;TCTN3;TRPS1;SH3PXD2B;IKBKG;FKTN;NAA10;EED;SLC39A13;TGFBR1;PSMB8;MYH3;KAT6B;CLCF1;KLHL7;COL6A1;TNNT3;BCOR;FBN1;CHST3
COLORBLINDNESS, PARTIAL, DEUTAN SERIES	1935-11-01	0.103987	0.6799	0	0	1.70698	3.86373	COX8A;SPECC1;ACE;ROCK1;UBASH3B;ROCK2;GOLGB1;NOS1;MAPT;RBM45;PLXNA4
Abnormal pigmentation	1935-11-01	0.103987	0.6799	0	0	1.70698	3.86373	BSCL2;PORCN;ITGB4;FANCD2;VPS13B;TUBGCP6;PPARG;IKBKG;FOS;FANCE;AGPAT2
Sandal gap	1935-11-01	0.103987	0.6799	0	0	1.70698	3.86373	CENPE;MBD5;CANT1;HERC2;CEP152;SMOC1;VPS13B;FLNB;PCNT;SMARCA2;TBX4
Gait abnormality	49/195	0.104304	0.6799	0	0	1.25151	2.82897	RERE;PANK2;POMT1;VLDLR;LMNB1;GMPPB;C4A;RPS6KA3;CFL2;TCTN1;AP1S2;PMPCA;IKBKG;CC2D2A;MECR;TBP;GLRX5;ARMC9;DYRK1A;CASK;POMGNT1;HNRNPH2;SCN4A;DNA2;MMADHC;FTL;PRKN;PRPS1;VCP;FLII;DNAJB2;PABPN1;NPHP1;ZNF469;CCT5;FKTN;DYNC1H1;IQSEC2;VDR;ERAP1;MTHFR;CPLANE1;ERLIN2;AHI1;PRKRA;TRPV4;ATM;ALDH18A1;PNPLA6
Malignant lymphoma, lymphocytic, intermediate differentiation, diffuse	84/349	0.104306	0.6799	0	0	1.1829	2.67386	TOP2A;CD40;CDKN1A;NXT1;RAPH1;MAGT1;PIK3CB;MKI67;BMI1;LITAF;BACH2;PSMD9;CCND3;XPO1;TUBB3;MYC;CHEK2;CHEK1;PBK;CASP2;SOX9;PIM2;CCDC50;DAXX;PARP1;RANGAP1;ARID1A;APRT;MOB3A;BCR;MTAP;MYCN;HAX1;MSH2;ROR1;CD47;SLC29A1;BLZF1;PRKN;DCTN6;RTEL1;GRN;NOTCH1;COL11A2;FOXO3;NR2C2;HDAC6;MALT1;SOCS3;CCNB1;MAPK8;CNR1;PRDX1;GNA12;EIF4EBP1;PCNT;EIF4E;MARK2;MCL1;CD276;NTRK1;NPM1;TGFB2;CDKN2C;HSPA5;CDKN2A;HSPA4;STAT3;TN…
Immunoglobulin A deficiency (disorder)	16/55	0.104457	0.6799	0	0	1.52828	3.45236	CD40;BLM;CSNK2A1;CAVIN1;LRBA;PMM2;CLEC16A;GATA3;RANGAP1;C4B;C4A;AHI1;MSH5;ATM;IKBKG;ADA
Abnormality of coagulation	1939-12-01	0.105085	0.6799	0	0	1.65533	3.72944	RTEL1;RBM8A;RRAS;DKC1;KAT6B;TINF2;ALG2;NHP2;PTPN11;TEK;SOS1;SOS2
Adenocarcinoma of rectum	1939-12-01	0.105085	0.6799	0	0	1.65533	3.72944	CDKN1A;SETD2;EDA;MSH2;PPME1;MYC;RAPH1;TP53BP1;MKI67;TYMS;HIF1A;MYD88
Ovarian failure	1939-12-01	0.105085	0.6799	0	0	1.65533	3.72944	EXOSC7;DAXX;CPEB1;GALT;MCM8;USP9X;MCM9;SOHLH2;FOXO3;EIF2S2;INHA;IRF2BPL
Recurrent Brain Neoplasm	1939-12-01	0.105085	0.6799	0	0	1.65533	3.72944	CDKN2A;CDK4;PTCH1;DTX2;NRARP;IQGAP1;SOD2;DLL1;SIRT1;FJX1;HES5;VEGFA
Abnormality of the ribs	15/51	0.105139	0.6799	0	0	1.55209	3.49604	SMAD4;PCYT1A;GPX4;IFT140;IFT172;PTCH1;HOXD13;TCIRG1;RUNX2;ORC4;SON;TTC21B;TRPV4;BANF1;FLNB
Tapering fingers (finding)	15/51	0.105139	0.6799	0	0	1.55209	3.49604	TRIO;KDM1A;USP9X;AIP;NR2F1;VPS13B;SLC39A13;GATA4;BICD2;RPS6KA3;CPT2;ZNHIT3;SCN9A;TCF4;HIVEP2
Abnormality of the cornea	14/47	0.105531	0.6799	0	0	1.58024	3.55356	UBIAD1;CREBBP;SLC16A12;LTBP2;PAX6;PIK3R1;GLS;MED25;PIKFYVE;RAB18;EP300;RAB3GAP2;ZNF469;ALDH18A1
FRAGILE X TREMOR/ATAXIA SYNDROME	14/47	0.105531	0.6799	0	0	1.58024	3.55356	SRRM2;DAXX;HDAC3;NUFIP2;PNO1;YWHAZ;ELK3;IRF2BPL;EXOSC7;PPP2R2B;DROSHA;DGCR8;ATM;TARDBP
Hand deformities	14/47	0.105531	0.6799	0	0	1.58024	3.55356	CANT1;RPS7;RPL11;RPL35A;HK1;RPS26;CCDC88A;ZNHIT3;TSR2;RPL35;DGCR8;PNPLA6;POLG;CHST3
Serum triglycerides raised	14/47	0.105531	0.6799	0	0	1.58024	3.55356	FECH;XRCC4;IQSEC2;CAVIN1;FLII;NSMCE2;FOS;AGPAT2;PHKA2;PSMB8;LMF1;BSCL2;PHKG2;PPARG
Smell Perception	14/47	0.105531	0.6799	0	0	1.58024	3.55356	ZNF276;BNC2;PHF20;NCOA6;EDEM2;TRPC4AP;TPCN2;ALDH6A1;HERC2;MC1R;EPB41L1;CHMP1A;GAS8;ABCG1
Dropped beats - heart	13/43	0.105549	0.6799	0	0	1.61402	3.62925	RET;NAA10;CAVIN1;CACNA2D1;CNBP;PRKAG2;SDHC;SDHB;TMEM127;KCNQ1;SCN9A;MYL3;SCN5A
Ketotic hypoglycemia	13/43	0.105549	0.6799	0	0	1.61402	3.62925	SLC16A1;ABCC8;GAA;PRKAG2;PYGL;PHKA2;GYS1;PCCA;OXCT1;IVD;PHKG2;PGK1;PFKM
synovial sarcoma	54/217	0.105729	0.6799	0	0	1.2355	2.77602	CDKN1A;MIR10B;RPL34;SNAP23;MIR505;YBX1;PIK3CB;ENO2;MKI67;IGF1R;EP300;EPHB4;PIAS4;MED1;KCNH4;NCOA3;NGDN;ARMC9;AHSA1;SIRT1;MMP9;F5;MYCN;MSH3;TBC1D25;BIRC5;EZR;CRK;TLR3;BIRC2;RTEL1;CDC123;ABCB1;OAT;POLDIP2;PDZD4;MAPK8;MAPK1;CSK;XRCC4;CDKN2A;STAT3;HMGA1;MTHFR;SMARCA2;SHCBP1;NFKB1;VEGFA;MLLT10;NR4A3;BCL6;CTNNB1;BCOR;INHA
Adenocarcinoma, Oxyphilic	32/122	0.106311	0.6799	0	0	1.32524	2.97037	RET;ENO1;MKI67;ROBO1;HOXA10;SELENBP1;STK11;CASP8;FGF9;MYC;KDR;VTI1A;STAT5A;TCF7L2;SMARCC1;ACE;TPM3;CDKN2A;PTCH1;PGAM1;NCOA3;STAT3;PTPN11;EEF2;ARID1A;SOD2;NFKB1;VEGFA;KCNQ1;BIRC5;CTNNB1;PPARG
Attention deficit hyperactivity disorder	98/412	0.10763	0.6799	0	0	1.16493	2.59671	IPO11;TRIO;RAB3A;UBE3A;NUDT3;ELK3;C4B;FADS2;HERC2;KIF5B;FADS1;CHRNB2;CSNK2A1;F2R;TSC1;ANK3;MYCN;MSH2;MAP1B;SCN8A;TBC1D24;ASTN2;TPH2;CHRNA3;FLII;CHRNA7;GATA4;CACNA1C;PKMYT1;CORO1A;EPB41L3;RRS1;EIF4EBP1;HIVEP1;DRD2;ST3GAL3;PRNP;PTPRN2;IQSEC2;AUTS2;BDNF;MTHFR;UPF3B;HTR1B;DCLK1;MLXIPL;TBL2;NF1;MAGED2;TCF4;DHCR7;GNB5;RERE;SETD5;CNTNAP2;NRP1;NRP2;DOCK3;CHD7;ITGAE;PIK3CB;KIF11;DBH;SYNE1;HK1;ZMYM2;SIN3A;…
Malignant neoplasm of kidney	100/421	0.107951	0.6799	0	0	1.16282	2.58853	MAML1;GLS;MYLK;IGF1R;PSMD4;MYC;KDR;SLC16A3;SRRM2;MAP2K1;FBXW7;F2R;UNC5C;TSC1;ESCO2;SDHB;CAMKMT;ADAM17;MSH2;MSH3;ADAM9;SQSTM1;ABCB1;EPAS1;ITPR1;GATA3;PIK3R1;FOXO3;HIF1A;PRKCZ;FHIT;EIF4EBP1;HMOX1;IGFBP7;MCL1;SMAD4;ACE;PNO1;VDR;MCAM;IDH1;PYCR1;NFKB1;COL1A1;ISG20;RHEB;FASN;GIPC1;UBE2T;CALM3;TCF4;COPS8;CALM2;PTPRU;CDKN1A;SETD2;PIK3CB;ROBO1;CABIN1;IKBKB;XPO1;PBRM1;ANXA2;GLRX3;ANXA5;ARID1A;MMP9;LATS1;SF…
Paroxysmal kinesigenic choreoathetosis	22/80	0.108176	0.6799	0	0	1.4133	3.14318	RANBP2;SLC12A2;RNASEH2C;ACE;JUND;TRPC3;POLDIP2;CAVIN1;TRPC1;ANKS3;AHSA1;TSC1;PIK3CB;PKD2;RANGAP1;VEGFA;ANXA7;MAPK1;PPARG;JUNB;TEAD1;CRK
Cutaneous Melanoma	73/301	0.10844	0.6799	0	0	1.19451	2.65367	RET;TOP2A;NRP2;PIGU;MAML2;CHD5;PRDM2;STK19;MKI67;SYNE1;PSMD6;STK11;CHAF1A;CASP8;MYC;MYB;AKT3;SDF4;TEAD1;NCOA1;PDGFRA;MAP2K1;MAP2K2;PARP1;EIF1AX;FBXW7;PDPK1;NCOA3;ARNT;TSC1;CDKAL1;CRNKL1;KNSTRN;MTAP;MSH2;SYF2;POT1;ADAM9;SF3B2;STX17;FBLN1;PIK3R1;HIF1A;CYP27B1;SOCS3;CNR1;S100A13;MAPK1;ATG5;CD276;MYH7B;CREBBP;CDKN2C;CDKN2A;VDR;MCAM;IDH1;STAT3;RASSF8;PRDX6;VEGFA;ISG20;MC1R;STAG2;CNOT7;ERCC3;CDK4;FASN;…
Acute Promyelocytic Leukemia	112/475	0.109259	0.6799	0	0	1.15188	2.55031	ZNF451;EHMT2;RNF112;HOXA9;MYC;CHEK2;STMN1;BAALC;PIM2;HMGN1;DAXX;MAP2K1;FNDC3B;TSC1;RUNX2;PIAS1;BCR;SOAT1;PRKAR1A;EEF1A2;PADI4;TRIM16;BCORL1;BLZF1;BLM;ABCB1;NOTCH1;SMYD5;FOXO3;HIF1A;PRDX5;CCNB1;EIF4EBP1;HOXC4;ABL2;S100A10;ATG5;MCL1;STAT5A;NGFR;ZBTB16;IDH1;TNFRSF10C;NR1D1;PBX1;NFKB1;TNFRSF10D;SMARCA4;BCL6;ID1;PIR;NABP1;EIF4G2;NFE2L2;FGFR1;RET;RERE;TOP2B;CDKN1A;USP37;NXT1;PIK3CB;AFF1;PHF8;HK1;SUMO1;…
Childhood Glioblastoma	47/187	0.109351	0.6799	0	0	1.25176	2.77038	ARF1;PRKAA2;GLS2;HM13;COL11A2;ARRB1;GATA3;PIK3CB;FOXO3;HIF1A;ACTG2;HDAC6;MALT1;ACTG1;TRIM8;NEU3;CASP8;HEY1;PCBP2;SIX3;GABPA;ZBTB18;SLC12A2;PDGFRA;PIAS3;MBTPS1;USP48;HSPA5;PARP1;VDR;CDKN2A;IDH1;STAT3;ALG2;MSN;MIR29A;EMP3;SOD2;SIRT1;POMGNT1;RNF41;VEGFA;COPS6;MSH3;CDK4;ADA;NFE2L2
Hemoglobin measurement	26/97	0.110654	0.6799	0	0	1.36461	3.00397	TXNL4B;MYRF;DOT1L;GLIS3;PRKAG2;CAPN15;AFF1;HK1;CCND3;TRPS1;NT5DC2;PIEZO1;LUC7L;PLCG1;KCNN4;SH2B3;MTX1;VEGFA;VMP1;NASP;NDUFAF6;CLDN14;NRG4;EXOC3;PPARG;PFKM
Deafness, Acquired	2020-07-01	0.111055	0.6799	0	0	2.00491	4.40625	SMAD4;BDNF;CLDN14;AK2;TMTC2;OTOF;SERAC1
Hearing Loss, Extreme	2020-07-01	0.111055	0.6799	0	0	2.00491	4.40625	SMAD4;BDNF;CLDN14;AK2;TMTC2;OTOF;SERAC1
Aplasia/Hypoplasia involving the skeletal musculature	2020-07-01	0.111055	0.6799	0	0	2.00491	4.40625	POMT1;RXYLT1;PHGDH;POMGNT2;POMGNT1;SIL1;FKTN
Atrophy of testis	2020-07-01	0.111055	0.6799	0	0	2.00491	4.40625	HIP1;DMPK;WFS1;NHP2;NABP2;LDLR;POLG
Bilateral Deafness	2020-07-01	0.111055	0.6799	0	0	2.00491	4.40625	SMAD4;BDNF;CLDN14;AK2;TMTC2;OTOF;SERAC1
Complete Hearing Loss	2020-07-01	0.111055	0.6799	0	0	2.00491	4.40625	SMAD4;BDNF;CLDN14;AK2;TMTC2;OTOF;SERAC1
Congenital abnormality of vein	2020-07-01	0.111055	0.6799	0	0	2.00491	4.40625	NTRK1;MAP3K3;RASA1;AGGF1;PIK3CB;TEK;VEGFA
Deaf Mutism	2020-07-01	0.111055	0.6799	0	0	2.00491	4.40625	SMAD4;BDNF;CLDN14;AK2;TMTC2;OTOF;SERAC1
Disproportionate short-trunk short stature	2020-07-01	0.111055	0.6799	0	0	2.00491	4.40625	TRPV4;TRIP11;DYM;FLNB;DLL3;RAB33B;CHST3
Dysgraphia	2020-07-01	0.111055	0.6799	0	0	2.00491	4.40625	GRN;VCP;TBL2;LIMK1;MAPT;BAZ1B;SQSTM1
Hypoplasia of iris	2020-07-01	0.111055	0.6799	0	0	2.00491	4.40625	PORCN;ITPR1;PAX6;PIK3R1;WDR73;FBN1;FGFR1
Infantile Refsum Disease (disorder)	2020-07-01	0.111055	0.6799	0	0	2.00491	4.40625	PEX16;PEX19;PEX6;CAT;PEX5;PEX2;ATM
Ketonuria	2020-07-01	0.111055	0.6799	0	0	2.00491	4.40625	ZFP57;KCNJ11;ABCC8;MMAB;OXCT1;STAT3;GCK
Spinal canal stenosis	2020-07-01	0.111055	0.6799	0	0	2.00491	4.40625	PRKAR1A;PDE4D;AIP;DYM;SQSTM1;ADAMTS10;FBN1
Streak ovary	2020-07-01	0.111055	0.6799	0	0	2.00491	4.40625	PSMC3IP;DCAF17;NUP107;GATA4;PAX6;SOX9;ZFPM2
Tonsillar Carcinoma	2020-07-01	0.111055	0.6799	0	0	2.00491	4.40625	CCNB1;CDKN2A;PRKDC;XRCC5;PIK3CB;HIF1A;SKP1
Lymphocyte Count measurement	30/114	0.111173	0.6799	0	0	1.33103	2.92383	RERE;SETD2;PRKAA2;ANKRD11;PINX1;CLEC16A;ANTXR2;BACH2;UBE2L3;TTC28;HDAC7;ARVCF;CASP8;PAK2;SH2B3;BORCS5;TLE4;RAP1GAP2;CBX7;GCKR;CDKN2A;CMC1;MINK1;ETV1;EPS15L1;SSH2;FOXP1;MTHFD1;RBMS1;ABCG4
Carcinoma, Papillary	49/196	0.111515	0.6799	0	0	1.24292	2.72646	RET;GPI;SETD2;NDUFA13;HSP90AB1;ITGB4;BMI1;TTF1;CLU;CASP8;TRPS1;KDR;CLUH;REXO1;TPM3;NCOA4;TSC1;SSTR2;RUNX2;CKAP4;NPC2;PPARG;GAPDH;HDAC2;HDAC1;SRF;DERL1;HIF1A;HDAC6;WRN;FUT8;SFN;NCAM1;EIF4E;S100A10;NTRK1;SMAD4;ZRANB2;NAA10;CDKN2A;PTCH1;STAT3;VEGFA;TJP1;NEURL1;CCDC6;GNAS;PDCD4;NAA15
Frequent fractures	20/72	0.111979	0.6799	0	0	1.43294	3.13734	VCP;RTEL1;VDR;GORAB;TINF2;STAT3;PYCR1;TCIRG1;ANTXR2;COL1A1;CYP27B1;DKC1;CBS;SMS;NHP2;GNAS;TRIP11;SOX9;PPIB;SLC29A3
Increased fracture rate	20/72	0.111979	0.6799	0	0	1.43294	3.13734	VCP;RTEL1;VDR;GORAB;TINF2;STAT3;PYCR1;TCIRG1;ANTXR2;COL1A1;CYP27B1;DKC1;CBS;SMS;NHP2;GNAS;TRIP11;SOX9;PPIB;SLC29A3
Neutrophil count decreased	20/72	0.111979	0.6799	0	0	1.43294	3.13734	CD40;RPS7;MMAB;GSS;EFL1;RPL11;AP3D1;VPS13B;AP3B1;PIK3R1;FANCE;HAX1;G6PC3;PCCA;FANCD2;RFX5;PGM3;SBDS;VPS45;MMACHC
Varying degree of multiple fractures	20/72	0.111979	0.6799	0	0	1.43294	3.13734	VCP;RTEL1;VDR;GORAB;TINF2;STAT3;PYCR1;TCIRG1;ANTXR2;COL1A1;CYP27B1;DKC1;CBS;SMS;NHP2;GNAS;TRIP11;SOX9;PPIB;SLC29A3
Neoplasm Invasiveness	46/183	0.111982	0.6799	0	0	1.25189	2.74091	ARF1;KDM1A;SEMA3C;AHNAK;CHRNA7;IREB2;ENO1;HIF1A;ACTB;MYLK;ALKBH8;RPS6KA3;CDH2;SUMO1;MGAT5B;HMOX1;MAPK1;NCAM1;EIF4E;ANXA2;CDKN2A;ZBTB16;ITPK1;SLC39A10;PAX6;EEF2;SOD2;MT3;MMP9;PTK2;RHOA;FOXP1;CTU2;PKM;CAT;CALU;ID4;PDCD4;MYH9;CTNNB1;PPP1R12B;TKT;RECK;MYD88;BCAR1;FTL
oligodendroglioma	46/183	0.111982	0.6799	0	0	1.25189	2.74091	CNTNAP2;BEX2;CNTNAP1;NOTCH1;NXT1;MYT1L;CSE1L;COL11A2;DERL1;DTX1;MKI67;CACNA1F;SLC9A1;HEY1;TUBB3;ARHGDIA;STMN1;HNRNPA1;SNCB;RAB2A;PDGFRA;HES6;CDKN2C;PARP1;TSC22D1;CDKN2A;IDH1;SMARCA2;PRDX6;SYN1;SMARCA4;VEGFA;ACLY;BCAN;REST;RYBP;LHX3;CDK4;FUBP1;RASA1;BIRC5;POT1;GEMIN7;NOP53;FGFR1;MXD4
Pancreatic Neoplasm	154/665	0.11234	0.6799	0	0	1.12576	2.46118	IRS1;ELK3;IGF1R;STK11;RPS16;MYC;CHEK2;KDR;EP300;SOX9;MAP3K5;AGFG1;SRRM2;MAP2K4;DAXX;WSB1;FBXW7;F2R;THOC1;TSC1;FOXP1;TIAM1;MTAP;ARMC5;MSH2;PRKAR1A;S100A6;EZR;IFNAR1;PFKFB4;NOTCH1;MAGED1;SEL1L;GATA4;GATA3;HIF1A;PRKCZ;FHIT;STK33;HMOX1;SFN;MARK2;NGFR;SMAD4;CHKA;OSBPL5;HSPA5;PNO1;GADD45A;VDR;SMURF1;PTCH1;GOT2;SIAH1;LSM1;MTHFR;TNFRSF10B;MSN;NR2F2;MIR29A;PALB2;NFKB1;SRPK1;NR4A1;CDK4;GIPC1;DLG5;ID1;BHLHE…
Endothelial dysfunction	64/262	0.112986	0.6799	0	0	1.20563	2.62887	SMG1;CLIC4;BMPR2;IRS1;VLDLR;PHB2;SLC2A6;STK11;NUP62;GABPA;APPL1;AHSA1;SIRT1;MMP9;PGF;TGFBR1;APRT;BACE2;IRF1;CAT;AGTR1;PPARG;PPIG;SQSTM1;CRK;ABCG1;ENG;CHST3;COL15A1;HDAC2;PRKAA2;ROCK1;POLDIP2;DCTN4;CRMP1;SGMS2;ATP1A1;HIF1A;PTGS1;GRK2;CBS;UCP2;HMOX1;PTK2B;MAPK1;DUOX2;DYNC1H1;ACE;BDNF;VDR;CNBP;MTHFR;SOD2;GCK;NFKB1;VEGFA;PER2;SLC2A9;RPS6KB1;GNB3;ATM;OGT;PNPLA2;NFE2L2
Bone Density	29/110	0.113687	0.6799	0	0	1.33425	2.90108	RERE;SRP19;HDAC5;SMARCD3;PSMD13;DDX23;LDLRAD3;AMBRA1;SLC8A1;TMEM263;SMG6;PPP6R3;HOXC4;MARK3;SPTBN1;FARP1;GCKR;MPP3;TCF7L1;GALNT3;RUNX2;MPP7;SEM1;TOM1L2;FAM210A;STK24;CLDN14;SMOC1;MAPT
Congenital myopathy (disorder)	29/110	0.113687	0.6799	0	0	1.33425	2.90108	VCP;MEGF10;FHL1;CHD7;ATP2A1;ZMPSTE24;CPT2;DNAJB6;CFL2;MYO18B;NEFL;HNRNPA1;FKTN;MYH7B;DMPK;TPM3;VPS33B;STAC3;DNM2;MYH3;BIN1;COL6A1;TNNT3;ITGA7;SCN4A;RBCK1;MICU1;SLC25A4;PNPLA2
Alveolar rhabdomyosarcoma	19/68	0.113813	0.6799	0	0	1.44457	3.13933	NCOA1;PDGFRA;HES6;CDKN2A;KIDINS220;SUV39H1;AP2B1;TSN;IGF1R;MAPK8;MYCN;CNR1;FRZB;CDK4;MYC;MAPK1;FAM193B;NCAM1;FGFR1
Undifferentiated leukemia	19/68	0.113813	0.6799	0	0	1.44457	3.13933	NUP214;STAT5A;CNTNAP1;ABCB1;KDM1A;F2R;BMI1;NFKB1;VEGFA;BCR;ISG20;HOXA9;MEIS1;SETBP1;BCL6;KDR;SCLY;EIF4E;ADA
Abnormalities, Drug-Induced	2025-06-03	0.113943	0.6799	0	0	3.72225	8.08492	WNT11;CAT;RHOA
Anoxia-Ischemia, Brain	2025-06-03	0.113943	0.6799	0	0	3.72225	8.08492	IRAK1;HIF1A;VEGFA
Anoxia-Ischemia, Cerebral	2025-06-03	0.113943	0.6799	0	0	3.72225	8.08492	IRAK1;HIF1A;VEGFA
Cerebellar Ataxia, Late Onset	2025-06-03	0.113943	0.6799	0	0	3.72225	8.08492	PPP2R2B;CACNA1A;SIL1
Developmental Delay, Epilepsy, and Neonatal Diabetes	2025-06-03	0.113943	0.6799	0	0	3.72225	8.08492	KCNJ11;ABCC8;GCK
Maple Syrup Urine Disease, Thiamine Responsive	2025-06-03	0.113943	0.6799	0	0	3.72225	8.08492	BCKDHB;DBT;PPM1K
Abnormal spermatogenesis	2025-06-03	0.113943	0.6799	0	0	3.72225	8.08492	DCAF17;CATSPER2;ATM
Abnormality of fatty-acid metabolism	2025-06-03	0.113943	0.6799	0	0	3.72225	8.08492	KCNJ11;ABCC8;UCP2
Anoxic-Ischemic Encephalopathy	2025-06-03	0.113943	0.6799	0	0	3.72225	8.08492	IRAK1;HIF1A;VEGFA
Anterior subcapsular cataract	2025-06-03	0.113943	0.6799	0	0	3.72225	8.08492	PAX6;MMP9;PRDX6
BARDET-BIEDL SYNDROME 11	2025-06-03	0.113943	0.6799	0	0	3.72225	8.08492	PRKN;ASTN2;TRIM32
Benign neoplasm of prostate	2025-06-03	0.113943	0.6799	0	0	3.72225	8.08492	CKS2;FKBP4;FKBP5
Beta-cell dysfunction	2025-06-03	0.113943	0.6799	0	0	3.72225	8.08492	KCNJ11;ABCC8;GCK
Bifid uterus	2025-06-03	0.113943	0.6799	0	0	3.72225	8.08492	CREBBP;EP300;PHGDH
Bonnevie-Ullrich Syndrome	2025-06-03	0.113943	0.6799	0	0	3.72225	8.08492	CAT;SOD2;SOD1
Brain Stem Neoplasms	2025-06-03	0.113943	0.6799	0	0	3.72225	8.08492	CDK4;CDKN2A;PPM1D
Bulbous tip of nose	2025-06-03	0.113943	0.6799	0	0	3.72225	8.08492	KCNJ6;AUTS2;OBSL1
Cardiac rhabdomyoma	2025-06-03	0.113943	0.6799	0	0	3.72225	8.08492	PTCH1;SUFU;TSC1
Central Apnea	2025-06-03	0.113943	0.6799	0	0	3.72225	8.08492	BDNF;TRPV1;SLC5A3
Cerebral Hypoxia-Ischemia	2025-06-03	0.113943	0.6799	0	0	3.72225	8.08492	IRAK1;HIF1A;VEGFA
Childhood Malignant Peripheral Nerve Sheath Tumor	2025-06-03	0.113943	0.6799	0	0	3.72225	8.08492	NF1;BIRC5;HIF1A
Chorioretinal degeneration	2025-06-03	0.113943	0.6799	0	0	3.72225	8.08492	OAT;RP2;TEAD1
Classic Maple Syrup Urine Disease	2025-06-03	0.113943	0.6799	0	0	3.72225	8.08492	BCKDHB;DBT;PPM1K
Congenital anomaly of skeletal bone	2025-06-03	0.113943	0.6799	0	0	3.72225	8.08492	FLNB;PTPN11;SOX9
Congenital Generalized Lipodystrophy Type 2	2025-06-03	0.113943	0.6799	0	0	3.72225	8.08492	BSCL2;PPARG;AGPAT2
Decreased mean corpuscular volume	2025-06-03	0.113943	0.6799	0	0	3.72225	8.08492	SLC25A38;STEAP3;GLRX5
Deficiency of phosphorylase kinase	2025-06-03	0.113943	0.6799	0	0	3.72225	8.08492	PHKG2;PHKA2;APRT
Dementia in Parkinson's disease	2025-06-03	0.113943	0.6799	0	0	3.72225	8.08492	PRNP;MAPT;SNCA
Ectopia lentis isolated	2025-06-03	0.113943	0.6799	0	0	3.72225	8.08492	ADAMTS17;LTBP2;FBN1
Elevated plasma branched chain amino acids	2025-06-03	0.113943	0.6799	0	0	3.72225	8.08492	BCKDHB;DBT;PPM1K
Equinovalgus deformity	2025-06-03	0.113943	0.6799	0	0	3.72225	8.08492	FLNB;ESCO2;CHST3
Erlenmeyer flask deformity of the femurs	2025-06-03	0.113943	0.6799	0	0	3.72225	8.08492	ANKH;PSAP;PLEKHM1
Fatty acids abnormal	2025-06-03	0.113943	0.6799	0	0	3.72225	8.08492	KCNJ11;ABCC8;UCP2
Gastrointestinal dysmotility	2025-06-03	0.113943	0.6799	0	0	3.72225	8.08492	WFS1;DHCR7;POLG
Genomic Instability	2025-06-03	0.113943	0.6799	0	0	3.72225	8.08492	FBXW7;SPRTN;SIRT1
Hamartoma of tongue	2025-06-03	0.113943	0.6799	0	0	3.72225	8.08492	C2CD3;TCTN3;NEK1
Hematocrit increased	2025-06-03	0.113943	0.6799	0	0	3.72225	8.08492	EGLN1;EPAS1;SH2B3
HERMANSKY-PUDLAK SYNDROME 2	2025-06-03	0.113943	0.6799	0	0	3.72225	8.08492	GOLPH3;AP3D1;AP3B1
Heterotopic Ossification	2025-06-03	0.113943	0.6799	0	0	3.72225	8.08492	FRZB;GNAS;RUNX2
Hyperplasia of nasal tip	2025-06-03	0.113943	0.6799	0	0	3.72225	8.08492	KCNJ6;AUTS2;OBSL1
Hypertrophy of nasal tip	2025-06-03	0.113943	0.6799	0	0	3.72225	8.08492	KCNJ6;AUTS2;OBSL1
Intermediate Maple Syrup Urine Disease	2025-06-03	0.113943	0.6799	0	0	3.72225	8.08492	BCKDHB;DBT;PPM1K
Intermittent Maple Syrup Urine Disease	2025-06-03	0.113943	0.6799	0	0	3.72225	8.08492	BCKDHB;DBT;PPM1K
Large beaked nose	2025-06-03	0.113943	0.6799	0	0	3.72225	8.08492	ASPH;XRCC4;CEP152
Macrovesicular hepatic steatosis	2025-06-03	0.113943	0.6799	0	0	3.72225	8.08492	TRMU;CPT2;VPS33A
Malignant neuroendocrine tumor	2025-06-03	0.113943	0.6799	0	0	3.72225	8.08492	KIF5B;SDHB;VCL
Microcytosis	2025-06-03	0.113943	0.6799	0	0	3.72225	8.08492	SLC25A38;STEAP3;GLRX5
NESTOR-GUILLERMO PROGERIA SYNDROME	2025-06-03	0.113943	0.6799	0	0	3.72225	8.08492	BANF1;NFKB1;ZMPSTE24
Obesity Adverse Event	2025-06-03	0.113943	0.6799	0	0	3.72225	8.08492	GNAS;MYH9;RSRC2
Obsessive-compulsive trait	2025-06-03	0.113943	0.6799	0	0	3.72225	8.08492	MLXIPL;PANK2;DMPK
Ossifying fibromyxoid tumor	2025-06-03	0.113943	0.6799	0	0	3.72225	8.08492	PHF1;CREB3L2;EP400
Ovarian Fibromata	2025-06-03	0.113943	0.6799	0	0	3.72225	8.08492	PTCH1;SUFU;MKI67
prenatal alcohol exposure	2025-06-03	0.113943	0.6799	0	0	3.72225	8.08492	HAND2;HAND1;VEGFA
Processing speed	2025-06-03	0.113943	0.6799	0	0	3.72225	8.08492	CADM2;DRD2;SH2B3
Proctitis	2025-06-03	0.113943	0.6799	0	0	3.72225	8.08492	ATM;YBX1;RBM45
Prominent nasal tip	2025-06-03	0.113943	0.6799	0	0	3.72225	8.08492	KCNJ6;AUTS2;OBSL1
Prominent superficial veins	2025-06-03	0.113943	0.6799	0	0	3.72225	8.08492	PYCR1;PPARG;SLC39A13
Pure hereditary spastic paraplegia	2025-06-03	0.113943	0.6799	0	0	3.72225	8.08492	SPAST;KIF5A;PNPLA6
response to fenofibrate	2025-06-03	0.113943	0.6799	0	0	3.72225	8.08492	DOCK4;AHCYL2;PPARGC1B
Severe short-limb dwarfism	2025-06-03	0.113943	0.6799	0	0	3.72225	8.08492	XRCC4;NSMCE2;FLNB
Short 5th metacarpal	2025-06-03	0.113943	0.6799	0	0	3.72225	8.08492	GNAS;HOXD13;RUNX2
Sinus bradycardia	2025-06-03	0.113943	0.6799	0	0	3.72225	8.08492	HCN4;PRKAG2;SCN5A
Skeletal malformation	2025-06-03	0.113943	0.6799	0	0	3.72225	8.08492	FLNB;PTPN11;SOX9
Sleep-wake cycle disturbance	2025-06-03	0.113943	0.6799	0	0	3.72225	8.08492	PER2;UBE3A;DHCR7
Somatostatinoma	2025-06-03	0.113943	0.6799	0	0	3.72225	8.08492	EPAS1;SSTR2;SSTR5
Spastic paraplegia 17	2025-06-03	0.113943	0.6799	0	0	3.72225	8.08492	BSCL2;SPAST;AGPAT2
Sphingolipidoses	2025-06-03	0.113943	0.6799	0	0	3.72225	8.08492	BECN1;NPC1;PSAP
Talipes Equinovalgus	2025-06-03	0.113943	0.6799	0	0	3.72225	8.08492	FLNB;ESCO2;CHST3
Thenar muscle atrophy	2025-06-03	0.113943	0.6799	0	0	3.72225	8.08492	BSCL2;PLOD3;SLC39A13
Thoracolumbar kyphoscoliosis	2025-06-03	0.113943	0.6799	0	0	3.72225	8.08492	LHX3;GNPTAB;POP1
Tricuspid Valve Prolapse	2025-06-03	0.113943	0.6799	0	0	3.72225	8.08492	PLD1;FBN1;FGFR1
Undifferentiated spindle cell sarcoma	2025-06-03	0.113943	0.6799	0	0	3.72225	8.08492	KMT2D;GPS2;BCOR
Ventricular preexcitation	2025-06-03	0.113943	0.6799	0	0	3.72225	8.08492	PRKAG2;TBX3;APRT
Visual disturbance	2025-06-03	0.113943	0.6799	0	0	3.72225	8.08492	ABCB1;SHMT1;VPS13B
Vitreoretinopathy	2025-06-03	0.113943	0.6799	0	0	3.72225	8.08492	VCAN;CAPN5;VEGFA
Waardenburg Syndrome Type 1	2025-06-03	0.113943	0.6799	0	0	3.72225	8.08492	RET;DCTN6;AEBP2
Weill-Marchesani-Like Syndrome	2025-06-03	0.113943	0.6799	0	0	3.72225	8.08492	ADAMTS17;LTBP2;ADAMTS10
Wide pubic symphysis	2025-06-03	0.113943	0.6799	0	0	3.72225	8.08492	GRIP1;DYM;RUNX2
Craniosynostosis	53/214	0.115309	0.687596	0	0	1.22755	2.65167	IRS1;CHD7;TCIRG1;CWC27;ACTB;ACTG1;IGF1R;PPP1CB;MYDGF;FGF9;GNPTAB;TRPS1;MYB;SH3PXD2B;ZIC1;RSPRY1;PDGFRA;SLC2A10;ACSL3;ESCO2;SIRT1;WDR35;MMP9;RUNX2;TGFBR1;KAT6B;SPECC1L;ERF;KCNQ5;SCN4A;MASP1;KMT2D;NPR2;RECQL4;ORC4;MAPK8;DPH1;PRDX1;PCNT;LDLR;SLC25A24;NTRK1;IRX5;CEP152;STAT3;IFT122;LRPPRC;CENPE;HNRNPK;SON;GNAS;FBN1;FGFR1
Anus, Imperforate	18/64	0.115577	0.68783	0	0	1.45772	3.1455	WASHC5;KMT2D;NAA10;POMT1;HCCS;HOXD13;FUZ;UBR1;NFKB1;TBX3;PQBP1;RECQL4;GRIP1;EMC1;SPECC1L;BCOR;KDM6A;FKTN
Lissencephaly	18/64	0.115577	0.68783	0	0	1.45772	3.1455	ATP6V1A;NDE1;POMT1;POMGNT2;POMGNT1;ACTB;ACTG1;TUBA1B;TUBA1A;TUBB3;SLC25A19;ZIC1;RAB18;RXYLT1;RAB3GAP2;PHGDH;CRK;FKTN
Muscle biopsy shows dystrophic changes	18/64	0.115577	0.68783	0	0	1.45772	3.1455	CAVIN1;POMT1;TRIP4;POMGNT2;POMGNT1;SYNE1;GMPPB;DNAJB6;HNRNPA2B1;RXYLT1;PHGDH;BUB3;HNRNPA1;SIL1;BUB1;TRIM32;PLEC;FKTN
Abnormality of the genital system	2024-08-01	0.116398	0.688188	0	0	1.86179	4.00422	RPS26;RPS7;RPL11;ETFDH;TSR2;RPL35A;RPL35;ALG12
Abnormality of the pharynx	2024-08-01	0.116398	0.688188	0	0	1.86179	4.00422	RTEL1;ARVCF;PABPN1;DKC1;TINF2;NHP2;UFD1;SOX9
Abnormality of the reproductive system	2024-08-01	0.116398	0.688188	0	0	1.86179	4.00422	RPS26;RPS7;RPL11;ETFDH;TSR2;RPL35A;RPL35;ALG12
Aplasia/Hypoplasia of the skin	2024-08-01	0.116398	0.688188	0	0	1.86179	4.00422	RTEL1;WRN;PTDSS1;DKC1;TINF2;NHP2;ANTXR2;SLC29A3
Asphyxia Neonatorum	2024-08-01	0.116398	0.688188	0	0	1.86179	4.00422	PDIA3;COL1A1;ERCC3;CAT;KDR;SOD2;SOD1;VEGFA
Decreased fertility in females	2024-08-01	0.116398	0.688188	0	0	1.86179	4.00422	BSCL2;BLM;GALT;AIP;GATA4;SOX9;ZFPM2;AGPAT2
Fetal Alcohol Spectrum Disorders	2024-08-01	0.116398	0.688188	0	0	1.86179	4.00422	PDGFRA;SRF;CAT;MAPK1;PIK3CB;NOS1;GABPA;IGF1R
Intestinal Pseudo-Obstruction	2024-08-01	0.116398	0.688188	0	0	1.86179	4.00422	SMAD4;CDKN2A;PALLD;NUP35;PIK3CB;PALB2;ACTG2;POLG
Long nose	2024-08-01	0.116398	0.688188	0	0	1.86179	4.00422	SETD2;XRCC4;KAT6B;SATB2;AP4E1;ACTB;ACTG1;THOC6
Progressive neurologic deterioration	2024-08-01	0.116398	0.688188	0	0	1.86179	4.00422	ADSL;KCNJ11;SYNJ1;ABCC8;TINF2;UCP2;ITM2B;LMNB1
Trichohepatoenteric Syndrome	65/267	0.116777	0.689976	0	0	1.2002	2.57743	RET;EDA;UBE3A;TTF1;MEA1;SLC4A4;GHR;PSTPIP1;ZMYM2;EP300;SOX9;SCN5A;CEP290;HMGN1;SRRM2;CBR1;VPS13B;PEX2;GEM;PGF;FOXP1;MSH2;DKC1;KCNQ1;KCNQ2;AGTR1;PPARG;SCN4A;TKT;SLC25A4;SHANK3;ENG;CHST3;FTL;PRKN;NUFIP2;ABCB4;SATB2;MTTP;CCNDBP1;AGPAT2;PTPA;CDC42;GRK5;PMS2;DRD2;HMOX2;CHGA;PRNP;CREBBP;ACE;PNO1;HSPA4;VDR;WFS1;PTCH1;CNBP;SOD1;COL1A1;CDK4;PDE3A;ATM;BUD13;FBN1;FGFR1
Alzheimer's Disease, Focal Onset	23/85	0.117707	0.694113	0	0	1.38219	2.95728	CHRNB2;SLC30A6;PRNP;PAXIP1;ACE;BDNF;CHRNA7;MTHFR;DHCR24;ENO1;SOD2;CLU;IGF2R;IGF1R;VEGFA;BACE1;BIN1;DPYSL2;HMOX1;BAX;PPARG;APBB2;MAPT
Acute Confusional Senile Dementia	23/85	0.117707	0.694113	0	0	1.38219	2.95728	CHRNB2;SLC30A6;PRNP;PAXIP1;ACE;BDNF;CHRNA7;MTHFR;DHCR24;ENO1;SOD2;CLU;IGF2R;IGF1R;VEGFA;BACE1;BIN1;DPYSL2;HMOX1;BAX;PPARG;APBB2;MAPT
Syndactyly	23/85	0.117707	0.694113	0	0	1.38219	2.95728	JAG2;WASHC5;BLM;CREBBP;NOTCH1;NAA10;ANKRD11;FBLN1;HOXD13;ACSL3;ESCO2;CACNA1C;WDR35;HOXD10;CKAP4;PTDSS1;CDAN1;SMOC1;EP300;ZSWIM6;BCOR;BBS5;FGFR1
Parkinsonism, Experimental	2028-09-01	0.119683	0.694736	0	0	1.76388	3.74455	PRKN;DDC;PARP1;PRKRA;PARK7;MAPT;DRD2;POLG;SNCA
Autosomal Dominant Juvenile Parkinson Disease	2028-09-01	0.119683	0.694736	0	0	1.76388	3.74455	PRKN;DDC;PARP1;PRKRA;PARK7;MAPT;DRD2;POLG;SNCA
Familial Juvenile Parkinsonism	2028-09-01	0.119683	0.694736	0	0	1.76388	3.74455	PRKN;DDC;PARP1;PRKRA;PARK7;MAPT;DRD2;POLG;SNCA
Fetal Death	2028-09-01	0.119683	0.694736	0	0	1.76388	3.74455	PDGFRA;CENPF;OSTM1;RDH10;TRIP11;FLNB;PHGDH;PTPN11;ZMPSTE24
Ramsay Hunt Paralysis Syndrome	2028-09-01	0.119683	0.694736	0	0	1.76388	3.74455	PRKN;DDC;PARP1;PRKRA;PARK7;MAPT;DRD2;POLG;SNCA
Short ulnae	2028-09-01	0.119683	0.694736	0	0	1.76388	3.74455	RECQL4;EXT1;CUL7;PRKAR1A;PDE4D;ZBTB16;OBSL1;TBX3;CHST3
ULNAR HYPOPLASIA	2028-09-01	0.119683	0.694736	0	0	1.76388	3.74455	RECQL4;EXT1;CUL7;PRKAR1A;PDE4D;ZBTB16;OBSL1;TBX3;CHST3
Insulin Resistance	22/81	0.1201	0.694736	0	0	1.38926	2.94444	PRKAA2;KCNJ11;XRCC4;CAVIN1;IRS1;ABCC8;HMGA1;MSMO1;FOS;PIK3R1;SOD2;SIRT1;AGPAT2;GCK;ZMPSTE24;BSCL2;NR4A1;WRN;NR4A3;GNAS;HMOX1;PPARG
Central visual impairment	15/52	0.12014	0.694736	0	0	1.51004	3.19993	NGLY1;NR2F1;ASNS;DIAPH1;SON;ARHGDIA;ACP6;EMC1;KIF5A;POGZ;VPS11;RAB18;PDSS2;RAB3GAP2;POLG
Congenital neurologic anomalies	15/52	0.12014	0.694736	0	0	1.51004	3.19993	PDGFRA;STAT3;PAX6;TTK;ACTB;ACTG1;DNM2;COL1A1;ZIC2;NFIA;TRPS1;CEP83;CEP290;SEC63;SNCA
Flexion contracture - elbow	15/52	0.12014	0.694736	0	0	1.51004	3.19993	RUBCN;PLOD3;PYCR1;ESCO2;PSMB8;PTDSS1;MYH3;CPT2;TRPV4;COL6A1;SPRTN;PITX1;SLC29A3;DDR2;CHST3
Gingival Hypertrophy	15/52	0.12014	0.694736	0	0	1.51004	3.19993	RET;KCNJ6;NFIX;FZD2;NXN;VPS13B;ANTXR2;REST;ADAMTS3;ZNHIT3;SH3PXD2B;ATP6V1B2;MAN2B1;DHCR7;SOS1
Hoarseness	15/52	0.12014	0.694736	0	0	1.51004	3.19993	EDA;IQSEC2;EED;FLII;LIMK1;AIP;SDHC;BAZ1B;TUBB4A;CDC73;MLXIPL;TBL2;GNPTAB;TUBB3;FBN1
Hallucinations, Visual	2013-05-01	0.120734	0.694736	0	0	2.32677	4.91917	GRN;HOMER1;CACNA1A;SNCB;SNCA
Adrenal Gland Diseases	2013-05-01	0.120734	0.694736	0	0	2.32677	4.91917	CITED2;ANTXR2;SDHB;PBX1;APRT
Blonde hair	2013-05-01	0.120734	0.694736	0	0	2.32677	4.91917	PDE4D;UBE3A;AP3B1;ESCO2;UBR1
Brain and/or spinal cord issue	2013-05-01	0.120734	0.694736	0	0	2.32677	4.91917	COL1A1;PDGFRA;TRPS1;CEP290;SEC63
Cerebral Cavernous Malformations 3	2013-05-01	0.120734	0.694736	0	0	2.32677	4.91917	POLDIP2;PDCD10;AHSA1;MAPK1;CRK
Compulsive hoarding	2013-05-01	0.120734	0.694736	0	0	2.32677	4.91917	GRN;VCP;BDNF;MAPT;SQSTM1
Cow milk allergy	2013-05-01	0.120734	0.694736	0	0	2.32677	4.91917	ISG20;RBM8A;STAT6;GATA3;RBM45
Gastrointestinal hamartomatous polyps	2013-05-01	0.120734	0.694736	0	0	2.32677	4.91917	SMAD4;STK11;SDHC;SDHB;SEC23B
Hypoglycemic coma	2013-05-01	0.120734	0.694736	0	0	2.32677	4.91917	GLUD1;SLC16A1;ABCC8;ETFDH;GCK
Islets of Langerhans hyperplasia	2013-05-01	0.120734	0.694736	0	0	2.32677	4.91917	SLC16A1;KCNJ11;ABCC8;UCP2;DIS3L2
Language Development Disorders	2013-05-01	0.120734	0.694736	0	0	2.32677	4.91917	CNTNAP2;SETBP1;NRXN1;ERF;SHANK3
Long toe	2013-05-01	0.120734	0.694736	0	0	2.32677	4.91917	CPT2;COL6A1;TBX4;PHF8;FBN1
Myoclonic Astatic Epilepsy	2013-05-01	0.120734	0.694736	0	0	2.32677	4.91917	STXBP1;SCN9A;RAPGEF2;CHD2;TNRC6A
Nesidioblastosis	2013-05-01	0.120734	0.694736	0	0	2.32677	4.91917	KCNJ11;ABCC8;PPARG;GCK;MCL1
Osteitis Fibrosa Disseminata	2013-05-01	0.120734	0.694736	0	0	2.32677	4.91917	GHR;GNAS;FOS;RUNX2;APRT
Pelvic kidney	2013-05-01	0.120734	0.694736	0	0	2.32677	4.91917	MLXIPL;TBL2;LIMK1;BAZ1B;FGFR1
refractory plasma cell neoplasm	2013-05-01	0.120734	0.694736	0	0	2.32677	4.91917	HSPA5;MTHFR;HIF1A;HDAC6;MCL1
Renal hypoplasia/aplasia	2013-05-01	0.120734	0.694736	0	0	2.32677	4.91917	GRIP1;NAA10;SIX5;DZIP1L;BCOR
Reticulocytopenia	2013-05-01	0.120734	0.694736	0	0	2.32677	4.91917	RPS26;STEAP3;FANCD2;RPL35A;FANCE
Salaam Seizures	2013-05-01	0.120734	0.694736	0	0	2.32677	4.91917	STXBP1;SCN8A;KCNQ2;TSC1;SMARCA2
Sotos' syndrome	2013-05-01	0.120734	0.694736	0	0	2.32677	4.91917	SETD2;NSD2;PREP;MAPK1;PDC
Status Dysraphicus	2013-05-01	0.120734	0.694736	0	0	2.32677	4.91917	PDGFRA;PCMT1;PCYT1A;CHKA;MTHFR
Strudwick syndrome	2013-05-01	0.120734	0.694736	0	0	2.32677	4.91917	PCYT1A;GPX4;TRPV4;MAPT;TARDBP
Thin bony cortex	2013-05-01	0.120734	0.694736	0	0	2.32677	4.91917	CYP27B1;VDR;ADAMTS10;ZMPSTE24;FBN1
Valgus deformities of feet	2013-05-01	0.120734	0.694736	0	0	2.32677	4.91917	COL6A1;LONP1;TCF4;CAPN1;FBN1
Carcinoma, Cribriform	30/115	0.121198	0.694736	0	0	1.31529	2.77569	ENO1;MKI67;ROBO1;HOXA10;SELENBP1;STK11;CASP8;FGF9;MYC;KDR;VTI1A;STAT5A;TCF7L2;SMARCC1;ACE;TPM3;CDKN2A;PGAM1;NCOA3;STAT3;PTPN11;EEF2;ARID1A;SOD2;NFKB1;VEGFA;KCNQ1;BIRC5;CTNNB1;PPARG
Carcinoma, Granular Cell	30/115	0.121198	0.694736	0	0	1.31529	2.77569	ENO1;MKI67;ROBO1;HOXA10;SELENBP1;STK11;CASP8;FGF9;MYC;KDR;VTI1A;STAT5A;TCF7L2;SMARCC1;ACE;TPM3;CDKN2A;PGAM1;NCOA3;STAT3;PTPN11;EEF2;ARID1A;SOD2;NFKB1;VEGFA;KCNQ1;BIRC5;CTNNB1;PPARG
contracture of elbow	14/48	0.121271	0.694736	0	0	1.53366	3.2356	PLOD3;PYCR1;ESCO2;PSMB8;PTDSS1;MYH3;CPT2;TRPV4;COL6A1;SPRTN;PITX1;SLC29A3;DDR2;CHST3
Cutis marmorata	14/48	0.121271	0.694736	0	0	1.53366	3.2356	SETD5;TGFB2;NFIX;NOTCH1;SMC1A;TGFBR1;MYLK;RPS6KA3;PTDSS1;NFIA;CBS;AKT3;DHCR7;FBN1
Cytochrome-c Oxidase Deficiency	14/48	0.121271	0.694736	0	0	1.53366	3.2356	COX8A;SURF1;COX4I1;TACO1;COX4I2;COX5A;LRPPRC;PTGS1;COX6B1;SOD1;MRPL44;SCO2;MRRF;COX20
Foot Deformities	14/48	0.121271	0.694736	0	0	1.53366	3.2356	RET;DYNC1H1;PANK2;VPS33A;HK1;EXT1;HINT1;CPT2;SPTLC2;CLCF1;TRPV4;ITGA8;CCT5;SLC25A24
Manic Disorder	14/48	0.121271	0.694736	0	0	1.53366	3.2356	NTRK1;ACE;TRPC3;BDNF;DIXDC1;MTHFR;CACNA1C;ANK3;SLC5A3;TRPM2;GRK3;BHLHE40;ME2;NDUFV2
Decrease in appetite	1932-10-01	0.121547	0.695053	0	0	1.69269	3.56727	BCR;DAXX;SMAD4;PCCA;CDKN2A;PALLD;NAMPT;PIK3R1;PALB2;POLG
NADH:Q(1) Oxidoreductase deficiency	1932-10-01	0.121547	0.695053	0	0	1.69269	3.56727	NDUFAF6;NDUFB11;NUBPL;NDUFAF5;NDUFS3;NDUFAF3;NDUFS1;NDUFAF1;TMEM126B;NDUFV2
Henoch-Schoenlein Purpura	26/98	0.121557	0.695053	0	0	1.34557	2.83561	WASHC5;ATL1;PDXP;GATA3;BICD2;ZFYVE26;PRDX5;SPAST;FCGRT;KIF5B;KIF5A;KIF13B;KIF1C;CSK;ACE;HSPA4;ERLIN2;DDHD1;VEGFA;BSCL2;REEP1;AFG3L2;BCL6;TIMELESS;SFXN1;PNPLA6
Autonomic nervous system disorders	13/44	0.122098	0.695718	0	0	1.56186	3.28448	RET;NTRK1;PRNP;TSPYL1;DBH;ELK3;LMNB1;SPTLC1;SCN9A;VPS11;TCF4;CCT5;SNCA
Blue sclera	13/44	0.122098	0.695718	0	0	1.56186	3.28448	KMT2D;NFIX;CANT1;XYLT1;PYCR1;SLC39A13;ESCO2;TGFBR1;COL1A1;ZNF469;PPIB;KDM6A;FBN1
Exocrine pancreatic insufficiency	1936-11-01	0.122401	0.695718	0	0	1.6386	3.44181	SMAD4;CDKN2A;PALLD;DCTN4;EFL1;COX4I2;GLIS3;SBDS;UBR1;PALB2;DCAF7
Oestrogen deficiency	1936-11-01	0.122401	0.695718	0	0	1.6386	3.44181	PPP2CA;PTPA;TJP1;RBBP4;MYC;CAT;DYRK1A;PTK2B;BMI1;HIF1A;THNSL2
Thickened nuchal skin fold	1936-11-01	0.122401	0.695718	0	0	1.6386	3.44181	GRN;VCP;HNRNPK;RRAS;KAT6B;TRIP11;PTPN11;MAPT;SOS1;SOS2;SQSTM1
Ulnar polydactyly of fingers	21/77	0.122502	0.695718	0	0	1.39709	2.93336	IFT172;BBIP1;WDR35;TBX3;PORCN;EVC;SETBP1;TCTN3;SUFU;SMOC1;AKT3;NPHP1;NEK1;IFT27;BBS7;DHCR7;B9D2;CC2D2A;CEP290;BBS5;TRIM32
Muscular Dystrophy, Oculopharyngeal	1940-12-01	0.12252	0.695718	0	0	1.59611	3.351	FKBP1A;PRKAA2;PABPN1;HNRNPA2B1;CTNNB1;PABPC1;HNRNPA1;TARDBP;SIRT1;TRIM32;ZMPSTE24;SOD1
Abnormal coordination	1940-12-01	0.12252	0.695718	0	0	1.59611	3.351	PRNP;MLXIPL;MTFMT;GLUD2;NPC1;SCN8A;CACNA1A;MTHFR;PMPCA;TCF4;EEF2;ARCN1
Fibrodysplasia Ossificans Progressiva	1940-12-01	0.12252	0.695718	0	0	1.59611	3.351	ASPM;CD40;CHTOP;POLDIP2;GPC1;KDR;MAPK1;AHSA1;ENO2;CRK;NFKB1;ATG5
Palpitations	1940-12-01	0.12252	0.695718	0	0	1.59611	3.351	RET;CAVIN1;TMEM127;CACNA2D1;CNBP;KCNQ1;SCN9A;MYL3;PRKAG2;SDHC;SCN5A;SDHB
Short thorax	1940-12-01	0.12252	0.695718	0	0	1.59611	3.351	CUL7;EVC;IFT140;IFT172;TTC21B;KLHL7;TRPV4;DYM;TRIP11;WDR35;OBSL1;DLL3
Electroencephalogram abnormal	36/141	0.123322	0.699833	0	0	1.2779	2.67458	RERE;GRN;NUP107;CTNND2;FLII;STXBP1;POMT1;HNRNPU;CACNA1A;UBE3A;CHD2;BICD2;GMPPB;SCN9A;EP300;FKTN;PEX16;MAP2K1;CREBBP;MAP2K2;PEX19;IQSEC2;AP3D1;TSC1;PAX6;PEX2;WDR73;BCS1L;POMGNT1;GALC;LARS2;ERCC3;PEX6;PEX5;PPT1;SCN2A
Premature Menopause	39/154	0.12351	0.700457	0	0	1.26411	2.64379	DCTN6;NUP107;BMPR2;GALT;CITED2;MCM8;FOXO4;DBH;LAMC1;DACH2;FOXO3;TYMS;PSMC3IP;PCMT1;PSMD9;PGRMC1;DCAF17;EXO1;NPHP1;SOHLH2;KDR;CEP290;AGFG2;POLG;BDNF;USP9X;PMM2;BCKDHB;ACSL6;MTHFR;TSC1;GPR3;ACVR2B;IGF2R;LARS2;MSH5;BAX;PPARG;INHA
Congenital cataract	29/111	0.124061	0.70314	0	0	1.3179	2.75044	RET;ETFDH;MSMO1;SIPA1L3;FYCO1;LONP1;PHGDH;STX3;SIL1;JAM3;MAP2K2;HSPA5;WFS1;AGK;CRYBB1;SORD;PAX6;SDHB;ERN1;FAM111A;PEX5;RAB18;MYH9;RAB3GAP2;CALM3;ALDH18A1;BCOR;CALM2;GALK1
Blood basophil count (lab test)	55/224	0.12424	0.703556	0	0	1.21353	2.53086	RERE;SETD2;IFITM2;HIP1;DOCK3;MAML1;CHD7;BACH2;AFF1;FADS2;DSTYK;ZC3H7B;SUFU;ARIH2;FADS1;ZNF365;GPX4;LARP4B;PCDHA13;PCDHA11;PCDHA10;NPC1;PXYLP1;GLCCI1;ZFPM2;SLC22A4;CLEC16A;IQGAP1;PCDHA1;HECTD4;PCDHA5;HIVEP3;PCDHA2;PCDHA9;FNIP1;PAK2;SH2B3;PCDHA7;BPTF;MCL1;GCKR;CCDC18;NDFIP1;RBPMS;ZBTB16;PLCL2;TNFRSF10C;NFKB1;VMP1;AHI1;P4HA2;BAX;ATM;BUD13;CD200
Myelodysplasia	25/94	0.12429	0.703556	0	0	1.35001	2.81495	CDA;ABCB1;FECH;SRF;CXXC5;DLL1;SRP72;SIN3A;DROSHA;NCAM1;COX8A;FBXW4;NUP214;NPM1;DICER1;NFKB1;ETV6;FOXP1;BCR;MSH2;IRF1;SBDS;BCOR;ZFPM2;BCORL1
ECTRODACTYLY, ECTODERMAL DYSPLASIA, AND CLEFT LIP/PALATE SYNDROME 1	20/73	0.124904	0.705267	0	0	1.40581	2.92438	CDKN1A;KDM1A;POLDIP2;AHSA1;ENO1;PIK3CB;PIK3R1;PRDX6;ETV5;CKAP4;JPH4;STK11;MYC;S100A6;VPS11;MAPK1;CTNNB1;CRK;GABPA;NFE2L2
Hypopigmentation disorder	20/73	0.124904	0.705267	0	0	1.40581	2.92438	RANBP2;HSPA4;RPE;HPS3;UBE3A;AP3B1;DBH;WDR73;HPS5;FOXO3;ISG20;BLOC1S6;MC1R;POFUT1;CBS;CAT;FSCN1;HSPA1B;FTL;HSPA1A
mixed gliomas	20/73	0.124904	0.705267	0	0	1.40581	2.92438	TOP2A;NTRK1;PDGFRA;RTEL1;FBXW7;CDKN2A;IDH1;ATP1B2;BMI1;MKI67;CLCN3;PPM1D;MYLK;SOD1;STMN1;MYB;CAT;NF1;POT1;FGFR1
Syndactyly of fingers	20/73	0.124904	0.705267	0	0	1.40581	2.92438	WNT10B;NOTCH1;NAA10;VPS13B;IFT122;HOXD13;WDR35;SEM1;GRIP1;PTDSS1;PORCN;TCTN3;SMOC1;SPECC1L;ERF;PHGDH;FLNB;PNPLA6;BCOR;FGFR1
Mammary Tumorigenesis	44/176	0.125753	0.709177	0	0	1.24263	2.5765	BECN1;NOTCH1;UBE3A;GATA3;MST1R;IQGAP1;PIK3CB;FOXO3;PPM1D;CDC42;MYC;CHEK2;CHEK1;FLOT2;LDLR;PAK4;STAT5A;NCOA1;INTS1;PARP1;CDKN2A;NCOA3;BNIP3;GOT2;INTS2;STAT3;CDC7;PALB2;CDC25A;RNF41;VEGFA;TIAM1;FABP5;UBE2S;CCNG1;NEURL1;S100A6;CTNNB1;GRB2;PPARG;EIF3E;PPIG;UBE2K;FGFR1
Well Differentiated Oligodendroglioma	44/176	0.125753	0.709177	0	0	1.24263	2.5765	CNTNAP2;BEX2;CNTNAP1;NOTCH1;NXT1;MYT1L;CSE1L;COL11A2;DERL1;DTX1;MKI67;CACNA1F;SLC9A1;HEY1;TUBB3;HNRNPA1;SNCB;RAB2A;PDGFRA;HES6;CDKN2C;PARP1;TSC22D1;CDKN2A;IDH1;TSC1;SMARCA2;SYN1;SMARCA4;VEGFA;ACLY;BCAN;REST;RYBP;LHX3;CDK4;FUBP1;RASA1;BIRC5;POT1;GEMIN7;NOP53;FGFR1;MXD4
Brain Ischemia	64/264	0.126282	0.711713	0	0	1.19342	2.46948	RET;CD40;NDUFA13;CITED2;DBH;CLU;SLC8A1;SLC8A2;DPYSL2;ZC3H12A;KDR;LONP1;NOS1;SCN5A;MAP2K1;PARP1;F2R;BAZ1B;MMP9;F5;IL17RA;CAT;AGTR1;MAPT;SLC29A1;NPTXR;BECN1;CEBPB;PHLPP1;EPAS1;STC1;NRF1;HIF1A;MAPK8;IRAK1;CBS;UCP2;HMOX1;PTK2B;MAPK1;TRPM7;DRD2;EGLN1;PRNP;ACE;BDNF;BAD;STAT3;LIMK1;MTHFR;SOD2;NFKB1;VEGFA;SOD1;SLC8A3;TJP1;GLUD1;REST;TBL2;CYCS;ATM;EIF3E;TEK;CALM2
Malignant neoplasm of lung	541/2449	0.126452	0.712229	0	0	1.0629	2.19797	EHMT2;ENO1;ENO2;BACH1;ELK3;SMC2;MYLK;PSMD9;HOXA9;DPYSL2;MYC;DPYSL3;AKT3;STMN1;JUNB;TSPYL2;RBFOX2;CSNK2A3;ARMC8;DICER1;SND1;BCR;MTAP;MAP1B;SARNP;AGTR1;ABCB1;RPN2;SHMT1;ABCB4;GATA3;PRKCZ;HIF1A;MTDH;PRDX1;EPB41L3;MYO6;S100A13;HMOX1;SFN;GSTM4;GSTM3;ACE;JUND;CADM1;CHKA;PNO1;MTHFR;NR2F2;PRDX6;PRRC2A;FASN;AGO1;AGO2;PAM;ADA;GPR19;RET;CDKN1A;SETD2;PHF20;BHLHE41;CLTB;LPCAT1;IKBKB;TUBA1B;HEY1;PEA15;PBK;RACK…
Creatinine measurement, serum (procedure)	19/69	0.127293	0.714739	0	0	1.41559	2.91789	PHTF2;PIGU;GCKR;SLC35F3;ARL15;PRKAG2;LARP4B;INO80;RHOC;SIPA1L3;ETV5;NRG4;TSPAN9;KCNQ1;CHMP1A;EPB41L3;KBTBD2;CDK12;ASTN2
Chronic otitis media	19/69	0.127293	0.714739	0	0	1.41559	2.91789	IQSEC2;NXN;TGDS;FLII;CHD7;LIMK1;STAT3;AK2;PIK3R1;BAZ1B;RUNX2;NFKB1;VEGFA;ARVCF;TBL2;UFD1;MYH9;TCF3;KDM6A
Malignant neoplasm of salivary gland	19/69	0.127293	0.714739	0	0	1.41559	2.91789	TOP2A;STAT5A;CDKN1A;RBFOX2;MAML2;TSC22D1;ITGB4;PLAG1;NFKB1;ETV6;VEGFA;ASPM;VCAN;PCSK1N;SON;GAS2;PPARG;DTL;MARK2
Progressive supranuclear palsy	19/69	0.127293	0.714739	0	0	1.41559	2.91789	PRKN;SPECC1;GRN;ROCK1;IRS1;ROCK2;BDNF;MINK1;VEGFA;SLC25A38;YWHAQ;UBASH3B;NPC1;NPC2;PSPC1;NOS1;MAPT;TARDBP;PSPH
Williams Syndrome	19/69	0.127293	0.714739	0	0	1.41559	2.91789	COX8A;PRKN;FZD3;TRPC3;GTF2IRD2;CACNA2D1;LIMK1;HSPB1;LTBP2;BAZ1B;SYN1;ADAMTS10;MLXIPL;WRN;TBL2;DLG4;ADAMTS17;BUD23;FBN1
Respiratory Failure	46/185	0.127985	0.718179	0	0	1.23372	2.53634	VCP;MEGF10;NDUFA12;CEBPG;UBE3B;TTF1;IGF1R;ORC4;CPT2;STMN1;PSAP;EXOSC8;NEK1;HMOX1;NDUFV2;HNRNPA1;NEFH;PRPH;TSFM;SURF1;MGAM;UNC13A;ACE;NUBPL;GAA;NDUFA2;BCS1L;RUNX2;SOD1;NDUFAF6;NPC2;BOLA3;TRPV4;PEX6;NDUFAF5;COL6A1;NABP2;NDUFS3;NDUFAF3;NDUFS1;TMEM126B;NDUFAF1;MAPT;TARDBP;SQSTM1;FBN1
FRIEDREICH ATAXIA 1	18/65	0.129654	0.725158	0	0	1.42662	2.91442	CCT3;HDAC3;GPAA1;PHF1;GAA;MTHFR;SOD2;HIF1A;NFKB1;SYNE1;MSH2;LYRM4;CAT;AGTR1;PMS2;PPARG;GABPA;NFE2L2
Glomerular filtration rate finding	18/65	0.129654	0.725158	0	0	1.42662	2.91442	PHTF2;PIGU;GCKR;ARL15;PRKAG2;LARP4B;INO80;RHOC;SIPA1L3;ETV5;NRG4;TSPAN9;KCNQ1;CHMP1A;EPB41L3;KBTBD2;CDK12;ASTN2
Muscular hypotonia of the trunk	23/86	0.129909	0.725158	0	0	1.36017	2.77599	DDC;KCNJ11;ABCC8;NDUFB11;KIDINS220;STXBP1;GLYCTK;COL11A2;AP3D1;CASK;ALG3;ASNS;IER3IP1;GCK;PCCA;TUBB3;SLC25A19;CHMP1A;VPS11;RAB18;RAB3GAP2;AP4S1;FGF12
Liposarcoma, Pleomorphic	2017-06-01	0.131395	0.725158	0	0	2.03073	4.12146	ABCB1;MSH2;CDK4;FASN;MYC;NF1
Abnormal aldolase level	2017-06-01	0.131395	0.725158	0	0	2.03073	4.12146	POMT1;RXYLT1;POMGNT2;POMGNT1;SIL1;FKTN
Abnormality of female internal genitalia	2017-06-01	0.131395	0.725158	0	0	2.03073	4.12146	RTEL1;DKC1;TINF2;CHD7;NHP2;TSC1
Adult Solid Neoplasm	2017-06-01	0.131395	0.725158	0	0	2.03073	4.12146	MLLT11;CD40;TRPM7;RBM45;MYD88;VEGFA
Atypical Endometrial Hyperplasia	2017-06-01	0.131395	0.725158	0	0	2.03073	4.12146	CSRP1;MSH2;DDX1;CTNNB1;ARID1A;CELSR2
Clostridium difficile infection	2017-06-01	0.131395	0.725158	0	0	2.03073	4.12146	NCKAP1;ACOT8;NAA25;NAP1L1;NT5C2;AZI2
Colon diverticulum anatomic structure	2017-06-01	0.131395	0.725158	0	0	2.03073	4.12146	RET;TBL2;MSH2;LIMK1;UBR1;BAZ1B
Cranial nerve palsies	2017-06-01	0.131395	0.725158	0	0	2.03073	4.12146	EXT1;PTPN11;SDHC;ESCO2;SDHB;SQSTM1
Craniofacial hyperostosis	2017-06-01	0.131395	0.725158	0	0	2.03073	4.12146	RPS6KA3;SMAD4;ANKH;GNAS;SLC29A3;FGFR1
Diverticular disease of colon	2017-06-01	0.131395	0.725158	0	0	2.03073	4.12146	RET;TBL2;MSH2;LIMK1;UBR1;BAZ1B
Dysesthesia	2017-06-01	0.131395	0.725158	0	0	2.03073	4.12146	PRNP;SPTLC2;SCN8A;KCNQ2;KCNQ3;SCN2A
Enlargement of craniofacial bones	2017-06-01	0.131395	0.725158	0	0	2.03073	4.12146	RPS6KA3;SMAD4;ANKH;GNAS;SLC29A3;FGFR1
Flat acetabular roof	2017-06-01	0.131395	0.725158	0	0	2.03073	4.12146	CANT1;GPX4;GNPTAB;TRPV4;DYM;FLNB
Hypertrophy of craniofacial bones	2017-06-01	0.131395	0.725158	0	0	2.03073	4.12146	RPS6KA3;SMAD4;ANKH;GNAS;SLC29A3;FGFR1
Metastatic hepatocellular carcinoma	2017-06-01	0.131395	0.725158	0	0	2.03073	4.12146	PDGFRA;NOTCH1;STAT3;HSPB2;HSPB1;EZR
Multiple congenital anomalies	2017-06-01	0.131395	0.725158	0	0	2.03073	4.12146	SETBP1;PACS1;NRXN1;GPER1;CTNNB1;AFF4
Neurofibrosarcoma	2017-06-01	0.131395	0.725158	0	0	2.03073	4.12146	MAP2K1;SH3PXD2A;NF1;PTPN11;TSC1;SYN1
Overriding toe	2017-06-01	0.131395	0.725158	0	0	2.03073	4.12146	SF3B4;SMAD4;HNRNPK;RAB3GAP2;DHCR7;RSPRY1
Polycystic liver disease	2017-06-01	0.131395	0.725158	0	0	2.03073	4.12146	NXN;PKD2;CC2D2A;SIL1;CDC25A;SEC63
Short 1st metacarpal	2017-06-01	0.131395	0.725158	0	0	2.03073	4.12146	SETD5;FZD2;CANT1;SETBP1;SMC1A;PCNT
Sinus Tachycardia	2017-06-01	0.131395	0.725158	0	0	2.03073	4.12146	RET;TMEM127;PEX5;SDHC;BANF1;SDHB
Thick craniofacial bones	2017-06-01	0.131395	0.725158	0	0	2.03073	4.12146	RPS6KA3;SMAD4;ANKH;GNAS;SLC29A3;FGFR1
Tricuspid Valve Insufficiency	2017-06-01	0.131395	0.725158	0	0	2.03073	4.12146	CASP8;NDE1;PTPN11;PLD1;FBN1;CHST3
Vocal Cord Paralysis	2017-06-01	0.131395	0.725158	0	0	2.03073	4.12146	MTMR2;MYCN;TUBB3;TRPV4;SDHC;SOD1
Cerebellar Dysmetria	22/82	0.132792	0.731974	0	0	1.36602	2.75795	PEX16;PRNP;TBP;XRCC4;PNPLA8;MARS2;LIMK1;PEX2;VLDLR;VWA3B;BAZ1B;SYNE1;SLC9A1;AFG3L2;TBL2;PPP2R2B;SCN8A;RPL27A;CWF19L1;KIF1C;PMPCA;SQSTM1
Malignant neoplasm of tongue	22/82	0.132792	0.731974	0	0	1.36602	2.75795	JAG2;RAB1A;NOTCH1;CDKN2A;HSPB1;ACTN4;FOS;CIP2A;BMI1;TYMS;SOD2;FHIT;HIF1A;NFKB1;VEGFA;MAU2;GOLPH3;PDCD4;IGFBP7;EZR;JUNB;PFDN5
Platelet mean volume determination (procedure)	44/177	0.134394	0.733311	0	0	1.2332	2.47501	SLC22A4;SLC35B4;RALB;RNPEPL1;SLC35D2;BAZ2A;ASAP1;TMEM131L;MSI2;AFF1;CNN2;GRK5;PACSIN2;GPR137;MACROD2;FADS1;PRELID3B;DENND2D;BRD1;RASL10A;BAD;ACTN1;ZBTB16;F2R;TPM1;STARD10;DNTTIP1;PTPN11;AP2B1;PDIA5;ST7L;RAD51B;DIAPH1;EHD3;NFASC;NIN;DDX39B;TAOK1;PITPNM2;CAPZA2;SIDT1;CD9;TMCC2;ZFPM2
Diffuse Large B-Cell Lymphoma	133/575	0.134629	0.733311	0	0	1.12333	2.25255	CSE1L;RAPH1;MKI67;CLU;BACH2;CCAR1;PSMD9;CCND3;MYC;CHEK2;KDR;LONP1;EP300;NEK2;PIM2;DAXX;TSC1;FBXO11;SND1;FOXP1;CAMKMT;BCR;ERN1;MTAP;MSH2;SOAT1;MSH3;CCDC86;ROR1;SIK2;FKBP4;EZR;KMT2D;RTEL1;ABCB1;NOTCH1;ITPR1;ITPR2;ITPR3;ABHD5;UBR1;MST1R;PRDM11;APCDD1;HIF1A;FHIT;GMCL1;MTDH;PCBP4;EIF4EBP1;ABL2;MCL1;STAT5A;ZBTB17;CREBBP;SMURF2;BDNF;GOT2;SIAH1;MTHFR;TNFRSF10B;MSN;CDC7;NFKB1;SMARCA4;MLLT10;NR4A1;MC1R;NR4…
Aplasia Cutis Congenita	49/199	0.135067	0.733311	0	0	1.21782	2.43807	TOP2A;COX7B;ITGB4;PIK3CB;IGF1R;MYB;LONP1;ITGAV;JUNB;KDM6A;KREMEN1;TSC1;DICER1;FOS;MMP9;ETV6;VCAN;SOAT1;ARMC5;PRKAR1A;PPARG;ENG;PLEC;BECN1;NOTCH1;DCUN1D1;TYMS;SBSN;PPM1D;CCNB1;MAPK8;HRH3;EIF4EBP1;SFN;CREBBP;SMAD4;JUND;CDKN2A;STAT3;DHCR24;SMARCA2;VEGFA;RPS6KB1;NFIB;CTNNB1;UBA2;ATM;CORO7;INHA
Stereotyped Behavior	21/78	0.135717	0.733311	0	0	1.37249	2.74112	RERE;GRN;VCP;CREBBP;MBD5;NOTCH1;NAA10;IQSEC2;FLII;FOXP1;RPS15;BCR;XPO1;NPC2;NSD2;EP300;ATM;MAPT;TKT;TARDBP;SQSTM1
Adenocarcinoma, Tubular	32/125	0.135966	0.733311	0	0	1.28224	2.55852	ENO1;SLC4A2;MKI67;ROBO1;HOXA10;SELENBP1;STK11;CASP8;FGF9;MYC;KDR;VTI1A;STAT5A;TCF7L2;SMARCC1;ACE;TPM3;CDKN2A;PTCH1;PGAM1;NCOA3;STAT3;PTPN11;EEF2;ARID1A;SOD2;NFKB1;VEGFA;KCNQ1;BIRC5;CTNNB1;PPARG
Ureteral obstruction	35/138	0.13624	0.733311	0	0	1.26639	2.52433	DCTN6;BECN1;SETD2;PRKAA2;HSPB2;STC1;HSPB1;PIK3CB;CLU;HIF1A;PTGS1;PSMD9;MAPK8;WNT11;CNR1;UCP2;KDR;HMOX1;STX2;SCAI;GABPA;BRD4;CBR1;TGFB2;TXNRD1;MSN;SIRT1;NFKB1;TGFBR1;VEGFA;GRHPR;ID1;ATM;NFE2L2;ENG
Limb ischemia	25/95	0.136264	0.733311	0	0	1.33064	2.65217	GPI;PSIP1;BACH1;HIF1A;KHSRP;KDR;HMOX1;EPHB4;GABPA;BDNF;MCAM;MTHFR;PEX2;ATOX1;NFKB1;VEGFA;PER2;SOAT1;CTNNB1;AGGF1;EZR;SCG2;MYD88;FGFR1;NFE2L2
Leukemia, Lymphocytic, Acute, L2	15/53	0.136324	0.733311	0	0	1.47021	2.92973	NUP214;HLF;ABCB1;CDKN2A;IDH1;ARNT;MTHFR;NT5C2;ETV6;BCR;CASP8;MYC;NSD2;HOXD4;TCF3
Mental deterioration	15/53	0.136324	0.733311	0	0	1.47021	2.92973	GABRB3;TBP;CHD2;ACTB;DNM1;BSCL2;MAPK10;DCAF17;PRKAR1A;PSAP;TBC1D24;GNAS;MAPT;SQSTM1;SNCA
NEUROTICISM	15/53	0.136324	0.733311	0	0	1.47021	2.92973	CNTNAP2;TPH2;BDNF;PDE4D;CHRNA7;DYRK1A;MTHFR;DBH;CLU;P2RX7;CNR1;NOS1;ANKK1;DRD2;GPC6
Neoplasms, Radiation-Induced	2021-07-01	0.137541	0.733311	0	0	1.86158	3.69308	NTRK1;RET;PTCH1;IRF1;MYC;CCDC6;IL18BP
Abnormal hair quantity	2021-07-01	0.137541	0.733311	0	0	1.86158	3.69308	DMPK;RRAS;KAT6B;PEX6;PTPN11;SOS1;SOS2
Bile duct proliferation	2021-07-01	0.137541	0.733311	0	0	1.86158	3.69308	TGFB2;ASPH;ABCB4;PHKG2;CC2D2A;CEP290;POLG
Lumbar disc disease	2021-07-01	0.137541	0.733311	0	0	1.86158	3.69308	PRKN;COL1A1;VDR;CILP;HIF1A;FGFR1;CHST3
Sinus Node Dysfunction (disorder)	2021-07-01	0.137541	0.733311	0	0	1.86158	3.69308	HCN4;KCNQ1;SCN5A;TBX3;DCAF7;MYH6;APRT
Small chin	2021-07-01	0.137541	0.733311	0	0	1.86158	3.69308	RECQL4;COX7B;MBD5;EDA;XRCC4;NFIA;SHANK3
Abnormality of vision	14/49	0.13829	0.733311	0	0	1.48975	2.94732	MAP2K1;MAP2K2;ALG3;PAX6;SCN8A;KCNQ2;AGTR1;KCNQ3;BUB3;SCN2A;BUB1;ZNF365;MPDU1;SLC25A24
Central nervous system demyelination	14/49	0.13829	0.733311	0	0	1.48975	2.94732	SURF1;PEX19;NDUFA12;MTTP;NDUFA2;BCS1L;LRPPRC;LMNB1;ALDH3A2;GALC;NDUFAF6;CBS;PSAP;NDUFS3
Endogenous depression	14/49	0.13829	0.733311	0	0	1.48975	2.94732	TPH2;CREBBP;CADM1;BDNF;DIXDC1;MTHFR;DBH;SOD1;GNAS;PDCD2;NOS1;FTL;S100A10;FGFR1
Gingival Overgrowth	14/49	0.13829	0.733311	0	0	1.48975	2.94732	KCNJ6;NFIX;FZD2;NXN;VPS13B;ANTXR2;REST;ADAMTS3;ZNHIT3;SH3PXD2B;ATP6V1B2;MAN2B1;DHCR7;SOS1
Oral soft tissue hyperplasia	14/49	0.13829	0.733311	0	0	1.48975	2.94732	KCNJ6;NFIX;FZD2;NXN;VPS13B;ANTXR2;REST;ADAMTS3;ZNHIT3;SH3PXD2B;ATP6V1B2;MAN2B1;DHCR7;SOS1
Leukemia, Myelomonocytic, Chronic	28/108	0.138324	0.733311	0	0	1.30412	2.57976	RET;CNTNAP1;NRP2;SETD2;HIP1;MTTP;CBL;DLL1;PCBP4;MYB;MAPK1;EIF4E;KDM6A;PDGFRA;CREBBP;NPM1;PTPN11;ARHGAP26;ETV6;BCR;SETBP1;NF1;BIRC5;GRB2;BCOR;BCORL1;TRIM33;FGFR1
Malabsorption	28/108	0.138324	0.733311	0	0	1.30412	2.57976	KMT2D;RTEL1;ABCB4;DCTN4;MTTP;AK2;UBR1;RECQL4;ADAMTS3;PMS2;PMPCA;POLG;KDM6A;PEX16;HELLS;PEX19;EFL1;TINF2;PEX2;MSH2;DKC1;PEX6;RFX5;PEX5;SBDS;NHP2;CTNNB1;IRF5
Acoustic Neuroma	20/74	0.138679	0.733311	0	0	1.37969	2.7257	COX8A;DCTN6;SLC12A2;CDKN1A;MIR10B;PARP1;BDNF;CDKN2A;LIMK1;MSN;SOD2;SOD1;VEGFA;PSMD9;CASP8;PRKAR1A;CHEK2;CHEK1;CAT;NF1
Acute Myeloid Leukemia (AML-M2)	31/121	0.13937	0.733311	0	0	1.28352	2.52933	RET;TRIO;ABCB1;EHMT2;HSPB1;PSIP1;ENO2;IFI30;BACH2;HOXA9;SYNGR1;MYC;EIF4EBP1;BAALC;NCAM1;PIM2;S100A10;NPM1;ANXA2;IDH1;ANXA5;MX1;STAT3;SPRY4;PTPN11;POU4F1;EHD3;NF1;CD9;AGRN;CHMP5
Juvenile Myelomonocytic Leukemia	31/121	0.13937	0.733311	0	0	1.28352	2.52933	PRKN;NXT1;KDM1A;PIK3R1;PIK3CB;CBL;RRAS;MAPK1;IGFBP7;SH2B3;STAT5A;SPECC1;ANXA2;CDKN2A;STAT3;PTPN11;ARHGAP26;BCR;MLLT11;SOAT1;SETBP1;NACA;RASA4;IRF1;IRF2;NF1;REL;MYH9;TEK;SOS1;PPP1R12C
Hepatomegaly	88/373	0.139416	0.733311	0	0	1.15189	2.26955	TRMU;STEAP3;IFT172;TACO1;CHD7;COX4I2;PYGL;TCIRG1;PEPD;MRPL3;GNPTAB;CPT2;GUSB;CC2D2A;SEC63;POLG;DIS3L2;PDGFRA;TSFM;DSCAM;IFT140;ABCC8;GAA;VPS33A;GLRX5;ALG2;AP3B1;PEX2;FOS;PHKA2;F5;COX6B1;BSCL2;NPC1;PCCA;KAT6B;NPC2;SLC25A19;KCNQ1;BOLA3;PEX6;PEX5;SBDS;PPARG;SOS1;SOS2;SLC29A3;SLC22A5;GALT;ABCB4;CAMK2A;GLIS3;ETFDH;ABHD5;AGPAT2;TMEM165;HMGCL;RRAS;UCP2;PSAP;PHKG2;HMOX1;KCNN4;ATG5;JAM3;PEX16;PEX19;CAVIN1…
Monosomy	37/147	0.139416	0.733311	0	0	1.2536	2.46995	TOP2A;JPT1;CDKN1A;ABCB1;NXT1;MTTP;HSPB2;DERL1;HSPB1;HCCS;CBL;IGF1R;MYC;ANXA7;NCAM1;GUSB;PSPH;STAT5A;NTRK1;PDGFRA;NPM1;EIF1AX;VDR;CDKN2A;STAT3;TSC1;PTPN11;SOD1;BCR;GOLPH3;BCL6;SETBP1;RASA4;NF1;CREBRF;CTNNB1;RBM45
Embryonal Rhabdomyosarcoma	24/91	0.13951	0.733311	0	0	1.33455	2.62855	NCOA1;SMAD4;NOTCH1;POLDIP2;JUP;PRKDC;SUV39H1;PTCH1;AHSA1;YBX1;PIK3CB;DICER1;IGF1R;ETV6;MAPK8;MYCN;HEY1;CDK4;SUFU;MAPK1;NCAM1;SOS1;TEAD1;CRK
Prolactinoma	24/91	0.13951	0.733311	0	0	1.33455	2.62855	CHGA;NTRK1;STAT5A;NGFR;CDKN1A;CDKN2C;SLC20A1;AIP;PRDM2;TSC1;FOS;MKI67;SSTR2;HSD17B7;LRPPRC;SSTR5;VEGFA;MYC;GNAS;PPARG;NCAM1;ANKK1;DRD2;GAPDH
Abetalipoproteinemia	13/45	0.140036	0.733311	0	0	1.51295	2.97424	PDGFRA;PANK2;NPM1;SAR1B;MTTP;PTPN11;BMI1;CBL;PIK3C2A;HIF1A;BCR;PTP4A3;ABL2
Coarse hair	13/45	0.140036	0.733311	0	0	1.51295	2.97424	ATP6V1A;VPS33A;PLOD3;PTPN11;BCS1L;RPS6KA3;RRAS;ERCC3;KAT6B;IKBKG;SOS1;SOS2;SLC25A24
Endometrial Stromal Sarcoma	13/45	0.140036	0.733311	0	0	1.51295	2.97424	PDGFRA;HDAC2;IFITM1;HDAC1;PHF1;ARID1A;TGFBR1;MBTD1;GSTZ1;ZC3H7A;ZC3H7B;EPC1;BCOR
Lipoatrophy	13/45	0.140036	0.733311	0	0	1.51295	2.97424	CAVIN1;PIK3R1;FOS;AGPAT2;ACTB;PSMB8;ZMPSTE24;BSCL2;WRN;BANF1;PPARG;SLC25A24;FBN1
Malignant Central Nervous System Neoplasm	13/45	0.140036	0.733311	0	0	1.51295	2.97424	RTEL1;MAML2;ZBTB16;ACOT11;AKAP6;LMF1;GOLGA3;DBT;AKT3;VTI1A;SHANK2;SLC25A24;CD276
Rough hair texture	13/45	0.140036	0.733311	0	0	1.51295	2.97424	ATP6V1A;VPS33A;PLOD3;PTPN11;BCS1L;RPS6KA3;RRAS;ERCC3;KAT6B;IKBKG;SOS1;SOS2;SLC25A24
Papilloma	50/204	0.140103	0.733311	0	0	1.21038	2.37885	CDKN1A;CLIC4;UBE3A;PIK3CB;MKI67;CLU;PSMD4;MYC;PEA15;PEG3;GSTO1;ABCC8;UBE2E3;NCOA4;BCKDHB;SDHC;ILF2;SDHB;MMP9;CDC25A;PGF;PRKAR1A;PSME3;RASA1;PPARG;PRKN;NOTCH1;SRSF1;PDXP;HOXD13;MST1R;FHIT;PORCN;MAPK1;SEC23B;NTRK1;MPP2;CDKN2A;INTS2;STAT3;HMGA1;MTHFR;SOD2;POU4F1;VEGFA;ISG20;ERCC3;CDK4;RBM45;TRIM32
Aganglionosis, Colonic	2025-08-01	0.140927	0.733311	0	0	1.75216	3.43338	RET;UTP25;MIR218-1;RASGEF1A;F2R;CSGALNACT2;PPARG;BCOR
Lymphoma, Follicular, Grade 1	2025-08-01	0.140927	0.733311	0	0	1.75216	3.43338	KMT2D;CREBBP;ATP6V1B2;TNFAIP3;MTHFR;KDSR;TYMS;MYD88
Diabetic foot ulcer	2025-08-01	0.140927	0.733311	0	0	1.75216	3.43338	OXA1L;ADAM17;HSPA4;HSPB2;HSPB1;HIF1A;MMP9;VEGFA
Familial erythrocytosis	2025-08-01	0.140927	0.733311	0	0	1.75216	3.43338	STAT5A;EGLN1;EGLN3;EPAS1;PIK3R1;HIF1A;SH2B3;PPP1R12C
Female hypogonadism syndrome	2025-08-01	0.140927	0.733311	0	0	1.75216	3.43338	FGF17;CHD7;SPRY4;KISS1R;AIP;ATM;NSMF;FGFR1
Globe of eye large	2025-08-01	0.140927	0.733311	0	0	1.75216	3.43338	KCNJ6;POMT1;SH3PXD2B;CASK;POMGNT1;PSMB8;FKTN;CHST3
Insulin-resistant diabetes mellitus	2025-08-01	0.140927	0.733311	0	0	1.75216	3.43338	DCAF17;XRCC4;FASN;NSMCE2;PRKAG2;PPARG;PIK3R1;ZMPSTE24
Port-Wine Stain	2025-08-01	0.140927	0.733311	0	0	1.75216	3.43338	KCNQ1;RASA1;KDR;LTBP2;TSC1;TEK;VEGFA;FGFR1
Prematurely aged appearance	2025-08-01	0.140927	0.733311	0	0	1.75216	3.43338	RECQL4;CENPE;PTDSS1;ERCC3;CEP152;RAB3GAP2;PCNT;SLC25A24
Progressive macrocephaly	2025-08-01	0.140927	0.733311	0	0	1.75216	3.43338	NUBPL;NDUFAF5;NDUFS3;NDUFAF3;NDUFS1;NDUFAF1;TMEM126B;NDUFV2
Spastic tetraparesis	2025-08-01	0.140927	0.733311	0	0	1.75216	3.43338	KCNJ6;GSS;PSAP;EXOSC8;KCNQ2;ERLIN2;MOCS1;EARS2
Urgency of micturition	2025-08-01	0.140927	0.733311	0	0	1.75216	3.43338	WASHC5;ZFYVE26;SPAST;ATL1;TRPV4;KIF5A;LMNB1;SNCA
Bowing of the long bones	1941-12-01	0.141479	0.733311	0	0	1.54098	3.01354	RECQL4;NFIX;PCYT1A;NPR2;SH3PXD2B;PYCR1;PTPN11;TCIRG1;ESCO2;MMP9;WDR35;FGFR1
Congenital anomaly of the kidney	1941-12-01	0.141479	0.733311	0	0	1.54098	3.01354	RET;RECQL4;KMT2D;AHI1;CREBBP;NSD2;SPECC1L;GREB1L;EP300;CEP290;TRIM32;FBN1
Lytic lesion	1941-12-01	0.141479	0.733311	0	0	1.54098	3.01354	VCP;VDR;CHEK2;IDH1;SH3PXD2B;HNRNPA2B1;IRF5;IKBKG;ANTXR2;HNRNPA1;SQSTM1;FGFR1
Neurofibromatosis 2	19/70	0.141671	0.733311	0	0	1.38774	2.71199	COX8A;CADM1;CDKN2A;LIMK1;MSN;TSC1;MKI67;ETV5;CABIN1;LRP6;VEGFA;BCR;PRKAR1A;EPB41L3;NF1;SRSF5;EZR;EIF3C;NEFH
Philadelphia chromosome-positive acute lymphoblastic leukemia	19/70	0.141671	0.733311	0	0	1.38774	2.71199	STAT5A;CNTNAP1;HSP90AB1;CDKN2A;MTTP;PIK3CB;PGF;NFKB1;HERPUD1;BCR;ISG20;NPC1;BCL6;CDK4;RASA1;HMOX1;BAX;GAPDH;EPHB4
Malignant Glioma	117/504	0.1417	0.733311	0	0	1.12829	2.20473	SH3GL3;ITSN1;EMC10;MKI67;MYLK;PCMT1;PSMD9;CCND3;PPME1;STMN1;MYB;AKT3;CREB3L2;KDR;PDGFRA;FBXW7;ATP1B2;SND1;CAMKMT;BCAN;MYCN;MSH2;SOAT1;ADGRB1;FSCN1;APLNR;PPIG;PPIB;LLGL1;RTEL1;BEX2;ABCB1;BEX1;PRKDC;EPAS1;MAPKAP1;PIK3R1;HIF1A;MTDH;CYP27B1;BAG1;PLXNA1;TRPM7;ATG5;MCL1;PRNP;TGFB2;RASL10A;HSPA5;BDNF;XRCC5;IDH1;GOT2;HMGA1;MTHFR;NFKB1;NR4A1;CDK4;NF1;ATM;CALM3;CALM2;LHX9;NFE2L2;FGFR1;TOP2A;CDKN1A;SETD2;MI…
Fundus coloboma	1937-11-01	0.142499	0.733311	0	0	1.57548	3.06969	PORCN;RBP4;NAA10;RPE;CHD7;PAX6;BCOR;ZNF423;CC2D2A;CEP290;ACTB
Mitochondrial abnormalities	1937-11-01	0.142499	0.733311	0	0	1.57548	3.06969	VCP;CREBBP;PEX5;ATM;TARDBP;HIF1A;PHB2;POLG;APRT;SOD1;PLEC
Charcot-Marie-Tooth Disease, Type Ia (disorder)	2029-09-01	0.14253	0.733311	0	0	1.67558	3.26437	NGFR;PRNP;RER1;HSPA4;TRPV4;CANX;HOXD10;LITAF;MORC2
Lymphangioma, Cystic	2029-09-01	0.14253	0.733311	0	0	1.67558	3.26437	MAP2K1;RRAS;TGDS;KAT6B;PTPN11;ESCO2;SOS1;WDR35;SOS2
Acute monocytic/monoblastic leukemia	2029-09-01	0.14253	0.733311	0	0	1.67558	3.26437	GPI;MLLT10;CREBBP;ANXA2;PCBP4;CDKN2A;VDR;FOXN3;EIF4E
Costello syndrome (disorder)	2029-09-01	0.14253	0.733311	0	0	1.67558	3.26437	MAP2K1;VCAN;MAP2K2;CHST11;CDK4;RASA1;MAPK1;PTPN11;PIK3CB
Multiple endocrine neoplasia Type 2	2029-09-01	0.14253	0.733311	0	0	1.67558	3.26437	RET;NTRK1;HNRNPA3;SIN3A;NF1;MAPK1;ZNF22;SDHC;SDHB
Neonatal hypoglycemia	2029-09-01	0.14253	0.733311	0	0	1.67558	3.26437	GALC;KCNJ11;ABCC8;KCNQ1;UCP2;PRKAG2;DBH;GCK;KDM6A
Paget Disease Extramammary	2029-09-01	0.14253	0.733311	0	0	1.67558	3.26437	STAT5A;DLC1;NEURL1;MAPK1;CTNNB1;TSC1;PIK3CB;LITAF;PTK2
Pigmented Basal Cell Carcinoma	2029-09-01	0.14253	0.733311	0	0	1.67558	3.26437	LATS1;MC1R;MYCN;FBXW7;SUFU;PTCH1;RASA1;STK19;CLPTM1L
Scrub Typhus	2029-09-01	0.14253	0.733311	0	0	1.67558	3.26437	GRIP1;JUND;POLDIP2;MAPK1;AHSA1;FOS;HSPA14;JUNB;CRK
Thyroid Agenesis	2029-09-01	0.14253	0.733311	0	0	1.67558	3.26437	LHX3;PRKAR1A;KAT6B;IGSF1;GLIS3;GNAS;TBL1X;NKX2-5;DUOX2
Apraxia, Verbal	2025-10-04	0.142609	0.733311	0	0	2.48161	4.83331	CNTNAP2;GALT;NPC1;PACS1
FRONTOTEMPORAL LOBAR DEGENERATION WITH TDP43 INCLUSIONS, GRN-RELATED	2025-10-04	0.142609	0.733311	0	0	2.48161	4.83331	GRN;VCP;UBN1;TARDBP
Liver Diseases, Parasitic	2025-10-04	0.142609	0.733311	0	0	2.48161	4.83331	ROBO2;SMAD4;PEG3;GNAS
Neuroepithelial, Perineurial, and Schwann Cell Neoplasm	2025-10-04	0.142609	0.733311	0	0	2.48161	4.83331	RPS15;RASL10A;BIRC5;MIR505
Post-transplant lymphoproliferative disorder, polymorphic	2025-10-04	0.142609	0.733311	0	0	2.48161	4.83331	RTEL1;BCL6;MYC;RAPH1
Advanced Sleep Phase Syndrome	2025-10-04	0.142609	0.733311	0	0	2.48161	4.83331	PER2;PRNP;NFIL3;BHLHE40
Anisocytosis	2025-10-04	0.142609	0.733311	0	0	2.48161	4.83331	CDAN1;ACTN1;GLRX5;UMPS
Biliary Intraepithelial Neoplasia	2025-10-04	0.142609	0.733311	0	0	2.48161	4.83331	BECN1;ABCB4;ZC3H12A;GNAS
Blunted affect	2025-10-04	0.142609	0.733311	0	0	2.48161	4.83331	GRN;VCP;MAPT;SQSTM1
Brachyonychia	2025-10-04	0.142609	0.733311	0	0	2.48161	4.83331	NPR2;IFT122;FLNB;ZMPSTE24
Broad chest	2025-10-04	0.142609	0.733311	0	0	2.48161	4.83331	MAP2K1;DYM;PTPN11;CHST3
Bronchomalacia	2025-10-04	0.142609	0.733311	0	0	2.48161	4.83331	ORC4;ERF;FLNB;FGFR1
Carpal bone hypoplasia	2025-10-04	0.142609	0.733311	0	0	2.48161	4.83331	GNPTAB;TRPV4;DYM;ALDH18A1
Coronal cleft vertebrae	2025-10-04	0.142609	0.733311	0	0	2.48161	4.83331	COL11A2;LONP1;FLNB;CHST3
Denys-Drash Syndrome	2025-10-04	0.142609	0.733311	0	0	2.48161	4.83331	VDR;TSC1;PKD2;VEGFA
Diabetes mellitus autosomal dominant type II (disorder)	2025-10-04	0.142609	0.733311	0	0	2.48161	4.83331	GCKR;KCNJ11;ABCC8;GCK
Disorder of vein	2025-10-04	0.142609	0.733311	0	0	2.48161	4.83331	COX8A;BLOC1S2;MTHFR;F5
EEG with continuous slow activity	2025-10-04	0.142609	0.733311	0	0	2.48161	4.83331	GRN;VCP;MAPT;SQSTM1
Embryo Loss	2025-10-04	0.142609	0.733311	0	0	2.48161	4.83331	MAPK8;GRK2;GPX4;SLC31A1
Enchondromatosis	2025-10-04	0.142609	0.733311	0	0	2.48161	4.83331	EXT1;IDH1;GNAS;PTPN11
Extra-Adrenal Paraganglioma	2025-10-04	0.142609	0.733311	0	0	2.48161	4.83331	RET;EGLN1;CDKN2A;SDHB
Hereditary X-Linked Recessive Spastic Paraplegia	2025-10-04	0.142609	0.733311	0	0	2.48161	4.83331	PRDX5;PDXP;PNPLA6;PQBP1
J-shaped hypophysial fossa	2025-10-04	0.142609	0.733311	0	0	2.48161	4.83331	GNPTAB;VPS33A;PLOD3;GUSB
J-shaped sella turcica	2025-10-04	0.142609	0.733311	0	0	2.48161	4.83331	GNPTAB;VPS33A;PLOD3;GUSB
Koilonychia	2025-10-04	0.142609	0.733311	0	0	2.48161	4.83331	EDA;TRPS1;MPLKIP;PLCD1
Large fleshy ears	2025-10-04	0.142609	0.733311	0	0	2.48161	4.83331	ALG9;ABCC8;MASP1;TAPT1
Lennox-Gastaut syndrome	2025-10-04	0.142609	0.733311	0	0	2.48161	4.83331	GABRB3;MAPK10;CHD2;DNM1
Liver Dysplastic Nodule	2025-10-04	0.142609	0.733311	0	0	2.48161	4.83331	STAT5A;CDKN2A;VDR;ACTN4
Median cleft lip and palate	2025-10-04	0.142609	0.733311	0	0	2.48161	4.83331	FZD2;SLC2A10;PTCH1;SIX3
Medullary Neoplasms	2025-10-04	0.142609	0.733311	0	0	2.48161	4.83331	SMAD4;CDK4;CDKN2A;PPM1D
Myoclonic Absence Epilepsy	2025-10-04	0.142609	0.733311	0	0	2.48161	4.83331	STXBP1;SCN9A;RAPGEF2;TNRC6A
Narrow sacrosciatic notch	2025-10-04	0.142609	0.733311	0	0	2.48161	4.83331	PCYT1A;GPX4;DYM;GUSB
Nodular thyroid disease	2025-10-04	0.142609	0.733311	0	0	2.48161	4.83331	RET;PTCH1;CCDC6;PPARG
Omega shaped hypophysial fossa	2025-10-04	0.142609	0.733311	0	0	2.48161	4.83331	GNPTAB;VPS33A;PLOD3;GUSB
Ossifying Fibroma	2025-10-04	0.142609	0.733311	0	0	2.48161	4.83331	GNAS;ZC3HAV1;RUNX2;CDC73
Pressure Ulcer	2025-10-04	0.142609	0.733311	0	0	2.48161	4.83331	VDR;HIF1A;ASIC3;VEGFA
Prodromal Symptoms	2025-10-04	0.142609	0.733311	0	0	2.48161	4.83331	CD40;FGF9;NFKB1;SNCA
Shield chest	2025-10-04	0.142609	0.733311	0	0	2.48161	4.83331	MAP2K1;DYM;PTPN11;CHST3
Single umbilical artery	2025-10-04	0.142609	0.733311	0	0	2.48161	4.83331	WASHC5;PACS1;HOXD13;TAPT1
Small wrist bones	2025-10-04	0.142609	0.733311	0	0	2.48161	4.83331	GNPTAB;TRPV4;DYM;ALDH18A1
Thiamine Deficiency	2025-10-04	0.142609	0.733311	0	0	2.48161	4.83331	KCNJ11;SLC35F3;ABCC8;TKT
Thick hair	2025-10-04	0.142609	0.733311	0	0	2.48161	4.83331	ATP6V1A;KLHL7;VPS13B;AFF4
Actinic keratosis	23/87	0.142836	0.733311	0	0	1.33883	2.60544	CDKN1A;SMAD4;CDKN2A;VDR;CSE1L;FHL1;SSTR2;SMARCA2;CKAP4;NFKB1;PTGS1;GHR;MC1R;CDK4;MYC;HOXC4;MAPK1;POLR2G;TP53BP1;GABPA;CD200;BCAR1;NFE2L2
Diastolic blood pressure	30/117	0.142879	0.733311	0	0	1.28489	2.50008	ZCCHC8;NXN;SETD7;HSF2BP;DBH;SLC8A1;BAG6;FAM162A;HECTD4;HOXA3;CSK;PLCG1;SH2B3;FADS1;TCF7L2;GCKR;PLEKHG1;ACE;BDNF;SWAP70;FBXL19;ITPK1;MTHFR;BAZ1B;DCBLD1;MOV10;NRG4;PAM;SUGP1;CPEB4
Muscular Dystrophy, Emery-Dreifuss	1933-10-01	0.142931	0.733311	0	0	1.61899	3.14958	COX8A;BCLAF1;SUN1;YTHDC1;GOLGB1;FHL1;FLNB;ISL1;ZMPSTE24;SYNE1
Abnormal dermatoglyphic pattern	1933-10-01	0.142931	0.733311	0	0	1.61899	3.14958	KMT2D;RRAS;KAT6B;RAB3GAP2;PTPN11;DHCR7;SOS1;SOS2;KDM6A;SLC25A24
Acute biphenotypic leukemia	1933-10-01	0.142931	0.733311	0	0	1.61899	3.14958	BCR;KMT2D;HOXA9;ABCB1;MTTP;BAALC;IGFBP7;BMI1;DLL1;ETV6
Atrioventricular Block	1933-10-01	0.142931	0.733311	0	0	1.61899	3.14958	HCN4;ARFGEF1;GPX4;KCNQ1;PRKAG2;SCN5A;PKD2;NKX2-5;TBX3;APRT
Autosomal Dominant Parkinsonism	1933-10-01	0.142931	0.733311	0	0	1.61899	3.14958	PRKN;DDC;PARP1;PRKRA;PARK7;MAPT;DRD2;POLG;SNCA;EIF4G1
Disproportionate short-limb short stature	1933-10-01	0.142931	0.733311	0	0	1.61899	3.14958	COL1A1;CANT1;NXN;PRKAR1A;XYLT1;SOX9;PPIB;GPC6;WDR35;DDR2
Megacolon	1933-10-01	0.142931	0.733311	0	0	1.61899	3.14958	RET;SF3B4;CREBBP;SEMA3C;NAA10;BDNF;EP300;DHCR7;BCOR;SLC8A1
Mixed oligoastrocytoma	1933-10-01	0.142931	0.733311	0	0	1.61899	3.14958	LATS1;NOTCH1;HEY1;NCOA3;NF1;PTPN11;HIF1A;MMP9;DLL3;FGFR1
Polyarteritis Nodosa	1933-10-01	0.142931	0.733311	0	0	1.61899	3.14958	NOTCH1;PRMT2;VDR;FBXW7;MYC;COL11A2;CIP2A;WASF1;ADA;VEGFA
Scapular weakness	1933-10-01	0.142931	0.733311	0	0	1.61899	3.14958	VCP;CUL7;POGLUT1;TRPS1;TRPV4;FHL1;FRG1;PTPN11;SQSTM1;OBSL1
Trigeminal Neuralgia	1933-10-01	0.142931	0.733311	0	0	1.61899	3.14958	MAPK8;PARP1;HSPA5;STAT3;MAPK1;CTNNB1;TP53BP1;FOS;CLU;GRIN1
Renal carcinoma	116/500	0.144519	0.74104	0	0	1.12733	2.18065	MAML1;MYLK;IGF1R;PSMD9;RPS6KA6;PSMD4;MYC;KDR;SLC16A3;NUP214;SRRM2;MAP2K1;UNC5B;FBXW7;F2R;UNC5C;SDHC;TSC1;SDHB;CAMKMT;ADAM17;MSH2;MSH3;ADAM9;SQSTM1;ABCB1;FECH;EPAS1;CUL2;ITPR1;GATA3;PIK3R1;FOXO3;HIF1A;PRKCZ;FHIT;HMOX1;IGFBP7;HIVEP3;MCL1;SMAD4;ACE;PNO1;XRCC5;VDR;MCAM;IDH1;PYCR1;NFKB1;COL1A1;ISG20;CDK4;RHEB;FASN;GIPC1;CALM3;TCF4;COPS8;CALM2;PTPRU;CDKN1A;SETD2;CD40;CLTC;PIK3CB;CABIN1;IKBKB;XPO1;RACK1…
Shigella Infections	18/66	0.144682	0.741453	0	0	1.39681	2.70033	PRKN;ACTR2;USP14;WDR26;DCTN4;MSN;PRKCZ;NFKB1;CDC42;CCNB1;SUMO2;NUP62;PMPCA;IKBKG;EZR;STX2;SQSTM1;VCL
Vomiting	46/187	0.145358	0.744497	0	0	1.21607	2.34525	TRMU;ABCB1;SLC22A5;GALT;SAR1B;ETFDH;PPM1D;DCAF7;CASP8;CPT2;TUBB3;EXO1;OXCT1;DBT;UCP2;DROSHA;ACP2;NDUFV2;POLG;SSR4;KCNJ11;ABCC8;NUBPL;MMAB;PDE4D;PMM2;BCKDHB;AIP;ALG3;ALG11;GALC;GALE;MSH2;PCCA;BOLA3;IVD;NDUFAF5;PPT1;NDUFS3;NDUFAF3;CTNNB1;NDUFS1;TMEM126B;DHCR7;ALDH18A1;NDUFAF1
Decreased platelet count	38/152	0.145852	0.746603	0	0	1.24228	2.39159	RNASEH2C;RTEL1;RBM8A;PEPD;TMEM165;BLOC1S6;BRIP1;SLX4;PSAP;PHGDH;WFS1;MMAB;ACTN1;VPS33A;LRBA;EFL1;TINF2;ACAD9;AP3B1;HPS5;FANCE;MASTL;PALB2;ETV6;BCR;LARS2;G6PC3;PCCA;DKC1;FANCD2;UBE2T;IVD;SBDS;NHP2;CYCS;MYH9;VPS45;MMACHC
Neoplasms	277/1236	0.146283	0.748388	0	0	1.0798	2.07561	JPT1;GLS;RPS6KA3;KAT5;MYC;CHEK2;STMN1;CHEK1;KDR;UBAP2L;TSPYL2;SRRM2;MTUS1;DICER1;ESCO2;MAPK8IP2;RUNX2;BCR;MTAP;BIN1;KCNQ1;EZR;MT1E;ABCB1;GGNBP2;EPAS1;IQGAP1;PIK3R1;HIF1A;PCDH17;MTDH;BRIP1;RAB11FIP1;HMOX1;TRPM7;TP53BP1;PCK2;STAT5A;CREBBP;ICMT;PNO1;MCAM;INO80;SMARCA2;PTK2;DCLK1;SMARCA4;COL1A1;POLA1;PPFIBP2;MC1R;HNRNPK;STAG2;FASN;ID1;OGDH;ATM;CD200;LGMN;RET;TOP2A;PTPRU;SETD2;BTG1;CITED2;NCAPG2;GRIK3…
Carcinoma of lung	545/2476	0.147236	0.752836	0	0	1.0574	2.02567	ENO1;ENO2;BACH1;GLS;MYLK;PSMD9;HOXA9;DPYSL2;MYC;DPYSL3;AKT3;STMN1;RNF111;TSPYL2;RBFOX2;CSNK2A3;ARMC8;DICER1;GTPBP4;BCR;MTAP;MAP1B;SARNP;AGTR1;TYRO3;ABCB1;MTMR3;RPN2;PRKDC;SHMT1;ABCB4;GATA3;PRKCZ;HIF1A;MTDH;PRDX1;EPB41L3;MYO6;VTI1A;S100A13;HMOX1;SFN;GSTM4;GSTM3;ACE;CADM1;CHKA;PNO1;MTHFR;NR2F2;PRDX6;PRRC2A;FASN;AGO1;AGO2;PAM;GPR19;RET;CDKN1A;SETD2;PHF20;BHLHE41;LPCAT1;IKBKB;TUBA1B;HEY1;PEA15;PBK;RA…
Small cell carcinoma of lung	154/673	0.147388	0.753189	0	0	1.10783	2.12114	TUSC2;ENO2;MKI67;TTF1;ACTB;ELK3;IGF1R;ZDBF2;LAPTM4B;PNN;DPYSL5;MYC;CHEK2;KHSRP;MYB;AKT3;CHEK1;KDR;PIEZO1;EP300;CAPN1;SLC16A3;SRRM2;TPM3;FBXW11;FST;IFRD2;TSC1;ACTN4;CDYL;PGF;CAMKMT;MYCN;MSH3;KAT6B;SCG5;TIMELESS;NPTXR;PPIA;TPH2;BLM;ABCB1;NOTCH1;PRKDC;EPAS1;MST1R;HIF1A;FHIT;RLF;SEC14L2;SDCBP;STK33;EPB41L3;RBM10;MCL1;NGFR;CREBBP;TGFB2;DMPK;CADM1;HSPA5;PNO1;BDNF;XRCC5;MCAM;MTHFR;TNFRSF10B;RASSF8;MIR29…
Adenocarcinoma of colon	64/267	0.148037	0.756076	0	0	1.17556	2.24567	NRP1;CDKN1A;SETD2;MCM8;CSE1L;CCNC;PIK3CB;ACTG1;MYC;B3GALT1;CKMT1B;SDF4;NOS1;JUNB;SLC16A3;SLC39A1;CDK5RAP3;ELOVL1;DAXX;PARP1;ANXA5;F2R;FOS;BCS1L;YWHAZ;TGFBR1;MSH2;MSH3;FSCN1;PPARG;ABCB1;FECH;EPAS1;GLS2;COL11A2;FBLN1;TYMS;HSD17B7;HIF1A;FHIT;CDC42;PRDX5;EIF4EBP1;PMS2;MAPK1;ZNF469;IGFBP7;EIF4E;MCL1;EGLN3;SMAD4;JUND;PNPT1;HSPA5;VDR;CKMT1A;NONO;NR2F2;PTPN13;NFKB1;VEGFA;ZDHHC9;PDCD4;TPT1
Hypogonadism	50/205	0.148686	0.758535	0	0	1.20249	2.29185	STEAP3;IFT172;CHD7;SIN3A;ZNF408;PHGDH;NEK2;BBS7;SIL1;BBS5;CEP290;IFT140;PDE4D;BCS1L;IL17RD;POMGNT1;TOPORS;F5;CAMKMT;PRKAR1A;RP2;PRPF3;PEX6;NSMF;RP9;ZNF513;KIZ;SLC29A3;PRPF8;SPATA7;RECQL4;IFT74;WRN;DCAF17;NPHP1;KISS1R;TUB;DMPK;CNBP;BBIP1;FGF17;AHI1;ERCC3;KLHL7;GNAS;IFT27;PNPLA6;INHA;TRIM32;FGFR1
Squamous cell carcinoma of skin	50/205	0.148686	0.758535	0	0	1.20249	2.29185	CYFIP1;CDKN1A;NDUFA13;FHL1;STK19;YBX1;PIK3CB;HERC2;ZMIZ1;MYC;MAP3K9;TINF2;TSC1;CRNKL1;KNSTRN;SIRT1;CDC25A;CKAP4;APRT;MSH2;PARD3;RASA1;PPARG;TRIM16;PRKN;NOTCH1;CDC42;PCBP1;MAPK1;FYN;SLIT2;MCL1;SMAD4;CADM1;CDKN2A;PTCH1;SEC16A;STAT3;LIMK1;MTHFR;DEF8;NFKB1;VEGFA;SEM1;MC1R;ERCC3;DLC1;SCLY;TRIM32;CD200
Blast Phase	52/214	0.15009	0.761103	0	0	1.19659	2.26936	CNTNAP1;PRDM2;MSI2;BMI1;BACH2;ETS2;HOXA9;NUDCD1;MYC;MYB;EP300;PHGDH;RBM15;ANXA5;TSC1;CIP2A;MMP9;RHOA;ETV6;BCR;MSH3;BIRC5;ABCB1;PRKDC;MTTP;FOXO3;CBL;FHIT;DLL1;PTPA;SOCS3;MAPK8;PCBP2;HMOX1;PCNT;ZNF423;EIF4E;SH2B3;CREBBP;NPM1;MARCKSL1;CDKN2A;HSPA4;IDH1;HNRNPK;PPP2R2B;BAX;CD9;ATM;RBM45;EIF3A;FGFR1
Parkinsonian Disorders	52/214	0.15009	0.761103	0	0	1.19659	2.26936	PANK2;PANK1;PHF1;PARK7;ELK3;CHAF1A;NEFL;POLG;SRRM2;PACRG;TBP;PARP1;FBXW7;EEF1A2;TBC1D24;NDUFS1;MAPT;ZFPM2;SLC25A4;FTL;PRKN;GRN;VCP;DDC;STXBP1;MAPKAP1;PDC;HMOX1;TRPM7;FYN;DRD2;SNCB;SNCA;PRNP;PNO1;BDNF;HSPA4;RAB39B;DNAJC12;SOD2;SOD1;SYNJ1;PRKRA;UBE2S;PPP2R2B;PPT1;RAB3GAP2;TARDBP;UBE2K;MPHOSPH6;PNPLA2;EIF4G1
Intestinal Cancer	16/58	0.150699	0.761103	0	0	1.41885	2.68513	TCF7L2;CDKN1A;NRP2;SMAD4;FBXW7;HMGA1;MSI2;MMP9;DCLK1;MYC;KCNQ1;PRDX1;PMS2;BAX;CTNNB1;TCF4
Large cell carcinoma of lung	16/58	0.150699	0.761103	0	0	1.41885	2.68513	EPHA5;NIM1K;MARCKSL1;HMGA1;CASK;CDC42BPB;VEGFA;LATS1;STK11;RPS6KA6;STK33;MYO18B;NEK1;ANKK1;DDR2;FGFR1
MYOTONIC DYSTROPHY 1	20/75	0.153291	0.761103	0	0	1.35452	2.54029	SRRM2;DDX6;MBNL1;DMPK;PNO1;CNBP;ATP2A2;ATP2A1;GEM;CLCN1;MORF4L1;XPO1;HNRNPDL;SIX5;HNRNPH1;MSH3;HNRNPH2;SCN5A;NKX2-5;BUB1
Cognition	15/54	0.153661	0.761103	0	0	1.43242	2.68293	NCOA1;LRRC14;EFL1;PLCL2;SORCS3;CELSR3;PTPRF;FOXP1;CACNA1I;IVD;EXOC4;MAPT;FAM193A;BSN;ST3GAL3
Reduced tendon reflexes	15/54	0.153661	0.761103	0	0	1.43242	2.68293	PEX16;CNTNAP2;CNTNAP1;PEX19;TPM3;SAR1B;MTTP;HSPB1;PEX2;FUZ;PEX6;PEX5;ITGA7;SCN4A;ATM
Severe muscular hypotonia	15/54	0.153661	0.761103	0	0	1.43242	2.68293	PEX16;PEX19;PNPT1;POMT1;TRIP4;PEX2;POMGNT1;DPM2;CCDC88A;ZNHIT3;PEX6;PEX5;PIGG;CCDC174;FKTN
Neurofibromatosis 1	51/210	0.15378	0.761103	0	0	1.19567	2.23856	RET;MIR10B;PIK3CB;ENO2;ELK3;TIAL1;DPYSL2;SOX9;PDGFRA;MBNL1;MAP2K1;FBXW7;SDHC;TSC1;PGD;SDHB;APRT;MSH2;PRKAR1A;FANCD2;RASA1;BIRC5;GRN;VCP;NFIX;EPAS1;CDC42;BRIP1;SLX4;PMS2;MAPK1;WASF1;NGFR;CDKN2A;IDH1;PTCH1;STAT3;PTPN11;FANCE;SNAP91;LSM2;POLA1;RHEB;UBE2T;GNAS;NF1;ATM;CALM3;CALM2;TPT1;METAP2
Leukoencephalopathy, Progressive Multifocal	27/105	0.154085	0.761103	0	0	1.28965	2.41197	PRKN;CEBPB;RBM8A;HDAC1;MAGT1;RNF4;HIF1A;ELK4;KAT5;SUMO1;PSAP;SUMO2;IKBKG;EIF4E;GCN1;DAXX;CSNK2A1;ANXA2;BCR;NT5C3A;SOAT1;CAT;CCDC6;CD9;PPARG;MNAT1;MXD4
Neoplastic Cell Transformation	33/131	0.15424	0.761103	0	0	1.25475	2.34543	NOTCH1;PHLPP1;IRS1;EPAS1;CTNND2;SATB2;TNFAIP3;ENO2;ACTG1;IGF1R;MAPK8;MYC;NSD2;PHGDH;HMGN1;CDKL2;IGBP1;SLC16A1;TSC22D1;VDR;STAT3;MIR29A;FOS;SOD2;MMP9;NFKB1;PTK2;SOD1;MYCN;BIN1;CAT;PDCD4;MYD88
Anaplastic astrocytoma	41/166	0.154551	0.761103	0	0	1.22242	2.28254	TOP2A;RTEL1;SETD2;NOTCH1;ABCB1;PIK3CB;MKI67;HIF1A;KIF15;DLL3;HEY1;PRDX1;PEA15;MAPK1;ITGAV;COX8A;DUSP4;SLC12A2;PDGFRA;MAP2K1;MARCKSL1;ANXA2;TSC22D1;CDKN2A;IDH1;NCOA3;STAT3;PTPN11;ATP1B2;MMP9;PTK2;VEGFA;LATS1;MYCN;DLG3;CDK4;KIFC1;SCG5;NF1;GRB2;FGFR1
Sclerocystic Ovaries	41/166	0.154551	0.761103	0	0	1.22242	2.28254	TOP2A;TMEM151A;SETD2;LTK;TMF1;PWWP2B;TTK;ANTXR2;FBXO44;AGPAT2;CCNB1;SAP30L;MGAT5B;RHPN1;PBK;DACT3;ZSWIM9;SOX9;SRSF10;CEP55;RAB2A;HELLS;REXO1;RRM2;RASL10B;HOOK3;BSCL2;ASPM;RBP4;DLG4;RP2;GNAS;CKS2;BAX;PRKD2;ATM;CNTROB;NOP53;TTLL9;TNRC6B;PNPLA2
Facial muscle weakness of muscles innervated by CN VII	23/88	0.156477	0.761103	0	0	1.31815	2.44496	MTMR2;MEGF10;DMPK;TPM3;POMT1;CHD7;GFPT1;TCIRG1;DNM2;PTDSS1;PABPN1;ANKH;BIN1;CLCF1;TRPV4;COL6A1;FRG1;DNA2;AGRN;SLC25A4;SQSTM1;TRIM32;POLG
Retroviridae Infections	23/88	0.156477	0.761103	0	0	1.31815	2.44496	CDA;SMAD4;ABCB1;PARP1;BDNF;MTTP;MSN;DNM1;PBX1;VEGFA;IKBKB;ISG20;MOV10;STK11;CASP8;MSH3;MYC;TRIM25;CD9;EZR;TNPO3;CHMP5;ATG5
Supratentorial Embryonal Tumor, Not Otherwise Specified	2014-05-01	0.156534	0.761103	0	0	2.06811	3.83526	BCR;CASP8;CDKN2A;DLC1;DNAJC15
Atony of facial musculature	2014-05-01	0.156534	0.761103	0	0	2.06811	3.83526	PPP2R1A;POGZ;AP4E1;VPS13B;AP4S1
Benign tumor of pancreas	2014-05-01	0.156534	0.761103	0	0	2.06811	3.83526	MAP2K4;SMAD4;STK11;CDKN2A;EP300
Biconcave vertebral bodies	2014-05-01	0.156534	0.761103	0	0	2.06811	3.83526	COL1A1;CBS;GORAB;AIP;PYCR1
Cancer Relapse	2014-05-01	0.156534	0.761103	0	0	2.06811	3.83526	NRP1;ABCB1;CBS;HIF1A;CDC25A
Cardio-facio-cutaneous syndrome	2014-05-01	0.156534	0.761103	0	0	2.06811	3.83526	MAP2K1;MAP2K2;MAPK1;PTPN11;SOS1
Central retinal vein occlusion	2014-05-01	0.156534	0.761103	0	0	2.06811	3.83526	COX8A;NDUFAB1;MTHFR;F5;VEGFA
Classical Lissencephaly	2014-05-01	0.156534	0.761103	0	0	2.06811	3.83526	TUBA1A;NDE1;KIF5A;GRB2;VLDLR
Diastolic hypertension	2014-05-01	0.156534	0.761103	0	0	2.06811	3.83526	ACE;KDR;ANTXR2;SDHB;VEGFA
Easily distracted	2014-05-01	0.156534	0.761103	0	0	2.06811	3.83526	PRNP;CREBBP;MBD5;EP300;SOBP
Exudative retinopathy	2014-05-01	0.156534	0.761103	0	0	2.06811	3.83526	TINF2;KDR;PAX6;ATM;VEGFA
Facial hypotonia	2014-05-01	0.156534	0.761103	0	0	2.06811	3.83526	PPP2R1A;POGZ;AP4E1;VPS13B;AP4S1
Falls	2014-05-01	0.156534	0.761103	0	0	2.06811	3.83526	GABRB3;MAPK10;MAPT;CHD2;DNM1
Gastric Gastrointestinal Stromal Tumor	2014-05-01	0.156534	0.761103	0	0	2.06811	3.83526	PDGFRA;VCAN;PDCD2;SDHB;IGF1R
Gastroparesis	2014-05-01	0.156534	0.761103	0	0	2.06811	3.83526	HMOX1;NOS1;GABPA;NFE2L2;POLG
Hashimoto's encephalitis	2014-05-01	0.156534	0.761103	0	0	2.06811	3.83526	DUSP4;CRTC2;NCOA5;TRPV1;HIF1A
Hip Dysplasia	2014-05-01	0.156534	0.761103	0	0	2.06811	3.83526	SEMA4D;VPS33A;MYO18B;AP3B1;GUSB
Hypoplastic ischia	2014-05-01	0.156534	0.761103	0	0	2.06811	3.83526	CUL7;KAT6B;COL11A2;TRIP11;OBSL1
Hypotonic facies	2014-05-01	0.156534	0.761103	0	0	2.06811	3.83526	PPP2R1A;POGZ;AP4E1;VPS13B;AP4S1
Inversion of nipple (disorder)	2014-05-01	0.156534	0.761103	0	0	2.06811	3.83526	ALG9;HNRNPK;PMM2;WAC;TBX3
Ketoacidosis	2014-05-01	0.156534	0.761103	0	0	2.06811	3.83526	SLC16A1;KCNJ11;ABCC8;IVD;GCK
Ketonemia	2014-05-01	0.156534	0.761103	0	0	2.06811	3.83526	MMAB;BCKDHB;DBT;PHKG2;PHKA2
Long fingers	2014-05-01	0.156534	0.761103	0	0	2.06811	3.83526	NFIX;SMS;ALG3;TBX4;PSMB8
Mesenchymal Chondrosarcoma	2014-05-01	0.156534	0.761103	0	0	2.06811	3.83526	PDGFRA;HEY1;MYC;SOX9;MKI67
Micronodular cirrhosis	2014-05-01	0.156534	0.761103	0	0	2.06811	3.83526	CASP8;CTNNB1;ABHD5;IGF2R;POLG
Mirror movements disorder	2014-05-01	0.156534	0.761103	0	0	2.06811	3.83526	CREBBP;CEP152;EP300;KNL1;FGFR1
Neural crest tumor	2014-05-01	0.156534	0.761103	0	0	2.06811	3.83526	RET;TOP2A;HACE1;MYCN;KIDINS220
Oropharyngeal Dysphagia	2014-05-01	0.156534	0.761103	0	0	2.06811	3.83526	TSEN34;CNTNAP1;MEGF10;ATP2B3;TRPV1
Radiation Damage	2014-05-01	0.156534	0.761103	0	0	2.06811	3.83526	HSPA5;FANCD2;IDH1;ATM;SIRT1
Reduced concentration span	2014-05-01	0.156534	0.761103	0	0	2.06811	3.83526	PRNP;CREBBP;MBD5;EP300;SOBP
Restrictive ventilatory defect	2014-05-01	0.156534	0.761103	0	0	2.06811	3.83526	MEGF10;DKC1;TSC1;FLNB;DDR2
Stickler syndrome (disorder)	2014-05-01	0.156534	0.761103	0	0	2.06811	3.83526	RPS6KA3;WRN;COL11A2;LOXL3;TECTA
Very long chain fatty acid accumulation	2014-05-01	0.156534	0.761103	0	0	2.06811	3.83526	PEX16;PEX19;PEX6;PEX5;PEX2
Congenital cerebral hernia	14/50	0.156551	0.761103	0	0	1.44827	2.68564	PCYT1A;IFT140;FUZ;LAMC1;SPATA7;GRIP1;NMNAT1;FLNB;ZSWIM6;B9D2;CC2D2A;CEP290;FKTN;FGFR1
Cakut	19/71	0.15693	0.761103	0	0	1.36097	2.52045	ROBO2;HCN3;ACE;ITGA3;CHD7;VPS33B;GATA3;ACTG2;PBX1;SMARCA4;GRIP1;DSTYK;DLG3;SIX5;EMC1;AGTR1;ITGA8;SLIT2;SRGAP1
Cholangitis, Sclerosing	35/140	0.157397	0.761103	0	0	1.24211	2.29663	DENND1B;PUS10;DDC;MYRF;ABCB4;CLEC16A;TNFAIP3;PARK7;ASAP2;ANTXR2;HIF1A;BACH2;UBE2L3;HDAC7;RIC8B;ZMIZ1;GNA12;BSN;SH2B3;ZNF365;GCKR;NDFIP1;CDKN2A;CMC1;STAT3;ERAP1;CDKAL1;HIPK1;NFKB1;FOXP1;ERN1;RPS6KB1;PRKD2;TCF4;SIK2
Neuromuscular Diseases	26/101	0.158064	0.761103	0	0	1.2915	2.3825	USP14;VCP;COL15A1;RPL3;POMT1;PABPN1;KHSRP;STMN1;NEFL;SRRM2;DMPK;PNO1;FST;GAA;TXNRD1;GFPT1;TRIP4;MMP9;DNM2;SOD1;TRPV4;FRG1;STRAP;SCN4A;FBXL4;PLEC
Head and Neck Carcinoma	29/114	0.15855	0.761103	0	0	1.27114	2.34104	NOTCH1;PHF20;ASAP1;PIK3CB;TYMS;FHIT;CDC73;MAPK8;CASP8;LONP1;GABPA;MAP3K5;SMAD4;CSNK2A1;SEMA4D;ITGA3;CDKN2A;MTHFR;MMP9;P2RX7;P2RX4;P2RX2;P2RX1;LUC7L3;BAX;ATM;MAP3K13;FGFR1;NFE2L2
Liver and Intrahepatic Biliary Tract Carcinoma	139/607	0.158774	0.761103	0	0	1.10853	2.03999	FOXA1;MAML1;CSE1L;PRDM2;LDLRAD4;IGF1R;STK11;UBASH3B;MYC;SLCO2B1;AKT3;ZNF689;FBXO8;IER5;SRRM2;PDGFRA;MAP2K1;RBFOX2;TPM3;YOD1;TSC1;RUNX2;HCFC1;RBX1;TIAM2;IFT88;AGTR1;S100A6;PPIG;ZNF395;ABCB1;NOTCH1;PSMD14;EPAS1;ITPR1;GATA4;FOXO3;HIF1A;FHIT;MTDH;HSP90B1;CCNB1;GRK2;HNRNPDL;PRDX1;MCL1;TXNDC5;ACE;CHKA;CADM1;XRCC4;HSPA5;PNO1;XRCC5;SMURF1;IDH1;MTHFR;MIR29A;EIF2S2;NFKB1;PTK2;IGF2R;NR4A1;KIF18A;FASN;FUBP1;…
Choreoathetoid movements	13/46	0.15932	0.761103	0	0	1.46701	2.69467	DDC;PANK2;PNPT1;DCAF17;SCN8A;NUP62;KCNQ2;KCNQ3;GUF1;ATM;SCN2A;POLG;FTL
Ketosis	13/46	0.15932	0.761103	0	0	1.46701	2.69467	SLC16A1;MMAB;BCKDHB;PHKA2;GCK;ZFP57;SOAT1;DBT;PHKG2;CD9;ACAA1;RBM45;ADA
Distal muscle weakness	22/84	0.160438	0.761103	0	0	1.32178	2.41867	PRPS1;DYNC1H1;VCP;MTMR2;HSPB1;LITAF;HK1;DNM2;BSCL2;REEP1;MED25;SPTLC1;SPTLC2;PABPN1;BIN1;TRPV4;COL6A1;HNRNPA2B1;NEFL;PNPLA6;HNRNPA1;POLG
Keloid	42/171	0.160607	0.761103	0	0	1.21338	2.21902	TAGLN;RRP1;HSPB2;HSPB1;MYL6B;PIK3CB;HIF1A;IGF1R;MYDGF;CASP8;RPS18;ARHGDIA;PRDX1;EP300;PTK2B;SFN;IGFBP7;PHGDH;CLIC1;MARK2;S100A10;CBR3;COX8A;EIF5A;CREBBP;TGFB2;ANXA2;VDR;F2R;TPM1;ANXA5;STAT3;ADAM33;MIR29A;MMP9;CKAP4;VEGFA;COL1A1;VCAN;NEDD4;PPARG;FTL
Colon Carcinoma	461/2091	0.160824	0.761103	0	0	1.05856	1.93446	MAML1;IPP;RAPH1;SLC4A2;ENO1;GLS;PSMD9;HOXA9;DPYSL2;MYC;MYB;RPL37;JUNB;CDK5RAP3;NUP214;HES6;CSNK2A1;UNC5C;ARMC8;DICER1;SND1;HCFC1;MTAP;MTHFD1;PRKAR1A;BIN1;ABCB1;PRKDC;SHMT1;PLA2G3;GATA4;IQGAP1;CFP;PRKCZ;HIF1A;MTDH;PRDX5;PRDX1;VPS11;HMOX1;SFN;PLCG1;PPARGC1B;CREBBP;ACE;JUND;CHKA;PNO1;MCAM;MTHFR;LNPEP;NR2F2;NR2F6;FASN;HNRNPF;AGO2;GSDME;RET;GPI;CDKN1A;SMG1;SETD2;PHF20;HEXB;MED15;TUBA1B;CHAF1A;CSRP1;PB…
Renal fibrosis	49/202	0.161492	0.761103	0	0	1.19372	2.1765	PIK3CB;PKD2;CLU;CABIN1;GABPA;SRRM2;PDIA3;TRPC1;AHSA1;IRAK3;SIRT1;MMP9;ETV5;TGFBR1;ADAM17;AGTR1;EZR;CRK;ENG;ABCB1;POLDIP2;EPAS1;HIF1A;CYGB;PPP2CA;SOCS3;FUT8;MAPK8;WNT11;CNR1;UCP2;MAPK1;STAT6;STX2;SCAI;SMAD4;ACE;SMURF2;PNO1;VDR;STAT3;MSN;IGF2R;NFKB1;VEGFA;NR4A1;ATM;TCF3;NFE2L2
Parkinsonism, Juvenile	1942-12-01	0.161904	0.761103	0	0	1.48951	2.71204	PRKN;DDC;PARP1;SYNJ1;PRKRA;EEF1A2;RAB39B;PARK7;MAPT;DRD2;POLG;SNCA
Gonadal Dysgenesis	1942-12-01	0.161904	0.761103	0	0	1.48951	2.71204	PSMC3IP;STK11;NUP107;FGF9;RXYLT1;GATA4;SOX9;SSRP1;ZFPM2;PAICS;GART;LHX9
Hyperextensible skin	1942-12-01	0.161904	0.761103	0	0	1.48951	2.71204	COL1A1;MAP2K1;MAP2K2;SLC2A10;GORAB;TRPS1;AKT3;PYCR1;ZNF469;PTPN11;SLC39A13;ALDH18A1
Primary malignant neoplasm of lung	499/2268	0.162598	0.761103	0	0	1.05603	1.91825	ENO1;ENO2;BACH1;GLS;MYLK;HOXA9;DPYSL2;MYC;DPYSL3;AKT3;STMN1;TSPYL2;RBFOX2;CSNK2A3;ARMC8;DICER1;GTPBP4;BCR;MTAP;MAP1B;SARNP;AGTR1;ABCB1;RPN2;SHMT1;ABCB4;GATA3;PRKCZ;HIF1A;MTDH;PRDX1;EPB41L3;MYO6;S100A13;HMOX1;SFN;GSTM4;GSTM3;ACE;CADM1;CHKA;PNO1;MTHFR;NR2F2;PRDX6;PRRC2A;FASN;AGO1;AGO2;PAM;GPR19;RET;CDKN1A;SETD2;PHF20;BHLHE41;LPCAT1;IKBKB;TUBA1B;HEY1;PEA15;PBK;RACK1;TEAD1;DUSP4;DENND2D;ANXA2;SPHK2;S…
Neutrophil count (procedure)	28/110	0.16271	0.761103	0	0	1.27215	2.30995	SLC22A4;IFITM2;MAML1;CHD7;FADS2;BCL2L13;PCDHA1;HECTD4;PCDHA5;PCDHA2;PCDHA9;SH2B3;FADS1;PCDHA7;GCKR;NDFIP1;RBPMS;KIDINS220;ZBTB16;TNFRSF10C;PCDHA13;PCDHA11;PCDHA10;VMP1;AHI1;NPC1;PXYLP1;GLCCI1
Malignant Pleural Mesothelioma	62/260	0.163184	0.761103	0	0	1.1674	2.11635	RET;SETD2;DDX46;IRS1;TUSC2;MAGT1;PARK7;PIK3CB;CCAR1;ATIC;CASP8;CDH2;MYC;STMN1;PEA15;ZIC1;MYO18B;KDR;DHX16;SLC16A3;KDM6A;PARP1;SPHK2;ABCC5;ANXA5;F2R;AHSA1;SDHC;MMP9;RAD23B;APRT;SLC25A16;ALDH1A3;MTAP;BIRC5;ITGA7;CD47;CRK;BIRC2;PRKAA2;SEMA3C;POLDIP2;TYMS;HIF1A;SOCS3;MAPK8;MTA1;PLXNA1;MAPK1;MTA2;MCL1;SLC16A1;CDKN2A;STAT3;CFLAR;SOD2;VEGFA;ISG20;BAX;FOLR1;ADA;FGFR1
Psychoses, Substance-Induced	2018-06-01	0.163531	0.761103	0	0	1.86138	3.3705	CAMK2B;HTR6;ACE;PICK1;SOD2;SNCA
Acrodysostosis	2018-06-01	0.163531	0.761103	0	0	1.86138	3.3705	PRKAR1A;PDE4D;GNAS;GPR42;ENO1;APRT
Alexander Disease	2018-06-01	0.163531	0.761103	0	0	1.86138	3.3705	HSPB2;HSPB1;TARDBP;GABPA;NFE2L2;PLEC
Cleidocranial Dysplasia	2018-06-01	0.163531	0.761103	0	0	1.86138	3.3705	RNF146;CEBPB;MYL3;PHGDH;SOX9;RUNX2
Congenital hernia of foramen of Bochdalek	2018-06-01	0.163531	0.761103	0	0	1.86138	3.3705	WNT11;STAT3;GATA4;RHOA;IGF2R;IGF1R
Congenital hernia of foramen of Morgagni	2018-06-01	0.163531	0.761103	0	0	1.86138	3.3705	WNT11;STAT3;GATA4;RHOA;IGF2R;IGF1R
Ectopic kidney	2018-06-01	0.163531	0.761103	0	0	1.86138	3.3705	XRCC4;FANCD2;HOXD13;FUZ;DNA2;FANCE
Heart murmur	2018-06-01	0.163531	0.761103	0	0	1.86138	3.3705	NOTCH1;GNPTAB;PRKAR1A;NKX2-5;LDLR;FBN1
Impaired vibration sensation in the lower limbs	2018-06-01	0.163531	0.761103	0	0	1.86138	3.3705	BSCL2;WASHC5;VCP;SPAST;ATL1;KIF5A
Malignant neoplasm tonsil	2018-06-01	0.163531	0.761103	0	0	1.86138	3.3705	CCNB1;CDKN2A;PIK3CB;HIF1A;ACTB;SKP1
Metatarsal Valgus	2018-06-01	0.163531	0.761103	0	0	1.86138	3.3705	POMT1;RXYLT1;POMGNT2;POMGNT1;SIL1;FKTN
Peripheral pulmonary artery stenosis	2018-06-01	0.163531	0.761103	0	0	1.86138	3.3705	PPP1CB;MLXIPL;TBL2;LIMK1;BAZ1B;FGFR1
Primary Progressive Aphasia (disorder)	2018-06-01	0.163531	0.761103	0	0	1.86138	3.3705	PRNP;GRN;VCP;PPA1;MAPT;TARDBP
Renal dysplasia and retinal aplasia (disorder)	2018-06-01	0.163531	0.761103	0	0	1.86138	3.3705	ALDH3A2;NPHP1;TMEM218;CALM3;CALM2;CEP290
Short Rib-Polydactyly Syndrome	2018-06-01	0.163531	0.761103	0	0	1.86138	3.3705	IFT140;TCTN3;IFT172;TTC21B;NEK1;WDR35
Smoldering myeloma	2018-06-01	0.163531	0.761103	0	0	1.86138	3.3705	CCND3;PTP4A3;CDKN2C;CDKN2A;MYC;VEGFA
Storage disease	2018-06-01	0.163531	0.761103	0	0	1.86138	3.3705	CTSA;PRNP;CD40;NPC1;ABHD5;GUSB
Tarsal Coalition	2018-06-01	0.163531	0.761103	0	0	1.86138	3.3705	MYH3;SMOC1;TNNT3;FBLN1;FLNB;TBX4
Wolfram Syndrome	2018-06-01	0.163531	0.761103	0	0	1.86138	3.3705	ERN1;DIAPH1;EVC;WFS1;NSD2;CRMP1
Abnormality of the eye	1938-11-01	0.164211	0.761103	0	0	1.51703	2.74067	RBP4;TSPYL1;SAR1B;PRKAR1A;TRPV4;COL11A2;SCN9A;VPS13B;MYH9;CNGA3;CACNA1F
Gross motor development delay	1938-11-01	0.164211	0.761103	0	0	1.51703	2.74067	COL1A1;CNTNAP2;DYNC1H1;GALE;PPP2R1A;CFL2;COL11A2;NPHP1;EP300;FOXP1;CHST3
Hypoplasia of the brainstem	1938-11-01	0.164211	0.761103	0	0	1.51703	2.74067	TUBA1A;MYH3;TUBB3;NDE1;POMT1;CHMP1A;VLDLR;WDR73;POMGNT1;FKTN;TUBA8
Radioulnar Synostosis	1938-11-01	0.164211	0.761103	0	0	1.51703	2.74067	SF3B4;SETD5;CANT1;NSD2;XYLT1;HOXD13;ESCO2;MASP1;BCOR;SMC1A;CHST3
Sensorimotor neuropathy	1938-11-01	0.164211	0.761103	0	0	1.51703	2.74067	GALC;AFG3L2;SPTLC1;SPTLC2;PPP2R2B;CLCF1;COL6A1;NEFL;POLG;DNM2;SOD1
Babinski Reflex	36/145	0.164336	0.761103	0	0	1.23069	2.22243	WASHC5;VCP;DDC;ATL1;AP4E1;NT5C2;LMNB1;ZFYVE26;DSTYK;SPAST;KIF5A;PSAP;KIF1C;AP4S1;NDUFV2;CCT5;PRNP;NUBPL;GLRX5;ERLIN2;DDHD1;BSCL2;REEP1;AFG3L2;NDUFAF5;NDUFS3;NDUFAF3;MAN2B1;NDUFS1;TMEM126B;ALDH18A1;NDUFAF1;PNPLA6;TARDBP;TAF2;FTL
Large, late-closing fontanelle	17/63	0.164414	0.761103	0	0	1.37641	2.48493	PYCR1;PEX2;HOXD13;ACTB;RUNX2;ACTG1;ZMPSTE24;RECQL4;COL1A1;PTDSS1;LHX3;KCNQ1;PEX5;ALDH18A1;NKX2-5;RBM10;DUOX2
Large bregma sutures	17/63	0.164414	0.761103	0	0	1.37641	2.48493	PYCR1;PEX2;HOXD13;ACTB;RUNX2;ACTG1;ZMPSTE24;RECQL4;COL1A1;PTDSS1;LHX3;KCNQ1;PEX5;ALDH18A1;NKX2-5;RBM10;DUOX2
Large fontanelle	17/63	0.164414	0.761103	0	0	1.37641	2.48493	PYCR1;PEX2;HOXD13;ACTB;RUNX2;ACTG1;ZMPSTE24;RECQL4;COL1A1;PTDSS1;LHX3;KCNQ1;PEX5;ALDH18A1;NKX2-5;RBM10;DUOX2
Pallor of optic disc	17/63	0.164414	0.761103	0	0	1.37641	2.48493	NUBPL;IFT172;NR2F1;UBE3B;HK1;NMNAT1;ZNF408;NDUFAF5;NDUFS3;NDUFAF3;TUBGCP6;NDUFS1;ZNF513;TMEM126B;NDUFAF1;NDUFV2;ITM2B
Wide bregma sutures	17/63	0.164414	0.761103	0	0	1.37641	2.48493	PYCR1;PEX2;HOXD13;ACTB;RUNX2;ACTG1;ZMPSTE24;RECQL4;COL1A1;PTDSS1;LHX3;KCNQ1;PEX5;ALDH18A1;NKX2-5;RBM10;DUOX2
Dyslexia	21/80	0.164517	0.761103	0	0	1.3258	2.39272	CNTNAP2;DOCK4;KCNH4;GRN;VCP;RBFOX2;PARP1;PRMT2;CCDC136;ACOT13;NRGN;ROBO1;GCFC2;SFPQ;MYO18B;DYM;TCF4;MAPT;SLIT2;PCNT;SQSTM1
Extrahepatic Cholangiocarcinoma	21/80	0.164517	0.761103	0	0	1.3258	2.39272	ROBO2;DCTN6;BECN1;PBRM1;SMAD4;PEG3;POLDIP2;IDH1;TPM1;FOXJ2;AHSA1;ARID1A;MED15;VEGFA;PSMD9;STMN1;GNAS;MAPK1;TP53BP1;CRK;EBAG9
Anemia	113/490	0.165078	0.761103	0	0	1.11826	2.01437	CDA;STEAP3;TACO1;DCAF7;RPS14;ZC3H12A;CHEK1;KDR;ARL6IP5;LUC7L;CDK5RAP2;TSPYL2;RPS7;VPS33A;TINF2;ACTN4;TTC7A;ISL1;CDC25A;PGF;FOXP1;COX6B1;BCR;SOAT1;DKC1;FANCD2;NHP2;SBDS;IFNAR1;RTN3;RTEL1;ABCB1;FECH;RBM8A;EPAS1;IREB2;AK2;UBR1;HIF1A;FHIT;BRIP1;PSAP;NPHP1;PGK1;HMOX1;TP53BP1;ATG5;SMAD4;ACE;INTS1;VDR;MTHFR;FANCE;FAM111A;AHI1;G6PC3;CDAN1;BCL6;UBE2T;INTS4;NFE2L2;COX20;GPI;CDKN1A;SETD2;ITGB4;ITGB3;COX4I2;…
Conventional (Clear Cell) Renal Cell Carcinoma	144/631	0.165272	0.761103	0	0	1.10357	1.98661	CMAS;UBE3C;MAML1;WWC1;DNHD1;ENO1;IGF1R;STK11;MYC;FPGT;KDR;ENPP3;SLC16A3;SLC39A1;MAP2K1;ATG9B;UNC5C;SDHC;TSC1;SDHB;PGF;RBX1;ERN1;MSH2;DOK4;S100A6;ROR1;SQSTM1;PPIA;KMT2D;CUL7;UBIAD1;ABCB1;NOTCH1;EPAS1;CUL2;FUT11;GLIS3;ITPR2;STC1;GATA3;FOXO3;PKMYT1;HIF1A;PRKCZ;SLC5A3;FHIT;CNN2;SOCS3;AP5M1;PDZD2;TMEM127;EPB41L3;TSPAN7;EIF4EBP1;PGK1;TXNDC5;PHC1;INTS1;MCAM;M6PR;ASPSCR1;MTHFR;MIR29A;EEF2;SMARCA2;NFKB1;P…
Abnormality of the urinary system	1934-10-01	0.166109	0.761103	0	0	1.55144	2.785	ROBO2;RPS26;RPS7;RPL11;TSR2;RPL35;RPL35A;MYH9;LMNB1;VEGFA
Nonnuclear polymorphic congenital cataract	1934-10-01	0.166109	0.761103	0	0	1.55144	2.785	RET;GRN;CNR1;GNA12;STAT3;HIVEP3;SDHC;TRPV1;SDHB;TGFBR1
Underweight	1934-10-01	0.166109	0.761103	0	0	1.55144	2.785	RPS6KA3;NFIX;PEX19;MCM9;PEX5;SPRTN;CASK;IGF1R;KDM6A;RAB33B
Winged scapula	1934-10-01	0.166109	0.761103	0	0	1.55144	2.785	VCP;CUL7;POGLUT1;TRPS1;TRPV4;FHL1;FRG1;PTPN11;SQSTM1;OBSL1
Speech Disorders	24/93	0.166423	0.761103	0	0	1.2957	2.32348	WASHC5;SETD5;IQSEC2;FLII;POMT1;VPS13B;UPF3B;RAB39B;NIPA2;PIK3R1;SMC1A;POMGNT1;DDOST;FOXP1;GMPPB;RPS6KA3;MYH3;RNF216;ZDHHC9;DYM;CTNNB1;PNPLA6;CDK5RAP2;FKTN
Nasopharyngeal carcinoma	177/782	0.166583	0.761103	0	0	1.09228	1.95765	FOXA1;MAML2;PRDM2;ENO1;BACH1;CLU;HOXA10;PSMD9;MYC;CHEK2;STMN1;CHEK1;SRRM2;MAP2K4;MAP2K1;FBXW7;TSC1;DICER1;GEM;TIAM1;ADAM17;SOAT1;MSH3;FSCN1;TIMELESS;EZR;PPIA;BLM;VCP;CHRNA3;ABCB1;NOTCH1;RRAD;STC1;LTBP2;IQGAP1;NRF1;MST1R;FOXO3;FHIT;HIF1A;FBLN2;ZMPSTE24;MTDH;CCNB1;PCBP4;EIF4EBP1;SFN;TRPM7;TP53BP1;ZNF423;STAT5A;CREBBP;CADM1;HSPA5;PNO1;HSPA4;INTS2;SIAH1;MTHFR;ASNS;MIR29A;HSPA2;NFKB1;PTK2;HNRNPK;NR4A3…
Increased serum lactate	30/119	0.1667	0.761103	0	0	1.25585	2.24993	TRMU;ECHS1;NDUFA12;TACO1;LIAS;MRPL3;PDSS2;SERAC1;EARS2;POLG;RARS2;TSFM;SURF1;TRMT10C;PNPLA8;AGK;ACAD9;NDUFA2;BCS1L;LRPPRC;COX6B1;MRPL44;SYNJ1;NDUFAF6;SCO2;OGDH;NDUFS3;UQCRC2;FBXL4;COX20
Von Hippel-Lindau Syndrome	30/119	0.1667	0.761103	0	0	1.25585	2.24993	RET;PRKN;SETD2;GRN;FECH;EPAS1;CUL2;PIK3CB;CLU;FHIT;HIF1A;IGF1R;MYC;GNA12;PIAS4;CHGA;NTRK1;EGLN1;PBRM1;RWDD3;EGLN3;VBP1;SDHC;TSC1;SDHB;RBX1;VEGFA;RBMXL1;TCP1;NF1
Psychoses, Drug	2022-07-01	0.16677	0.761103	0	0	1.73737	3.11187	CAMK2B;HTR6;ACE;PICK1;SOD2;GCLM;SNCA
Psychosis, Brief Reactive	2022-07-01	0.16677	0.761103	0	0	1.73737	3.11187	NTRK1;SELENBP1;CNTNAP2;BDNF;HTR1B;GRIN1;PHF8
Absent eyebrow	2022-07-01	0.16677	0.761103	0	0	1.73737	3.11187	RECQL4;GRIP1;EDA;MAP2K2;TTC7A;UBE3B;SMARCA2
Adrenal Cancer	2022-07-01	0.16677	0.761103	0	0	1.73737	3.11187	CDC42;CDKN2A;GNAS;BAX;CTNNB1;DHCR24;INHA
Adrenal Gland Hyperfunction	2022-07-01	0.16677	0.761103	0	0	1.73737	3.11187	ACE;PRKAR1A;BAG1;HMGCR;SSTR2;SSTR5;CHST3
Agenesis of eyebrows	2022-07-01	0.16677	0.761103	0	0	1.73737	3.11187	RECQL4;GRIP1;EDA;MAP2K2;TTC7A;UBE3B;SMARCA2
Anorectal Malformations	2022-07-01	0.16677	0.761103	0	0	1.73737	3.11187	RTEL1;NUFIP2;DKC1;TINF2;ARMC9;LHFPL5;NHP2
Aplasia of eyebrows	2022-07-01	0.16677	0.761103	0	0	1.73737	3.11187	RECQL4;GRIP1;EDA;MAP2K2;TTC7A;UBE3B;SMARCA2
Benign neoplasm of aortic body and other paraganglia	2022-07-01	0.16677	0.761103	0	0	1.73737	3.11187	RET;EGLN1;KMT2D;EPAS1;TMEM127;SDHC;SDHB
Disorder of skeletal system	2022-07-01	0.16677	0.761103	0	0	1.73737	3.11187	EXT1;DCTN4;NUP62;TRAPPC2B;SQSTM1;RUNX2;FGFR1
Hypothalamic gonadotropin-releasing hormone deficiency	2022-07-01	0.16677	0.761103	0	0	1.73737	3.11187	FGF17;CHD7;SPRY4;KISS1R;NSMF;IL17RD;FGFR1
Hypotrichosis simplex	2022-07-01	0.16677	0.761103	0	0	1.73737	3.11187	GLUD1;MC1R;GALNT3;RPL21;BDNF;APCDD1;MYD88
Madarosis of eyebrow	2022-07-01	0.16677	0.761103	0	0	1.73737	3.11187	RECQL4;GRIP1;EDA;MAP2K2;TTC7A;UBE3B;SMARCA2
Malignant Adrenal Medulla Neoplasm	2022-07-01	0.16677	0.761103	0	0	1.73737	3.11187	RET;EGLN1;KMT2D;EPAS1;TMEM127;SDHC;SDHB
Malignant neoplasm of aortic body and other paraganglia	2022-07-01	0.16677	0.761103	0	0	1.73737	3.11187	RET;EGLN1;KMT2D;EPAS1;TMEM127;SDHC;SDHB
Other specified manifestations of hyperkinetic syndrome	2022-07-01	0.16677	0.761103	0	0	1.73737	3.11187	CHRNB2;HDAC5;CREBBP;DDC;BDNF;CSNK1D;VEGFA
Prelingual Deafness	2022-07-01	0.16677	0.761103	0	0	1.73737	3.11187	SMAD4;BDNF;CLDN14;AK2;TMTC2;OTOF;SERAC1
Short humerus	2022-07-01	0.16677	0.761103	0	0	1.73737	3.11187	RECQL4;FZD2;LONP1;IFT122;FLNB;GPC6;TBX3
Short lower third of face	2022-07-01	0.16677	0.761103	0	0	1.73737	3.11187	RECQL4;COX7B;MBD5;EDA;XRCC4;NFIA;SHANK3
Spastic syndrome	2022-07-01	0.16677	0.761103	0	0	1.73737	3.11187	MYCN;PSMD4;KCNQ1;SRSF1;PLAA;LNPEP;EIF2S2
Developmental regression	38/154	0.166812	0.761103	0	0	1.22071	2.18615	STXBP1;CHD2;SIN3A;PSAP;NUP62;SERAC1;NDUFV2;EARS2;ST3GAL3;POLG;PEX16;HACE1;PEX19;IRX5;CDKN2A;NUBPL;PEX2;DNM1;BSCL2;GALC;SON;ERCC3;SCN8A;PEX6;NDUFAF5;PEX5;TBC1D24;GUF1;NDUFS3;NDUFAF3;HNRNPH2;NDUFS1;TMEM126B;NDUFAF1;SCN2A;FGF12;FOLR1;SLC29A3
[truncated: 7,139 more rows]

## Sheet: 5-96
Term	Overlap	P-value	Adjusted P-value	Old P-value	Old Adjusted P-value	Odds Ratio	Combined Score	Genes	Category
[truncated: 9,058 more rows]

[truncated: 1 more sheets: 10-96]
