# Supplementary material for: α-Cyclodextrin/Moringin Impacts Actin Cytoskeleton Dynamics with Potential Implications for Synaptic Organization: A Preliminary Transcriptomic Study in NSC-34 Motor Neurons
Source: Int J Mol Sci. 2025 Aug 24;26(17):8220. doi: 10.3390/ijms26178220 (PMC12428659; doi:10.3390/ijms26178220)
Supplement: Supplementary file 1 [file ijms-26-08220-s001.zip › Table S4.xlsx]

## Sheet: sheet1
GO term ID	user interface reference code	GO domain	GO term name	GO term name - hierarchical structure	GO parent term ID	GSEA p-value	GSEA 'gene cluster' FDR corrected p-value	GSEA count foreground/input	GSEA count background	genes - hgnc_id	genes - hgnc_symbol	genes - your genelist input	genes - without hierarchical rollup - hgnc_symbol
GO:0045202		CC	synapse	synapse		1.27371e-06	5.98646e-05	506	1478	HGNC:18583;HGNC:9067;HGNC:3757;HGNC:18263;HGNC:14244;HGNC:3758;HGNC:3403;HGNC:4004;HGNC:9388;HGNC:10934;HGNC:12666;HGNC:329;HGNC:29647;HGNC:8057;HGNC:8554;HGNC:10436;HGNC:3300;HGNC:3280;HGNC:3214;HGNC:10377;HGNC:6502;HGNC:10307;HGNC:10360;HGNC:10388;HGNC:10440;HGNC:10332;HGNC:10401;HGNC:10420;HGNC:10371;HGNC:10310;HGNC:10312;HGNC:10301;HGNC:10424;HGNC:10409;HGNC:10325;HGNC:10363;HGNC:13631;HGNC:1…	PPM1H;PLD1;FLOT1;RAB21;RAB18;FLOT2;STX2;FUBP1;PRKAR1A;SLC18A1;VCP;AGRN;MAGI3;NUFIP1;PABPC1;RPS6KB1;EIF5A;EIF3B;EEF2;RPLP2;RPSA;RPL17;RPL5;RPS15;RPS7;RPL3;RPS18;RPS3;RPLP0;RPL18;RPL19;RPL11;RPS4X;RPS21;RPL24;RPL7;RPL36;RPL10A;RPL31;RPL9;RPS17;RPS9;BIN1;SLC16A1;FKBP1A;HNRNPD;NAPG;VCAN;CAPRIN1;PPFIA2;PPP2R1A;RTN3;ARHGDIA;GDI2;RPS23;CLU;DPYSL3;EEF1A2;GPC1;PPP2CA;GPC6;RELB;CORO1A;YWHAQ;CDH10;RPL12;RPL…	PPM1H;PLD1;FLOT1;RAB21;RAB18;FLOT2;STX2;FUBP1;PRKAR1A;SLC18A1;VCP;AGRN;MAGI3;NUFIP1;PABPC1;RPS6KB1;EIF5A;EIF3B;EEF2;RPLP2;RPSA;RPL17;RPL5;RPS15;RPS7;RPL3;RPS18;RPS3;RPLP0;RPL18;RPL19;RPL11;RPS4X;RPS21;RPL24;RPL7;RPL36;RPL10A;RPL31;RPL9;RPS17;RPS9;BIN1;SLC16A1;FKBP1A;HNRNPD;NAPG;VCAN;CAPRIN1;PPFIA2;PPP2R1A;RTN3;ARHGDIA;GDI2;RPS23;CLU;DPYSL3;EEF1A2;GPC1;PPP2CA;GPC6;RELB;CORO1A;YWHAQ;CDH10;RPL12;RPL…	PPM1H;PLD1;FLOT1;RAB21;RAB18;FLOT2;STX2;FUBP1;PRKAR1A;SLC18A1;VCP;AGRN;MAGI3;NUFIP1;PABPC1;RPS6KB1;EIF5A;EIF3B;EEF2;RPLP2;RPSA;RPL17;RPL5;RPS15;RPS7;RPL3;RPS18;RPS3;RPLP0;RPL18;RPL19;RPL11;RPS4X;RPS21;RPL24;RPL7;RPL36;RPL10A;RPL31;RPL9;RPS17;RPS9;BIN1;SLC16A1;FKBP1A;HNRNPD;NAPG;VCAN;CAPRIN1;PPFIA2;PPP2R1A;RTN3;ARHGDIA;GDI2;RPS23;CLU;DPYSL3;EEF1A2;GPC1;PPP2CA;GPC6;RELB;CORO1A;YWHAQ;CDH10;RPL12;RPL…
GO:0097060	A1	CC	synaptic membrane	├─ synaptic membrane	GO:0045202	0.819475	0.913858	5	26	HGNC:17867;HGNC:6156;HGNC:9664;HGNC:11007;HGNC:22408	NPTN;ITGB3;PTPRA;SLC2A3;ATG9A	NPTN;ITGB3;PTPRA;SLC2A3;ATG9A	NPTN
GO:0099243	A2	CC	extrinsic component of synaptic membrane	│ ├─ extrinsic component of synaptic membrane	GO:0097060			0	2
GO:0099699	A3	CC	integral component of synaptic membrane	│ └─ integral component of synaptic membrane	GO:0097060	0.752504	0.862627	4	19	HGNC:6156;HGNC:9664;HGNC:11007;HGNC:22408	ITGB3;PTPRA;SLC2A3;ATG9A	ITGB3;PTPRA;SLC2A3;ATG9A	ITGB3;PTPRA;SLC2A3;ATG9A
GO:0098793	B1	CC	presynapse	├─ presynapse	GO:0045202	0.00196732	0.023116	233	692	HGNC:30273;HGNC:9758;HGNC:9786;HGNC:1497;HGNC:16075;HGNC:3014;HGNC:933;HGNC:12566;HGNC:21745;HGNC:21698;HGNC:11503;HGNC:7641;HGNC:15751;HGNC:581;HGNC:9250;HGNC:1226;HGNC:10750;HGNC:3757;HGNC:11003;HGNC:11438;HGNC:2856;HGNC:5241;HGNC:4913;HGNC:19679;HGNC:555;HGNC:14584;HGNC:568;HGNC:4401;HGNC:289;HGNC:290;HGNC:8607;HGNC:9612;HGNC:9677;HGNC:22408;HGNC:10469;HGNC:22192;HGNC:24035;HGNC:10662;HGNC:171…	RAB8B;RAB1A;RAB6A;CASK;RAB33B;DPYSL2;BACE1;UNC13B;CPEB2;RNF216;SYNJ1;NAPA;NAPB;APBB1;PPFIBP2;GIPC1;SEPTIN3;FLOT1;SLC29A1;STX3;DGKQ;HSPA8;HIP1;AAK1;AP1G1;VPS16;AP3D1;GNB5;GRK2;GRK3;PRKN;PTK2B;PTPRN2;ATG9A;RTN3;SCRN1;APPL1;SDCBP;SNAPIN;VPS52;BIN1;CAPN1;EPB41L1;SRPK2;GNAS;KCNJ6;CRMP1;CNRIP1;SEPTIN9;GNAQ;GRB2;SUMO2;CDK5R2;PRNP;EPS15L1;TLN2;CD47;STXBP1;NCS1;MARCKSL1;CAMK2A;RAPH1;SNCB;TRIM9;GDI1;PPFIA2…	RAB8B;RAB1A;RAB6A;CASK;RAB33B;DPYSL2;BACE1;UNC13B;CPEB2;RNF216;SYNJ1;NAPA;NAPB;APBB1;PPFIBP2;GIPC1;SEPTIN3;FLOT1;SLC29A1;STX3;DGKQ;HSPA8;HIP1;AAK1;AP1G1;VPS16;AP3D1;GNB5;GRK2;GRK3;PRKN;PTK2B;PTPRN2;ATG9A;RTN3;SCRN1;APPL1;SDCBP;SNAPIN;VPS52;BIN1;CAPN1;EPB41L1;SRPK2;GNAS;KCNJ6;CRMP1;CNRIP1;SEPTIN9;GNAQ;GRB2;SUMO2;CDK5R2;PRNP;EPS15L1;TLN2;CD47;STXBP1;NCS1;MARCKSL1;CAMK2A;RAPH1;SNCB;TRIM9;GDI1;PPFIA2…	RAB8B;RAB1A;RAB6A;CASK;RAB33B;DPYSL2;BACE1;UNC13B;CPEB2;RNF216;SYNJ1;NAPA;NAPB;APBB1;PPFIBP2;GIPC1;SEPTIN3;FLOT1;SLC29A1;STX3;DGKQ;HSPA8;HIP1;AAK1;AP1G1;VPS16;AP3D1;GNB5;GRK2;GRK3;PRKN;PTK2B;PTPRN2;ATG9A;RTN3;SCRN1;APPL1;SDCBP;SNAPIN;VPS52;BIN1;CAPN1;EPB41L1;SRPK2;GNAS;KCNJ6;CRMP1;CNRIP1;SEPTIN9;GNAQ;GRB2;SUMO2;CDK5R2;PRNP;EPS15L1;TLN2;CD47
GO:0099523	B2	CC	presynaptic cytosol	│ ├─ presynaptic cytosol	GO:0098793	0.0907134	0.307663	21	53	HGNC:11444;HGNC:3953;HGNC:7142;HGNC:1460;HGNC:14436;HGNC:11140;HGNC:16288;HGNC:4226;HGNC:9246;HGNC:16937;HGNC:17072;HGNC:8127;HGNC:1445;HGNC:1449;HGNC:28337;HGNC:12502;HGNC:11125;HGNC:2752;HGNC:16861;HGNC:9325;HGNC:12612	STXBP1;NCS1;MARCKSL1;CAMK2A;RAPH1;SNCB;TRIM9;GDI1;PPFIA2;ARL6IP5;ERC1;OGT;CALM2;CALM3;C9ORF72;SUMO1;SUMO2;PIAS1;PIAS3;PPT1;USP14	STXBP1;NCS1;MARCKSL1;CAMK2A;RAPH1;SNCB;TRIM9;GDI1;PPFIA2;ARL6IP5;ERC1;OGT;CALM2;CALM3;C9ORF72;SUMO1;SUMO2;PIAS1;PIAS3;PPT1;USP14	STXBP1;NCS1;MARCKSL1;CAMK2A;RAPH1;SNCB;TRIM9;GDI1;PPFIA2;ARL6IP5;ERC1;OGT;CALM2;CALM3;C9ORF72;SUMO1;SUMO2;PIAS1;PIAS3;PPT1;USP14
GO:0099569	B3	CC	presynaptic cytoskeleton	│ ├─ presynaptic cytoskeleton	GO:0098793			2	5	HGNC:7739;HGNC:144	NEFL;ACTG1	NEFL;ACTG1
GO:0099182	B12	CC	presynaptic intermediate filament cytoskeleton	│ │ ├─ presynaptic intermediate filament cytoskeleton	GO:0099569			1	1	HGNC:7739	NEFL	NEFL	NEFL
GO:0099143	B13	CC	presynaptic actin cytoskeleton	│ │ └─ presynaptic actin cytoskeleton	GO:0099569			1	2	HGNC:144	ACTG1	ACTG1	ACTG1
GO:0048786	B4	CC	presynaptic active zone	│ ├─ presynaptic active zone	GO:0098793	0.0809533	0.307663	39	109	HGNC:3757;HGNC:30306;HGNC:1243;HGNC:8011;HGNC:14583;HGNC:12303;HGNC:661;HGNC:10252;HGNC:30031;HGNC:7203;HGNC:1117;HGNC:16831;HGNC:17072;HGNC:25841;HGNC:2510;HGNC:2514;HGNC:29059;HGNC:11444;HGNC:7641;HGNC:15751;HGNC:3758;HGNC:1399;HGNC:8912;HGNC:17867;HGNC:1473;HGNC:1388;HGNC:1395;HGNC:10596;HGNC:4584;HGNC:8542;HGNC:8533;HGNC:15459;HGNC:1749;HGNC:8008;HGNC:6139;HGNC:18539;HGNC:29944;HGNC:4041;HGNC…	FLOT1;PHB2;C1QBP;CNTNAP1;VPS11;TRIO;ARFGAP3;ROCK2;PI4K2A;CD200;BSN;TSPOAP1;ERC1;SYDE2;CTNNA2;CTNNB1;IQSEC2;STXBP1;NAPA;NAPB;FLOT2;CACNA2D1;PHB1;NPTN;CANX;CACNA1A;CACNA1H;SCN8A;GRIN1;P2RY4;P2RX1;P2RX2;CDH10;NRXN1;ITGA3;STX1B;TENM3;FZD3;CELSR3	FLOT1;PHB2;C1QBP;CNTNAP1;VPS11;TRIO;ARFGAP3;ROCK2;PI4K2A;CD200;BSN;TSPOAP1;ERC1;SYDE2;CTNNA2;CTNNB1;IQSEC2;STXBP1;NAPA;NAPB;FLOT2;CACNA2D1;PHB1;NPTN;CANX;CACNA1A;CACNA1H;SCN8A;GRIN1;P2RY4;P2RX1;P2RX2;CDH10;NRXN1;ITGA3;STX1B;TENM3;FZD3;CELSR3	FLOT1;PHB2;C1QBP;CNTNAP1;VPS11;TRIO;ARFGAP3;ROCK2;PI4K2A;CD200
GO:0098831	B14	CC	presynaptic active zone cytoplasmic component	│ │ ├─ presynaptic active zone cytoplasmic component	GO:0048786	0.263713	0.476712	8	21	HGNC:1117;HGNC:16831;HGNC:17072;HGNC:25841;HGNC:2510;HGNC:2514;HGNC:29059;HGNC:11444	BSN;TSPOAP1;ERC1;SYDE2;CTNNA2;CTNNB1;IQSEC2;STXBP1	BSN;TSPOAP1;ERC1;SYDE2;CTNNA2;CTNNB1;IQSEC2;STXBP1	BSN;TSPOAP1;ERC1;SYDE2;CTNNA2;CTNNB1;IQSEC2;STXBP1
GO:0048787	B15	CC	presynaptic active zone membrane	│ │ └─ presynaptic active zone membrane	GO:0048786	0.375956	0.536738	21	70	HGNC:7641;HGNC:15751;HGNC:3758;HGNC:1399;HGNC:8912;HGNC:17867;HGNC:1473;HGNC:1388;HGNC:1395;HGNC:10596;HGNC:4584;HGNC:8542;HGNC:8533;HGNC:15459;HGNC:1749;HGNC:8008;HGNC:6139;HGNC:18539;HGNC:29944;HGNC:4041;HGNC:3230	NAPA;NAPB;FLOT2;CACNA2D1;PHB1;NPTN;CANX;CACNA1A;CACNA1H;SCN8A;GRIN1;P2RY4;P2RX1;P2RX2;CDH10;NRXN1;ITGA3;STX1B;TENM3;FZD3;CELSR3	NAPA;NAPB;FLOT2;CACNA2D1;PHB1;NPTN;CANX;CACNA1A;CACNA1H;SCN8A;GRIN1;P2RY4;P2RX1;P2RX2;CDH10;NRXN1;ITGA3;STX1B;TENM3;FZD3;CELSR3	NAPA;NAPB
GO:0099029	B27	CC	anchored component of presynaptic active zone membrane	│ │ ├─ anchored component of presynaptic active zone membrane	GO:0048787			2	8	HGNC:3758;HGNC:1399	FLOT2;CACNA2D1	FLOT2;CACNA2D1	FLOT2;CACNA2D1
GO:0098891	B28	CC	extrinsic component of presynaptic active zone membrane	│ │ ├─ extrinsic component of presynaptic active zone membrane	GO:0048787			1	3	HGNC:8912	PHB1	PHB1	PHB1
GO:0099059	B29	CC	integral component of presynaptic active zone membrane	│ │ └─ integral component of presynaptic active zone membrane	GO:0048787	0.369497	0.536738	16	52	HGNC:17867;HGNC:1473;HGNC:1388;HGNC:1395;HGNC:10596;HGNC:4584;HGNC:8542;HGNC:8533;HGNC:15459;HGNC:1749;HGNC:8008;HGNC:6139;HGNC:18539;HGNC:29944;HGNC:4041;HGNC:3230	NPTN;CANX;CACNA1A;CACNA1H;SCN8A;GRIN1;P2RY4;P2RX1;P2RX2;CDH10;NRXN1;ITGA3;STX1B;TENM3;FZD3;CELSR3	NPTN;CANX;CACNA1A;CACNA1H;SCN8A;GRIN1;P2RY4;P2RX1;P2RX2;CDH10;NRXN1;ITGA3;STX1B;TENM3;FZD3;CELSR3	NPTN;CANX;CACNA1A;CACNA1H;SCN8A;GRIN1;P2RY4;P2RX1;P2RX2;CDH10;NRXN1;ITGA3;STX1B;TENM3;FZD3;CELSR3
GO:0098833	B5	CC	presynaptic endocytic zone	│ ├─ presynaptic endocytic zone	GO:0098793	0.104235	0.326603	10	21	HGNC:7605;HGNC:8570;HGNC:6183;HGNC:2092;HGNC:2972;HGNC:2091;HGNC:21604;HGNC:24634;HGNC:14986;HGNC:563	MYO6;PACSIN1;ITSN1;CLTC;DNM1;CLTB;EPN1;EPS15L1;SNAP91;AP2B1	MYO6;PACSIN1;ITSN1;CLTC;DNM1;CLTB;EPN1;EPS15L1;SNAP91;AP2B1	MYO6;PACSIN1;ITSN1
GO:0098835	B16	CC	presynaptic endocytic zone membrane	│ │ └─ presynaptic endocytic zone membrane	GO:0098833	0.23546	0.461109	7	17	HGNC:2092;HGNC:2972;HGNC:2091;HGNC:21604;HGNC:24634;HGNC:14986;HGNC:563	CLTC;DNM1;CLTB;EPN1;EPS15L1;SNAP91;AP2B1	CLTC;DNM1;CLTB;EPN1;EPS15L1;SNAP91;AP2B1	CLTC;DNM1;CLTB
GO:0098894	B30	CC	extrinsic component of presynaptic endocytic zone membrane	│ │ └─ extrinsic component of presynaptic endocytic zone membrane	GO:0098835	0.399699	0.536738	4	11	HGNC:21604;HGNC:24634;HGNC:14986;HGNC:563	EPN1;EPS15L1;SNAP91;AP2B1	EPN1;EPS15L1;SNAP91;AP2B1	EPN1;EPS15L1;SNAP91;AP2B1
GO:0098830	B6	CC	presynaptic endosome	│ ├─ presynaptic endosome	GO:0098793	0.332417	0.536738	5	13	HGNC:568;HGNC:11175;HGNC:9783;HGNC:3185;HGNC:9760	AP3D1;SNX4;RAB5A;EEA1;RAB11A	AP3D1;SNX4;RAB5A;EEA1;RAB11A	AP3D1;SNX4;RAB5A;EEA1;RAB11A
GO:0098954	B17	CC	presynaptic endosome membrane	│ │ └─ presynaptic endosome membrane	GO:0098830			0	2
GO:0099067	B31	CC	integral component of presynaptic endosome membrane	│ │ └─ integral component of presynaptic endosome membrane	GO:0098954			0	2
GO:0008021	B7	CC	synaptic vesicle	│ ├─ synaptic vesicle	GO:0098793	0.010046	0.0674517	60	153	HGNC:17145;HGNC:2938;HGNC:7142;HGNC:22408;HGNC:14579;HGNC:30389;HGNC:12712;HGNC:16288;HGNC:9394;HGNC:17792;HGNC:9246;HGNC:571;HGNC:562;HGNC:563;HGNC:12496;HGNC:16369;HGNC:11138;HGNC:2091;HGNC:543;HGNC:8607;HGNC:9325;HGNC:16673;HGNC:14259;HGNC:9777;HGNC:30269;HGNC:9783;HGNC:9761;HGNC:16524;HGNC:9763;HGNC:9760;HGNC:11494;HGNC:2092;HGNC:10819;HGNC:11495;HGNC:1052;HGNC:4141;HGNC:851;HGNC:854;HGNC:168…	SNAPIN;DMXL2;MARCKSL1;ATG9A;VPS45;EXOC4;VPS33B;TRIM9;PICK1;VTI1A;PPFIA2;AP3S2;AP2A2;AP2B1;UBE3A;PARK7;SNCA;CLTB;ANXA5;PRKN;PPT1;ANP32E;RAB26;RAB3A;RAB3C;RAB5A;RAB11B;RAB14;RAB2A;RAB11A;SYN1;CLTC;SGTA;SYN2;BIN1;GAPDH;ATP6V1A;ATP6V1B2;ATP6V1F;ATP6V1G1;ATM;CLCN3;SCAMP5;SLC32A1;OPRD1;SYPL1;ATP8A1;SYNGR1;SYNPR;PTPRN2;SV2C;STX7;WFS1;STX12;SYT9;SVOP;ATP6V0E2;ATP6V0D1;ATP6V0A1;OTOF	SNAPIN;DMXL2;MARCKSL1;ATG9A;VPS45;EXOC4;VPS33B;TRIM9;PICK1;VTI1A;PPFIA2;AP3S2;AP2A2;AP2B1;UBE3A;PARK7;SNCA;CLTB;ANXA5;PRKN;PPT1;ANP32E;RAB26;RAB3A;RAB3C;RAB5A;RAB11B;RAB14;RAB2A;RAB11A;SYN1;CLTC;SGTA;SYN2;BIN1;GAPDH;ATP6V1A;ATP6V1B2;ATP6V1F;ATP6V1G1;ATM;CLCN3;SCAMP5;SLC32A1;OPRD1;SYPL1;ATP8A1;SYNGR1;SYNPR;PTPRN2;SV2C;STX7;WFS1;STX12;SYT9;SVOP;ATP6V0E2;ATP6V0D1;ATP6V0A1;OTOF	SNAPIN;DMXL2;MARCKSL1;ATG9A;VPS45;EXOC4;VPS33B;TRIM9;PICK1;VTI1A;PPFIA2;AP3S2;AP2A2;AP2B1;UBE3A;PARK7
GO:0034592	B18	CC	synaptic vesicle lumen	│ │ ├─ synaptic vesicle lumen	GO:0008021			0	1
GO:0030672	B19	CC	synaptic vesicle membrane	│ │ └─ synaptic vesicle membrane	GO:0008021	0.0350521	0.18305	46	122	HGNC:11138;HGNC:2091;HGNC:543;HGNC:8607;HGNC:22408;HGNC:9325;HGNC:16673;HGNC:14259;HGNC:9777;HGNC:30269;HGNC:9783;HGNC:9761;HGNC:16524;HGNC:9763;HGNC:9760;HGNC:11494;HGNC:2092;HGNC:10819;HGNC:11495;HGNC:1052;HGNC:4141;HGNC:851;HGNC:854;HGNC:16832;HGNC:864;HGNC:795;HGNC:2021;HGNC:30386;HGNC:11018;HGNC:8153;HGNC:11507;HGNC:13531;HGNC:11498;HGNC:16507;HGNC:9677;HGNC:30670;HGNC:11442;HGNC:12762;HGNC:…	SNCA;CLTB;ANXA5;PRKN;ATG9A;PPT1;ANP32E;RAB26;RAB3A;RAB3C;RAB5A;RAB11B;RAB14;RAB2A;RAB11A;SYN1;CLTC;SGTA;SYN2;BIN1;GAPDH;ATP6V1A;ATP6V1B2;ATP6V1F;ATP6V1G1;ATM;CLCN3;SCAMP5;SLC32A1;OPRD1;SYPL1;ATP8A1;SYNGR1;SYNPR;PTPRN2;SV2C;STX7;WFS1;STX12;SYT9;SVOP;ATP6V0E2;ATP6V0D1;ATP6V0A1;OTOF;VTI1A	SNCA;CLTB;ANXA5;PRKN;ATG9A;PPT1;ANP32E;RAB26;RAB3A;RAB3C;RAB5A;RAB11B;RAB14;RAB2A;RAB11A;SYN1;CLTC;SGTA;SYN2;BIN1;GAPDH;ATP6V1A;ATP6V1B2;ATP6V1F;ATP6V1G1;ATM;CLCN3;SCAMP5;SLC32A1;OPRD1;SYPL1;ATP8A1;SYNGR1;SYNPR;PTPRN2;SV2C;STX7;WFS1;STX12;SYT9;SVOP;ATP6V0E2;ATP6V0D1;ATP6V0A1;OTOF;VTI1A	SNCA;CLTB;ANXA5;PRKN;ATG9A;PPT1;ANP32E
GO:0098993	B32	CC	anchored component of synaptic vesicle membrane	│ │ ├─ anchored component of synaptic vesicle membrane	GO:0030672	0.231014	0.461109	8	20	HGNC:14259;HGNC:9777;HGNC:30269;HGNC:9783;HGNC:9761;HGNC:16524;HGNC:9763;HGNC:9760	RAB26;RAB3A;RAB3C;RAB5A;RAB11B;RAB14;RAB2A;RAB11A	RAB26;RAB3A;RAB3C;RAB5A;RAB11B;RAB14;RAB2A;RAB11A	RAB26;RAB3A;RAB3C;RAB5A;RAB11B;RAB14;RAB2A;RAB11A
GO:0098850	B33	CC	extrinsic component of synaptic vesicle membrane	│ │ ├─ extrinsic component of synaptic vesicle membrane	GO:0030672	0.14548	0.379864	11	26	HGNC:11494;HGNC:2092;HGNC:10819;HGNC:11495;HGNC:1052;HGNC:4141;HGNC:851;HGNC:854;HGNC:16832;HGNC:864;HGNC:795	SYN1;CLTC;SGTA;SYN2;BIN1;GAPDH;ATP6V1A;ATP6V1B2;ATP6V1F;ATP6V1G1;ATM	SYN1;CLTC;SGTA;SYN2;BIN1;GAPDH;ATP6V1A;ATP6V1B2;ATP6V1F;ATP6V1G1;ATM	SYN1;CLTC;SGTA;SYN2;BIN1;GAPDH;ATP6V1A;ATP6V1B2;ATP6V1F;ATP6V1G1;ATM
GO:0030285	B34	CC	integral component of synaptic vesicle membrane	│ │ └─ integral component of synaptic vesicle membrane	GO:0030672	0.189956	0.425139	20	57	HGNC:2021;HGNC:30386;HGNC:11018;HGNC:8153;HGNC:11507;HGNC:13531;HGNC:11498;HGNC:16507;HGNC:9677;HGNC:30670;HGNC:11442;HGNC:12762;HGNC:11430;HGNC:19265;HGNC:25417;HGNC:21723;HGNC:13724;HGNC:865;HGNC:8515;HGNC:17792	CLCN3;SCAMP5;SLC32A1;OPRD1;SYPL1;ATP8A1;SYNGR1;SYNPR;PTPRN2;SV2C;STX7;WFS1;STX12;SYT9;SVOP;ATP6V0E2;ATP6V0D1;ATP6V0A1;OTOF;VTI1A	CLCN3;SCAMP5;SLC32A1;OPRD1;SYPL1;ATP8A1;SYNGR1;SYNPR;PTPRN2;SV2C;STX7;WFS1;STX12;SYT9;SVOP;ATP6V0E2;ATP6V0D1;ATP6V0A1;OTOF;VTI1A	CLCN3;SCAMP5;SLC32A1;OPRD1;SYPL1;ATP8A1;SYNGR1;SYNPR;PTPRN2;SV2C;STX7;WFS1;STX12;SYT9;SVOP;ATP6V0E2;ATP6V0D1;ATP6V0A1;OTOF;VTI1A
GO:0098992	B8	CC	neuronal dense core vesicle	│ ├─ neuronal dense core vesicle	GO:0098793	0.641759	0.754067	10	40	HGNC:2938;HGNC:8153;HGNC:10575;HGNC:9055;HGNC:1399;HGNC:15459;HGNC:1033;HGNC:18129;HGNC:11513;HGNC:9676	DMXL2;OPRD1;SCG2;PLCB2;CACNA2D1;P2RX2;BDNF;GHRL;SYT5;PTPRN	DMXL2;OPRD1;SCG2;PLCB2;CACNA2D1;P2RX2;BDNF;GHRL;SYT5;PTPRN	DMXL2;OPRD1;SCG2;PLCB2;CACNA2D1;P2RX2;BDNF
GO:0099013	B20	CC	neuronal dense core vesicle lumen	│ │ ├─ neuronal dense core vesicle lumen	GO:0098992			1	8	HGNC:18129	GHRL	GHRL	GHRL
GO:0099012	B21	CC	neuronal dense core vesicle membrane	│ │ └─ neuronal dense core vesicle membrane	GO:0098992			2	6	HGNC:11513;HGNC:9676	SYT5;PTPRN	SYT5;PTPRN
GO:0098674	B35	CC	extrinsic component of neuronal dense core vesicle membrane	│ │ ├─ extrinsic component of neuronal dense core vesicle membrane	GO:0099012			0	2
GO:0099066	B36	CC	integral component of neuronal dense core vesicle membrane	│ │ └─ integral component of neuronal dense core vesicle membrane	GO:0099012			2	4	HGNC:11513;HGNC:9676	SYT5;PTPRN	SYT5;PTPRN	SYT5;PTPRN
GO:0042734	B9	CC	presynaptic membrane	│ ├─ presynaptic membrane	GO:0098793	0.836083	0.913858	37	161	HGNC:30378;HGNC:1717;HGNC:2514;HGNC:15931;HGNC:9246;HGNC:4401;HGNC:7142;HGNC:11444;HGNC:2510;HGNC:6222;HGNC:816;HGNC:6299;HGNC:6267;HGNC:5951;HGNC:10588;HGNC:1390;HGNC:9681;HGNC:8153;HGNC:8008;HGNC:20973;HGNC:9509;HGNC:14267;HGNC:4584;HGNC:1960;HGNC:1962;HGNC:5287;HGNC:6257;HGNC:1759;HGNC:7656;HGNC:3023;HGNC:4485;HGNC:7809;HGNC:13830;HGNC:4581;HGNC:9171;HGNC:12333;HGNC:59	EXOC3;SEPTIN7;CTNNB1;SNPH;PPFIA2;GNB5;MARCKSL1;STXBP1;CTNNA2;KCNA4;ATP2B3;KCNQ5;KCNJ6;CADM1;SCN2A;CACNA1C;PTPRS;OPRD1;NRXN1;ADGRL1;PSEN2;PCDH17;GRIN1;CHRNA7;CHRNB2;HTR1B;KCNJ11;CDH2;NCAM1;DRD2;GPER1;NGFR;CNTNAP2;GRIK3;PODXL;TRPC1;ABCC8	EXOC3;SEPTIN7;CTNNB1;SNPH;PPFIA2;GNB5;MARCKSL1;STXBP1;CTNNA2;KCNA4;ATP2B3;KCNQ5;KCNJ6;CADM1;SCN2A;CACNA1C;PTPRS;OPRD1;NRXN1;ADGRL1;PSEN2;PCDH17;GRIN1;CHRNA7;CHRNB2;HTR1B;KCNJ11;CDH2;NCAM1;DRD2;GPER1;NGFR;CNTNAP2;GRIK3;PODXL;TRPC1;ABCC8	EXOC3;SEPTIN7;CTNNB1;SNPH;PPFIA2;GNB5
GO:0099026	B22	CC	anchored component of presynaptic membrane	│ │ ├─ anchored component of presynaptic membrane	GO:0042734			1	9	HGNC:7142	MARCKSL1	MARCKSL1	MARCKSL1
GO:0098888	B23	CC	extrinsic component of presynaptic membrane	│ │ ├─ extrinsic component of presynaptic membrane	GO:0042734			2	8	HGNC:11444;HGNC:2510	STXBP1;CTNNA2	STXBP1;CTNNA2	STXBP1;CTNNA2
GO:0099056	B24	CC	integral component of presynaptic membrane	│ │ └─ integral component of presynaptic membrane	GO:0042734	0.884924	0.94526	28	130	HGNC:6222;HGNC:816;HGNC:6299;HGNC:6267;HGNC:5951;HGNC:10588;HGNC:1390;HGNC:9681;HGNC:8153;HGNC:8008;HGNC:20973;HGNC:9509;HGNC:14267;HGNC:4584;HGNC:1960;HGNC:1962;HGNC:5287;HGNC:6257;HGNC:1759;HGNC:7656;HGNC:3023;HGNC:4485;HGNC:7809;HGNC:13830;HGNC:4581;HGNC:9171;HGNC:12333;HGNC:59	KCNA4;ATP2B3;KCNQ5;KCNJ6;CADM1;SCN2A;CACNA1C;PTPRS;OPRD1;NRXN1;ADGRL1;PSEN2;PCDH17;GRIN1;CHRNA7;CHRNB2;HTR1B;KCNJ11;CDH2;NCAM1;DRD2;GPER1;NGFR;CNTNAP2;GRIK3;PODXL;TRPC1;ABCC8	KCNA4;ATP2B3;KCNQ5;KCNJ6;CADM1;SCN2A;CACNA1C;PTPRS;OPRD1;NRXN1;ADGRL1;PSEN2;PCDH17;GRIN1;CHRNA7;CHRNB2;HTR1B;KCNJ11;CDH2;NCAM1;DRD2;GPER1;NGFR;CNTNAP2;GRIK3;PODXL;TRPC1;ABCC8	KCNA4;ATP2B3;KCNQ5;KCNJ6;CADM1;SCN2A;CACNA1C;PTPRS;OPRD1;NRXN1;ADGRL1;PSEN2;PCDH17;GRIN1;CHRNA7;CHRNB2;HTR1B;KCNJ11;CDH2;NCAM1;DRD2;GPER1;NGFR;CNTNAP2;GRIK3;PODXL;TRPC1;ABCC8
SYNGO:presyn_ribosome	B10	CC	presynaptic ribosome	│ ├─ presynaptic ribosome	GO:0098793	0.00901809	0.0674517	26	52	HGNC:10429;HGNC:10369;HGNC:10299;HGNC:10301;HGNC:10302;HGNC:10304;HGNC:10305;HGNC:10307;HGNC:10310;HGNC:10325;HGNC:10329;HGNC:10336;HGNC:10340;HGNC:10345;HGNC:13631;HGNC:10353;HGNC:10360;HGNC:10363;HGNC:10371;HGNC:10377;HGNC:10384;HGNC:10387;HGNC:10396;HGNC:10411;HGNC:10414;HGNC:10426	RPS6;RPL9;RPL10A;RPL11;RPL12;RPL13A;RPL14;RPL17;RPL18;RPL24;RPL27A;RPL32;RPL34;RPL35A;RPL36;RPL4;RPL5;RPL7;RPLP0;RPLP2;RPS11;RPS14;RPS16;RPS24;RPS26;RPS5	RPS6;RPL9;RPL10A;RPL11;RPL12;RPL13A;RPL14;RPL17;RPL18;RPL24;RPL27A;RPL32;RPL34;RPL35A;RPL36;RPL4;RPL5;RPL7;RPLP0;RPLP2;RPS11;RPS14;RPS16;RPS24;RPS26;RPS5	RPS6;RPL9;RPL10A;RPL11;RPL12;RPL13A;RPL14;RPL17;RPL18;RPL24;RPL27A;RPL32;RPL34;RPL35A;RPL36;RPL4;RPL5;RPL7;RPLP0;RPLP2;RPS11;RPS14;RPS16;RPS24;RPS26;RPS5
SYNGO:presyn_er	B11	CC	presynaptic ER	│ └─ presynaptic ER	GO:0098793			2	4	HGNC:6182;HGNC:6180	ITPR3;ITPR1	ITPR3;ITPR1
SYNGO:presyn_er_membrane	B25	CC	presynaptic ER membrane	│ ├─ presynaptic ER membrane	SYNGO:presyn_er			1	1	HGNC:6182	ITPR3	ITPR3
SYNGO:presyn_er_membrane_integral	B37	CC	integral component of presynaptic ER membrane	│ │ └─ integral component of presynaptic ER membrane	SYNGO:presyn_er_membrane			1	1	HGNC:6182	ITPR3	ITPR3	ITPR3
SYNGO:presyn_ser	B26	CC	presynaptic SER	│ └─ presynaptic SER	SYNGO:presyn_er			1	2	HGNC:6180	ITPR1	ITPR1
SYNGO:presyn_ser_membrane	B38	CC	presynaptic SER membrane	│ └─ presynaptic SER membrane	SYNGO:presyn_ser			1	2	HGNC:6180	ITPR1	ITPR1
SYNGO:presyn_ser_membrane_integral	B39	CC	integral component of presynaptic SER membrane	│ └─ integral component of presynaptic SER membrane	SYNGO:presyn_ser_membrane			1	1	HGNC:6180	ITPR1	ITPR1	ITPR1
GO:0043083	C1	CC	synaptic cleft	├─ synaptic cleft	GO:0045202	0.925004	0.951555	3	22	HGNC:6492;HGNC:329;HGNC:7176	LAMC1;AGRN;MMP9	LAMC1;AGRN;MMP9	LAMC1
GO:0098965	C2	CC	extracellular matrix of synaptic cleft	│ └─ extracellular matrix of synaptic cleft	GO:0043083			2	5	HGNC:329;HGNC:7176	AGRN;MMP9	AGRN;MMP9	AGRN;MMP9
GO:0098794	D1	CC	postsynapse	├─ postsynapse	GO:0045202	2.11868e-05	0.00049789	321	911	HGNC:11131;HGNC:21746;HGNC:13759;HGNC:3312;HGNC:7666;HGNC:4023;HGNC:12732;HGNC:3287;HGNC:21745;HGNC:3953;HGNC:15751;HGNC:7641;HGNC:1226;HGNC:11003;HGNC:29843;HGNC:6743;HGNC:10371;HGNC:21747;HGNC:3285;HGNC:169;HGNC:11275;HGNC:3296;HGNC:24941;HGNC:5044;HGNC:25589;HGNC:2856;HGNC:9611;HGNC:9612;HGNC:11438;HGNC:667;HGNC:21604;HGNC:8000;HGNC:77;HGNC:568;HGNC:29351;HGNC:12303;HGNC:5241;HGNC:23479;HGNC:2…	SNAP23;CPEB3;CYFIP1;ELAVL1;NCKAP1;FXR1;WASF1;EIF4E;CPEB2;NCS1;NAPB;NAPA;GIPC1;SLC29A1;NSMF;CAPRIN1;RPLP0;CPEB4;EIF4B;ACTR2;SPTBN1;EIF4G1;HNRNPA3;HNRNPK;SEPTIN11;DGKQ;PTK2;PTK2B;STX3;RHOA;EPN1;NRGN;ABL2;AP3D1;ARHGAP39;TRIO;HSPA8;DOCK10;CPSF2;HIP1R;KLHL17;MARK2;SPTB;MYO9A;PRKN;CPEB1;NGDN;RPS6KB1;APPL1;CYTH2;CASK;VEZT;VPS52;BIN1;TSPAN7;CAPN1;ANK3;C9ORF72;EPB41L1;EPB41L3;GNAS;CDC42;KCNJ6;PDXP;IQGAP1;…	SNAP23;CPEB3;CYFIP1;ELAVL1;NCKAP1;FXR1;WASF1;EIF4E;CPEB2;NCS1;NAPB;NAPA;GIPC1;SLC29A1;NSMF;CAPRIN1;RPLP0;CPEB4;EIF4B;ACTR2;SPTBN1;EIF4G1;HNRNPA3;HNRNPK;SEPTIN11;DGKQ;PTK2;PTK2B;STX3;RHOA;EPN1;NRGN;ABL2;AP3D1;ARHGAP39;TRIO;HSPA8;DOCK10;CPSF2;HIP1R;KLHL17;MARK2;SPTB;MYO9A;PRKN;CPEB1;NGDN;RPS6KB1;APPL1;CYTH2;CASK;VEZT;VPS52;BIN1;TSPAN7;CAPN1;ANK3;C9ORF72;EPB41L1;EPB41L3;GNAS;CDC42;KCNJ6;PDXP;IQGAP1;…	SNAP23;CPEB3;CYFIP1;ELAVL1;NCKAP1;FXR1;WASF1;EIF4E;CPEB2;NCS1;NAPB;NAPA;GIPC1;SLC29A1;NSMF;CAPRIN1;RPLP0;CPEB4;EIF4B;ACTR2;SPTBN1;EIF4G1;HNRNPA3;HNRNPK;SEPTIN11;DGKQ;PTK2;PTK2B;STX3;RHOA;EPN1;NRGN;ABL2;AP3D1;ARHGAP39;TRIO;HSPA8;DOCK10;CPSF2;HIP1R;KLHL17;MARK2;SPTB;MYO9A;PRKN;CPEB1;NGDN;RPS6KB1;APPL1;CYTH2;CASK;VEZT;VPS52;BIN1;TSPAN7;CAPN1;ANK3;C9ORF72;EPB41L1;EPB41L3;GNAS;CDC42;KCNJ6;PDXP;IQGAP1;…
GO:0099524	D2	CC	postsynaptic cytosol	│ ├─ postsynaptic cytosol	GO:0098794	0.0710047	0.307663	21	51	HGNC:17512;HGNC:9588;HGNC:7727;HGNC:3953;HGNC:1460;HGNC:3288;HGNC:2695;HGNC:5033;HGNC:3287;HGNC:8127;HGNC:6324;HGNC:6323;HGNC:1445;HGNC:1449;HGNC:1462;HGNC:12496;HGNC:3560;HGNC:12502;HGNC:11125;HGNC:2752;HGNC:16861	HOMER1;PTEN;NEDD4;NCS1;CAMK2A;EIF4EBP1;DBN1;HNRNPA2B1;EIF4E;OGT;KIF5B;KIF5A;CALM2;CALM3;CAMK2D;UBE3A;FABP5;SUMO1;SUMO2;PIAS1;PIAS3	HOMER1;PTEN;NEDD4;NCS1;CAMK2A;EIF4EBP1;DBN1;HNRNPA2B1;EIF4E;OGT;KIF5B;KIF5A;CALM2;CALM3;CAMK2D;UBE3A;FABP5;SUMO1;SUMO2;PIAS1;PIAS3	HOMER1;PTEN;NEDD4;NCS1;CAMK2A;EIF4EBP1;DBN1;HNRNPA2B1;EIF4E;OGT;KIF5B;KIF5A;CALM2;CALM3;CAMK2D;UBE3A;FABP5;SUMO1;SUMO2;PIAS1;PIAS3
GO:0099571	D3	CC	postsynaptic cytoskeleton	│ ├─ postsynaptic cytoskeleton	GO:0098794	0.14548	0.379864	11	26	HGNC:7739;HGNC:7737;HGNC:2695;HGNC:132;HGNC:144;HGNC:6183;HGNC:7605;HGNC:17089;HGNC:163;HGNC:166;HGNC:1717	NEFL;NEFH;DBN1;ACTB;ACTG1;ITSN1;MYO6;SYNE1;ACTN1;ACTN4;SEPTIN7	NEFL;NEFH;DBN1;ACTB;ACTG1;ITSN1;MYO6;SYNE1;ACTN1;ACTN4;SEPTIN7
GO:0099160	D12	CC	postsynaptic intermediate filament cytoskeleton	│ │ ├─ postsynaptic intermediate filament cytoskeleton	GO:0099571			2	3	HGNC:7739;HGNC:7737	NEFL;NEFH	NEFL;NEFH	NEFL;NEFH
GO:0098871	D13	CC	postsynaptic actin cytoskeleton	│ │ ├─ postsynaptic actin cytoskeleton	GO:0099571	0.263713	0.476712	8	21	HGNC:2695;HGNC:132;HGNC:144;HGNC:6183;HGNC:7605;HGNC:17089;HGNC:163;HGNC:166	DBN1;ACTB;ACTG1;ITSN1;MYO6;SYNE1;ACTN1;ACTN4	DBN1;ACTB;ACTG1;ITSN1;MYO6;SYNE1;ACTN1;ACTN4	DBN1;ACTB;ACTG1;ITSN1;MYO6;SYNE1;ACTN1;ACTN4
GO:0150050	D14	CC	postsynaptic septin cytoskeleton	│ │ ├─ postsynaptic septin cytoskeleton	GO:0099571			1	1	HGNC:1717	SEPTIN7	SEPTIN7	SEPTIN7
GO:0099189	D15	CC	postsynaptic spectrin-associated cytoskeleton	│ │ └─ postsynaptic spectrin-associated cytoskeleton	GO:0099571			0	1
GO:0097444	D4	CC	spine apparatus	│ ├─ spine apparatus	GO:0098794	0.42468	0.554444	3	8	HGNC:8153;HGNC:9245;HGNC:1960	OPRD1;PPFIA1;CHRNA7	OPRD1;PPFIA1;CHRNA7	OPRD1;PPFIA1
GO:0098897	D16	CC	spine apparatus membrane	│ │ └─ spine apparatus membrane	GO:0097444			1	2	HGNC:1960	CHRNA7	CHRNA7
GO:0099065	D30	CC	integral component of spine apparatus membrane	│ │ └─ integral component of spine apparatus membrane	GO:0098897			1	2	HGNC:1960	CHRNA7	CHRNA7	CHRNA7
GO:0150051	D5	CC	postsynaptic Golgi apparatus	│ ├─ postsynaptic Golgi apparatus	GO:0098794			2	4	HGNC:6872;HGNC:18412	MAPK10;ZDHHC17	MAPK10;ZDHHC17	MAPK10;ZDHHC17
GO:0099572	D6	CC	postsynaptic specialization	│ ├─ postsynaptic specialization	GO:0098794	0.016172	0.0950106	139	415	HGNC:14561;HGNC:24476;HGNC:12855;HGNC:9394;HGNC:9246;HGNC:7872;HGNC:18472;HGNC:23801;HGNC:5241;HGNC:9502;HGNC:1960;HGNC:1957;HGNC:1962;HGNC:4083;HGNC:1749;HGNC:14290;HGNC:9412;HGNC:17512;HGNC:8912;HGNC:30306;HGNC:11320;HGNC:8591;HGNC:14295;HGNC:14294;HGNC:11364;HGNC:1461;HGNC:1460;HGNC:7605;HGNC:2516;HGNC:1232;HGNC:6871;HGNC:6840;HGNC:10360;HGNC:652;HGNC:3271;HGNC:3297;HGNC:10333;HGNC:12362;HGNC:…	ARHGEF9;DLGAP4;YWHAZ;PICK1;PPFIA2;NOS1;ZDHHC5;SIPA1L3;HSPA8;CYTH2;CHRNA7;CHRNA3;CHRNB2;GABRB3;CDH10;NLGN2;PRKCZ;HOMER1;PHB1;PHB2;ABI1;PAK2;SHANK2;SHANK3;STAT3;CAMK2B;CAMK2A;MYO6;CTNND2;EGLN1;MAPK1;MAP2K1;RPL5;ARF1;EIF3A;EIF4G2;RPL30;TSC1;RPLP0;RPL12;RPL14;RPL7;RPS3;RPS18;RPS14;PCBP2;RPL4;RPL10A;PCBP1;HNRNPH2;HNRNPH1;HNRNPA3;RHEB;DBN1;CAPZB;MPDZ;DLG5;CPEB1;DROSHA;DGCR8;EEF2K;LZTS3;GRK2;GRK3;HNRNPD…	ARHGEF9;DLGAP4;YWHAZ;PICK1;PPFIA2;NOS1;ZDHHC5;SIPA1L3;HSPA8;CYTH2;CHRNA7;CHRNA3;CHRNB2;GABRB3;CDH10;NLGN2;PRKCZ;HOMER1;PHB1;PHB2;ABI1;PAK2;SHANK2;SHANK3;STAT3;CAMK2B;CAMK2A;MYO6;CTNND2;EGLN1;MAPK1;MAP2K1;RPL5;ARF1;EIF3A;EIF4G2;RPL30;TSC1;RPLP0;RPL12;RPL14;RPL7;RPS3;RPS18;RPS14;PCBP2;RPL4;RPL10A;PCBP1;HNRNPH2;HNRNPH1;HNRNPA3;RHEB;DBN1;CAPZB;MPDZ;DLG5;CPEB1;DROSHA;DGCR8;EEF2K;LZTS3;GRK2;GRK3;HNRNPD…	ARHGEF9;DLGAP4;YWHAZ;PICK1;PPFIA2
GO:0099091	D17	CC	postsynaptic specialization, intracellular component	│ │ ├─ postsynaptic specialization, intracellular component	GO:0099572	0.598412	0.740141	3	11	HGNC:7872;HGNC:18472;HGNC:23801	NOS1;ZDHHC5;SIPA1L3	NOS1;ZDHHC5;SIPA1L3	NOS1;ZDHHC5;SIPA1L3
GO:0099634	D18	CC	postsynaptic specialization membrane	│ │ ├─ postsynaptic specialization membrane	GO:0099572	0.931309	0.951555	8	48	HGNC:5241;HGNC:9502;HGNC:1960;HGNC:1957;HGNC:1962;HGNC:4083;HGNC:1749;HGNC:14290	HSPA8;CYTH2;CHRNA7;CHRNA3;CHRNB2;GABRB3;CDH10;NLGN2	HSPA8;CYTH2;CHRNA7;CHRNA3;CHRNB2;GABRB3;CDH10;NLGN2	HSPA8
GO:0098892	D31	CC	extrinsic component of postsynaptic specialization membrane	│ │ │ ├─ extrinsic component of postsynaptic specialization membrane	GO:0099634			1	2	HGNC:9502	CYTH2	CYTH2	CYTH2
GO:0099060	D32	CC	integral component of postsynaptic specialization membrane	│ │ │ └─ integral component of postsynaptic specialization membrane	GO:0099634	0.969551	0.969551	6	44	HGNC:1960;HGNC:1957;HGNC:1962;HGNC:4083;HGNC:1749;HGNC:14290	CHRNA7;CHRNA3;CHRNB2;GABRB3;CDH10;NLGN2	CHRNA7;CHRNA3;CHRNB2;GABRB3;CDH10;NLGN2	CHRNA7;CHRNA3;CHRNB2;GABRB3;CDH10;NLGN2
GO:0014069	D19	CC	postsynaptic density	│ │ ├─ postsynaptic density	GO:0099572	0.00397118	0.0373291	125	348	HGNC:9412;HGNC:17512;HGNC:8912;HGNC:30306;HGNC:11320;HGNC:8591;HGNC:14295;HGNC:14294;HGNC:11364;HGNC:1461;HGNC:1460;HGNC:7605;HGNC:2516;HGNC:1232;HGNC:6871;HGNC:6840;HGNC:10360;HGNC:652;HGNC:3271;HGNC:3297;HGNC:10333;HGNC:12362;HGNC:10371;HGNC:10302;HGNC:10305;HGNC:10363;HGNC:10420;HGNC:10401;HGNC:10387;HGNC:8648;HGNC:10353;HGNC:10299;HGNC:8647;HGNC:5042;HGNC:5041;HGNC:24941;HGNC:10011;HGNC:2695;…	PRKCZ;HOMER1;PHB1;PHB2;ABI1;PAK2;SHANK2;SHANK3;STAT3;CAMK2B;CAMK2A;MYO6;CTNND2;EGLN1;MAPK1;MAP2K1;RPL5;ARF1;EIF3A;EIF4G2;RPL30;TSC1;RPLP0;RPL12;RPL14;RPL7;RPS3;RPS18;RPS14;PCBP2;RPL4;RPL10A;PCBP1;HNRNPH2;HNRNPH1;HNRNPA3;RHEB;DBN1;HSPA8;CAPZB;MPDZ;DLG5;CPEB1;DROSHA;DGCR8;EEF2K;LZTS3;GRK2;GRK3;HNRNPD;HNRNPA2B1;AGAP3;EIF3E;ROCK2;CAPN1;ANK3;SRGAP2;DPYSL2;SYNCRIP;APBB1;CD200;NCKAP1;PPFIA2;ARRB1;SOS1;S…	PRKCZ;HOMER1;PHB1;PHB2;ABI1;PAK2;SHANK2;SHANK3;STAT3;CAMK2B;CAMK2A;MYO6;CTNND2;EGLN1;MAPK1;MAP2K1;RPL5;ARF1;EIF3A;EIF4G2;RPL30;TSC1;RPLP0;RPL12;RPL14;RPL7;RPS3;RPS18;RPS14;PCBP2;RPL4;RPL10A;PCBP1;HNRNPH2;HNRNPH1;HNRNPA3;RHEB;DBN1;HSPA8;CAPZB;MPDZ;DLG5;CPEB1;DROSHA;DGCR8;EEF2K;LZTS3;GRK2;GRK3;HNRNPD;HNRNPA2B1;AGAP3;EIF3E;ROCK2;CAPN1;ANK3;SRGAP2;DPYSL2;SYNCRIP;APBB1;CD200;NCKAP1;PPFIA2;ARRB1;SOS1;T…	PRKCZ;HOMER1;PHB1;PHB2;ABI1;PAK2;SHANK2;SHANK3;STAT3;CAMK2B;CAMK2A;MYO6;CTNND2;EGLN1;MAPK1;MAP2K1;RPL5;ARF1;EIF3A;EIF4G2;RPL30;TSC1;RPLP0;RPL12;RPL14;RPL7;RPS3;RPS18;RPS14;PCBP2;RPL4;RPL10A;PCBP1;HNRNPH2;HNRNPH1;HNRNPA3;RHEB;DBN1;HSPA8;CAPZB;MPDZ;DLG5;CPEB1;DROSHA;DGCR8;EEF2K;LZTS3;GRK2;GRK3;HNRNPD;HNRNPA2B1;AGAP3;EIF3E;ROCK2;CAPN1;ANK3;SRGAP2;DPYSL2;SYNCRIP;APBB1;CD200;NCKAP1;PPFIA2;ARRB1;SOS1;S…
GO:0099092	D33	CC	postsynaptic density, intracellular component	│ │ │ ├─ postsynaptic density, intracellular component	GO:0014069	0.0916443	0.307663	20	50	HGNC:14294;HGNC:2510;HGNC:2514;HGNC:29059;HGNC:4037;HGNC:7872;HGNC:2902;HGNC:1014;HGNC:4141;HGNC:2974;HGNC:10832;HGNC:14312;HGNC:17098;HGNC:9612;HGNC:30389;HGNC:18464;HGNC:1497;HGNC:7176;HGNC:3560;HGNC:29435	SHANK3;CTNNA2;CTNNB1;IQSEC2;FYN;NOS1;DLG3;BCR;GAPDH;DNM2;SH3GL3;CRIPT;DICER1;PTK2B;EXOC4;GRID2IP;CASK;MMP9;FABP5;WWC1	SHANK3;CTNNA2;CTNNB1;IQSEC2;FYN;NOS1;DLG3;BCR;GAPDH;DNM2;SH3GL3;CRIPT;DICER1;PTK2B;EXOC4;GRID2IP;CASK;MMP9;FABP5;WWC1	SHANK3;CTNNA2;CTNNB1;IQSEC2;FYN;NOS1;DLG3;BCR;GAPDH;DNM2;SH3GL3;CRIPT;DICER1;PTK2B;EXOC4;GRID2IP;CASK;MMP9;FABP5;WWC1
GO:0098839	D34	CC	postsynaptic density membrane	│ │ │ └─ postsynaptic density membrane	GO:0014069	0.451527	0.573561	40	143	HGNC:29059;HGNC:8570;HGNC:16673;HGNC:2903;HGNC:7220;HGNC:24278;HGNC:19267;HGNC:11805;HGNC:17189;HGNC:2850;HGNC:19701;HGNC:17867;HGNC:10596;HGNC:8153;HGNC:4584;HGNC:1960;HGNC:1408;HGNC:28283;HGNC:13628;HGNC:4575;HGNC:4576;HGNC:28744;HGNC:28456;HGNC:9670;HGNC:11012;HGNC:7994;HGNC:16699;HGNC:6229;HGNC:6144;HGNC:4581;HGNC:10250;HGNC:7881;HGNC:3230;HGNC:7754;HGNC:6700;HGNC:6692;HGNC:15459;HGNC:8535;HG…	IQSEC2;PACSIN1;ANP32E;DLG4;MPP2;ABHD17B;MDGA1;TIAM1;OLFM2;DGKB;CNKSR2;NPTN;SCN8A;OPRD1;GRIN1;CHRNA7;CACNG4;GSG1L;CACNG8;GRID1;GRID2;CNIH2;LRFN4;PTPRF;SLC30A1;NRCAM;SORCS3;KCNAB2;ITGA8;GRIK3;ROBO2;NOTCH1;CELSR3;NEO1;LRP8;LRP1;P2RX2;P2RX4;SEMA4C;IGSF9	IQSEC2;PACSIN1;ANP32E;DLG4;MPP2;ABHD17B;MDGA1;TIAM1;OLFM2;DGKB;CNKSR2;NPTN;SCN8A;OPRD1;GRIN1;CHRNA7;CACNG4;GSG1L;CACNG8;GRID1;GRID2;CNIH2;LRFN4;PTPRF;SLC30A1;NRCAM;SORCS3;KCNAB2;ITGA8;GRIK3;ROBO2;NOTCH1;CELSR3;NEO1;LRP8;LRP1;P2RX2;P2RX4;SEMA4C;IGSF9	IQSEC2;PACSIN1;ANP32E
GO:0099031	D41	CC	anchored component of postsynaptic density membrane	│ │ │ ├─ anchored component of postsynaptic density membrane	GO:0098839	0.399699	0.536738	4	11	HGNC:2903;HGNC:7220;HGNC:24278;HGNC:19267	DLG4;MPP2;ABHD17B;MDGA1	DLG4;MPP2;ABHD17B;MDGA1	DLG4;MPP2;ABHD17B;MDGA1
GO:0099147	D42	CC	extrinsic component of postsynaptic density membrane	│ │ │ ├─ extrinsic component of postsynaptic density membrane	GO:0098839	0.399699	0.536738	4	11	HGNC:11805;HGNC:17189;HGNC:2850;HGNC:19701	TIAM1;OLFM2;DGKB;CNKSR2	TIAM1;OLFM2;DGKB;CNKSR2	TIAM1;OLFM2;DGKB;CNKSR2
GO:0099061	D43	CC	integral component of postsynaptic density membrane	│ │ │ └─ integral component of postsynaptic density membrane	GO:0098839	0.630264	0.754067	29	113	HGNC:17867;HGNC:10596;HGNC:8153;HGNC:4584;HGNC:1960;HGNC:1408;HGNC:28283;HGNC:13628;HGNC:4575;HGNC:4576;HGNC:28744;HGNC:28456;HGNC:9670;HGNC:11012;HGNC:7994;HGNC:16699;HGNC:6229;HGNC:6144;HGNC:4581;HGNC:10250;HGNC:7881;HGNC:3230;HGNC:7754;HGNC:6700;HGNC:6692;HGNC:15459;HGNC:8535;HGNC:10731;HGNC:18132	NPTN;SCN8A;OPRD1;GRIN1;CHRNA7;CACNG4;GSG1L;CACNG8;GRID1;GRID2;CNIH2;LRFN4;PTPRF;SLC30A1;NRCAM;SORCS3;KCNAB2;ITGA8;GRIK3;ROBO2;NOTCH1;CELSR3;NEO1;LRP8;LRP1;P2RX2;P2RX4;SEMA4C;IGSF9	NPTN;SCN8A;OPRD1;GRIN1;CHRNA7;CACNG4;GSG1L;CACNG8;GRID1;GRID2;CNIH2;LRFN4;PTPRF;SLC30A1;NRCAM;SORCS3;KCNAB2;ITGA8;GRIK3;ROBO2;NOTCH1;CELSR3;NEO1;LRP8;LRP1;P2RX2;P2RX4;SEMA4C;IGSF9	NPTN;SCN8A;OPRD1;GRIN1;CHRNA7;CACNG4;GSG1L;CACNG8;GRID1;GRID2;CNIH2;LRFN4;PTPRF;SLC30A1;NRCAM;SORCS3;KCNAB2;ITGA8;GRIK3;ROBO2;NOTCH1;CELSR3;NEO1;LRP8;LRP1;P2RX2;P2RX4;SEMA4C;IGSF9
GO:0099629	D20	CC	postsynaptic specialization of symmetric synapse	│ │ └─ postsynaptic specialization of symmetric synapse	GO:0099572			2	4	HGNC:25589;HGNC:32326	SEPTIN11;IGSF9B	SEPTIN11;IGSF9B	SEPTIN11;IGSF9B
GO:0099164	D35	CC	postsynaptic specialization membrane of symmetric synapse	│ │ └─ postsynaptic specialization membrane of symmetric synapse	GO:0099629			0	1
GO:0098843	D7	CC	postsynaptic endocytic zone	│ ├─ postsynaptic endocytic zone	GO:0098794	0.0863784	0.307663	10	20	HGNC:21698;HGNC:17089;HGNC:10834;HGNC:9394;HGNC:2092;HGNC:563;HGNC:6183;HGNC:18415;HGNC:2974;HGNC:9783	RNF216;SYNE1;SH3GLB2;PICK1;CLTC;AP2B1;ITSN1;HIP1R;DNM2;RAB5A	RNF216;SYNE1;SH3GLB2;PICK1;CLTC;AP2B1;ITSN1;HIP1R;DNM2;RAB5A	RNF216;SYNE1;SH3GLB2;PICK1;CLTC;AP2B1;ITSN1;HIP1R;DNM2
GO:0098844	D21	CC	postsynaptic endocytic zone membrane	│ │ └─ postsynaptic endocytic zone membrane	GO:0098843			1	2	HGNC:9783	RAB5A	RAB5A	RAB5A
GO:0098845	D8	CC	postsynaptic endosome	│ ├─ postsynaptic endosome	GO:0098794	0.16926	0.397761	10	24	HGNC:10832;HGNC:16673;HGNC:3185;HGNC:28119;HGNC:18706;HGNC:9760;HGNC:569;HGNC:21709;HGNC:24278;HGNC:11430	SH3GL3;ANP32E;EEA1;VPS26B;GRIPAP1;RAB11A;AP3M1;TMUB1;ABHD17B;STX12	SH3GL3;ANP32E;EEA1;VPS26B;GRIPAP1;RAB11A;AP3M1;TMUB1;ABHD17B;STX12	SH3GL3
GO:0098895	D22	CC	postsynaptic endosome membrane	│ │ ├─ postsynaptic endosome membrane	GO:0098845			1	3	HGNC:16673	ANP32E	ANP32E	ANP32E
GO:0098999	D36	CC	extrinsic component of postsynaptic endosome membrane	│ │ │ └─ extrinsic component of postsynaptic endosome membrane	GO:0098895			0	1
GO:0098842	D23	CC	postsynaptic early endosome	│ │ ├─ postsynaptic early endosome	GO:0098845	0.231623	0.461109	3	5	HGNC:3185;HGNC:28119;HGNC:18706	EEA1;VPS26B;GRIPAP1	EEA1;VPS26B;GRIPAP1	EEA1;VPS26B
GO:0098896	D37	CC	postsynaptic early endosome membrane	│ │ │ └─ postsynaptic early endosome membrane	GO:0098842			1	1	HGNC:18706	GRIPAP1	GRIPAP1
GO:0098998	D44	CC	extrinsic component of postsynaptic early endosome membrane	│ │ │ └─ extrinsic component of postsynaptic early endosome membrane	GO:0098896			1	1	HGNC:18706	GRIPAP1	GRIPAP1	GRIPAP1
GO:0098837	D24	CC	postsynaptic recycling endosome	│ │ └─ postsynaptic recycling endosome	GO:0098845	0.133346	0.379864	6	11	HGNC:9760;HGNC:569;HGNC:28119;HGNC:21709;HGNC:24278;HGNC:11430	RAB11A;AP3M1;VPS26B;TMUB1;ABHD17B;STX12	RAB11A;AP3M1;VPS26B;TMUB1;ABHD17B;STX12	RAB11A;AP3M1;VPS26B
GO:0098944	D38	CC	postsynaptic recycling endosome membrane	│ │ └─ postsynaptic recycling endosome membrane	GO:0098837	0.360749	0.536738	3	7	HGNC:21709;HGNC:24278;HGNC:11430	TMUB1;ABHD17B;STX12	TMUB1;ABHD17B;STX12	TMUB1
GO:0099033	D45	CC	anchored component of postsynaptic recycling endosome membrane	│ │ ├─ anchored component of postsynaptic recycling endosome membrane	GO:0098944			1	2	HGNC:24278	ABHD17B	ABHD17B	ABHD17B
GO:0099063	D46	CC	integral component of postsynaptic recycling endosome membrane	│ │ └─ integral component of postsynaptic recycling endosome membrane	GO:0098944			1	2	HGNC:11430	STX12	STX12	STX12
GO:0045211	D9	CC	postsynaptic membrane	│ ├─ postsynaptic membrane	GO:0098794	0.16344	0.397761	48	149	HGNC:2514;HGNC:2695;HGNC:14986;HGNC:4913;HGNC:8000;HGNC:4401;HGNC:1399;HGNC:29943;HGNC:3591;HGNC:2510;HGNC:13581;HGNC:7648;HGNC:6222;HGNC:5951;HGNC:1473;HGNC:2021;HGNC:1390;HGNC:1395;HGNC:8004;HGNC:8533;HGNC:11052;HGNC:11068;HGNC:11069;HGNC:11070;HGNC:1759;HGNC:14267;HGNC:1960;HGNC:943;HGNC:8005;HGNC:18582;HGNC:7994;HGNC:4083;HGNC:7656;HGNC:3023;HGNC:4485;HGNC:6291;HGNC:6139;HGNC:6158;HGNC:4575;H…	CTNNB1;DBN1;SNAP91;HIP1;NRGN;GNB5;CACNA2D1;TENM2;FARP1;CTNNA2;FBXO2;NBEA;KCNA4;CADM1;CANX;CLCN3;CACNA1C;CACNA1H;NRP1;P2RX1;SLC6A6;SLC8A1;SLC8A2;SLC8A3;CDH2;PCDH17;CHRNA7;ADGRB1;NRP2;ADGRL2;NRCAM;GABRB3;NCAM1;DRD2;GPER1;KCNN2;ITGA3;ITGB4;GRID1;PTCH1;KCNQ2;KCNQ3;KCNQ5;TRPC1;TRPV1;CADM2;CACNA1A;SEMA4D	CTNNB1;DBN1;SNAP91;HIP1;NRGN;GNB5;CACNA2D1;TENM2;FARP1;CTNNA2;FBXO2;NBEA;KCNA4;CADM1;CANX;CLCN3;CACNA1C;CACNA1H;NRP1;P2RX1;SLC6A6;SLC8A1;SLC8A2;SLC8A3;CDH2;PCDH17;CHRNA7;ADGRB1;NRP2;ADGRL2;NRCAM;GABRB3;NCAM1;DRD2;GPER1;KCNN2;ITGA3;ITGB4;GRID1;PTCH1;KCNQ2;KCNQ3;KCNQ5;TRPC1;TRPV1;CADM2;CACNA1A;SEMA4D	CTNNB1;DBN1;SNAP91;HIP1;NRGN;GNB5
GO:0099025	D25	CC	anchored component of postsynaptic membrane	│ │ ├─ anchored component of postsynaptic membrane	GO:0045211			1	5	HGNC:1399	CACNA2D1	CACNA2D1	CACNA2D1
GO:0098890	D26	CC	extrinsic component of postsynaptic membrane	│ │ ├─ extrinsic component of postsynaptic membrane	GO:0045211	0.286144	0.498103	5	12	HGNC:29943;HGNC:3591;HGNC:2510;HGNC:13581;HGNC:7648	TENM2;FARP1;CTNNA2;FBXO2;NBEA	TENM2;FARP1;CTNNA2;FBXO2;NBEA	TENM2;FARP1;CTNNA2;FBXO2;NBEA
GO:0099055	D27	CC	integral component of postsynaptic membrane	│ │ └─ integral component of postsynaptic membrane	GO:0045211	0.304046	0.510363	36	119	HGNC:6222;HGNC:5951;HGNC:1473;HGNC:2021;HGNC:1390;HGNC:1395;HGNC:8004;HGNC:8533;HGNC:11052;HGNC:11068;HGNC:11069;HGNC:11070;HGNC:1759;HGNC:14267;HGNC:1960;HGNC:943;HGNC:8005;HGNC:18582;HGNC:7994;HGNC:4083;HGNC:7656;HGNC:3023;HGNC:4485;HGNC:6291;HGNC:6139;HGNC:6158;HGNC:4575;HGNC:9585;HGNC:6296;HGNC:6297;HGNC:6299;HGNC:12333;HGNC:12716;HGNC:29849;HGNC:1388;HGNC:10732	KCNA4;CADM1;CANX;CLCN3;CACNA1C;CACNA1H;NRP1;P2RX1;SLC6A6;SLC8A1;SLC8A2;SLC8A3;CDH2;PCDH17;CHRNA7;ADGRB1;NRP2;ADGRL2;NRCAM;GABRB3;NCAM1;DRD2;GPER1;KCNN2;ITGA3;ITGB4;GRID1;PTCH1;KCNQ2;KCNQ3;KCNQ5;TRPC1;TRPV1;CADM2;CACNA1A;SEMA4D	KCNA4;CADM1;CANX;CLCN3;CACNA1C;CACNA1H;NRP1;P2RX1;SLC6A6;SLC8A1;SLC8A2;SLC8A3;CDH2;PCDH17;CHRNA7;ADGRB1;NRP2;ADGRL2;NRCAM;GABRB3;NCAM1;DRD2;GPER1;KCNN2;ITGA3;ITGB4;GRID1;PTCH1;KCNQ2;KCNQ3;KCNQ5;TRPC1;TRPV1;CADM2;CACNA1A;SEMA4D	KCNA4;CADM1;CANX;CLCN3;CACNA1C;CACNA1H;NRP1;P2RX1;SLC6A6;SLC8A1;SLC8A2;SLC8A3;CDH2;PCDH17;CHRNA7;ADGRB1;NRP2;ADGRL2;NRCAM;GABRB3;NCAM1;DRD2;GPER1;KCNN2;ITGA3;ITGB4;GRID1;PTCH1;KCNQ2;KCNQ3;KCNQ5;TRPC1;TRPV1;CADM2;CACNA1A;SEMA4D
SYNGO:postsyn_ribosome	D10	CC	postsynaptic ribosome	│ ├─ postsynaptic ribosome	GO:0098794	0.000196479	0.00307817	40	70	HGNC:10299;HGNC:10301;HGNC:10302;HGNC:10304;HGNC:10305;HGNC:10307;HGNC:10310;HGNC:10313;HGNC:10325;HGNC:10329;HGNC:10334;HGNC:10333;HGNC:10336;HGNC:10340;HGNC:10345;HGNC:13631;HGNC:10353;HGNC:10360;HGNC:10363;HGNC:10371;HGNC:10372;HGNC:10377;HGNC:10384;HGNC:10387;HGNC:10396;HGNC:10411;HGNC:10414;HGNC:10426;HGNC:10388;HGNC:10397;HGNC:10401;HGNC:10409;HGNC:10410;HGNC:10420;HGNC:10429;HGNC:10440;HGN…	RPL10A;RPL11;RPL12;RPL13A;RPL14;RPL17;RPL18;RPL21;RPL24;RPL27A;RPL31;RPL30;RPL32;RPL34;RPL35A;RPL36;RPL4;RPL5;RPL7;RPLP0;RPLP1;RPLP2;RPS11;RPS14;RPS16;RPS24;RPS26;RPS5;RPS15;RPS17;RPS18;RPS21;RPS23;RPS3;RPS6;RPS7;RPS8;RPS9;RPSA;RPL9	RPL10A;RPL11;RPL12;RPL13A;RPL14;RPL17;RPL18;RPL21;RPL24;RPL27A;RPL31;RPL30;RPL32;RPL34;RPL35A;RPL36;RPL4;RPL5;RPL7;RPLP0;RPLP1;RPLP2;RPS11;RPS14;RPS16;RPS24;RPS26;RPS5;RPS15;RPS17;RPS18;RPS21;RPS23;RPS3;RPS6;RPS7;RPS8;RPS9;RPSA;RPL9	RPL10A;RPL11;RPL12;RPL13A;RPL14;RPL17;RPL18;RPL21;RPL24;RPL27A;RPL31;RPL30;RPL32;RPL34;RPL35A;RPL36;RPL4;RPL5;RPL7;RPLP0;RPLP1;RPLP2;RPS11;RPS14;RPS16;RPS24;RPS26;RPS5;RPS15;RPS17;RPS18;RPS21;RPS23;RPS3;RPS6;RPS7;RPS8;RPS9;RPSA;RPL9
SYNGO:postsyn_er	D11	CC	postsynaptic ER	│ └─ postsynaptic ER	GO:0098794			1	9	HGNC:6180	ITPR1	ITPR1
SYNGO:postsyn_er_membrane	D28	CC	postsynaptic ER membrane	│ ├─ postsynaptic ER membrane	SYNGO:postsyn_er			0	2
SYNGO:postsyn_er_membrane_integral	D39	CC	integral component of postsynaptic ER membrane	│ │ └─ integral component of postsynaptic ER membrane	SYNGO:postsyn_er_membrane			0	2
SYNGO:postsyn_ser	D29	CC	postsynaptic SER	│ └─ postsynaptic SER	SYNGO:postsyn_er			1	4	HGNC:6180	ITPR1	ITPR1
SYNGO:postsyn_ser_membrane	D40	CC	postsynaptic SER membrane	│ └─ postsynaptic SER membrane	SYNGO:postsyn_ser			1	1	HGNC:6180	ITPR1	ITPR1
SYNGO:postsyn_ser_membrane_integral	D47	CC	integral component of postsynaptic SER membrane	│ └─ integral component of postsynaptic SER membrane	SYNGO:postsyn_ser_membrane			1	1	HGNC:6180	ITPR1	ITPR1	ITPR1
GO:0099544	E1	CC	extrasynaptic space	└─ extrasynaptic space	GO:0045202			2	7	HGNC:23059;HGNC:11086	BCAN;SLIT2	BCAN;SLIT2
GO:0098966	E2	CC	perisynaptic extracellular matrix	└─ perisynaptic extracellular matrix	GO:0099544			2	6	HGNC:23059;HGNC:11086	BCAN;SLIT2	BCAN;SLIT2	BCAN;SLIT2
SYNGO:synprocess		BP	process in the synapse	process in the synapse		0.00191056	0.116244	359	1117	HGNC:17072;HGNC:3953;HGNC:7142;HGNC:8542;HGNC:8533;HGNC:15459;HGNC:816;HGNC:16831;HGNC:1388;HGNC:5287;HGNC:4581;HGNC:4584;HGNC:6222;HGNC:6299;HGNC:6267;HGNC:10588;HGNC:6257;HGNC:661;HGNC:19679;HGNC:1445;HGNC:1449;HGNC:11494;HGNC:11495;HGNC:1117;HGNC:8008;HGNC:9067;HGNC:678;HGNC:22192;HGNC:8549;HGNC:28337;HGNC:2514;HGNC:11320;HGNC:29203;HGNC:9760;HGNC:568;HGNC:560;HGNC:555;HGNC:11430;HGNC:17792;HG…	ERC1;NCS1;MARCKSL1;P2RY4;P2RX1;P2RX2;ATP2B3;TSPOAP1;CACNA1A;HTR1B;GRIK3;GRIN1;KCNA4;KCNQ5;KCNJ6;SCN2A;KCNJ11;ARFGAP3;AAK1;CALM2;CALM3;SYN1;SYN2;BSN;NRXN1;PLD1;ARHGDIA;SCRN1;BLOC1S6;C9ORF72;CTNNB1;ABI1;TBC1D24;RAB11A;AP3D1;AP1S2;AP1G1;STX12;VTI1A;STX7;UNC13B;STX1B;STX3;OTOF;SYT9;SNAPIN;CASK;PPFIA2;SV2C;CAMK2A;RAB3A;NAPA;STXBP1;NAPB;SLC32A1;GAPDH;CLCN3;ATP6V0E2;ATP6V1A;ATP6V1B2;ATP6V1F;ATP6V0D1;ATP…	ERC1;NCS1;MARCKSL1;P2RY4;P2RX1;P2RX2;ATP2B3;TSPOAP1;CACNA1A;HTR1B;GRIK3;GRIN1;KCNA4;KCNQ5;KCNJ6;SCN2A;KCNJ11;ARFGAP3;AAK1;CALM2;CALM3;SYN1;SYN2;BSN;NRXN1;PLD1;ARHGDIA;SCRN1;BLOC1S6;C9ORF72;CTNNB1;ABI1;TBC1D24;RAB11A;AP3D1;AP1S2;AP1G1;STX12;VTI1A;STX7;UNC13B;STX1B;STX3;OTOF;SYT9;SNAPIN;CASK;PPFIA2;SV2C;CAMK2A;RAB3A;NAPA;STXBP1;NAPB;SLC32A1;GAPDH;CLCN3;ATP6V0E2;ATP6V1A;ATP6V1B2;ATP6V1F;ATP6V0D1;ATP…
SYNGO:presynprocess	F1	BP	process in the presynapse	├─ process in the presynapse	SYNGO:synprocess	0.0945261	0.528421	99	313	HGNC:17072;HGNC:3953;HGNC:7142;HGNC:8542;HGNC:8533;HGNC:15459;HGNC:816;HGNC:16831;HGNC:1388;HGNC:5287;HGNC:4581;HGNC:4584;HGNC:6222;HGNC:6299;HGNC:6267;HGNC:10588;HGNC:6257;HGNC:661;HGNC:19679;HGNC:1445;HGNC:1449;HGNC:11494;HGNC:11495;HGNC:1117;HGNC:8008;HGNC:9067;HGNC:678;HGNC:22192;HGNC:8549;HGNC:28337;HGNC:2514;HGNC:11320;HGNC:29203;HGNC:9760;HGNC:568;HGNC:560;HGNC:555;HGNC:11430;HGNC:17792;HG…	ERC1;NCS1;MARCKSL1;P2RY4;P2RX1;P2RX2;ATP2B3;TSPOAP1;CACNA1A;HTR1B;GRIK3;GRIN1;KCNA4;KCNQ5;KCNJ6;SCN2A;KCNJ11;ARFGAP3;AAK1;CALM2;CALM3;SYN1;SYN2;BSN;NRXN1;PLD1;ARHGDIA;SCRN1;BLOC1S6;C9ORF72;CTNNB1;ABI1;TBC1D24;RAB11A;AP3D1;AP1S2;AP1G1;STX12;VTI1A;STX7;UNC13B;STX1B;STX3;OTOF;SYT9;SNAPIN;CASK;PPFIA2;SV2C;CAMK2A;RAB3A;NAPA;STXBP1;NAPB;SLC32A1;GAPDH;CLCN3;ATP6V0E2;ATP6V1A;ATP6V1B2;ATP6V1F;ATP6V0D1;ATP…	ERC1;NCS1;MARCKSL1;P2RY4;P2RX1;P2RX2;ATP2B3;TSPOAP1;CACNA1A;HTR1B;GRIK3;GRIN1;KCNA4;KCNQ5;KCNJ6;SCN2A;KCNJ11;ARFGAP3;AAK1;CALM2;CALM3;SYN1;SYN2;BSN;NRXN1;PLD1;ARHGDIA;SCRN1;BLOC1S6;C9ORF72;CTNNB1;ABI1;TBC1D24;RAB11A;AP3D1;AP1S2;AP1G1;STX12;VTI1A;STX7;UNC13B;STX1B;STX3;OTOF;SYT9;SNAPIN;CASK;PPFIA2;SV2C;CAMK2A;RAB3A;NAPA;STXBP1;NAPB;SLC32A1;GAPDH;CLCN3;ATP6V0E2;ATP6V1A;ATP6V1B2;ATP6V1F;ATP6V0D1;ATP…
GO:0099509	F2	BP	regulation of presynaptic cytosolic calcium levels	│ ├─ regulation of presynaptic cytosolic calcium levels	SYNGO:presynprocess	0.30834	0.584562	10	29	HGNC:17072;HGNC:3953;HGNC:7142;HGNC:8542;HGNC:8533;HGNC:15459;HGNC:816;HGNC:16831;HGNC:1388;HGNC:5287	ERC1;NCS1;MARCKSL1;P2RY4;P2RX1;P2RX2;ATP2B3;TSPOAP1;CACNA1A;HTR1B	ERC1;NCS1;MARCKSL1;P2RY4;P2RX1;P2RX2;ATP2B3;TSPOAP1;CACNA1A;HTR1B	ERC1;NCS1;MARCKSL1;P2RY4;P2RX1;P2RX2
GO:1905056	F11	BP	ATPase-coupled calcium ion transmembrane transporter activity involved in regulation of presynaptic cytosolic calcium levels	│ │ ├─ ATPase-coupled calcium ion transmembrane transporter activity involved in regulation of presynaptic cytosolic calcium levels	GO:0099509			1	1	HGNC:816	ATP2B3	ATP2B3	ATP2B3
GO:0099534	F12	BP	calcium ion binding involved in regulation of presynaptic cytosolic calcium levels	│ │ ├─ calcium ion binding involved in regulation of presynaptic cytosolic calcium levels	GO:0099509			0	2
GO:0099626	F13	BP	voltage-gated calcium channel activity involved in regulation of presynaptic cytosolic calcium levels	│ │ └─ voltage-gated calcium channel activity involved in regulation of presynaptic cytosolic calcium levels	GO:0099509	0.486202	0.703143	3	9	HGNC:16831;HGNC:1388;HGNC:5287	TSPOAP1;CACNA1A;HTR1B	TSPOAP1;CACNA1A;HTR1B	TSPOAP1;CACNA1A;HTR1B
GO:0099505	F3	BP	regulation of presynaptic membrane potential	│ ├─ regulation of presynaptic membrane potential	SYNGO:presynprocess	0.963801	0.97451	7	48	HGNC:4581;HGNC:4584;HGNC:6222;HGNC:6299;HGNC:6267;HGNC:10588;HGNC:6257	GRIK3;GRIN1;KCNA4;KCNQ5;KCNJ6;SCN2A;KCNJ11	GRIK3;GRIN1;KCNA4;KCNQ5;KCNJ6;SCN2A;KCNJ11
GO:0099507	F14	BP	ligand-gated ion channel activity involved in regulation of presynaptic membrane potential	│ │ ├─ ligand-gated ion channel activity involved in regulation of presynaptic membrane potential	GO:0099505			2	24	HGNC:4581;HGNC:4584	GRIK3;GRIN1	GRIK3;GRIN1	GRIK3;GRIN1
GO:0099508	F15	BP	voltage-gated ion channel activity involved in regulation of presynaptic membrane potential	│ │ ├─ voltage-gated ion channel activity involved in regulation of presynaptic membrane potential	GO:0099505	0.516675	0.703143	5	17	HGNC:6222;HGNC:6299;HGNC:6267;HGNC:10588;HGNC:6257	KCNA4;KCNQ5;KCNJ6;SCN2A;KCNJ11	KCNA4;KCNQ5;KCNJ6;SCN2A;KCNJ11	KCNA4;KCNQ5;KCNJ6;SCN2A;KCNJ11
GO:0150047	F16	BP	G protein-coupled neurotransmitter receptor activity involved in regulation of presynaptic membrane potential	│ │ ├─ G protein-coupled neurotransmitter receptor activity involved in regulation of presynaptic membrane potential	GO:0099505			0	5
GO:0140232	F17	BP	intracellular cAMP-activated cation channel activity involved in regulation of presynaptic membrane potential	│ │ └─ intracellular cAMP-activated cation channel activity involved in regulation of presynaptic membrane potential	GO:0099505			0	1
GO:0140238	F4	BP	presynaptic endocytosis	│ ├─ presynaptic endocytosis	SYNGO:presynprocess	0.144221	0.554127	4	6	HGNC:661;HGNC:19679;HGNC:1445;HGNC:1449	ARFGAP3;AAK1;CALM2;CALM3	ARFGAP3;AAK1;CALM2;CALM3	ARFGAP3;AAK1;CALM2;CALM3
GO:0099504	F5	BP	synaptic vesicle cycle	│ ├─ synaptic vesicle cycle	SYNGO:presynprocess	0.0353116	0.436182	77	222	HGNC:11494;HGNC:11495;HGNC:1117;HGNC:8008;HGNC:9067;HGNC:678;HGNC:22192;HGNC:8549;HGNC:28337;HGNC:2514;HGNC:11320;HGNC:29203;HGNC:9760;HGNC:568;HGNC:560;HGNC:555;HGNC:11430;HGNC:17792;HGNC:11442;HGNC:12566;HGNC:18539;HGNC:11438;HGNC:8515;HGNC:19265;HGNC:17072;HGNC:17145;HGNC:1497;HGNC:3953;HGNC:9246;HGNC:30670;HGNC:8542;HGNC:8533;HGNC:5287;HGNC:15459;HGNC:1460;HGNC:9777;HGNC:7641;HGNC:11444;HGNC:…	SYN1;SYN2;BSN;NRXN1;PLD1;ARHGDIA;SCRN1;BLOC1S6;C9ORF72;CTNNB1;ABI1;TBC1D24;RAB11A;AP3D1;AP1S2;AP1G1;STX12;VTI1A;STX7;UNC13B;STX1B;STX3;OTOF;SYT9;ERC1;SNAPIN;CASK;NCS1;PPFIA2;SV2C;P2RY4;P2RX1;HTR1B;P2RX2;CAMK2A;RAB3A;NAPA;STXBP1;NAPB;SLC32A1;GAPDH;CLCN3;ATP6V0E2;ATP6V1A;ATP6V1B2;ATP6V1F;ATP6V0D1;ATP6V1G1;ATP6V0A1;DMXL2;CANX;CLTC;DNM1;SNAP91;PACSIN1;RAB5A;EPS15L1;EPN1;ITSN1;DNM2;BIN1;SNCA;SNCB;AP2B…	SYN1;SYN2;BSN;NRXN1;PLD1;ARHGDIA;SCRN1;BLOC1S6;C9ORF72;CTNNB1;ABI1;TBC1D24;RAB11A;AP3D1;AP1S2;AP1G1;STX12;VTI1A;STX7;UNC13B;STX1B;STX3;OTOF;SYT9;ERC1;SNAPIN;CASK;NCS1;PPFIA2;SV2C;P2RY4;P2RX1;HTR1B;P2RX2;CAMK2A;RAB3A;NAPA;STXBP1;NAPB;SLC32A1;GAPDH;CLCN3;ATP6V0E2;ATP6V1A;ATP6V1B2;ATP6V1F;ATP6V0D1;ATP6V1G1;ATP6V0A1;DMXL2;CANX;CLTC;DNM1;SNAP91;PACSIN1;RAB5A;EPS15L1;EPN1;ITSN1;DNM2;BIN1;SNCA;SNCB;AP2B…	SYN1;SYN2
GO:0098693	F18	BP	regulation of synaptic vesicle cycle	│ │ ├─ regulation of synaptic vesicle cycle	GO:0099504	0.263713	0.571378	8	21	HGNC:1117;HGNC:11494;HGNC:8008;HGNC:9067;HGNC:678;HGNC:22192;HGNC:8549;HGNC:28337	BSN;SYN1;NRXN1;PLD1;ARHGDIA;SCRN1;BLOC1S6;C9ORF72	BSN;SYN1;NRXN1;PLD1;ARHGDIA;SCRN1;BLOC1S6;C9ORF72	BSN;SYN1;NRXN1;PLD1;ARHGDIA;SCRN1;BLOC1S6;C9ORF72
GO:0097091	F19	BP	synaptic vesicle clustering	│ │ ├─ synaptic vesicle clustering	GO:0099504	0.29245	0.584562	4	9	HGNC:2514;HGNC:11495;HGNC:11320;HGNC:1117	CTNNB1;SYN2;ABI1;BSN	CTNNB1;SYN2;ABI1;BSN	CTNNB1;SYN2;ABI1;BSN
GO:0099532	F20	BP	synaptic vesicle endosomal processing	│ │ ├─ synaptic vesicle endosomal processing	GO:0099504	0.059285	0.494566	8	13	HGNC:29203;HGNC:9760;HGNC:568;HGNC:560;HGNC:555;HGNC:11430;HGNC:17792;HGNC:11442	TBC1D24;RAB11A;AP3D1;AP1S2;AP1G1;STX12;VTI1A;STX7	TBC1D24;RAB11A;AP3D1;AP1S2;AP1G1;STX12;VTI1A;STX7	TBC1D24;RAB11A
GO:0016182	F29	BP	synaptic vesicle budding from endosome	│ │ │ ├─ synaptic vesicle budding from endosome	GO:0099532	0.170501	0.554127	3	4	HGNC:568;HGNC:560;HGNC:555	AP3D1;AP1S2;AP1G1	AP3D1;AP1S2;AP1G1	AP3D1;AP1S2;AP1G1
GO:0016189	F30	BP	synaptic vesicle to endosome fusion	│ │ │ └─ synaptic vesicle to endosome fusion	GO:0099532	0.231623	0.55893	3	5	HGNC:11430;HGNC:17792;HGNC:11442	STX12;VTI1A;STX7	STX12;VTI1A;STX7	STX12;VTI1A;STX7
GO:0016079	F21	BP	synaptic vesicle exocytosis	│ │ ├─ synaptic vesicle exocytosis	GO:0099504	0.713992	0.787299	20	83	HGNC:12566;HGNC:18539;HGNC:11438;HGNC:8515;HGNC:19265;HGNC:17072;HGNC:17145;HGNC:1497;HGNC:3953;HGNC:9246;HGNC:30670;HGNC:8542;HGNC:8533;HGNC:5287;HGNC:15459;HGNC:1460;HGNC:9777;HGNC:7641;HGNC:11444;HGNC:15751	UNC13B;STX1B;STX3;OTOF;SYT9;ERC1;SNAPIN;CASK;NCS1;PPFIA2;SV2C;P2RY4;P2RX1;HTR1B;P2RX2;CAMK2A;RAB3A;NAPA;STXBP1;NAPB	UNC13B;STX1B;STX3;OTOF;SYT9;ERC1;SNAPIN;CASK;NCS1;PPFIA2;SV2C;P2RY4;P2RX1;HTR1B;P2RX2;CAMK2A;RAB3A;NAPA;STXBP1;NAPB	UNC13B;STX1B;STX3;OTOF
GO:0099502	F31	BP	calcium-dependent activation of synaptic vesicle fusion	│ │ │ ├─ calcium-dependent activation of synaptic vesicle fusion	GO:0016079			2	13	HGNC:19265;HGNC:17072	SYT9;ERC1	SYT9;ERC1	SYT9
GO:0150037	F41	BP	regulation of calcium-dependent activation of synaptic vesicle fusion	│ │ │ │ └─ regulation of calcium-dependent activation of synaptic vesicle fusion	GO:0099502			1	7	HGNC:17072	ERC1	ERC1	ERC1
GO:2000300	F32	BP	regulation of synaptic vesicle exocytosis	│ │ │ ├─ regulation of synaptic vesicle exocytosis	GO:0016079	0.667983	0.771427	9	37	HGNC:17145;HGNC:1497;HGNC:3953;HGNC:9246;HGNC:30670;HGNC:8542;HGNC:8533;HGNC:5287;HGNC:15459	SNAPIN;CASK;NCS1;PPFIA2;SV2C;P2RY4;P2RX1;HTR1B;P2RX2	SNAPIN;CASK;NCS1;PPFIA2;SV2C;P2RY4;P2RX1;HTR1B;P2RX2	SNAPIN;CASK;NCS1;PPFIA2;SV2C;P2RY4;P2RX1;HTR1B;P2RX2
GO:0016081	F33	BP	synaptic vesicle docking	│ │ │ ├─ synaptic vesicle docking	GO:0016079			1	8	HGNC:1460	CAMK2A	CAMK2A
GO:0099148	F42	BP	regulation of synaptic vesicle docking	│ │ │ │ └─ regulation of synaptic vesicle docking	GO:0016081			1	3	HGNC:1460	CAMK2A	CAMK2A	CAMK2A
GO:0031629	F34	BP	synaptic vesicle fusion to presynaptic active zone membrane	│ │ │ ├─ synaptic vesicle fusion to presynaptic active zone membrane	GO:0016079			2	6	HGNC:18539;HGNC:9777	STX1B;RAB3A	STX1B;RAB3A	STX1B
GO:0031630	F43	BP	regulation of synaptic vesicle fusion to presynaptic active zone membrane	│ │ │ │ └─ regulation of synaptic vesicle fusion to presynaptic active zone membrane	GO:0031629			1	5	HGNC:9777	RAB3A	RAB3A	RAB3A
GO:0016082	F35	BP	synaptic vesicle priming	│ │ │ └─ synaptic vesicle priming	GO:0016079	0.60072	0.719283	5	19	HGNC:7641;HGNC:11444;HGNC:17072;HGNC:8515;HGNC:15751	NAPA;STXBP1;ERC1;OTOF;NAPB	NAPA;STXBP1;ERC1;OTOF;NAPB	NAPA;STXBP1;ERC1;OTOF
GO:0010807	F44	BP	regulation of synaptic vesicle priming	│ │ │ └─ regulation of synaptic vesicle priming	GO:0016082			2	7	HGNC:7641;HGNC:15751	NAPA;NAPB	NAPA;NAPB	NAPA;NAPB
GO:0098700	F22	BP	synaptic vesicle neurotransmitter loading	│ │ ├─ synaptic vesicle neurotransmitter loading	GO:0099504			2	9	HGNC:11018;HGNC:4141	SLC32A1;GAPDH	SLC32A1;GAPDH	SLC32A1
GO:0099162	F36	BP	regulation of synaptic vesicle neurotransmitter loading	│ │ │ └─ regulation of synaptic vesicle neurotransmitter loading	GO:0098700			1	2	HGNC:4141	GAPDH	GAPDH	GAPDH
GO:0099180	F23	BP	zinc ion import into synaptic vesicle	│ │ ├─ zinc ion import into synaptic vesicle	GO:0099504			0	2
GO:0097401	F24	BP	synaptic vesicle proton loading	│ │ ├─ synaptic vesicle proton loading	GO:0099504	0.14518	0.554127	9	20	HGNC:2021;HGNC:21723;HGNC:851;HGNC:854;HGNC:16832;HGNC:13724;HGNC:864;HGNC:865;HGNC:2938	CLCN3;ATP6V0E2;ATP6V1A;ATP6V1B2;ATP6V1F;ATP6V0D1;ATP6V1G1;ATP6V0A1;DMXL2	CLCN3;ATP6V0E2;ATP6V1A;ATP6V1B2;ATP6V1F;ATP6V0D1;ATP6V1G1;ATP6V0A1;DMXL2	CLCN3;ATP6V0E2;ATP6V1A;ATP6V1B2;ATP6V1F;ATP6V0D1;ATP6V1G1;ATP6V0A1
GO:1901546	F37	BP	regulation of proton loading	│ │ │ └─ regulation of proton loading	GO:0097401			1	2	HGNC:2938	DMXL2	DMXL2	DMXL2
GO:0048488	F25	BP	synaptic vesicle endocytosis	│ │ └─ synaptic vesicle endocytosis	GO:0099504	0.0598044	0.494566	28	71	HGNC:1473;HGNC:2092;HGNC:2972;HGNC:14986;HGNC:8570;HGNC:9783;HGNC:24634;HGNC:21604;HGNC:6183;HGNC:2974;HGNC:1052;HGNC:555;HGNC:11138;HGNC:11140;HGNC:563;HGNC:2876;HGNC:562;HGNC:2091;HGNC:13531;HGNC:30386;HGNC:132;HGNC:144;HGNC:2856;HGNC:8607;HGNC:7590;HGNC:16369;HGNC:11503;HGNC:5241	CANX;CLTC;DNM1;SNAP91;PACSIN1;RAB5A;EPS15L1;EPN1;ITSN1;DNM2;BIN1;AP1G1;SNCA;SNCB;AP2B1;DIAPH1;AP2A2;CLTB;ATP8A1;SCAMP5;ACTB;ACTG1;DGKQ;PRKN;MYLK;PARK7;SYNJ1;HSPA8	CANX;CLTC;DNM1;SNAP91;PACSIN1;RAB5A;EPS15L1;EPN1;ITSN1;DNM2;BIN1;AP1G1;SNCA;SNCB;AP2B1;DIAPH1;AP2A2;CLTB;ATP8A1;SCAMP5;ACTB;ACTG1;DGKQ;PRKN;MYLK;PARK7;SYNJ1;HSPA8	CANX;CLTC;DNM1;SNAP91;PACSIN1;RAB5A;EPS15L1;EPN1;ITSN1;DNM2;BIN1;AP1G1;SNCA;SNCB;AP2B1;DIAPH1;AP2A2;CLTB;ATP8A1
GO:1900242	F38	BP	regulation of synaptic vesicle endocytosis	│ │ ├─ regulation of synaptic vesicle endocytosis	GO:0048488	0.499197	0.703143	7	24	HGNC:30386;HGNC:132;HGNC:144;HGNC:2856;HGNC:8607;HGNC:7590;HGNC:16369	SCAMP5;ACTB;ACTG1;DGKQ;PRKN;MYLK;PARK7	SCAMP5;ACTB;ACTG1;DGKQ;PRKN;MYLK;PARK7	SCAMP5;ACTB;ACTG1;DGKQ;PRKN;MYLK;PARK7
GO:0016185	F39	BP	synaptic vesicle budding from presynaptic endocytic zone membrane	│ │ ├─ synaptic vesicle budding from presynaptic endocytic zone membrane	GO:0048488			0	1
GO:0098694	F45	BP	regulation of synaptic vesicle budding from presynaptic endocytic zone membrane	│ │ │ └─ regulation of synaptic vesicle budding from presynaptic endocytic zone membrane	GO:0016185			0	1
GO:0016191	F40	BP	synaptic vesicle uncoating	│ │ └─ synaptic vesicle uncoating	GO:0048488			2	3	HGNC:11503;HGNC:5241	SYNJ1;HSPA8	SYNJ1;HSPA8	SYNJ1;HSPA8
GO:0099525	F6	BP	presynaptic dense core vesicle exocytosis	│ ├─ presynaptic dense core vesicle exocytosis	SYNGO:presynprocess	0.25631	0.568884	9	24	HGNC:2972;HGNC:2974;HGNC:9783;HGNC:11444;HGNC:8537;HGNC:9777;HGNC:12566;HGNC:14406;HGNC:9761	DNM1;DNM2;RAB5A;STXBP1;P2RX7;RAB3A;UNC13B;PTPN23;RAB11B	DNM1;DNM2;RAB5A;STXBP1;P2RX7;RAB3A;UNC13B;PTPN23;RAB11B	DNM1;DNM2;RAB5A;STXBP1
GO:0099161	F26	BP	regulation of presynaptic dense core vesicle exocytosis	│ │ └─ regulation of presynaptic dense core vesicle exocytosis	GO:0099525	0.241204	0.55893	5	11	HGNC:8537;HGNC:9777;HGNC:12566;HGNC:14406;HGNC:9761	P2RX7;RAB3A;UNC13B;PTPN23;RAB11B	P2RX7;RAB3A;UNC13B;PTPN23;RAB11B	P2RX7;RAB3A;UNC13B;PTPN23;RAB11B
GO:0001504	F7	BP	neurotransmitter uptake	│ ├─ neurotransmitter uptake	SYNGO:presynprocess			0	6
GO:0098810	F8	BP	neurotransmitter reuptake	│ ├─ neurotransmitter reuptake	SYNGO:presynprocess	0.544328		3	10	HGNC:3757;HGNC:16937;HGNC:3023	FLOT1;ARL6IP5;DRD2	FLOT1;ARL6IP5;DRD2
GO:0051580	F27	BP	regulation of neurotransmitter uptake	│ │ └─ regulation of neurotransmitter uptake	GO:0098810	0.231623	0.55893	3	5	HGNC:3757;HGNC:16937;HGNC:3023	FLOT1;ARL6IP5;DRD2	FLOT1;ARL6IP5;DRD2	FLOT1;ARL6IP5;DRD2
SYNGO:presyn_chaperoneProteinFolding	F9	BP	presynaptic chaperone-mediated protein folding	│ ├─ presynaptic chaperone-mediated protein folding	SYNGO:presynprocess			2	3	HGNC:10819;HGNC:5241	SGTA;HSPA8	SGTA;HSPA8	SGTA;HSPA8
GO:0098928	F10	BP	presynaptic signaling pathway	│ └─ presynaptic signaling pathway	SYNGO:presynprocess			0	2
GO:0099526	F28	BP	presynapse to nucleus signaling pathway	│ └─ presynapse to nucleus signaling pathway	GO:0098928			0	1
SYNGO:postsynprocess	G1	BP	process in the postsynapse	├─ process in the postsynapse	SYNGO:synprocess	0.428732	0.703143	76	273	HGNC:18464;HGNC:11068;HGNC:11069;HGNC:11070;HGNC:6180;HGNC:7872;HGNC:4584;HGNC:1962;HGNC:1957;HGNC:1960;HGNC:4083;HGNC:4091;HGNC:17512;HGNC:7954;HGNC:28744;HGNC:1408;HGNC:6700;HGNC:7881;HGNC:3758;HGNC:17652;HGNC:2902;HGNC:13628;HGNC:2516;HGNC:18472;HGNC:8607;HGNC:16923;HGNC:11430;HGNC:9245;HGNC:13830;HGNC:4575;HGNC:589;HGNC:4576;HGNC:2903;HGNC:17189;HGNC:9412;HGNC:29059;HGNC:6840;HGNC:1460;HGNC:8…	GRID2IP;SLC8A1;SLC8A2;SLC8A3;ITPR1;NOS1;GRIN1;CHRNB2;CHRNA3;CHRNA7;GABRB3;GABRR2;HOMER1;NPTXR;CNIH2;CACNG4;LRP8;NOTCH1;FLOT2;PORCN;DLG3;CACNG8;CTNND2;ZDHHC5;PRKN;AGAP3;STX12;PPFIA1;CNTNAP2;GRID1;ATG5;GRID2;DLG4;OLFM2;PRKCZ;IQSEC2;MAP2K1;CAMK2A;PAK2;GPC6;NBEA;OGT;EXOC4;EPB41L3;VPS26B;STX3;SNAP23;EPB41L1;ITGB3;MMP9;MYO6;AP2B1;RAB5A;SH3GLB2;AP3M1;RAB11FIP5;TMUB1;NEDD4;SYNE1;GSG1L;PACSIN1;SYNJ1;PICK1…	GRID2IP;SLC8A1;SLC8A2;SLC8A3;ITPR1;NOS1;GRIN1;CHRNB2;CHRNA3;CHRNA7;GABRB3;GABRR2;HOMER1;NPTXR;CNIH2;CACNG4;LRP8;NOTCH1;FLOT2;PORCN;DLG3;CACNG8;CTNND2;ZDHHC5;PRKN;AGAP3;STX12;PPFIA1;CNTNAP2;GRID1;ATG5;GRID2;DLG4;OLFM2;PRKCZ;IQSEC2;MAP2K1;CAMK2A;PAK2;GPC6;NBEA;OGT;EXOC4;EPB41L3;VPS26B;STX3;SNAP23;EPB41L1;ITGB3;MMP9;MYO6;AP2B1;RAB5A;SH3GLB2;AP3M1;RAB11FIP5;TMUB1;NEDD4;SYNE1;GSG1L;PACSIN1;SYNJ1;PICK1…
GO:0099566	G2	BP	regulation of postsynaptic cytosolic calcium levels	│ ├─ regulation of postsynaptic cytosolic calcium levels	SYNGO:postsynprocess	0.286144	0.584562	5	12	HGNC:18464;HGNC:11068;HGNC:11069;HGNC:11070;HGNC:6180	GRID2IP;SLC8A1;SLC8A2;SLC8A3;ITPR1	GRID2IP;SLC8A1;SLC8A2;SLC8A3;ITPR1	GRID2IP
GO:1905059	G9	BP	ATPase-coupled calcium ion transmembrane transporter activity involved in regulation of postsynaptic cytosolic calcium levels	│ │ ├─ ATPase-coupled calcium ion transmembrane transporter activity involved in regulation of postsynaptic cytosolic calcium levels	GO:0099566			0	1
GO:0099567	G10	BP	calcium ion binding involved in regulation of postsynaptic cytosolic calcium levels	│ │ ├─ calcium ion binding involved in regulation of postsynaptic cytosolic calcium levels	GO:0099566			0	1
GO:1905060	G11	BP	calcium:cation antiporter activity involved in regulation of postsynaptic cytosolic calcium ion levels	│ │ ├─ calcium:cation antiporter activity involved in regulation of postsynaptic cytosolic calcium ion levels	GO:0099566	0.115053	0.528421	3	3	HGNC:11068;HGNC:11069;HGNC:11070	SLC8A1;SLC8A2;SLC8A3	SLC8A1;SLC8A2;SLC8A3	SLC8A1;SLC8A2;SLC8A3
GO:0098695	G12	BP	inositol 1,4,5-trisphosphate receptor activity involved in regulation of postsynaptic cytosolic calcium levels	│ │ ├─ inositol 1,4,5-trisphosphate receptor activity involved in regulation of postsynaptic cytosolic calcium levels	GO:0099566			1	1	HGNC:6180	ITPR1	ITPR1	ITPR1
GO:0099583	G13	BP	neurotransmitter receptor activity involved in regulation of postsynaptic cytosolic calcium levels	│ │ └─ neurotransmitter receptor activity involved in regulation of postsynaptic cytosolic calcium levels	GO:0099566			0	1
GO:0098872	G23	BP	G-protein coupled neurotransmitter receptor activity involved in regulation of postsynaptic cytosolic calcium levels	│ │ └─ G-protein coupled neurotransmitter receptor activity involved in regulation of postsynaptic cytosolic calcium levels	GO:0099583			0	1
GO:0060078	G3	BP	regulation of postsynaptic membrane potential	│ ├─ regulation of postsynaptic membrane potential	SYNGO:postsynprocess	0.993683	0.993683	7	60	HGNC:7872;HGNC:4584;HGNC:1962;HGNC:1957;HGNC:1960;HGNC:4083;HGNC:4091	NOS1;GRIN1;CHRNB2;CHRNA3;CHRNA7;GABRB3;GABRR2	NOS1;GRIN1;CHRNB2;CHRNA3;CHRNA7;GABRB3;GABRR2	NOS1
GO:0140233	G14	BP	intracellular cAMP-activated cation channel activity involved in regulation of postsynaptic membrane potential	│ │ ├─ intracellular cAMP-activated cation channel activity involved in regulation of postsynaptic membrane potential	GO:0060078			0	4
GO:0099579	G24	BP	G protein-coupled neurotransmitter receptor activity involved in regulation of postsynaptic membrane potential	│ │ │ └─ G protein-coupled neurotransmitter receptor activity involved in regulation of postsynaptic membrane potential	GO:0140233			0	4
GO:1904315	G15	BP	transmitter-gated ion channel activity involved in regulation of postsynaptic membrane potential	│ │ ├─ transmitter-gated ion channel activity involved in regulation of postsynaptic membrane potential	GO:0060078	0.95939	0.97451	6	42	HGNC:4584;HGNC:1962;HGNC:1957;HGNC:1960;HGNC:4083;HGNC:4091	GRIN1;CHRNB2;CHRNA3;CHRNA7;GABRB3;GABRR2	GRIN1;CHRNB2;CHRNA3;CHRNA7;GABRB3;GABRR2	GRIN1;CHRNB2;CHRNA3;CHRNA7;GABRB3;GABRR2
GO:1905030	G16	BP	voltage-gated ion channel activity involved in regulation of postsynaptic membrane potential	│ │ └─ voltage-gated ion channel activity involved in regulation of postsynaptic membrane potential	GO:0060078			0	5
GO:0098962	G4	BP	regulation of postsynaptic neurotransmitter receptor activity	│ ├─ regulation of postsynaptic neurotransmitter receptor activity	SYNGO:postsynprocess	0.565922	0.719283	6	22	HGNC:17512;HGNC:7954;HGNC:28744;HGNC:1408;HGNC:6700;HGNC:7881	HOMER1;NPTXR;CNIH2;CACNG4;LRP8;NOTCH1	HOMER1;NPTXR;CNIH2;CACNG4;LRP8;NOTCH1	HOMER1;NPTXR;CNIH2;CACNG4;LRP8;NOTCH1
GO:0099072	G5	BP	regulation of postsynaptic membrane neurotransmitter receptor levels	│ ├─ regulation of postsynaptic membrane neurotransmitter receptor levels	SYNGO:postsynprocess	0.116136	0.528421	55	167	HGNC:3758;HGNC:17652;HGNC:2902;HGNC:13628;HGNC:2516;HGNC:18472;HGNC:8607;HGNC:16923;HGNC:11430;HGNC:9245;HGNC:13830;HGNC:18464;HGNC:4575;HGNC:589;HGNC:4576;HGNC:7954;HGNC:2903;HGNC:17189;HGNC:9412;HGNC:29059;HGNC:6840;HGNC:1460;HGNC:8591;HGNC:4454;HGNC:7648;HGNC:8127;HGNC:30389;HGNC:3380;HGNC:28119;HGNC:11438;HGNC:11131;HGNC:3378;HGNC:6156;HGNC:7176;HGNC:7605;HGNC:563;HGNC:9783;HGNC:10834;HGNC:56…	FLOT2;PORCN;DLG3;CACNG8;CTNND2;ZDHHC5;PRKN;AGAP3;STX12;PPFIA1;CNTNAP2;GRID2IP;GRID1;ATG5;GRID2;NPTXR;DLG4;OLFM2;PRKCZ;IQSEC2;MAP2K1;CAMK2A;PAK2;GPC6;NBEA;OGT;EXOC4;EPB41L3;VPS26B;STX3;SNAP23;EPB41L1;ITGB3;MMP9;MYO6;AP2B1;RAB5A;SH3GLB2;AP3M1;RAB11FIP5;TMUB1;NEDD4;SYNE1;GSG1L;PACSIN1;SYNJ1;PICK1;RNF216;HIP1;TSPAN7;LRP1;RNF220;SYT17;CBLB;NCDN	FLOT2;PORCN;DLG3;CACNG8;CTNND2;ZDHHC5;PRKN;AGAP3;STX12;PPFIA1;CNTNAP2;GRID2IP;GRID1;ATG5;GRID2;NPTXR;DLG4;OLFM2;PRKCZ;IQSEC2;MAP2K1;CAMK2A;PAK2;GPC6;NBEA;OGT;EXOC4;EPB41L3;VPS26B;STX3;SNAP23;EPB41L1;ITGB3;MMP9;MYO6;AP2B1;RAB5A;SH3GLB2;AP3M1;RAB11FIP5;TMUB1;NEDD4;SYNE1;GSG1L;PACSIN1;SYNJ1;PICK1;RNF216;HIP1;TSPAN7;LRP1;RNF220;SYT17;CBLB;NCDN	FLOT2;PORCN;DLG3;CACNG8;CTNND2;ZDHHC5;PRKN;AGAP3;STX12;PPFIA1;CNTNAP2;GRID2IP;GRID1;ATG5;GRID2
GO:0099645	G17	BP	neurotransmitter receptor localization to postsynaptic specialization membrane	│ │ ├─ neurotransmitter receptor localization to postsynaptic specialization membrane	GO:0099072	0.692253	0.778803	14	58	HGNC:7954;HGNC:2903;HGNC:17189;HGNC:9412;HGNC:29059;HGNC:6840;HGNC:1460;HGNC:8591;HGNC:4454;HGNC:7648;HGNC:8127;HGNC:30389;HGNC:3380;HGNC:28119	NPTXR;DLG4;OLFM2;PRKCZ;IQSEC2;MAP2K1;CAMK2A;PAK2;GPC6;NBEA;OGT;EXOC4;EPB41L3;VPS26B	NPTXR;DLG4;OLFM2;PRKCZ;IQSEC2;MAP2K1;CAMK2A;PAK2;GPC6;NBEA;OGT;EXOC4;EPB41L3;VPS26B	NPTXR;DLG4;OLFM2
GO:0098696	G25	BP	regulation of neurotransmitter receptor localization to postsynaptic specialization membrane	│ │ │ └─ regulation of neurotransmitter receptor localization to postsynaptic specialization membrane	GO:0099645	0.297614	0.584562	11	32	HGNC:9412;HGNC:29059;HGNC:6840;HGNC:1460;HGNC:8591;HGNC:4454;HGNC:7648;HGNC:8127;HGNC:30389;HGNC:3380;HGNC:28119	PRKCZ;IQSEC2;MAP2K1;CAMK2A;PAK2;GPC6;NBEA;OGT;EXOC4;EPB41L3;VPS26B	PRKCZ;IQSEC2;MAP2K1;CAMK2A;PAK2;GPC6;NBEA;OGT;EXOC4;EPB41L3;VPS26B	PRKCZ;IQSEC2;MAP2K1;CAMK2A;PAK2;GPC6;NBEA;OGT;EXOC4;EPB41L3;VPS26B
GO:0098967	G18	BP	exocytic insertion of neurotransmitter receptor to postsynaptic membrane	│ │ ├─ exocytic insertion of neurotransmitter receptor to postsynaptic membrane	GO:0099072	0.42468	0.703143	3	8	HGNC:11438;HGNC:11131;HGNC:3378	STX3;SNAP23;EPB41L1	STX3;SNAP23;EPB41L1	STX3;SNAP23
GO:0099145	G26	BP	regulation of exocytic insertion of neurotransmitter receptor to postsynaptic membrane	│ │ │ └─ regulation of exocytic insertion of neurotransmitter receptor to postsynaptic membrane	GO:0098967			1	2	HGNC:3378	EPB41L1	EPB41L1	EPB41L1
GO:0098970	G19	BP	postsynaptic neurotransmitter receptor diffusion trapping	│ │ ├─ postsynaptic neurotransmitter receptor diffusion trapping	GO:0099072			2	8	HGNC:6156;HGNC:7176	ITGB3;MMP9	ITGB3;MMP9
GO:0150054	G27	BP	regulation of postsynaptic neurotransmitter receptor diffusion trapping	│ │ │ └─ regulation of postsynaptic neurotransmitter receptor diffusion trapping	GO:0098970			2	5	HGNC:6156;HGNC:7176	ITGB3;MMP9	ITGB3;MMP9	ITGB3;MMP9
GO:0098884	G20	BP	postsynaptic neurotransmitter receptor endocytosis	│ │ └─ postsynaptic neurotransmitter receptor endocytosis	GO:0099072	0.0706523	0.494566	22	54	HGNC:7605;HGNC:563;HGNC:9783;HGNC:10834;HGNC:569;HGNC:24845;HGNC:21709;HGNC:7727;HGNC:17089;HGNC:6156;HGNC:28283;HGNC:8570;HGNC:11503;HGNC:9394;HGNC:21698;HGNC:4913;HGNC:11854;HGNC:6692;HGNC:25552;HGNC:24119;HGNC:1542;HGNC:17597	MYO6;AP2B1;RAB5A;SH3GLB2;AP3M1;RAB11FIP5;TMUB1;NEDD4;SYNE1;ITGB3;GSG1L;PACSIN1;SYNJ1;PICK1;RNF216;HIP1;TSPAN7;LRP1;RNF220;SYT17;CBLB;NCDN	MYO6;AP2B1;RAB5A;SH3GLB2;AP3M1;RAB11FIP5;TMUB1;NEDD4;SYNE1;ITGB3;GSG1L;PACSIN1;SYNJ1;PICK1;RNF216;HIP1;TSPAN7;LRP1;RNF220;SYT17;CBLB;NCDN	MYO6;AP2B1;RAB5A;SH3GLB2;AP3M1;RAB11FIP5;TMUB1
GO:0099149	G28	BP	regulation of postsynaptic neurotransmitter receptor endocytosis	│ │ └─ regulation of postsynaptic neurotransmitter receptor endocytosis	GO:0098884	0.238534	0.55893	15	43	HGNC:7727;HGNC:17089;HGNC:6156;HGNC:28283;HGNC:8570;HGNC:11503;HGNC:9394;HGNC:21698;HGNC:4913;HGNC:11854;HGNC:6692;HGNC:25552;HGNC:24119;HGNC:1542;HGNC:17597	NEDD4;SYNE1;ITGB3;GSG1L;PACSIN1;SYNJ1;PICK1;RNF216;HIP1;TSPAN7;LRP1;RNF220;SYT17;CBLB;NCDN	NEDD4;SYNE1;ITGB3;GSG1L;PACSIN1;SYNJ1;PICK1;RNF216;HIP1;TSPAN7;LRP1;RNF220;SYT17;CBLB;NCDN	NEDD4;SYNE1;ITGB3;GSG1L;PACSIN1;SYNJ1;PICK1;RNF216;HIP1;TSPAN7;LRP1;RNF220;SYT17;CBLB;NCDN
GO:0140239	G6	BP	postsynaptic endocytosis	│ ├─ postsynaptic endocytosis	SYNGO:postsynprocess			1	1	HGNC:2974	DNM2	DNM2	DNM2
GO:0150038	G7	BP	postsynaptic dense core vesicle exocytosis	│ ├─ postsynaptic dense core vesicle exocytosis	SYNGO:postsynprocess			0	2
GO:0150044	G21	BP	regulation of postsynaptic dense core vesicle exocytosis	│ │ └─ regulation of postsynaptic dense core vesicle exocytosis	GO:0150038			0	1
GO:0098926	G8	BP	postsynaptic signaling pathway	│ └─ postsynaptic signaling pathway	SYNGO:postsynprocess	0.718974	0.787299	4	18	HGNC:7765;HGNC:11320;HGNC:11364;HGNC:29843	NF1;ABI1;STAT3;NSMF	NF1;ABI1;STAT3;NSMF	NF1
GO:0099527	G22	BP	postsynapse to nucleus signaling pathway	│ └─ postsynapse to nucleus signaling pathway	GO:0098926	0.802146	0.839026	3	16	HGNC:11320;HGNC:11364;HGNC:29843	ABI1;STAT3;NSMF	ABI1;STAT3;NSMF	ABI1;STAT3;NSMF
GO:1905539	G29	BP	regulation of postsynapse to nucleus signaling pathway	│ └─ regulation of postsynapse to nucleus signaling pathway	GO:0099527			0	2
GO:0099536	H1	BP	synaptic signaling	├─ synaptic signaling	SYNGO:synprocess	0.568349	0.719283	59	222	HGNC:9681;HGNC:3560;HGNC:8008;HGNC:24546;HGNC:29943;HGNC:5951;HGNC:3591;HGNC:17867;HGNC:1033;HGNC:7754;HGNC:9065;HGNC:29059;HGNC:11364;HGNC:5044;HGNC:4037;HGNC:1759;HGNC:11052;HGNC:1014;HGNC:2850;HGNC:7656;HGNC:9664;HGNC:4485;HGNC:2972;HGNC:8571;HGNC:21744;HGNC:14294;HGNC:11438;HGNC:12496;HGNC:6291;HGNC:10436;HGNC:12303;HGNC:6881;HGNC:16507;HGNC:8078;HGNC:11498;HGNC:12333;HGNC:1226;HGNC:933;HGNC:…	PTPRS;FABP5;NRXN1;CNRIP1;TENM2;CADM1;FARP1;NPTN;BDNF;NEO1;PLCG1;IQSEC2;STAT3;HNRNPK;FYN;CDH2;SLC6A6;BCR;DGKB;NCAM1;PTPRA;GPER1;DNM1;PACSIN2;CPEB1;SHANK3;STX3;UBE3A;KCNN2;RPS6KB1;TRIO;MAPK8;SYNPR;NXPH4;SYNGR1;TRPC1;GIPC1;BACE1;MYO6;HTR1B;CHRNB2;CHRNA7;CHRNA3;DRD2;HIP1;NGFR;ABCC8;EEA1;NOTCH1;NRGN;GHRL;SORCS3;NEFL;NEFH;IGF1R;PTK2B;NGDN;ATG5;NOS1	PTPRS;FABP5;NRXN1;CNRIP1;TENM2;CADM1;FARP1;NPTN;BDNF;NEO1;PLCG1;IQSEC2;STAT3;HNRNPK;FYN;CDH2;SLC6A6;BCR;DGKB;NCAM1;PTPRA;GPER1;DNM1;PACSIN2;CPEB1;SHANK3;STX3;UBE3A;KCNN2;RPS6KB1;TRIO;MAPK8;SYNPR;NXPH4;SYNGR1;TRPC1;GIPC1;BACE1;MYO6;HTR1B;CHRNB2;CHRNA7;CHRNA3;DRD2;HIP1;NGFR;ABCC8;EEA1;NOTCH1;NRGN;GHRL;SORCS3;NEFL;NEFH;IGF1R;PTK2B;NGDN;ATG5;NOS1
GO:0099537	H2	BP	trans-synaptic signaling	│ ├─ trans-synaptic signaling	GO:0099536	0.515277	0.703143	58	214	HGNC:9681;HGNC:3560;HGNC:8008;HGNC:24546;HGNC:29943;HGNC:5951;HGNC:3591;HGNC:17867;HGNC:1033;HGNC:7754;HGNC:9065;HGNC:29059;HGNC:11364;HGNC:5044;HGNC:4037;HGNC:1759;HGNC:11052;HGNC:1014;HGNC:2850;HGNC:7656;HGNC:9664;HGNC:4485;HGNC:2972;HGNC:8571;HGNC:21744;HGNC:14294;HGNC:11438;HGNC:12496;HGNC:6291;HGNC:10436;HGNC:12303;HGNC:6881;HGNC:16507;HGNC:8078;HGNC:11498;HGNC:12333;HGNC:1226;HGNC:933;HGNC:…	PTPRS;FABP5;NRXN1;CNRIP1;TENM2;CADM1;FARP1;NPTN;BDNF;NEO1;PLCG1;IQSEC2;STAT3;HNRNPK;FYN;CDH2;SLC6A6;BCR;DGKB;NCAM1;PTPRA;GPER1;DNM1;PACSIN2;CPEB1;SHANK3;STX3;UBE3A;KCNN2;RPS6KB1;TRIO;MAPK8;SYNPR;NXPH4;SYNGR1;TRPC1;GIPC1;BACE1;MYO6;HTR1B;CHRNB2;CHRNA7;CHRNA3;DRD2;HIP1;NGFR;ABCC8;EEA1;NOTCH1;NRGN;GHRL;SORCS3;NEFL;NEFH;IGF1R;PTK2B;NGDN;ATG5	PTPRS;FABP5;NRXN1;CNRIP1;TENM2;CADM1;FARP1;NPTN;BDNF;NEO1;PLCG1;IQSEC2;STAT3;HNRNPK;FYN;CDH2;SLC6A6;BCR;DGKB;NCAM1;PTPRA;GPER1;DNM1;PACSIN2;CPEB1;SHANK3;STX3;UBE3A;KCNN2;RPS6KB1;TRIO;MAPK8;SYNPR;NXPH4;SYNGR1;TRPC1;GIPC1;BACE1;MYO6;HTR1B;CHRNB2;CHRNA7;CHRNA3;DRD2;HIP1;NGFR;ABCC8;EEA1;NOTCH1;NRGN;GHRL;SORCS3;NEFL;NEFH;IGF1R;PTK2B;NGDN;ATG5	PTPRS
GO:0099541	H5	BP	trans-synaptic signaling by lipid	│ │ ├─ trans-synaptic signaling by lipid	GO:0099537	0.598412		3	11	HGNC:3560;HGNC:8008;HGNC:24546	FABP5;NRXN1;CNRIP1	FABP5;NRXN1;CNRIP1
GO:0099542	H14	BP	trans-synaptic signaling by endocannabinoid	│ │ │ └─ trans-synaptic signaling by endocannabinoid	GO:0099541	0.598412	0.719283	3	11	HGNC:3560;HGNC:8008;HGNC:24546	FABP5;NRXN1;CNRIP1	FABP5;NRXN1;CNRIP1
GO:0098921	H22	BP	retrograde trans-synaptic signaling by endocannabinoid	│ │ │ ├─ retrograde trans-synaptic signaling by endocannabinoid	GO:0099542			1	6	HGNC:3560	FABP5	FABP5	FABP5
GO:0099178	H27	BP	regulation of retrograde trans-synaptic signaling by endocanabinoid	│ │ │ │ └─ regulation of retrograde trans-synaptic signaling by endocanabinoid	GO:0098921			0	3
GO:0099553	H23	BP	trans-synaptic signaling by endocannabinoid, modulating synaptic transmission	│ │ │ └─ trans-synaptic signaling by endocannabinoid, modulating synaptic transmission	GO:0099542			2	5	HGNC:8008;HGNC:24546	NRXN1;CNRIP1	NRXN1;CNRIP1
GO:0150036	H28	BP	regulation of trans-synaptic signaling by endocannabinoid, modulating synaptic transmission	│ │ │ └─ regulation of trans-synaptic signaling by endocannabinoid, modulating synaptic transmission	GO:0099553			2	4	HGNC:8008;HGNC:24546	NRXN1;CNRIP1	NRXN1;CNRIP1	NRXN1;CNRIP1
GO:0099540	H6	BP	trans-synaptic signaling by neuropeptide	│ │ ├─ trans-synaptic signaling by neuropeptide	GO:0099537			0	1
GO:0099543	H7	BP	trans-synaptic signaling by soluble gas	│ │ ├─ trans-synaptic signaling by soluble gas	GO:0099537			0	1
GO:0099548	H15	BP	trans-synaptic signaling by nitric oxide	│ │ │ └─ trans-synaptic signaling by nitric oxide	GO:0099543			0	1
GO:0099555	H24	BP	trans-synaptic signaling by nitric oxide, modulating synaptic transmission	│ │ │ └─ trans-synaptic signaling by nitric oxide, modulating synaptic transmission	GO:0099548			0	1
GO:0098925	H29	BP	retrograde trans-synaptic signaling by nitric oxide, modulating synaptic transmission	│ │ │ └─ retrograde trans-synaptic signaling by nitric oxide, modulating synaptic transmission	GO:0099555			0	1
GO:0099545	H8	BP	trans-synaptic signaling by trans-synaptic complex	│ │ ├─ trans-synaptic signaling by trans-synaptic complex	GO:0099537	0.29245	0.584562	4	9	HGNC:29943;HGNC:5951;HGNC:3591;HGNC:17867	TENM2;CADM1;FARP1;NPTN	TENM2;CADM1;FARP1;NPTN
GO:0098942	H16	BP	retrograde trans-synaptic signaling by trans-synaptic protein complex	│ │ │ ├─ retrograde trans-synaptic signaling by trans-synaptic protein complex	GO:0099545	0.170501	0.554127	3	4	HGNC:29943;HGNC:5951;HGNC:3591	TENM2;CADM1;FARP1	TENM2;CADM1;FARP1	TENM2;CADM1;FARP1
GO:0099557	H17	BP	trans-synaptic signaling by trans-synaptic complex, modulating synaptic transmission	│ │ │ └─ trans-synaptic signaling by trans-synaptic complex, modulating synaptic transmission	GO:0099545			1	2	HGNC:17867	NPTN	NPTN	NPTN
GO:0099157	H9	BP	trans-synaptic signalling via exosome	│ │ ├─ trans-synaptic signalling via exosome	GO:0099537			0	1
GO:0099183	H10	BP	trans-synaptic signaling by BDNF, modulating synaptic transmission	│ │ ├─ trans-synaptic signaling by BDNF, modulating synaptic transmission	GO:0099537			1	6	HGNC:1033	BDNF	BDNF	BDNF
GO:0150035	H18	BP	regulation of trans-synaptic signaling by BDNF, modulating synaptic transmission	│ │ │ └─ regulation of trans-synaptic signaling by BDNF, modulating synaptic transmission	GO:0099183			0	2
GO:0099550	H11	BP	trans-synaptic signaling, modulating synaptic transmission	│ │ ├─ trans-synaptic signaling, modulating synaptic transmission	GO:0099537			2	7	HGNC:7754;HGNC:8008	NEO1;NRXN1	NEO1;NRXN1	NEO1;NRXN1
GO:0007268	H12	BP	chemical synaptic transmission	│ │ └─ chemical synaptic transmission	GO:0099537	0.507184	0.703143	49	180	HGNC:9065;HGNC:29059;HGNC:11364;HGNC:5044;HGNC:4037;HGNC:1759;HGNC:11052;HGNC:1014;HGNC:2850;HGNC:7656;HGNC:9664;HGNC:9681;HGNC:4485;HGNC:2972;HGNC:8571;HGNC:21744;HGNC:14294;HGNC:11438;HGNC:12496;HGNC:6291;HGNC:10436;HGNC:12303;HGNC:6881;HGNC:16507;HGNC:8078;HGNC:11498;HGNC:12333;HGNC:1226;HGNC:933;HGNC:7605;HGNC:5287;HGNC:1962;HGNC:1960;HGNC:1957;HGNC:3023;HGNC:4913;HGNC:7809;HGNC:59;HGNC:3185;…	PLCG1;IQSEC2;STAT3;HNRNPK;FYN;CDH2;SLC6A6;BCR;DGKB;NCAM1;PTPRA;PTPRS;GPER1;DNM1;PACSIN2;CPEB1;SHANK3;STX3;UBE3A;KCNN2;RPS6KB1;TRIO;MAPK8;SYNPR;NXPH4;SYNGR1;TRPC1;GIPC1;BACE1;MYO6;HTR1B;CHRNB2;CHRNA7;CHRNA3;DRD2;HIP1;NGFR;ABCC8;EEA1;NOTCH1;NRGN;GHRL;SORCS3;NEFL;NEFH;IGF1R;PTK2B;NGDN;ATG5	PLCG1;IQSEC2;STAT3;HNRNPK;FYN;CDH2;SLC6A6;BCR;DGKB;NCAM1;PTPRA;PTPRS;GPER1;DNM1;PACSIN2;CPEB1;SHANK3;STX3;UBE3A;KCNN2;RPS6KB1;TRIO;MAPK8;SYNPR;NXPH4;SYNGR1;TRPC1;GIPC1;BACE1;MYO6;HTR1B;CHRNB2;CHRNA7;CHRNA3;DRD2;HIP1;NGFR;ABCC8;EEA1;NOTCH1;NRGN;GHRL;SORCS3;NEFL;NEFH;IGF1R;PTK2B;NGDN;ATG5
GO:0050804	H19	BP	modulation of chemical synaptic transmission	│ │ ├─ modulation of chemical synaptic transmission	GO:0007268	0.517699	0.703143	27	99	HGNC:9065;HGNC:29059;HGNC:11364;HGNC:5044;HGNC:4037;HGNC:1759;HGNC:11052;HGNC:1014;HGNC:2850;HGNC:7656;HGNC:9664;HGNC:9681;HGNC:4485;HGNC:2972;HGNC:8571;HGNC:21744;HGNC:14294;HGNC:11438;HGNC:12496;HGNC:6291;HGNC:10436;HGNC:12303;HGNC:6881;HGNC:16507;HGNC:8078;HGNC:11498;HGNC:12333	PLCG1;IQSEC2;STAT3;HNRNPK;FYN;CDH2;SLC6A6;BCR;DGKB;NCAM1;PTPRA;PTPRS;GPER1;DNM1;PACSIN2;CPEB1;SHANK3;STX3;UBE3A;KCNN2;RPS6KB1;TRIO;MAPK8;SYNPR;NXPH4;SYNGR1;TRPC1	PLCG1;IQSEC2;STAT3;HNRNPK;FYN;CDH2;SLC6A6;BCR;DGKB;NCAM1;PTPRA;PTPRS;GPER1;DNM1;PACSIN2;CPEB1;SHANK3;STX3;UBE3A;KCNN2;RPS6KB1;TRIO;MAPK8;SYNPR;NXPH4;SYNGR1;TRPC1	PLCG1;IQSEC2;STAT3;HNRNPK;FYN;CDH2;SLC6A6;BCR;DGKB;NCAM1;PTPRA;PTPRS;GPER1;DNM1;PACSIN2;CPEB1;SHANK3;STX3;UBE3A;KCNN2;RPS6KB1;TRIO;MAPK8;SYNPR;NXPH4;SYNGR1;TRPC1
GO:0099531	H20	BP	presynaptic process involved in chemical synaptic transmission	│ │ ├─ presynaptic process involved in chemical synaptic transmission	GO:0007268	0.737023		11	48	HGNC:1226;HGNC:933;HGNC:7605;HGNC:5287;HGNC:1962;HGNC:1960;HGNC:1957;HGNC:3023;HGNC:4913;HGNC:7809;HGNC:59	GIPC1;BACE1;MYO6;HTR1B;CHRNB2;CHRNA7;CHRNA3;DRD2;HIP1;NGFR;ABCC8	GIPC1;BACE1;MYO6;HTR1B;CHRNB2;CHRNA7;CHRNA3;DRD2;HIP1;NGFR;ABCC8
GO:0099171	H25	BP	presynaptic modulation of chemical synaptic transmission	│ │ │ └─ presynaptic modulation of chemical synaptic transmission	GO:0099531	0.737023	0.789049	11	48	HGNC:1226;HGNC:933;HGNC:7605;HGNC:5287;HGNC:1962;HGNC:1960;HGNC:1957;HGNC:3023;HGNC:4913;HGNC:7809;HGNC:59	GIPC1;BACE1;MYO6;HTR1B;CHRNB2;CHRNA7;CHRNA3;DRD2;HIP1;NGFR;ABCC8	GIPC1;BACE1;MYO6;HTR1B;CHRNB2;CHRNA7;CHRNA3;DRD2;HIP1;NGFR;ABCC8	GIPC1;BACE1;MYO6;HTR1B;CHRNB2;CHRNA7;CHRNA3;DRD2;HIP1;NGFR;ABCC8
GO:0099565	H21	BP	postsynaptic process involved in chemical synaptic transmission	│ │ └─ postsynaptic process involved in chemical synaptic transmission	GO:0007268	0.304028	0.584562	13	39	HGNC:3185;HGNC:7881;HGNC:3023;HGNC:8000;HGNC:18129;HGNC:16699;HGNC:12303;HGNC:7739;HGNC:7737;HGNC:5465;HGNC:9612;HGNC:20271;HGNC:589	EEA1;NOTCH1;DRD2;NRGN;GHRL;SORCS3;TRIO;NEFL;NEFH;IGF1R;PTK2B;NGDN;ATG5	EEA1;NOTCH1;DRD2;NRGN;GHRL;SORCS3;TRIO;NEFL;NEFH;IGF1R;PTK2B;NGDN;ATG5	EEA1;NOTCH1
GO:0099170	H26	BP	postsynaptic modulation of chemical synaptic transmission	│ │ └─ postsynaptic modulation of chemical synaptic transmission	GO:0099565	0.326523	0.6064	11	33	HGNC:3023;HGNC:8000;HGNC:18129;HGNC:16699;HGNC:12303;HGNC:7739;HGNC:7737;HGNC:5465;HGNC:9612;HGNC:20271;HGNC:589	DRD2;NRGN;GHRL;SORCS3;TRIO;NEFL;NEFH;IGF1R;PTK2B;NGDN;ATG5	DRD2;NRGN;GHRL;SORCS3;TRIO;NEFL;NEFH;IGF1R;PTK2B;NGDN;ATG5	DRD2;NRGN;GHRL;SORCS3;TRIO;NEFL;NEFH;IGF1R;PTK2B;NGDN;ATG5
GO:0099538	H3	BP	synaptic signaling via neuropeptide	│ ├─ synaptic signaling via neuropeptide	GO:0099536			0	8
GO:0099163	H4	BP	synaptic signaling by nitric oxide	│ └─ synaptic signaling by nitric oxide	GO:0099536			1	3	HGNC:7872	NOS1	NOS1	NOS1
GO:0150045	H13	BP	regulation of synaptic signaling by nitric oxide	│ └─ regulation of synaptic signaling by nitric oxide	GO:0099163			0	2
GO:0050808	I1	BP	synapse organization	├─ synapse organization	SYNGO:synprocess	0.015248	0.234853	142	424	HGNC:581;HGNC:18582;HGNC:9681;HGNC:7648;HGNC:1717;HGNC:8004;HGNC:19701;HGNC:29351;HGNC:2904;HGNC:18415;HGNC:6139;HGNC:8005;HGNC:10011;HGNC:5044;HGNC:14295;HGNC:14294;HGNC:9670;HGNC:18129;HGNC:2850;HGNC:24278;HGNC:7994;HGNC:4575;HGNC:655;HGNC:2720;HGNC:5241;HGNC:9509;HGNC:1736;HGNC:3332;HGNC:7765;HGNC:6183;HGNC:11805;HGNC:17565;HGNC:7608;HGNC:24476;HGNC:1232;HGNC:667;HGNC:668;HGNC:494;HGNC:30259;H…	APBB1;ADGRL2;PTPRS;NBEA;SEPTIN7;NRP1;CNKSR2;ARHGAP39;DLG5;HIP1R;ITGA3;NRP2;RHEB;HNRNPK;SHANK2;SHANK3;PTPRF;GHRL;DGKB;ABHD17B;NRCAM;GRID1;ARF4;ASAP1;HSPA8;PSEN2;CDC42;MARK2;NF1;ITSN1;TIAM1;MINK1;MYO9A;DLGAP4;EGLN1;RHOA;RHOB;ANK3;PDXP;RAPGEF2;WASF1;CTNNA2;SPTB;DIXDC1;CYFIP1;PTK2;LIMK1;MMP9;KIF5B;ZDHHC17;NCKAP1;VCP;AGRN;MECP2;SEPTIN11;TUBA1A;PPFIA2;BSN;ERC1;ACTN1;HOMER1;ACTB;ACTG1;CAMK2B;ACTN4;NEFL;…	APBB1;ADGRL2;PTPRS;NBEA;SEPTIN7;NRP1;CNKSR2;ARHGAP39;DLG5;HIP1R;ITGA3;NRP2;RHEB;HNRNPK;SHANK2;SHANK3;PTPRF;GHRL;DGKB;ABHD17B;NRCAM;GRID1;ARF4;ASAP1;HSPA8;PSEN2;CDC42;MARK2;NF1;ITSN1;TIAM1;MINK1;MYO9A;DLGAP4;EGLN1;RHOA;RHOB;ANK3;PDXP;RAPGEF2;WASF1;CTNNA2;SPTB;DIXDC1;CYFIP1;PTK2;LIMK1;MMP9;KIF5B;ZDHHC17;NCKAP1;VCP;AGRN;MECP2;SEPTIN11;TUBA1A;PPFIA2;BSN;ERC1;ACTN1;HOMER1;ACTB;ACTG1;CAMK2B;ACTN4;NEFL;…	APBB1;ADGRL2;PTPRS;NBEA
GO:0099172	I2	BP	presynapse organization	│ ├─ presynapse organization	GO:0050808			0	2
GO:0099174	I16	BP	regulation of presynapse organization	│ │ └─ regulation of presynapse organization	GO:0099172			0	2
GO:0099173	I3	BP	postsynapse organization	│ ├─ postsynapse organization	GO:0050808	0.0659614	0.494566	29	75	HGNC:1717;HGNC:8004;HGNC:19701;HGNC:29351;HGNC:2904;HGNC:18415;HGNC:6139;HGNC:8005;HGNC:10011;HGNC:5044;HGNC:14295;HGNC:14294;HGNC:9670;HGNC:18129;HGNC:2850;HGNC:24278;HGNC:7994;HGNC:4575;HGNC:655;HGNC:2720;HGNC:5241;HGNC:9509;HGNC:1736;HGNC:3332;HGNC:7765;HGNC:6183;HGNC:11805;HGNC:17565;HGNC:7608	SEPTIN7;NRP1;CNKSR2;ARHGAP39;DLG5;HIP1R;ITGA3;NRP2;RHEB;HNRNPK;SHANK2;SHANK3;PTPRF;GHRL;DGKB;ABHD17B;NRCAM;GRID1;ARF4;ASAP1;HSPA8;PSEN2;CDC42;MARK2;NF1;ITSN1;TIAM1;MINK1;MYO9A	SEPTIN7;NRP1;CNKSR2;ARHGAP39;DLG5;HIP1R;ITGA3;NRP2;RHEB;HNRNPK;SHANK2;SHANK3;PTPRF;GHRL;DGKB;ABHD17B;NRCAM;GRID1;ARF4;ASAP1;HSPA8;PSEN2;CDC42;MARK2;NF1;ITSN1;TIAM1;MINK1;MYO9A	SEPTIN7;NRP1;CNKSR2;ARHGAP39;DLG5;HIP1R;ITGA3
GO:0099175	I17	BP	regulation of postsynapse organization	│ │ ├─ regulation of postsynapse organization	GO:0099173	0.113666	0.528421	21	55	HGNC:8005;HGNC:10011;HGNC:5044;HGNC:14295;HGNC:14294;HGNC:9670;HGNC:18129;HGNC:2850;HGNC:24278;HGNC:7994;HGNC:4575;HGNC:655;HGNC:2720;HGNC:5241;HGNC:9509;HGNC:1736;HGNC:3332;HGNC:7765;HGNC:6183;HGNC:11805;HGNC:17565	NRP2;RHEB;HNRNPK;SHANK2;SHANK3;PTPRF;GHRL;DGKB;ABHD17B;NRCAM;GRID1;ARF4;ASAP1;HSPA8;PSEN2;CDC42;MARK2;NF1;ITSN1;TIAM1;MINK1	NRP2;RHEB;HNRNPK;SHANK2;SHANK3;PTPRF;GHRL;DGKB;ABHD17B;NRCAM;GRID1;ARF4;ASAP1;HSPA8;PSEN2;CDC42;MARK2;NF1;ITSN1;TIAM1;MINK1	NRP2;RHEB;HNRNPK;SHANK2;SHANK3;PTPRF;GHRL;DGKB;ABHD17B;NRCAM;GRID1;ARF4;ASAP1;HSPA8;PSEN2;CDC42;MARK2;NF1;ITSN1;TIAM1;MINK1
GO:0099084	I18	BP	postsynaptic specialization organization	│ │ └─ postsynaptic specialization organization	GO:0099173			2	4	HGNC:7608;HGNC:19701	MYO9A;CNKSR2	MYO9A;CNKSR2	MYO9A;CNKSR2
GO:0099563	I4	BP	modification of synaptic structure	│ ├─ modification of synaptic structure	GO:0050808	0.113666	0.528421	21	55	HGNC:24476;HGNC:1736;HGNC:1232;HGNC:7765;HGNC:667;HGNC:668;HGNC:494;HGNC:30259;HGNC:16854;HGNC:12732;HGNC:2510;HGNC:11274;HGNC:23695;HGNC:13759;HGNC:6183;HGNC:11805;HGNC:9611;HGNC:6613;HGNC:7176;HGNC:6324;HGNC:18412	DLGAP4;CDC42;EGLN1;NF1;RHOA;RHOB;ANK3;PDXP;RAPGEF2;WASF1;CTNNA2;SPTB;DIXDC1;CYFIP1;ITSN1;TIAM1;PTK2;LIMK1;MMP9;KIF5B;ZDHHC17	DLGAP4;CDC42;EGLN1;NF1;RHOA;RHOB;ANK3;PDXP;RAPGEF2;WASF1;CTNNA2;SPTB;DIXDC1;CYFIP1;ITSN1;TIAM1;PTK2;LIMK1;MMP9;KIF5B;ZDHHC17
GO:0099010	I19	BP	modification of postsynaptic structure	│ │ ├─ modification of postsynaptic structure	GO:0099563	0.218951	0.55893	18	52	HGNC:24476;HGNC:1736;HGNC:1232;HGNC:7765;HGNC:667;HGNC:668;HGNC:494;HGNC:30259;HGNC:16854;HGNC:12732;HGNC:2510;HGNC:11274;HGNC:23695;HGNC:13759;HGNC:6183;HGNC:11805;HGNC:9611;HGNC:6613	DLGAP4;CDC42;EGLN1;NF1;RHOA;RHOB;ANK3;PDXP;RAPGEF2;WASF1;CTNNA2;SPTB;DIXDC1;CYFIP1;ITSN1;TIAM1;PTK2;LIMK1	DLGAP4;CDC42;EGLN1;NF1;RHOA;RHOB;ANK3;PDXP;RAPGEF2;WASF1;CTNNA2;SPTB;DIXDC1;CYFIP1;ITSN1;TIAM1;PTK2;LIMK1	DLGAP4
GO:0099159	I36	BP	regulation of modification of postsynaptic structure	│ │ │ ├─ regulation of modification of postsynaptic structure	GO:0099010	0.199869	0.55893	8	19	HGNC:1736;HGNC:1232;HGNC:7765;HGNC:667;HGNC:668;HGNC:494;HGNC:30259;HGNC:16854	CDC42;EGLN1;NF1;RHOA;RHOB;ANK3;PDXP;RAPGEF2	CDC42;EGLN1;NF1;RHOA;RHOB;ANK3;PDXP;RAPGEF2	CDC42;EGLN1;NF1;RHOA;RHOB;ANK3;PDXP;RAPGEF2
GO:0098885	I37	BP	modification of postsynaptic actin cytoskeleton	│ │ │ └─ modification of postsynaptic actin cytoskeleton	GO:0099010	0.221111	0.55893	10	26	HGNC:12732;HGNC:2510;HGNC:11274;HGNC:23695;HGNC:13759;HGNC:6183;HGNC:11805;HGNC:667;HGNC:9611;HGNC:6613	WASF1;CTNNA2;SPTB;DIXDC1;CYFIP1;ITSN1;TIAM1;RHOA;PTK2;LIMK1	WASF1;CTNNA2;SPTB;DIXDC1;CYFIP1;ITSN1;TIAM1;RHOA;PTK2;LIMK1	WASF1;CTNNA2;SPTB;DIXDC1
GO:1905274	I50	BP	regulation of modification of postsynaptic actin cytoskeleton	│ │ │ └─ regulation of modification of postsynaptic actin cytoskeleton	GO:0098885	0.201256	0.55893	6	13	HGNC:13759;HGNC:6183;HGNC:11805;HGNC:667;HGNC:9611;HGNC:6613	CYFIP1;ITSN1;TIAM1;RHOA;PTK2;LIMK1	CYFIP1;ITSN1;TIAM1;RHOA;PTK2;LIMK1	CYFIP1;ITSN1;TIAM1;RHOA;PTK2;LIMK1
GO:0099564	I20	BP	modification of synaptic structure, modulating synaptic transmission	│ │ ├─ modification of synaptic structure, modulating synaptic transmission	GO:0099563			1	1	HGNC:7176	MMP9	MMP9	MMP9
GO:1905244	I21	BP	regulation of modification of synaptic structure	│ │ └─ regulation of modification of synaptic structure	GO:0099563			2	2	HGNC:6324;HGNC:18412	KIF5B;ZDHHC17	KIF5B;ZDHHC17
GO:0098987	I38	BP	regulation of modification of synapse structure, modulating synaptic transmission	│ │ └─ regulation of modification of synapse structure, modulating synaptic transmission	GO:1905244			2	2	HGNC:6324;HGNC:18412	KIF5B;ZDHHC17	KIF5B;ZDHHC17	KIF5B;ZDHHC17
GO:0050807	I5	BP	regulation of synapse organization	│ ├─ regulation of synapse organization	GO:0050808	0.669701	0.771427	7	29	HGNC:7666;HGNC:12666;HGNC:329;HGNC:6990;HGNC:655;HGNC:25589;HGNC:20766	NCKAP1;VCP;AGRN;MECP2;ARF4;SEPTIN11;TUBA1A	NCKAP1;VCP;AGRN;MECP2;ARF4;SEPTIN11;TUBA1A	NCKAP1;VCP;AGRN;MECP2;ARF4;SEPTIN11;TUBA1A
GO:0098918	I6	BP	structural constituent of synapse	│ ├─ structural constituent of synapse	GO:0050808	0.0383456	0.436182	18	38	HGNC:9246;HGNC:1117;HGNC:17072;HGNC:163;HGNC:17512;HGNC:1717;HGNC:132;HGNC:144;HGNC:1461;HGNC:166;HGNC:7739;HGNC:7737;HGNC:14294;HGNC:14295;HGNC:2903;HGNC:7220;HGNC:2902;HGNC:2516	PPFIA2;BSN;ERC1;ACTN1;HOMER1;SEPTIN7;ACTB;ACTG1;CAMK2B;ACTN4;NEFL;NEFH;SHANK3;SHANK2;DLG4;MPP2;DLG3;CTNND2	PPFIA2;BSN;ERC1;ACTN1;HOMER1;SEPTIN7;ACTB;ACTG1;CAMK2B;ACTN4;NEFL;NEFH;SHANK3;SHANK2;DLG4;MPP2;DLG3;CTNND2
GO:0099181	I22	BP	structural constituent of presynapse	│ │ ├─ structural constituent of presynapse	GO:0098918	0.598412	0.719283	3	11	HGNC:9246;HGNC:1117;HGNC:17072	PPFIA2;BSN;ERC1	PPFIA2;BSN;ERC1	PPFIA2
GO:0098882	I39	BP	structural constituent of active zone	│ │ │ ├─ structural constituent of active zone	GO:0099181			2	8	HGNC:1117;HGNC:17072	BSN;ERC1	BSN;ERC1	BSN;ERC1
GO:0098699	I40	BP	structural constituent of presynaptic actin cytoskeleton	│ │ │ └─ structural constituent of presynaptic actin cytoskeleton	GO:0099181			0	1
GO:0099186	I23	BP	structural constituent of postsynapse	│ │ └─ structural constituent of postsynapse	GO:0098918	0.0154848	0.234853	16	28	HGNC:163;HGNC:17512;HGNC:1717;HGNC:132;HGNC:144;HGNC:1461;HGNC:166;HGNC:7739;HGNC:7737;HGNC:14294;HGNC:14295;HGNC:2903;HGNC:7220;HGNC:2902;HGNC:2516;HGNC:9246	ACTN1;HOMER1;SEPTIN7;ACTB;ACTG1;CAMK2B;ACTN4;NEFL;NEFH;SHANK3;SHANK2;DLG4;MPP2;DLG3;CTNND2;PPFIA2	ACTN1;HOMER1;SEPTIN7;ACTB;ACTG1;CAMK2B;ACTN4;NEFL;NEFH;SHANK3;SHANK2;DLG4;MPP2;DLG3;CTNND2;PPFIA2	ACTN1;HOMER1;SEPTIN7
GO:0098973	I41	BP	structural constituent of postsynaptic actin cytoskeleton	│ │ ├─ structural constituent of postsynaptic actin cytoskeleton	GO:0099186	0.144221	0.554127	4	6	HGNC:132;HGNC:144;HGNC:1461;HGNC:166	ACTB;ACTG1;CAMK2B;ACTN4	ACTB;ACTG1;CAMK2B;ACTN4	ACTB;ACTG1;CAMK2B;ACTN4
GO:0099184	I42	BP	structural constituent of postsynaptic intermediate filament cytoskeleton	│ │ ├─ structural constituent of postsynaptic intermediate filament cytoskeleton	GO:0099186			2	2	HGNC:7739;HGNC:7737	NEFL;NEFH	NEFL;NEFH	NEFL;NEFH
GO:0098879	I43	BP	structural constituent of postsynaptic specialization	│ │ ├─ structural constituent of postsynaptic specialization	GO:0099186			0	3
GO:0098919	I44	BP	structural constituent of postsynaptic density	│ │ └─ structural constituent of postsynaptic density	GO:0099186	0.112936	0.528421	7	13	HGNC:14294;HGNC:14295;HGNC:2903;HGNC:7220;HGNC:2902;HGNC:2516;HGNC:9246	SHANK3;SHANK2;DLG4;MPP2;DLG3;CTNND2;PPFIA2	SHANK3;SHANK2;DLG4;MPP2;DLG3;CTNND2;PPFIA2	SHANK3;SHANK2;DLG4;MPP2;DLG3;CTNND2;PPFIA2
GO:0150043	I7	BP	structural constituent of synapse-associated extracellular matrix	│ ├─ structural constituent of synapse-associated extracellular matrix	GO:0050808			0	1
GO:0099560	I8	BP	synapse adhesion between pre- and post-synapse	│ ├─ synapse adhesion between pre- and post-synapse	GO:0050808	0.466723	0.703143	13	45	HGNC:5951;HGNC:14267;HGNC:32326;HGNC:28456;HGNC:7656;HGNC:9670;HGNC:9681;HGNC:8008;HGNC:1749;HGNC:6139;HGNC:29944;HGNC:29849;HGNC:19267	CADM1;PCDH17;IGSF9B;LRFN4;NCAM1;PTPRF;PTPRS;NRXN1;CDH10;ITGA3;TENM3;CADM2;MDGA1	CADM1;PCDH17;IGSF9B;LRFN4;NCAM1;PTPRF;PTPRS;NRXN1;CDH10;ITGA3;TENM3;CADM2;MDGA1	CADM1;PCDH17;IGSF9B;LRFN4;NCAM1;PTPRF;PTPRS;NRXN1;CDH10;ITGA3;TENM3;CADM2
GO:0099179	I24	BP	regulation of synaptic membrane adhesion	│ │ └─ regulation of synaptic membrane adhesion	GO:0099560			1	7	HGNC:19267	MDGA1	MDGA1	MDGA1
GO:0008039	I9	BP	synaptic target recognition	│ ├─ synaptic target recognition	GO:0050808			1	3	HGNC:12855	YWHAZ	YWHAZ	YWHAZ
GO:0007416	I10	BP	synapse assembly	│ ├─ synapse assembly	GO:0050808	0.635278	0.750783	42	163	HGNC:25841;HGNC:5951;HGNC:8008;HGNC:10662;HGNC:9245;HGNC:9246;HGNC:14436;HGNC:9681;HGNC:9250;HGNC:2514;HGNC:8127;HGNC:19751;HGNC:9171;HGNC:12698;HGNC:10732;HGNC:3591;HGNC:4576;HGNC:28456;HGNC:14290;HGNC:19267;HGNC:22408;HGNC:30139;HGNC:6110;HGNC:21746;HGNC:3014;HGNC:2365;HGNC:2700;HGNC:23479;HGNC:19192;HGNC:10731;HGNC:12632;HGNC:6836;HGNC:13478;HGNC:2362;HGNC:14561;HGNC:7954;HGNC:3189;HGNC:3192;H…	SYDE2;CADM1;NRXN1;SDCBP;PPFIA1;PPFIA2;RAPH1;PTPRS;PPFIBP2;CTNNB1;OGT;SRGAP2;PODXL;VLDLR;SEMA4D;FARP1;GRID2;LRFN4;NLGN2;MDGA1;ATG9A;LZTS3;IQGAP1;CPEB3;DPYSL2;CRMP1;DCLK1;DOCK10;DOCK4;SEMA4C;USP9X;MAP1B;UBE3B;CRK;ARHGEF9;NPTXR;EEF1A1;EEF1A2;CRIPT;PTK2B;FGFR1;LATS1	SYDE2;CADM1;NRXN1;SDCBP;PPFIA1;PPFIA2;RAPH1;PTPRS;PPFIBP2;CTNNB1;OGT;SRGAP2;PODXL;VLDLR;SEMA4D;FARP1;GRID2;LRFN4;NLGN2;MDGA1;ATG9A;LZTS3;IQGAP1;CPEB3;DPYSL2;CRMP1;DCLK1;DOCK10;DOCK4;SEMA4C;USP9X;MAP1B;UBE3B;CRK;ARHGEF9;NPTXR;EEF1A1;EEF1A2;CRIPT;PTK2B;FGFR1;LATS1	SYDE2;CADM1;NRXN1
GO:0099054	I25	BP	presynapse assembly	│ │ ├─ presynapse assembly	GO:0007416	0.169333	0.554127	7	15	HGNC:10662;HGNC:5951;HGNC:9245;HGNC:9246;HGNC:14436;HGNC:9681;HGNC:8008	SDCBP;CADM1;PPFIA1;PPFIA2;RAPH1;PTPRS;NRXN1	SDCBP;CADM1;PPFIA1;PPFIA2;RAPH1;PTPRS;NRXN1	SDCBP;CADM1;PPFIA1;PPFIA2;RAPH1;PTPRS;NRXN1
GO:0051963	I26	BP	regulation of synapse assembly	│ │ ├─ regulation of synapse assembly	GO:0007416	0.79932	0.839026	26	113	HGNC:9250;HGNC:2514;HGNC:8127;HGNC:19751;HGNC:9171;HGNC:12698;HGNC:10732;HGNC:3591;HGNC:4576;HGNC:28456;HGNC:14290;HGNC:8008;HGNC:19267;HGNC:22408;HGNC:30139;HGNC:6110;HGNC:21746;HGNC:3014;HGNC:2365;HGNC:2700;HGNC:23479;HGNC:19192;HGNC:10731;HGNC:12632;HGNC:6836;HGNC:13478	PPFIBP2;CTNNB1;OGT;SRGAP2;PODXL;VLDLR;SEMA4D;FARP1;GRID2;LRFN4;NLGN2;NRXN1;MDGA1;ATG9A;LZTS3;IQGAP1;CPEB3;DPYSL2;CRMP1;DCLK1;DOCK10;DOCK4;SEMA4C;USP9X;MAP1B;UBE3B	PPFIBP2;CTNNB1;OGT;SRGAP2;PODXL;VLDLR;SEMA4D;FARP1;GRID2;LRFN4;NLGN2;NRXN1;MDGA1;ATG9A;LZTS3;IQGAP1;CPEB3;DPYSL2;CRMP1;DCLK1;DOCK10;DOCK4;SEMA4C;USP9X;MAP1B;UBE3B	PPFIBP2;CTNNB1;OGT;SRGAP2;PODXL;VLDLR;SEMA4D
GO:1905606	I45	BP	regulation of presynapse assembly	│ │ │ ├─ regulation of presynapse assembly	GO:0051963	0.726738	0.787299	7	31	HGNC:3591;HGNC:4576;HGNC:28456;HGNC:14290;HGNC:8008;HGNC:19267;HGNC:22408	FARP1;GRID2;LRFN4;NLGN2;NRXN1;MDGA1;ATG9A	FARP1;GRID2;LRFN4;NLGN2;NRXN1;MDGA1;ATG9A	FARP1;GRID2;LRFN4;NLGN2;NRXN1;MDGA1;ATG9A
GO:0150052	I46	BP	regulation of postsynapse assembly	│ │ │ └─ regulation of postsynapse assembly	GO:0051963	0.889074	0.919383	12	62	HGNC:30139;HGNC:6110;HGNC:21746;HGNC:3014;HGNC:2365;HGNC:2700;HGNC:23479;HGNC:19192;HGNC:10731;HGNC:12632;HGNC:6836;HGNC:13478	LZTS3;IQGAP1;CPEB3;DPYSL2;CRMP1;DCLK1;DOCK10;DOCK4;SEMA4C;USP9X;MAP1B;UBE3B	LZTS3;IQGAP1;CPEB3;DPYSL2;CRMP1;DCLK1;DOCK10;DOCK4;SEMA4C;USP9X;MAP1B;UBE3B	LZTS3;IQGAP1;CPEB3;DPYSL2;CRMP1;DCLK1;DOCK10;DOCK4;SEMA4C;USP9X;MAP1B;UBE3B
GO:0098698	I27	BP	postsynaptic specialization assembly	│ │ ├─ postsynaptic specialization assembly	GO:0007416	0.245684	0.55893	14	40	HGNC:14290;HGNC:2362;HGNC:14561;HGNC:7954;HGNC:8008;HGNC:3189;HGNC:3192;HGNC:9681;HGNC:4576;HGNC:28456;HGNC:14312;HGNC:9612;HGNC:3688;HGNC:6514	NLGN2;CRK;ARHGEF9;NPTXR;NRXN1;EEF1A1;EEF1A2;PTPRS;GRID2;LRFN4;CRIPT;PTK2B;FGFR1;LATS1	NLGN2;CRK;ARHGEF9;NPTXR;NRXN1;EEF1A1;EEF1A2;PTPRS;GRID2;LRFN4;CRIPT;PTK2B;FGFR1;LATS1	NLGN2;CRK
GO:0099150	I47	BP	regulation of postsynaptic specialization assembly	│ │ │ ├─ regulation of postsynaptic specialization assembly	GO:0098698	0.158529	0.554127	5	9	HGNC:14561;HGNC:7954;HGNC:8008;HGNC:3189;HGNC:3192	ARHGEF9;NPTXR;NRXN1;EEF1A1;EEF1A2	ARHGEF9;NPTXR;NRXN1;EEF1A1;EEF1A2	ARHGEF9;NPTXR;NRXN1;EEF1A1;EEF1A2
GO:0097107	I48	BP	postsynaptic density assembly	│ │ │ └─ postsynaptic density assembly	GO:0098698	0.439388		8	26	HGNC:9681;HGNC:4576;HGNC:8008;HGNC:28456;HGNC:14312;HGNC:9612;HGNC:3688;HGNC:6514	PTPRS;GRID2;NRXN1;LRFN4;CRIPT;PTK2B;FGFR1;LATS1	PTPRS;GRID2;NRXN1;LRFN4;CRIPT;PTK2B;FGFR1;LATS1
GO:0099151	I51	BP	regulation of postsynaptic density assembly	│ │ │ └─ regulation of postsynaptic density assembly	GO:0097107	0.231014	0.55893	8	20	HGNC:9681;HGNC:4576;HGNC:8008;HGNC:28456;HGNC:14312;HGNC:9612;HGNC:3688;HGNC:6514	PTPRS;GRID2;NRXN1;LRFN4;CRIPT;PTK2B;FGFR1;LATS1	PTPRS;GRID2;NRXN1;LRFN4;CRIPT;PTK2B;FGFR1;LATS1	PTPRS;GRID2;NRXN1;LRFN4;CRIPT;PTK2B;FGFR1;LATS1
GO:0097104	I28	BP	postsynaptic membrane assembly	│ │ └─ postsynaptic membrane assembly	GO:0007416			0	1
GO:0098883	I11	BP	synapse disassembly	│ ├─ synapse disassembly	GO:0050808	0.598412		3	11	HGNC:9106;HGNC:10899;HGNC:1682	PLXNC1;SKP1;CD47	PLXNC1;SKP1;CD47
GO:1905806	I29	BP	regulation of synapse disassembly	│ │ └─ regulation of synapse disassembly	GO:0098883	0.598412	0.719283	3	11	HGNC:9106;HGNC:10899;HGNC:1682	PLXNC1;SKP1;CD47	PLXNC1;SKP1;CD47	PLXNC1;SKP1;CD47
GO:0060074	I12	BP	synapse maturation	│ ├─ synapse maturation	GO:0050808	0.0509129	0.494566	16	34	HGNC:23059;HGNC:77;HGNC:10250;HGNC:11086;HGNC:18258;HGNC:7739;HGNC:8591;HGNC:12855;HGNC:1461;HGNC:10251;HGNC:10252;HGNC:8011;HGNC:24476;HGNC:19267;HGNC:3263;HGNC:18132	BCAN;ABL2;ROBO2;SLIT2;VEZT;NEFL;PAK2;YWHAZ;CAMK2B;ROCK1;ROCK2;CNTNAP1;DLGAP4;MDGA1;AGO2;IGSF9	BCAN;ABL2;ROBO2;SLIT2;VEZT;NEFL;PAK2;YWHAZ;CAMK2B;ROCK1;ROCK2;CNTNAP1;DLGAP4;MDGA1;AGO2;IGSF9	BCAN;ABL2;ROBO2;SLIT2;VEZT
GO:0090128	I30	BP	regulation of synapse maturation	│ │ └─ regulation of synapse maturation	GO:0060074	0.167513	0.554127	11	27	HGNC:7739;HGNC:8591;HGNC:12855;HGNC:1461;HGNC:10251;HGNC:10252;HGNC:8011;HGNC:24476;HGNC:19267;HGNC:3263;HGNC:18132	NEFL;PAK2;YWHAZ;CAMK2B;ROCK1;ROCK2;CNTNAP1;DLGAP4;MDGA1;AGO2;IGSF9	NEFL;PAK2;YWHAZ;CAMK2B;ROCK1;ROCK2;CNTNAP1;DLGAP4;MDGA1;AGO2;IGSF9	NEFL;PAK2;YWHAZ;CAMK2B;ROCK1;ROCK2;CNTNAP1;DLGAP4;MDGA1;AGO2;IGSF9
GO:0099558	I13	BP	maintenance of synapse structure	│ ├─ maintenance of synapse structure	GO:0050808	0.461557	0.703143	7	23	HGNC:9102;HGNC:24035;HGNC:29943;HGNC:29944;HGNC:5951;HGNC:5241;HGNC:6156	PLXNA4;APPL1;TENM2;TENM3;CADM1;HSPA8;ITGB3	PLXNA4;APPL1;TENM2;TENM3;CADM1;HSPA8;ITGB3	PLXNA4;APPL1
GO:0099559	I31	BP	maintenance of alignment of postsynaptic density and presynaptic active zone	│ │ ├─ maintenance of alignment of postsynaptic density and presynaptic active zone	GO:0099558			2	4	HGNC:29943;HGNC:29944	TENM2;TENM3	TENM2;TENM3	TENM2;TENM3
GO:0098880	I32	BP	maintenance of postsynaptic specialization structure	│ │ └─ maintenance of postsynaptic specialization structure	GO:0099558	0.69322	0.778803	3	13	HGNC:5951;HGNC:5241;HGNC:6156	CADM1;HSPA8;ITGB3	CADM1;HSPA8;ITGB3	CADM1;HSPA8;ITGB3
GO:0099562	I49	BP	maintenance of postsynaptic density structure	│ │ └─ maintenance of postsynaptic density structure	GO:0098880			0	6
GO:0099187	I14	BP	presynaptic cytoskeleton organization	│ ├─ presynaptic cytoskeleton organization	GO:0050808			2	9	HGNC:11320;HGNC:15447	ABI1;TLN2	ABI1;TLN2
GO:0099140	I33	BP	presynaptic actin cytoskeleton organization	│ │ └─ presynaptic actin cytoskeleton organization	GO:0099187			2	8	HGNC:11320;HGNC:15447	ABI1;TLN2	ABI1;TLN2	ABI1;TLN2
GO:0099188	I15	BP	postsynaptic cytoskeleton organization	│ └─ postsynaptic cytoskeleton organization	GO:0050808	0.474786	0.703143	8	27	HGNC:652;HGNC:3591;HGNC:10252;HGNC:943;HGNC:2695;HGNC:12691;HGNC:29943;HGNC:29944	ARF1;FARP1;ROCK2;ADGRB1;DBN1;EZR;TENM2;TENM3	ARF1;FARP1;ROCK2;ADGRB1;DBN1;EZR;TENM2;TENM3
GO:0098974	I34	BP	postsynaptic actin cytoskeleton organization	│ ├─ postsynaptic actin cytoskeleton organization	GO:0099188	0.527107	0.705394	6	21	HGNC:652;HGNC:3591;HGNC:10252;HGNC:943;HGNC:2695;HGNC:12691	ARF1;FARP1;ROCK2;ADGRB1;DBN1;EZR	ARF1;FARP1;ROCK2;ADGRB1;DBN1;EZR	ARF1;FARP1;ROCK2;ADGRB1;DBN1;EZR
GO:0099190	I35	BP	postsynaptic spectrin-associated cytoskeleton organization	│ └─ postsynaptic spectrin-associated cytoskeleton organization	GO:0099188			2	4	HGNC:29943;HGNC:29944	TENM2;TENM3	TENM2;TENM3	TENM2;TENM3
SYNGO:metabolism	J1	BP	metabolism	├─ metabolism	SYNGO:synprocess	0.00255481	0.116244	48	106	HGNC:24278;HGNC:4141;HGNC:21698;HGNC:22408;HGNC:7727;HGNC:13581;HGNC:21744;HGNC:21745;HGNC:3287;HGNC:13759;HGNC:3288;HGNC:10750;HGNC:14259;HGNC:8607;HGNC:9509;HGNC:1476;HGNC:1232;HGNC:24023;HGNC:2553;HGNC:1542;HGNC:10369;HGNC:10299;HGNC:10301;HGNC:10302;HGNC:10304;HGNC:10305;HGNC:10307;HGNC:10310;HGNC:10325;HGNC:10329;HGNC:10336;HGNC:10340;HGNC:10345;HGNC:13631;HGNC:10353;HGNC:10360;HGNC:10363;HG…	ABHD17B;GAPDH;RNF216;ATG9A;NEDD4;FBXO2;CPEB1;CPEB2;EIF4E;CYFIP1;EIF4EBP1;SEPTIN3;RAB26;PRKN;PSEN2;CAPN1;EGLN1;KLHL17;CUL3;CBLB;RPL9;RPL10A;RPL11;RPL12;RPL13A;RPL14;RPL17;RPL18;RPL24;RPL27A;RPL32;RPL34;RPL35A;RPL36;RPL4;RPL5;RPL7;RPLP0;RPLP2;RPS11;RPS14;RPS16;RPS24;RPS26;RPS5;EEF2;EEF2K;NGDN	ABHD17B;GAPDH;RNF216;ATG9A;NEDD4;FBXO2;CPEB1;CPEB2;EIF4E;CYFIP1;EIF4EBP1;SEPTIN3;RAB26;PRKN;PSEN2;CAPN1;EGLN1;KLHL17;CUL3;CBLB;RPL9;RPL10A;RPL11;RPL12;RPL13A;RPL14;RPL17;RPL18;RPL24;RPL27A;RPL32;RPL34;RPL35A;RPL36;RPL4;RPL5;RPL7;RPLP0;RPLP2;RPS11;RPS14;RPS16;RPS24;RPS26;RPS5;EEF2;EEF2K;NGDN	ABHD17B
SYNGO:presyn_ATPmetabolic	J2	BP	ATP metabolic process in the presynapse	│ ├─ ATP metabolic process in the presynapse	SYNGO:metabolism			0	1
SYNGO:presyn_regulationATPmetabolic	J12	BP	regulation of ATP metabolic process in the presynapse	│ │ └─ regulation of ATP metabolic process in the presynapse	SYNGO:presyn_ATPmetabolic			0	1
SYNGO:postsyn_ATPmetabolic	J3	BP	ATP metabolic process in the postsynapse	│ ├─ ATP metabolic process in the postsynapse	SYNGO:metabolism			1	1	HGNC:4141	GAPDH	GAPDH	GAPDH
GO:0099546	J4	BP	protein catabolic process, modulating synaptic transmission	│ ├─ protein catabolic process, modulating synaptic transmission	SYNGO:metabolism			1	1	HGNC:21698	RNF216	RNF216	RNF216
GO:0099574	J5	BP	regulation of protein catabolic process at synapse, modulating synaptic transmission	│ ├─ regulation of protein catabolic process at synapse, modulating synaptic transmission	SYNGO:metabolism	0.42468	0.703143	3	8	HGNC:22408;HGNC:7727;HGNC:13581	ATG9A;NEDD4;FBXO2	ATG9A;NEDD4;FBXO2	ATG9A
GO:0099576	J13	BP	regulation of protein catabolic process at postsynapse, modulating synaptic transmission	│ │ ├─ regulation of protein catabolic process at postsynapse, modulating synaptic transmission	GO:0099574			2	6	HGNC:7727;HGNC:13581	NEDD4;FBXO2	NEDD4;FBXO2	NEDD4;FBXO2
GO:0099575	J14	BP	regulation of protein catabolic process at presynapse, modulating synaptic transmission	│ │ └─ regulation of protein catabolic process at presynapse, modulating synaptic transmission	GO:0099574			0	1
GO:0099547	J6	BP	regulation of translation at synapse, modulating synaptic transmission	│ ├─ regulation of translation at synapse, modulating synaptic transmission	SYNGO:metabolism	0.0905651	0.528421	5	7	HGNC:21744;HGNC:21745;HGNC:3287;HGNC:13759;HGNC:3288	CPEB1;CPEB2;EIF4E;CYFIP1;EIF4EBP1	CPEB1;CPEB2;EIF4E;CYFIP1;EIF4EBP1	CPEB1;CPEB2
GO:0099578	J15	BP	regulation of translation at postsynapse, modulating synaptic transmission	│ │ ├─ regulation of translation at postsynapse, modulating synaptic transmission	GO:0099547			2	3	HGNC:3287;HGNC:13759	EIF4E;CYFIP1	EIF4E;CYFIP1	EIF4E;CYFIP1
GO:0099577	J16	BP	regulation of translation at presynapse, modulating synaptic transmission	│ │ └─ regulation of translation at presynapse, modulating synaptic transmission	GO:0099547			1	2	HGNC:3288	EIF4EBP1	EIF4EBP1	EIF4EBP1
GO:0042135	J7	BP	neurotransmitter catabolic process	│ ├─ neurotransmitter catabolic process	SYNGO:metabolism			0	2
GO:0140246	J8	BP	protein catabolic process at synapse	│ ├─ protein catabolic process at synapse	SYNGO:metabolism	0.19443	0.55893	10	25	HGNC:10750;HGNC:14259;HGNC:8607;HGNC:9509;HGNC:1476;HGNC:1232;HGNC:24023;HGNC:2553;HGNC:7727;HGNC:1542	SEPTIN3;RAB26;PRKN;PSEN2;CAPN1;EGLN1;KLHL17;CUL3;NEDD4;CBLB	SEPTIN3;RAB26;PRKN;PSEN2;CAPN1;EGLN1;KLHL17;CUL3;NEDD4;CBLB
GO:0140247	J17	BP	protein catabolic process at presynapse	│ │ ├─ protein catabolic process at presynapse	GO:0140246	0.231623	0.55893	3	5	HGNC:10750;HGNC:14259;HGNC:8607	SEPTIN3;RAB26;PRKN	SEPTIN3;RAB26;PRKN	SEPTIN3
GO:0140251	J21	BP	regulation protein catabolic process at presynapse	│ │ │ └─ regulation protein catabolic process at presynapse	GO:0140247			2	4	HGNC:14259;HGNC:8607	RAB26;PRKN	RAB26;PRKN	RAB26;PRKN
GO:0140249	J18	BP	protein catabolic process at postsynapse	│ │ └─ protein catabolic process at postsynapse	GO:0140246	0.346345	0.617988	7	20	HGNC:9509;HGNC:1476;HGNC:1232;HGNC:24023;HGNC:2553;HGNC:7727;HGNC:1542	PSEN2;CAPN1;EGLN1;KLHL17;CUL3;NEDD4;CBLB	PSEN2;CAPN1;EGLN1;KLHL17;CUL3;NEDD4;CBLB	PSEN2;CAPN1
GO:0140252	J22	BP	regulation protein catabolic process at postsynapse	│ │ └─ regulation protein catabolic process at postsynapse	GO:0140249	0.425978	0.703143	5	15	HGNC:1232;HGNC:24023;HGNC:2553;HGNC:7727;HGNC:1542	EGLN1;KLHL17;CUL3;NEDD4;CBLB	EGLN1;KLHL17;CUL3;NEDD4;CBLB	EGLN1;KLHL17;CUL3;NEDD4;CBLB
GO:0042136	J9	BP	neurotransmitter biosynthetic process	│ ├─ neurotransmitter biosynthetic process	SYNGO:metabolism			0	2
GO:0140241	J10	BP	translation at synapse	│ ├─ translation at synapse	SYNGO:metabolism	0.00690619		28	56	HGNC:10369;HGNC:10299;HGNC:10301;HGNC:10302;HGNC:10304;HGNC:10305;HGNC:10307;HGNC:10310;HGNC:10325;HGNC:10329;HGNC:10336;HGNC:10340;HGNC:10345;HGNC:13631;HGNC:10353;HGNC:10360;HGNC:10363;HGNC:10371;HGNC:10377;HGNC:10384;HGNC:10387;HGNC:10396;HGNC:10411;HGNC:10414;HGNC:10426;HGNC:3214;HGNC:24615;HGNC:20271	RPL9;RPL10A;RPL11;RPL12;RPL13A;RPL14;RPL17;RPL18;RPL24;RPL27A;RPL32;RPL34;RPL35A;RPL36;RPL4;RPL5;RPL7;RPLP0;RPLP2;RPS11;RPS14;RPS16;RPS24;RPS26;RPS5;EEF2;EEF2K;NGDN	RPL9;RPL10A;RPL11;RPL12;RPL13A;RPL14;RPL17;RPL18;RPL24;RPL27A;RPL32;RPL34;RPL35A;RPL36;RPL4;RPL5;RPL7;RPLP0;RPLP2;RPS11;RPS14;RPS16;RPS24;RPS26;RPS5;EEF2;EEF2K;NGDN
GO:0140236	J19	BP	translation at presynapse	│ │ ├─ translation at presynapse	GO:0140241	0.0123307	0.234853	25	51	HGNC:10369;HGNC:10299;HGNC:10301;HGNC:10302;HGNC:10304;HGNC:10305;HGNC:10307;HGNC:10310;HGNC:10325;HGNC:10329;HGNC:10336;HGNC:10340;HGNC:10345;HGNC:13631;HGNC:10353;HGNC:10360;HGNC:10363;HGNC:10371;HGNC:10377;HGNC:10384;HGNC:10387;HGNC:10396;HGNC:10411;HGNC:10414;HGNC:10426	RPL9;RPL10A;RPL11;RPL12;RPL13A;RPL14;RPL17;RPL18;RPL24;RPL27A;RPL32;RPL34;RPL35A;RPL36;RPL4;RPL5;RPL7;RPLP0;RPLP2;RPS11;RPS14;RPS16;RPS24;RPS26;RPS5	RPL9;RPL10A;RPL11;RPL12;RPL13A;RPL14;RPL17;RPL18;RPL24;RPL27A;RPL32;RPL34;RPL35A;RPL36;RPL4;RPL5;RPL7;RPLP0;RPLP2;RPS11;RPS14;RPS16;RPS24;RPS26;RPS5	RPL9;RPL10A;RPL11;RPL12;RPL13A;RPL14;RPL17;RPL18;RPL24;RPL27A;RPL32;RPL34;RPL35A;RPL36;RPL4;RPL5;RPL7;RPLP0;RPLP2;RPS11;RPS14;RPS16;RPS24;RPS26;RPS5
GO:0140242	J20	BP	translation at postsynapse	│ │ └─ translation at postsynapse	GO:0140241	0.00690619	0.209488	28	56	HGNC:3214;HGNC:10369;HGNC:10299;HGNC:10301;HGNC:10302;HGNC:10304;HGNC:10305;HGNC:10307;HGNC:10310;HGNC:10325;HGNC:10329;HGNC:10336;HGNC:10340;HGNC:10345;HGNC:13631;HGNC:10353;HGNC:10360;HGNC:10363;HGNC:10371;HGNC:10377;HGNC:10384;HGNC:10387;HGNC:10396;HGNC:10411;HGNC:10414;HGNC:10426;HGNC:24615;HGNC:20271	EEF2;RPL9;RPL10A;RPL11;RPL12;RPL13A;RPL14;RPL17;RPL18;RPL24;RPL27A;RPL32;RPL34;RPL35A;RPL36;RPL4;RPL5;RPL7;RPLP0;RPLP2;RPS11;RPS14;RPS16;RPS24;RPS26;RPS5;EEF2K;NGDN	EEF2;RPL9;RPL10A;RPL11;RPL12;RPL13A;RPL14;RPL17;RPL18;RPL24;RPL27A;RPL32;RPL34;RPL35A;RPL36;RPL4;RPL5;RPL7;RPLP0;RPLP2;RPS11;RPS14;RPS16;RPS24;RPS26;RPS5;EEF2K;NGDN	EEF2;RPL9;RPL10A;RPL11;RPL12;RPL13A;RPL14;RPL17;RPL18;RPL24;RPL27A;RPL32;RPL34;RPL35A;RPL36;RPL4;RPL5;RPL7;RPLP0;RPLP2;RPS11;RPS14;RPS16;RPS24;RPS26;RPS5
GO:0140245	J23	BP	regulation of translation at postsynapse	│ │ └─ regulation of translation at postsynapse	GO:0140242			2	4	HGNC:24615;HGNC:20271	EEF2K;NGDN	EEF2K;NGDN	EEF2K;NGDN
GO:0140235	J11	BP	RNA polyadenylation at postsynapse	│ └─ RNA polyadenylation at postsynapse	SYNGO:metabolism			0	1
SYNGO:transport	K1	BP	transport	└─ transport	SYNGO:synprocess	0.333891	0.607681	17	54	HGNC:11052;HGNC:3014;HGNC:589;HGNC:18263;HGNC:3758;HGNC:6323;HGNC:7323;HGNC:12732;HGNC:5048;HGNC:10774;HGNC:25192;HGNC:25564;HGNC:18706;HGNC:6872;HGNC:7590;HGNC:9760;HGNC:568	SLC6A6;DPYSL2;ATG5;RAB21;FLOT2;KIF5A;SEPTIN9;WASF1;HNRNPU;SFPQ;ARL8A;ARL8B;GRIPAP1;MAPK10;MYLK;RAB11A;AP3D1	SLC6A6;DPYSL2;ATG5;RAB21;FLOT2;KIF5A;SEPTIN9;WASF1;HNRNPU;SFPQ;ARL8A;ARL8B;GRIPAP1;MAPK10;MYLK;RAB11A;AP3D1	SLC6A6;DPYSL2
GO:0008088	K2	BP	axo-dendritic transport	├─ axo-dendritic transport	SYNGO:transport	0.509625	0.703143	8	28	HGNC:589;HGNC:18263;HGNC:3758;HGNC:6323;HGNC:7323;HGNC:12732;HGNC:5048;HGNC:10774	ATG5;RAB21;FLOT2;KIF5A;SEPTIN9;WASF1;HNRNPU;SFPQ	ATG5;RAB21;FLOT2;KIF5A;SEPTIN9;WASF1;HNRNPU;SFPQ
GO:0098930	K7	BP	axonal transport	│ ├─ axonal transport	GO:0008088			2	10	HGNC:589;HGNC:18263	ATG5;RAB21	ATG5;RAB21	ATG5
GO:0008089	K14	BP	anterograde axonal transport	│ │ ├─ anterograde axonal transport	GO:0098930			1	6	HGNC:18263	RAB21	RAB21	RAB21
GO:0099641	K23	BP	anterograde axonal protein transport	│ │ │ ├─ anterograde axonal protein transport	GO:0008089			0	2
GO:0140231	K24	BP	anterograde axonal transport of neurotransmitter receptor complex	│ │ │ └─ anterograde axonal transport of neurotransmitter receptor complex	GO:0008089			0	1
GO:0099088	K15	BP	axonal transport of messenger ribonucleoprotein complex	│ │ └─ axonal transport of messenger ribonucleoprotein complex	GO:0098930			0	1
GO:0098935	K8	BP	dendritic transport	│ └─ dendritic transport	GO:0008088	0.44573	0.703143	6	19	HGNC:3758;HGNC:6323;HGNC:7323;HGNC:12732;HGNC:5048;HGNC:10774	FLOT2;KIF5A;SEPTIN9;WASF1;HNRNPU;SFPQ	FLOT2;KIF5A;SEPTIN9;WASF1;HNRNPU;SFPQ
GO:0098937	K16	BP	anterograde dendritic transport	│ ├─ anterograde dendritic transport	GO:0098935	0.486202	0.703143	3	9	HGNC:3758;HGNC:6323;HGNC:7323	FLOT2;KIF5A;SEPTIN9	FLOT2;KIF5A;SEPTIN9	FLOT2
GO:0098971	K25	BP	anterograde dendritic transport of neurotransmitter receptor complex	│ │ └─ anterograde dendritic transport of neurotransmitter receptor complex	GO:0098937			2	6	HGNC:6323;HGNC:7323	KIF5A;SEPTIN9	KIF5A;SEPTIN9	KIF5A;SEPTIN9
GO:0098939	K17	BP	dendritic transport of mitochondrion	│ ├─ dendritic transport of mitochondrion	GO:0098935			1	1	HGNC:12732	WASF1	WASF1	WASF1
GO:0098961	K18	BP	dendritic transport of ribonucleoprotein complex	│ ├─ dendritic transport of ribonucleoprotein complex	GO:0098935			2	6	HGNC:5048;HGNC:10774	HNRNPU;SFPQ	HNRNPU;SFPQ
GO:0098963	K26	BP	dendritic transport of messenger ribonucleoprotein complex	│ │ └─ dendritic transport of messenger ribonucleoprotein complex	GO:0098961			2	6	HGNC:5048;HGNC:10774	HNRNPU;SFPQ	HNRNPU;SFPQ	HNRNPU;SFPQ
GO:0098964	K29	BP	anterograde dendritic transport of messenger ribonucleoprotein complex	│ │ └─ anterograde dendritic transport of messenger ribonucleoprotein complex	GO:0098963			0	2
GO:0098934	K19	BP	retrograde dendritic transport	│ └─ retrograde dendritic transport	GO:0098935			0	1
GO:0099514	K3	BP	synaptic vesicle cytoskeletal transport	├─ synaptic vesicle cytoskeletal transport	SYNGO:transport			2	4	HGNC:25192;HGNC:25564	ARL8A;ARL8B	ARL8A;ARL8B
GO:0099517	K9	BP	synaptic vesicle transport along microtubule	│ └─ synaptic vesicle transport along microtubule	GO:0099514			2	4	HGNC:25192;HGNC:25564	ARL8A;ARL8B	ARL8A;ARL8B
GO:0048490	K20	BP	anterograde synaptic vesicle transport	│ └─ anterograde synaptic vesicle transport	GO:0099517			2	4	HGNC:25192;HGNC:25564	ARL8A;ARL8B	ARL8A;ARL8B
GO:1903742	K27	BP	regulation of anterograde synaptic vesicle transport	│ └─ regulation of anterograde synaptic vesicle transport	GO:0048490			2	2	HGNC:25192;HGNC:25564	ARL8A;ARL8B	ARL8A;ARL8B	ARL8A;ARL8B
GO:0099090	K4	BP	synaptic vesicle recycling via endosome	├─ synaptic vesicle recycling via endosome	SYNGO:transport			1	3	HGNC:18706	GRIPAP1	GRIPAP1
GO:0099158	K10	BP	regulation of recycling endosome localization within postsynapse	│ └─ regulation of recycling endosome localization within postsynapse	GO:0099090			1	1	HGNC:18706	GRIPAP1	GRIPAP1	GRIPAP1
GO:0099089	K5	BP	establishment of endoplasmic reticulum localization to postsynapse	├─ establishment of endoplasmic reticulum localization to postsynapse	SYNGO:transport			0	1
GO:0099637	K6	BP	neurotransmitter receptor transport	└─ neurotransmitter receptor transport	SYNGO:transport	0.60072	0.719283	5	19	HGNC:6872;HGNC:7590;HGNC:9760;HGNC:18706;HGNC:568	MAPK10;MYLK;RAB11A;GRIPAP1;AP3D1	MAPK10;MYLK;RAB11A;GRIPAP1;AP3D1
GO:0098968	K11	BP	neurotransmitter receptor transport postsynaptic membrane to endosome	├─ neurotransmitter receptor transport postsynaptic membrane to endosome	GO:0099637			0	2
GO:0098877	K12	BP	neurotransmitter receptor transport to plasma membrane	├─ neurotransmitter receptor transport to plasma membrane	GO:0099637	0.598914	0.719283	4	15	HGNC:6872;HGNC:7590;HGNC:9760;HGNC:18706	MAPK10;MYLK;RAB11A;GRIPAP1	MAPK10;MYLK;RAB11A;GRIPAP1
GO:0098969	K21	BP	neurotransmitter receptor transport to postsynaptic membrane	│ ├─ neurotransmitter receptor transport to postsynaptic membrane	GO:0098877			2	5	HGNC:6872;HGNC:7590	MAPK10;MYLK	MAPK10;MYLK	MAPK10;MYLK
GO:0099639	K22	BP	neurotransmitter receptor transport, endosome to plasma membrane	│ └─ neurotransmitter receptor transport, endosome to plasma membrane	GO:0098877			2	11	HGNC:9760;HGNC:18706	RAB11A;GRIPAP1	RAB11A;GRIPAP1
GO:0098887	K28	BP	neurotransmitter receptor transport, endosome to postsynaptic membrane	│ └─ neurotransmitter receptor transport, endosome to postsynaptic membrane	GO:0099639			2	10	HGNC:9760;HGNC:18706	RAB11A;GRIPAP1	RAB11A;GRIPAP1	RAB11A
GO:0099152	K30	BP	regulation of neurotransmitter receptor transport, endosome to postsynaptic membrane	│ └─ regulation of neurotransmitter receptor transport, endosome to postsynaptic membrane	GO:0098887			1	2	HGNC:18706	GRIPAP1	GRIPAP1	GRIPAP1
GO:0098943	K13	BP	neurotransmitter receptor transport, postsynaptic endosome to lysosome	└─ neurotransmitter receptor transport, postsynaptic endosome to lysosome	GO:0099637			1	2	HGNC:568	AP3D1	AP3D1	AP3D1
