# Supplementary material for: α-Cyclodextrin/Moringin Impacts Actin Cytoskeleton Dynamics with Potential Implications for Synaptic Organization: A Preliminary Transcriptomic Study in NSC-34 Motor Neurons
Source: Int J Mol Sci. 2025 Aug 24;26(17):8220. doi: 10.3390/ijms26178220 (PMC12428659; doi:10.3390/ijms26178220)
Supplement: Supplementary file 1 [file ijms-26-08220-s001.zip › Table S5.xlsx]

## Sheet: sheet1
GO term ID	user interface reference code	GO domain	GO term name	GO term name - hierarchical structure	GO parent term ID	GSEA p-value	GSEA 'gene cluster' FDR corrected p-value	GSEA count foreground/input	GSEA count background	genes - hgnc_id	genes - hgnc_symbol	genes - your genelist input	genes - without hierarchical rollup - hgnc_symbol
GO:0045202		CC	synapse	synapse		3.52402e-08	1.72677e-06	551	1478	HGNC:9067;HGNC:3757;HGNC:7007;HGNC:18370;HGNC:18263;HGNC:14244;HGNC:3758;HGNC:9388;HGNC:10934;HGNC:3313;HGNC:329;HGNC:8057;HGNC:8554;HGNC:12733;HGNC:3300;HGNC:3265;HGNC:10377;HGNC:6502;HGNC:10307;HGNC:10360;HGNC:10362;HGNC:12458;HGNC:10388;HGNC:10440;HGNC:10332;HGNC:10401;HGNC:10420;HGNC:10371;HGNC:10310;HGNC:10312;HGNC:10301;HGNC:10409;HGNC:10368;HGNC:10413;HGNC:10363;HGNC:13631;HGNC:10298;HGNC:…	PLD1;FLOT1;RAB8A;RAB1B;RAB21;RAB18;FLOT2;PRKAR1A;SLC18A1;ELAVL2;AGRN;NUFIP1;PABPC1;WASF2;EIF5A;EIF2S1;RPLP2;RPSA;RPL17;RPL5;RPL6;UBA52;RPS15;RPS7;RPL3;RPS18;RPS3;RPLP0;RPL18;RPL19;RPL11;RPS21;RPL8;RPS25;RPL7;RPL36;RPL10;RPL31;RPL9;RPS17;RPS9;MAP1LC3A;BIN1;FKBP1A;FBXL20;NAPG;CAPRIN1;PPFIA3;PPFIA4;PPP3CA;PPP3CB;RTN3;ARHGDIA;GDI2;RPS23;SLC3A2;GPC1;VGF;RELB;ABLIM3;YWHAG;YWHAE;DVL3;CDH6;RPL12;RPL13;RP…	PLD1;FLOT1;RAB8A;RAB1B;RAB21;RAB18;FLOT2;PRKAR1A;SLC18A1;ELAVL2;AGRN;NUFIP1;PABPC1;WASF2;EIF5A;EIF2S1;RPLP2;RPSA;RPL17;RPL5;RPL6;UBA52;RPS15;RPS7;RPL3;RPS18;RPS3;RPLP0;RPL18;RPL19;RPL11;RPS21;RPL8;RPS25;RPL7;RPL36;RPL10;RPL31;RPL9;RPS17;RPS9;MAP1LC3A;BIN1;FKBP1A;FBXL20;NAPG;CAPRIN1;PPFIA3;PPFIA4;PPP3CA;PPP3CB;RTN3;ARHGDIA;GDI2;RPS23;SLC3A2;GPC1;VGF;RELB;ABLIM3;YWHAG;YWHAE;DVL3;CDH6;RPL12;RPL13;RP…	PLD1;FLOT1;RAB8A;RAB1B;RAB21;RAB18;FLOT2;PRKAR1A;SLC18A1;ELAVL2;AGRN;NUFIP1;PABPC1;WASF2;EIF5A;EIF2S1;RPLP2;RPSA;RPL17;RPL5;RPL6;UBA52;RPS15;RPS7;RPL3;RPS18;RPS3;RPLP0;RPL18;RPL19;RPL11;RPS21;RPL8;RPS25;RPL7;RPL36;RPL10;RPL31;RPL9;RPS17;RPS9;MAP1LC3A;BIN1;FKBP1A;FBXL20;NAPG;CAPRIN1;PPFIA3;PPFIA4;PPP3CA;PPP3CB;RTN3;ARHGDIA;GDI2;RPS23;SLC3A2;GPC1;VGF;RELB;ABLIM3;YWHAG;YWHAE;DVL3;CDH6;RPL12;RPL13;RP…
GO:0097060	A1	CC	synaptic membrane	├─ synaptic membrane	GO:0045202	0.625735	0.709932	7	26	HGNC:17867;HGNC:11511;HGNC:18638;HGNC:9664;HGNC:11007;HGNC:25240;HGNC:11514	NPTN;SYT3;SYT6;PTPRA;SLC2A3;ANO6;SYT7	NPTN;SYT3;SYT6;PTPRA;SLC2A3;ANO6;SYT7	NPTN
GO:0099243	A2	CC	extrinsic component of synaptic membrane	│ ├─ extrinsic component of synaptic membrane	GO:0097060			0	2
GO:0099699	A3	CC	integral component of synaptic membrane	│ └─ integral component of synaptic membrane	GO:0097060	0.495054	0.643088	6	19	HGNC:11511;HGNC:18638;HGNC:9664;HGNC:11007;HGNC:25240;HGNC:11514	SYT3;SYT6;PTPRA;SLC2A3;ANO6;SYT7	SYT3;SYT6;PTPRA;SLC2A3;ANO6;SYT7	SYT3;SYT6;PTPRA;SLC2A3;ANO6;SYT7
GO:0098793	B1	CC	presynapse	├─ presynapse	GO:0045202	0.000173445	0.0021247	258	692	HGNC:30273;HGNC:9758;HGNC:9786;HGNC:16075;HGNC:3014;HGNC:1426;HGNC:946;HGNC:12566;HGNC:11503;HGNC:11504;HGNC:581;HGNC:8881;HGNC:14946;HGNC:9250;HGNC:10750;HGNC:15848;HGNC:3757;HGNC:11003;HGNC:11438;HGNC:19665;HGNC:16511;HGNC:3084;HGNC:4814;HGNC:29125;HGNC:2856;HGNC:5241;HGNC:3242;HGNC:9630;HGNC:19679;HGNC:9281;HGNC:12852;HGNC:555;HGNC:14584;HGNC:15972;HGNC:13487;HGNC:20879;HGNC:4093;HGNC:6137;HGN…	RAB8B;RAB1A;RAB6A;RAB33B;DPYSL2;CADPS;MAGI1;UNC13B;SYNJ1;SYNJ2;APBB1;PFN1;PPP1R9A;PPFIBP2;SEPTIN3;SEPTIN6;FLOT1;SLC29A1;STX3;STXBP5;SEPTIN8;DVL1;KALRN;DNM3;DGKQ;HSPA8;EHD1;PTN;AAK1;PPP1CA;YWHAG;AP1G1;VPS16;VPS18;VPS35;CASKIN1;GAD2;ITGA2;PRKACA;PTPRN2;RTN3;SNX9;GAP43;PPFIA4;SIPA1L2;RABAC1;VPS52;BIN1;GIT2;CAPN1;EPB41L1;GNAI2;GNAL;GNAS;KCNJ6;CRMP1;SEPTIN4;SEPTIN2;SEPTIN9;SPHK1;GNAQ;GNA11;KIF2C;SLC24…	RAB8B;RAB1A;RAB6A;RAB33B;DPYSL2;CADPS;MAGI1;UNC13B;SYNJ1;SYNJ2;APBB1;PFN1;PPP1R9A;PPFIBP2;SEPTIN3;SEPTIN6;FLOT1;SLC29A1;STX3;STXBP5;SEPTIN8;DVL1;KALRN;DNM3;DGKQ;HSPA8;EHD1;PTN;AAK1;PPP1CA;YWHAG;AP1G1;VPS16;VPS18;VPS35;CASKIN1;GAD2;ITGA2;PRKACA;PTPRN2;RTN3;SNX9;GAP43;PPFIA4;SIPA1L2;RABAC1;VPS52;BIN1;GIT2;CAPN1;EPB41L1;GNAI2;GNAL;GNAS;KCNJ6;CRMP1;SEPTIN4;SEPTIN2;SEPTIN9;SPHK1;GNAQ;GNA11;KIF2C;SLC24…	RAB8B;RAB1A;RAB6A;RAB33B;DPYSL2;CADPS;MAGI1;UNC13B;SYNJ1;SYNJ2;APBB1;PFN1;PPP1R9A;PPFIBP2;SEPTIN3;SEPTIN6;FLOT1;SLC29A1;STX3;STXBP5;SEPTIN8;DVL1;KALRN;DNM3;DGKQ;HSPA8;EHD1;PTN;AAK1;PPP1CA;YWHAG;AP1G1;VPS16;VPS18;VPS35;CASKIN1;GAD2;ITGA2;PRKACA;PTPRN2;RTN3;SNX9;GAP43;PPFIA4;SIPA1L2;RABAC1;VPS52;BIN1;GIT2;CAPN1;EPB41L1;GNAI2;GNAL;GNAS;KCNJ6;CRMP1;SEPTIN4;SEPTIN2;SEPTIN9;SPHK1;GNAQ;GNA11;KIF2C;SLC24…
GO:0099523	B2	CC	presynaptic cytosol	│ ├─ presynaptic cytosol	GO:0098793	0.131639	0.372581	21	53	HGNC:9393;HGNC:2495;HGNC:11444;HGNC:9401;HGNC:947;HGNC:5034;HGNC:7142;HGNC:19665;HGNC:11140;HGNC:4226;HGNC:8127;HGNC:1445;HGNC:4010;HGNC:1449;HGNC:11509;HGNC:20944;HGNC:12502;HGNC:12485;HGNC:11125;HGNC:11124;HGNC:16861	PRKCA;CTBP2;STXBP1;PRKCE;BAIAP2;HNRNPAB;MARCKSL1;STXBP5;SNCB;GDI1;OGT;CALM2;FUS;CALM3;SYT1;SENP6;SUMO1;UBE2I;SUMO2;SUMO3;PIAS3	PRKCA;CTBP2;STXBP1;PRKCE;BAIAP2;HNRNPAB;MARCKSL1;STXBP5;SNCB;GDI1;OGT;CALM2;FUS;CALM3;SYT1;SENP6;SUMO1;UBE2I;SUMO2;SUMO3;PIAS3	PRKCA;CTBP2;STXBP1;PRKCE;BAIAP2;HNRNPAB;MARCKSL1;STXBP5;SNCB;GDI1;OGT;CALM2;FUS;CALM3;SYT1;SENP6;SUMO1;UBE2I;SUMO2;SUMO3;PIAS3
GO:0099569	B3	CC	presynaptic cytoskeleton	│ ├─ presynaptic cytoskeleton	GO:0098793			1	5	HGNC:144	ACTG1	ACTG1
GO:0099182	B12	CC	presynaptic intermediate filament cytoskeleton	│ │ ├─ presynaptic intermediate filament cytoskeleton	GO:0099569			0	1
GO:0099143	B13	CC	presynaptic actin cytoskeleton	│ │ └─ presynaptic actin cytoskeleton	GO:0099569			1	2	HGNC:144	ACTG1	ACTG1	ACTG1
GO:0048786	B4	CC	presynaptic active zone	│ ├─ presynaptic active zone	GO:0098793	0.0640901	0.285492	42	109	HGNC:3757;HGNC:30306;HGNC:1243;HGNC:8011;HGNC:620;HGNC:12303;HGNC:661;HGNC:9247;HGNC:3242;HGNC:30031;HGNC:6835;HGNC:11509;HGNC:2495;HGNC:13406;HGNC:30339;HGNC:17283;HGNC:31922;HGNC:25824;HGNC:29059;HGNC:4687;HGNC:11444;HGNC:15761;HGNC:12669;HGNC:14678;HGNC:3758;HGNC:1399;HGNC:1400;HGNC:8912;HGNC:2855;HGNC:17867;HGNC:814;HGNC:817;HGNC:1388;HGNC:10596;HGNC:4076;HGNC:4584;HGNC:8542;HGNC:9706;HGNC:28…	FLOT1;PHB2;C1QBP;CNTNAP1;APP;TRIO;ARFGAP3;PPFIA3;EHD1;PI4K2A;MAP1A;SYT1;CTBP2;PCLO;RIMBP2;RIMS2;ERC2;SYDE1;IQSEC2;GUCY1B1;STXBP1;OSBPL2;VDAC1;KCTD12;FLOT2;CACNA2D1;CACNA2D2;PHB1;DGKI;NPTN;ATP2B1;ATP2B4;CACNA1A;SCN8A;GABRA2;GRIN1;P2RY4;NECTIN1;LRFN3;TENM3;FZD3;NRXN2	FLOT1;PHB2;C1QBP;CNTNAP1;APP;TRIO;ARFGAP3;PPFIA3;EHD1;PI4K2A;MAP1A;SYT1;CTBP2;PCLO;RIMBP2;RIMS2;ERC2;SYDE1;IQSEC2;GUCY1B1;STXBP1;OSBPL2;VDAC1;KCTD12;FLOT2;CACNA2D1;CACNA2D2;PHB1;DGKI;NPTN;ATP2B1;ATP2B4;CACNA1A;SCN8A;GABRA2;GRIN1;P2RY4;NECTIN1;LRFN3;TENM3;FZD3;NRXN2	FLOT1;PHB2;C1QBP;CNTNAP1;APP;TRIO;ARFGAP3;PPFIA3;EHD1;PI4K2A;MAP1A;SYT1
GO:0098831	B14	CC	presynaptic active zone cytoplasmic component	│ │ ├─ presynaptic active zone cytoplasmic component	GO:0048786	0.080369	0.302929	11	21	HGNC:2495;HGNC:13406;HGNC:30339;HGNC:17283;HGNC:31922;HGNC:25824;HGNC:29059;HGNC:4687;HGNC:9247;HGNC:11444;HGNC:15761	CTBP2;PCLO;RIMBP2;RIMS2;ERC2;SYDE1;IQSEC2;GUCY1B1;PPFIA3;STXBP1;OSBPL2	CTBP2;PCLO;RIMBP2;RIMS2;ERC2;SYDE1;IQSEC2;GUCY1B1;PPFIA3;STXBP1;OSBPL2	CTBP2;PCLO;RIMBP2;RIMS2;ERC2;SYDE1;IQSEC2;GUCY1B1;PPFIA3;STXBP1;OSBPL2
GO:0048787	B15	CC	presynaptic active zone membrane	│ │ └─ presynaptic active zone membrane	GO:0048786	0.546202	0.669097	20	70	HGNC:12669;HGNC:14678;HGNC:3758;HGNC:1399;HGNC:1400;HGNC:8912;HGNC:2855;HGNC:17867;HGNC:814;HGNC:817;HGNC:1388;HGNC:10596;HGNC:4076;HGNC:4584;HGNC:8542;HGNC:9706;HGNC:28370;HGNC:29944;HGNC:4041;HGNC:8009	VDAC1;KCTD12;FLOT2;CACNA2D1;CACNA2D2;PHB1;DGKI;NPTN;ATP2B1;ATP2B4;CACNA1A;SCN8A;GABRA2;GRIN1;P2RY4;NECTIN1;LRFN3;TENM3;FZD3;NRXN2	VDAC1;KCTD12;FLOT2;CACNA2D1;CACNA2D2;PHB1;DGKI;NPTN;ATP2B1;ATP2B4;CACNA1A;SCN8A;GABRA2;GRIN1;P2RY4;NECTIN1;LRFN3;TENM3;FZD3;NRXN2	VDAC1;KCTD12
GO:0099029	B27	CC	anchored component of presynaptic active zone membrane	│ │ ├─ anchored component of presynaptic active zone membrane	GO:0048787	0.457842	0.640978	3	8	HGNC:3758;HGNC:1399;HGNC:1400	FLOT2;CACNA2D1;CACNA2D2	FLOT2;CACNA2D1;CACNA2D2	FLOT2;CACNA2D1;CACNA2D2
GO:0098891	B28	CC	extrinsic component of presynaptic active zone membrane	│ │ ├─ extrinsic component of presynaptic active zone membrane	GO:0048787			2	3	HGNC:8912;HGNC:2855	PHB1;DGKI	PHB1;DGKI	PHB1;DGKI
GO:0099059	B29	CC	integral component of presynaptic active zone membrane	│ │ └─ integral component of presynaptic active zone membrane	GO:0048787	0.716397	0.763119	13	52	HGNC:17867;HGNC:814;HGNC:817;HGNC:1388;HGNC:10596;HGNC:4076;HGNC:4584;HGNC:8542;HGNC:9706;HGNC:28370;HGNC:29944;HGNC:4041;HGNC:8009	NPTN;ATP2B1;ATP2B4;CACNA1A;SCN8A;GABRA2;GRIN1;P2RY4;NECTIN1;LRFN3;TENM3;FZD3;NRXN2	NPTN;ATP2B1;ATP2B4;CACNA1A;SCN8A;GABRA2;GRIN1;P2RY4;NECTIN1;LRFN3;TENM3;FZD3;NRXN2	NPTN;ATP2B1;ATP2B4;CACNA1A;SCN8A;GABRA2;GRIN1;P2RY4;NECTIN1;LRFN3;TENM3;FZD3;NRXN2
GO:0098833	B5	CC	presynaptic endocytic zone	│ ├─ presynaptic endocytic zone	GO:0098793	0.080369	0.302929	11	21	HGNC:7605;HGNC:8570;HGNC:6183;HGNC:13487;HGNC:2092;HGNC:8996;HGNC:21604;HGNC:15514;HGNC:564;HGNC:563;HGNC:15469	MYO6;PACSIN1;ITSN1;VPS35;CLTC;PIP5K1C;EPN1;PICALM;AP2M1;AP2B1;DNAJC6	MYO6;PACSIN1;ITSN1;VPS35;CLTC;PIP5K1C;EPN1;PICALM;AP2M1;AP2B1;DNAJC6	MYO6;PACSIN1;ITSN1;VPS35
GO:0098835	B16	CC	presynaptic endocytic zone membrane	│ │ └─ presynaptic endocytic zone membrane	GO:0098833	0.275469	0.482071	7	17	HGNC:2092;HGNC:8996;HGNC:21604;HGNC:15514;HGNC:564;HGNC:563;HGNC:15469	CLTC;PIP5K1C;EPN1;PICALM;AP2M1;AP2B1;DNAJC6	CLTC;PIP5K1C;EPN1;PICALM;AP2M1;AP2B1;DNAJC6	CLTC;PIP5K1C
GO:0098894	B30	CC	extrinsic component of presynaptic endocytic zone membrane	│ │ └─ extrinsic component of presynaptic endocytic zone membrane	GO:0098835	0.274404	0.482071	5	11	HGNC:21604;HGNC:15514;HGNC:564;HGNC:563;HGNC:15469	EPN1;PICALM;AP2M1;AP2B1;DNAJC6	EPN1;PICALM;AP2M1;AP2B1;DNAJC6	EPN1;PICALM;AP2M1;AP2B1;DNAJC6
GO:0098830	B6	CC	presynaptic endosome	│ ├─ presynaptic endosome	GO:0098793	0.136865	0.372581	7	13	HGNC:25507;HGNC:2529;HGNC:14980;HGNC:17676;HGNC:9783;HGNC:9760;HGNC:12645	VAC14;CTSD;SNX16;RABGEF1;RAB5A;RAB11A;VAMP4	VAC14;CTSD;SNX16;RABGEF1;RAB5A;RAB11A;VAMP4	VAC14;CTSD;SNX16;RABGEF1;RAB5A;RAB11A
GO:0098954	B17	CC	presynaptic endosome membrane	│ │ └─ presynaptic endosome membrane	GO:0098830			1	2	HGNC:12645	VAMP4	VAMP4
GO:0099067	B31	CC	integral component of presynaptic endosome membrane	│ │ └─ integral component of presynaptic endosome membrane	GO:0098954			1	2	HGNC:12645	VAMP4	VAMP4	VAMP4
GO:0008021	B7	CC	synaptic vesicle	│ ├─ synaptic vesicle	GO:0098793	0.162474	0.375192	52	153	HGNC:2938;HGNC:7142;HGNC:12712;HGNC:19665;HGNC:2855;HGNC:11133;HGNC:992;HGNC:554;HGNC:571;HGNC:570;HGNC:562;HGNC:563;HGNC:564;HGNC:12496;HGNC:16369;HGNC:18994;HGNC:17328;HGNC:543;HGNC:9783;HGNC:9784;HGNC:9774;HGNC:9761;HGNC:9782;HGNC:16524;HGNC:9760;HGNC:2092;HGNC:11495;HGNC:2985;HGNC:17056;HGNC:1052;HGNC:4141;HGNC:27007;HGNC:862;HGNC:18303;HGNC:21019;HGNC:10563;HGNC:22980;HGNC:8153;HGNC:11507;HG…	DMXL2;MARCKSL1;VPS33B;STXBP5;DGKI;SNAP29;BCL2L1;AP1B1;AP3S2;AP3M2;AP2A2;AP2B1;AP2M1;UBE3A;PARK7;BRSK1;DTNBP1;ANXA5;RAB5A;RAB5B;RAB35;RAB11B;RAB4B;RAB14;RAB11A;CLTC;SYN2;DOC2A;RPH3A;BIN1;GAPDH;TPRG1L;ATP6V1G2;ATP6V1H;BTBD8;SCAMP1;SLC10A4;OPRD1;SYPL1;ATP8A1;PTPRN2;SV2A;SV2C;STX6;STX7;STX12;VAMP3;SYT1;SYT9;SVOP;ATP6AP1;OTOF	DMXL2;MARCKSL1;VPS33B;STXBP5;DGKI;SNAP29;BCL2L1;AP1B1;AP3S2;AP3M2;AP2A2;AP2B1;AP2M1;UBE3A;PARK7;BRSK1;DTNBP1;ANXA5;RAB5A;RAB5B;RAB35;RAB11B;RAB4B;RAB14;RAB11A;CLTC;SYN2;DOC2A;RPH3A;BIN1;GAPDH;TPRG1L;ATP6V1G2;ATP6V1H;BTBD8;SCAMP1;SLC10A4;OPRD1;SYPL1;ATP8A1;PTPRN2;SV2A;SV2C;STX6;STX7;STX12;VAMP3;SYT1;SYT9;SVOP;ATP6AP1;OTOF	DMXL2;MARCKSL1;VPS33B;STXBP5;DGKI;SNAP29;BCL2L1;AP1B1;AP3S2;AP3M2;AP2A2;AP2B1;AP2M1;UBE3A;PARK7;BRSK1
GO:0034592	B18	CC	synaptic vesicle lumen	│ │ ├─ synaptic vesicle lumen	GO:0008021			0	1
GO:0030672	B19	CC	synaptic vesicle membrane	│ │ └─ synaptic vesicle membrane	GO:0008021	0.411664	0.611259	37	122	HGNC:17328;HGNC:543;HGNC:9783;HGNC:9784;HGNC:9774;HGNC:9761;HGNC:9782;HGNC:16524;HGNC:9760;HGNC:2092;HGNC:11495;HGNC:2985;HGNC:17056;HGNC:1052;HGNC:4141;HGNC:11133;HGNC:27007;HGNC:862;HGNC:18303;HGNC:21019;HGNC:10563;HGNC:22980;HGNC:8153;HGNC:11507;HGNC:13531;HGNC:9677;HGNC:20566;HGNC:30670;HGNC:11441;HGNC:11442;HGNC:11430;HGNC:12644;HGNC:11509;HGNC:19265;HGNC:25417;HGNC:868;HGNC:8515	DTNBP1;ANXA5;RAB5A;RAB5B;RAB35;RAB11B;RAB4B;RAB14;RAB11A;CLTC;SYN2;DOC2A;RPH3A;BIN1;GAPDH;SNAP29;TPRG1L;ATP6V1G2;ATP6V1H;BTBD8;SCAMP1;SLC10A4;OPRD1;SYPL1;ATP8A1;PTPRN2;SV2A;SV2C;STX6;STX7;STX12;VAMP3;SYT1;SYT9;SVOP;ATP6AP1;OTOF	DTNBP1;ANXA5;RAB5A;RAB5B;RAB35;RAB11B;RAB4B;RAB14;RAB11A;CLTC;SYN2;DOC2A;RPH3A;BIN1;GAPDH;SNAP29;TPRG1L;ATP6V1G2;ATP6V1H;BTBD8;SCAMP1;SLC10A4;OPRD1;SYPL1;ATP8A1;PTPRN2;SV2A;SV2C;STX6;STX7;STX12;VAMP3;SYT1;SYT9;SVOP;ATP6AP1;OTOF	DTNBP1;ANXA5
GO:0098993	B32	CC	anchored component of synaptic vesicle membrane	│ │ ├─ anchored component of synaptic vesicle membrane	GO:0030672	0.395488	0.605591	7	20	HGNC:9783;HGNC:9784;HGNC:9774;HGNC:9761;HGNC:9782;HGNC:16524;HGNC:9760	RAB5A;RAB5B;RAB35;RAB11B;RAB4B;RAB14;RAB11A	RAB5A;RAB5B;RAB35;RAB11B;RAB4B;RAB14;RAB11A	RAB5A;RAB5B;RAB35;RAB11B;RAB4B;RAB14;RAB11A
GO:0098850	B33	CC	extrinsic component of synaptic vesicle membrane	│ │ ├─ extrinsic component of synaptic vesicle membrane	GO:0030672	0.183768	0.375192	11	26	HGNC:2092;HGNC:11495;HGNC:2985;HGNC:17056;HGNC:1052;HGNC:4141;HGNC:11133;HGNC:27007;HGNC:862;HGNC:18303;HGNC:21019	CLTC;SYN2;DOC2A;RPH3A;BIN1;GAPDH;SNAP29;TPRG1L;ATP6V1G2;ATP6V1H;BTBD8	CLTC;SYN2;DOC2A;RPH3A;BIN1;GAPDH;SNAP29;TPRG1L;ATP6V1G2;ATP6V1H;BTBD8	CLTC;SYN2;DOC2A;RPH3A;BIN1;GAPDH;SNAP29;TPRG1L;ATP6V1G2;ATP6V1H;BTBD8
GO:0030285	B34	CC	integral component of synaptic vesicle membrane	│ │ └─ integral component of synaptic vesicle membrane	GO:0030672	0.487932	0.643088	17	57	HGNC:10563;HGNC:22980;HGNC:8153;HGNC:11507;HGNC:13531;HGNC:9677;HGNC:20566;HGNC:30670;HGNC:11441;HGNC:11442;HGNC:11430;HGNC:12644;HGNC:11509;HGNC:19265;HGNC:25417;HGNC:868;HGNC:8515	SCAMP1;SLC10A4;OPRD1;SYPL1;ATP8A1;PTPRN2;SV2A;SV2C;STX6;STX7;STX12;VAMP3;SYT1;SYT9;SVOP;ATP6AP1;OTOF	SCAMP1;SLC10A4;OPRD1;SYPL1;ATP8A1;PTPRN2;SV2A;SV2C;STX6;STX7;STX12;VAMP3;SYT1;SYT9;SVOP;ATP6AP1;OTOF	SCAMP1;SLC10A4;OPRD1;SYPL1;ATP8A1;PTPRN2;SV2A;SV2C;STX6;STX7;STX12;VAMP3;SYT1;SYT9;SVOP;ATP6AP1;OTOF
GO:0098992	B8	CC	neuronal dense core vesicle	│ ├─ neuronal dense core vesicle	GO:0098793	0.498721	0.643088	12	40	HGNC:2938;HGNC:8153;HGNC:620;HGNC:4385;HGNC:9055;HGNC:1399;HGNC:3084;HGNC:4847;HGNC:1426;HGNC:19665;HGNC:11512;HGNC:9676	DMXL2;OPRD1;APP;GNAI2;PLCB2;CACNA2D1;DVL1;HCRT;CADPS;STXBP5;SYT4;PTPRN	DMXL2;OPRD1;APP;GNAI2;PLCB2;CACNA2D1;DVL1;HCRT;CADPS;STXBP5;SYT4;PTPRN	DMXL2;OPRD1;APP;GNAI2;PLCB2;CACNA2D1;DVL1
GO:0099013	B20	CC	neuronal dense core vesicle lumen	│ │ ├─ neuronal dense core vesicle lumen	GO:0098992			1	8	HGNC:4847	HCRT	HCRT	HCRT
GO:0099012	B21	CC	neuronal dense core vesicle membrane	│ │ └─ neuronal dense core vesicle membrane	GO:0098992	0.164241	0.375192	4	6	HGNC:1426;HGNC:19665;HGNC:11512;HGNC:9676	CADPS;STXBP5;SYT4;PTPRN	CADPS;STXBP5;SYT4;PTPRN
GO:0098674	B35	CC	extrinsic component of neuronal dense core vesicle membrane	│ │ ├─ extrinsic component of neuronal dense core vesicle membrane	GO:0099012			2	2	HGNC:1426;HGNC:19665	CADPS;STXBP5	CADPS;STXBP5	CADPS;STXBP5
GO:0099066	B36	CC	integral component of neuronal dense core vesicle membrane	│ │ └─ integral component of neuronal dense core vesicle membrane	GO:0099012			2	4	HGNC:11512;HGNC:9676	SYT4;PTPRN	SYT4;PTPRN	SYT4;PTPRN
GO:0042734	B9	CC	presynaptic membrane	│ ├─ presynaptic membrane	GO:0098793	0.63749	0.709932	44	161	HGNC:1717;HGNC:814;HGNC:14678;HGNC:11132;HGNC:7142;HGNC:11444;HGNC:19665;HGNC:6233;HGNC:6235;HGNC:6299;HGNC:6267;HGNC:801;HGNC:3228;HGNC:10588;HGNC:8534;HGNC:1390;HGNC:11050;HGNC:9681;HGNC:8153;HGNC:263;HGNC:30100;HGNC:29509;HGNC:14267;HGNC:4583;HGNC:5297;HGNC:11514;HGNC:10585;HGNC:4584;HGNC:1960;HGNC:1958;HGNC:1962;HGNC:6257;HGNC:7656;HGNC:4090;HGNC:3025;HGNC:1953;HGNC:4485;HGNC:3430;HGNC:7809;H…	SEPTIN7;ATP2B1;KCTD12;SNAP25;MARCKSL1;STXBP1;STXBP5;KCNC1;KCNC3;KCNQ5;KCNJ6;ATP1A3;EFNB3;SCN2A;P2RX3;CACNA1C;SLC6A4;PTPRS;OPRD1;ADORA2A;PSENEN;APH1A;PCDH17;GRIK5;HTR3A;SYT7;SCN1A;GRIN1;CHRNA7;CHRNA4;CHRNB2;KCNJ11;NCAM1;GABRR1;DRD4;CHRM4;GPER1;ERBB2;NGFR;CNTNAP2;L1CAM;SDC2;PODXL;SLC4A8	SEPTIN7;ATP2B1;KCTD12;SNAP25;MARCKSL1;STXBP1;STXBP5;KCNC1;KCNC3;KCNQ5;KCNJ6;ATP1A3;EFNB3;SCN2A;P2RX3;CACNA1C;SLC6A4;PTPRS;OPRD1;ADORA2A;PSENEN;APH1A;PCDH17;GRIK5;HTR3A;SYT7;SCN1A;GRIN1;CHRNA7;CHRNA4;CHRNB2;KCNJ11;NCAM1;GABRR1;DRD4;CHRM4;GPER1;ERBB2;NGFR;CNTNAP2;L1CAM;SDC2;PODXL;SLC4A8	SEPTIN7;ATP2B1;KCTD12
GO:0099026	B22	CC	anchored component of presynaptic membrane	│ │ ├─ anchored component of presynaptic membrane	GO:0042734			2	9	HGNC:11132;HGNC:7142	SNAP25;MARCKSL1	SNAP25;MARCKSL1	SNAP25;MARCKSL1
GO:0098888	B23	CC	extrinsic component of presynaptic membrane	│ │ ├─ extrinsic component of presynaptic membrane	GO:0042734	0.457842	0.640978	3	8	HGNC:11132;HGNC:11444;HGNC:19665	SNAP25;STXBP1;STXBP5	SNAP25;STXBP1;STXBP5	SNAP25;STXBP1;STXBP5
GO:0099056	B24	CC	integral component of presynaptic membrane	│ │ └─ integral component of presynaptic membrane	GO:0042734	0.5454	0.669097	37	130	HGNC:6233;HGNC:6235;HGNC:6299;HGNC:6267;HGNC:801;HGNC:3228;HGNC:10588;HGNC:8534;HGNC:1390;HGNC:11050;HGNC:9681;HGNC:8153;HGNC:263;HGNC:30100;HGNC:29509;HGNC:14267;HGNC:4583;HGNC:5297;HGNC:11514;HGNC:10585;HGNC:4584;HGNC:1960;HGNC:1958;HGNC:1962;HGNC:6257;HGNC:7656;HGNC:4090;HGNC:3025;HGNC:1953;HGNC:4485;HGNC:3430;HGNC:7809;HGNC:13830;HGNC:6470;HGNC:10659;HGNC:9171;HGNC:11034	KCNC1;KCNC3;KCNQ5;KCNJ6;ATP1A3;EFNB3;SCN2A;P2RX3;CACNA1C;SLC6A4;PTPRS;OPRD1;ADORA2A;PSENEN;APH1A;PCDH17;GRIK5;HTR3A;SYT7;SCN1A;GRIN1;CHRNA7;CHRNA4;CHRNB2;KCNJ11;NCAM1;GABRR1;DRD4;CHRM4;GPER1;ERBB2;NGFR;CNTNAP2;L1CAM;SDC2;PODXL;SLC4A8	KCNC1;KCNC3;KCNQ5;KCNJ6;ATP1A3;EFNB3;SCN2A;P2RX3;CACNA1C;SLC6A4;PTPRS;OPRD1;ADORA2A;PSENEN;APH1A;PCDH17;GRIK5;HTR3A;SYT7;SCN1A;GRIN1;CHRNA7;CHRNA4;CHRNB2;KCNJ11;NCAM1;GABRR1;DRD4;CHRM4;GPER1;ERBB2;NGFR;CNTNAP2;L1CAM;SDC2;PODXL;SLC4A8	KCNC1;KCNC3;KCNQ5;KCNJ6;ATP1A3;EFNB3;SCN2A;P2RX3;CACNA1C;SLC6A4;PTPRS;OPRD1;ADORA2A;PSENEN;APH1A;PCDH17;GRIK5;HTR3A;SYT7;SCN1A;GRIN1;CHRNA7;CHRNA4;CHRNB2;KCNJ11;NCAM1;GABRR1;DRD4;CHRM4;GPER1;ERBB2;NGFR;CNTNAP2;L1CAM;SDC2;PODXL;SLC4A8
SYNGO:presyn_ribosome	B10	CC	presynaptic ribosome	│ ├─ presynaptic ribosome	GO:0098793	0.0013082	0.0128204	31	52	HGNC:10369;HGNC:10298;HGNC:10301;HGNC:10302;HGNC:10303;HGNC:10305;HGNC:10307;HGNC:10310;HGNC:10317;HGNC:10329;HGNC:10330;HGNC:10336;HGNC:10340;HGNC:10345;HGNC:13631;HGNC:10348;HGNC:10353;HGNC:10360;HGNC:10362;HGNC:10363;HGNC:10368;HGNC:10371;HGNC:10377;HGNC:12458;HGNC:10384;HGNC:10387;HGNC:10396;HGNC:10411;HGNC:10414;HGNC:10418;HGNC:10426	RPL9;RPL10;RPL11;RPL12;RPL13;RPL14;RPL17;RPL18;RPL23A;RPL27A;RPL28;RPL32;RPL34;RPL35A;RPL36;RPL37A;RPL4;RPL5;RPL6;RPL7;RPL8;RPLP0;RPLP2;UBA52;RPS11;RPS14;RPS16;RPS24;RPS26;RPS28;RPS5	RPL9;RPL10;RPL11;RPL12;RPL13;RPL14;RPL17;RPL18;RPL23A;RPL27A;RPL28;RPL32;RPL34;RPL35A;RPL36;RPL37A;RPL4;RPL5;RPL6;RPL7;RPL8;RPLP0;RPLP2;UBA52;RPS11;RPS14;RPS16;RPS24;RPS26;RPS28;RPS5	RPL9;RPL10;RPL11;RPL12;RPL13;RPL14;RPL17;RPL18;RPL23A;RPL27A;RPL28;RPL32;RPL34;RPL35A;RPL36;RPL37A;RPL4;RPL5;RPL6;RPL7;RPL8;RPLP0;RPLP2;UBA52;RPS11;RPS14;RPS16;RPS24;RPS26;RPS28;RPS5
SYNGO:presyn_er	B11	CC	presynaptic ER	│ └─ presynaptic ER	GO:0098793			1	4	HGNC:6182	ITPR3	ITPR3
SYNGO:presyn_er_membrane	B25	CC	presynaptic ER membrane	│ ├─ presynaptic ER membrane	SYNGO:presyn_er			1	1	HGNC:6182	ITPR3	ITPR3
SYNGO:presyn_er_membrane_integral	B37	CC	integral component of presynaptic ER membrane	│ │ └─ integral component of presynaptic ER membrane	SYNGO:presyn_er_membrane			1	1	HGNC:6182	ITPR3	ITPR3	ITPR3
SYNGO:presyn_ser	B26	CC	presynaptic SER	│ └─ presynaptic SER	SYNGO:presyn_er			0	2
SYNGO:presyn_ser_membrane	B38	CC	presynaptic SER membrane	│ └─ presynaptic SER membrane	SYNGO:presyn_ser			0	2
SYNGO:presyn_ser_membrane_integral	B39	CC	integral component of presynaptic SER membrane	│ └─ integral component of presynaptic SER membrane	SYNGO:presyn_ser_membrane			0	1
GO:0043083	C1	CC	synaptic cleft	├─ synaptic cleft	GO:0045202	0.346971	0.566719	8	22	HGNC:6572;HGNC:108;HGNC:6485;HGNC:6484;HGNC:24182;HGNC:329;HGNC:11220;HGNC:7176	LGI1;ACHE;LAMA5;LAMA4;C1QL1;AGRN;SPARCL1;MMP9	LGI1;ACHE;LAMA5;LAMA4;C1QL1;AGRN;SPARCL1;MMP9	LGI1;ACHE;LAMA5;LAMA4;C1QL1
GO:0098965	C2	CC	extracellular matrix of synaptic cleft	│ └─ extracellular matrix of synaptic cleft	GO:0043083	0.118643	0.372581	4	5	HGNC:329;HGNC:11220;HGNC:6485;HGNC:7176	AGRN;SPARCL1;LAMA5;MMP9	AGRN;SPARCL1;LAMA5;MMP9	AGRN;SPARCL1;LAMA5;MMP9
GO:0098794	D1	CC	postsynapse	├─ postsynapse	GO:0045202	1.27105e-05	0.000311407	341	911	HGNC:11131;HGNC:21746;HGNC:3312;HGNC:7666;HGNC:4023;HGNC:12732;HGNC:3287;HGNC:8881;HGNC:801;HGNC:1464;HGNC:11003;HGNC:11439;HGNC:6743;HGNC:10368;HGNC:10371;HGNC:9701;HGNC:3285;HGNC:3289;HGNC:169;HGNC:11275;HGNC:3296;HGNC:24941;HGNC:5044;HGNC:28788;HGNC:2856;HGNC:24596;HGNC:9630;HGNC:15514;HGNC:11438;HGNC:667;HGNC:1774;HGNC:12735;HGNC:9281;HGNC:21604;HGNC:8000;HGNC:77;HGNC:13487;HGNC:29351;HGNC:12…	SNAP23;CPEB3;ELAVL1;NCKAP1;FXR1;WASF1;EIF4E;PFN1;ATP1A3;CAMK4;SLC29A1;STX4;CAPRIN1;RPL8;RPLP0;PURA;EIF4B;EIF4EBP2;ACTR2;SPTBN1;EIF4G1;HNRNPA3;HNRNPK;CAMKV;DGKQ;DYNLL2;PTN;PICALM;STX3;RHOA;CDK5;WASL;PPP1CA;EPN1;NRGN;ABL2;VPS35;ARHGAP39;TRIO;HSPA8;CALD1;CNN3;MARK2;SPTB;SPTAN1;AGAP2;FILIP1;CTTN;PRKACA;CPEB1;CYTH2;MAP2;SYT3;SNX27;VEZT;VPS52;BIN1;STAU2;PUM2;CAPN1;CAPN2;EPB41L1;EPB41L3;GNAI1;GNAL;GNAS;…	SNAP23;CPEB3;ELAVL1;NCKAP1;FXR1;WASF1;EIF4E;PFN1;ATP1A3;CAMK4;SLC29A1;STX4A;CAPRIN1;RPL8;RPLP0;PURA;EIF4B;EIF4EBP2;ACTR2;SPTBN1;EIF4G1;HNRNPA3;HNRNPK;CAMKV;DGKQ;DYNLL2;PTN;PICALM;STX3;RHOA;CDK5;WASL;PPP1CA;EPN1;NRGN;ABL2;VPS35;ARHGAP39;TRIO;HSPA8;CALD1;CNN3;MARK2;SPTB;SPTAN1;AGAP2;FILIP1;CTTN;PRKACA;CPEB1;CYTH2;MAP2;SYT3;SNX27;VEZT;VPS52;BIN1;STAU2;PUM2;CAPN1;CAPN2;EPB41L1;EPB41L3;GNAI1;GNAL;GNAS…	SNAP23;CPEB3;ELAVL1;NCKAP1;FXR1;WASF1;EIF4E;PFN1;ATP1A3;CAMK4;SLC29A1;STX4;CAPRIN1;RPL8;RPLP0;PURA;EIF4B;EIF4EBP2;ACTR2;SPTBN1;EIF4G1;HNRNPA3;HNRNPK;CAMKV;DGKQ;DYNLL2;PTN;PICALM;STX3;RHOA;CDK5;WASL;PPP1CA;EPN1;NRGN;ABL2;VPS35;ARHGAP39;TRIO;HSPA8;CALD1;CNN3;MARK2;SPTB;SPTAN1;AGAP2;FILIP1;CTTN;PRKACA;CPEB1;CYTH2;MAP2;SYT3;SNX27;VEZT;VPS52;BIN1;STAU2;PUM2;CAPN1;CAPN2;EPB41L1;EPB41L3;GNAI1;GNAL;GNAS;…
GO:0099524	D2	CC	postsynaptic cytosol	│ ├─ postsynaptic cytosol	GO:0098794	0.105126	0.367941	21	51	HGNC:21292;HGNC:947;HGNC:9588;HGNC:418;HGNC:5033;HGNC:3287;HGNC:6325;HGNC:8127;HGNC:6324;HGNC:6323;HGNC:1445;HGNC:1449;HGNC:12496;HGNC:20944;HGNC:12502;HGNC:12485;HGNC:11125;HGNC:11124;HGNC:16861;HGNC:11509;HGNC:4010	RIMS3;BAIAP2;PTEN;ALDOC;HNRNPA2B1;EIF4E;KIF5C;OGT;KIF5B;KIF5A;CALM2;CALM3;UBE3A;SENP6;SUMO1;UBE2I;SUMO2;SUMO3;PIAS3;SYT1;FUS	RIMS3;BAIAP2;PTEN;ALDOC;HNRNPA2B1;EIF4E;KIF5C;OGT;KIF5B;KIF5A;CALM2;CALM3;UBE3A;SENP6;SUMO1;UBE2I;SUMO2;SUMO3;PIAS3;SYT1;FUS	RIMS3;BAIAP2;PTEN;ALDOC;HNRNPA2B1;EIF4E;KIF5C;OGT;KIF5B;KIF5A;CALM2;CALM3;UBE3A;SENP6;SUMO1;UBE2I;SUMO2;SUMO3;PIAS3;SYT1;FUS
GO:0099571	D3	CC	postsynaptic cytoskeleton	│ ├─ postsynaptic cytoskeleton	GO:0098794	0.0454376	0.222644	14	26	HGNC:21015;HGNC:3338;HGNC:15679;HGNC:132;HGNC:144;HGNC:6183;HGNC:14946;HGNC:7605;HGNC:7568;HGNC:6178;HGNC:6404;HGNC:163;HGNC:166;HGNC:1717	FILIP1;CTTN;CTTNBP2;ACTB;ACTG1;ITSN1;PPP1R9A;MYO6;MYH10;ITPKA;KPTN;ACTN1;ACTN4;SEPTIN7	FILIP1;CTTN;CTTNBP2;ACTB;ACTG1;ITSN1;PPP1R9A;MYO6;MYH10;ITPKA;KPTN;ACTN1;ACTN4;SEPTIN7
GO:0099160	D12	CC	postsynaptic intermediate filament cytoskeleton	│ │ ├─ postsynaptic intermediate filament cytoskeleton	GO:0099571			0	3
GO:0098871	D13	CC	postsynaptic actin cytoskeleton	│ │ ├─ postsynaptic actin cytoskeleton	GO:0099571	0.0258896	0.158574	13	21	HGNC:21015;HGNC:3338;HGNC:15679;HGNC:132;HGNC:144;HGNC:6183;HGNC:14946;HGNC:7605;HGNC:7568;HGNC:6178;HGNC:6404;HGNC:163;HGNC:166	FILIP1;CTTN;CTTNBP2;ACTB;ACTG1;ITSN1;PPP1R9A;MYO6;MYH10;ITPKA;KPTN;ACTN1;ACTN4	FILIP1;CTTN;CTTNBP2;ACTB;ACTG1;ITSN1;PPP1R9A;MYO6;MYH10;ITPKA;KPTN;ACTN1;ACTN4	FILIP1;CTTN;CTTNBP2;ACTB;ACTG1;ITSN1;PPP1R9A;MYO6;MYH10;ITPKA;KPTN;ACTN1;ACTN4
GO:0150050	D14	CC	postsynaptic septin cytoskeleton	│ │ ├─ postsynaptic septin cytoskeleton	GO:0099571			1	1	HGNC:1717	SEPTIN7	SEPTIN7	SEPTIN7
GO:0099189	D15	CC	postsynaptic spectrin-associated cytoskeleton	│ │ └─ postsynaptic spectrin-associated cytoskeleton	GO:0099571			0	1
GO:0097444	D4	CC	spine apparatus	│ ├─ spine apparatus	GO:0098794			2	8	HGNC:8153;HGNC:1960	OPRD1;CHRNA7	OPRD1;CHRNA7	OPRD1
GO:0098897	D16	CC	spine apparatus membrane	│ │ └─ spine apparatus membrane	GO:0097444			1	2	HGNC:1960	CHRNA7	CHRNA7
GO:0099065	D30	CC	integral component of spine apparatus membrane	│ │ └─ integral component of spine apparatus membrane	GO:0098897			1	2	HGNC:1960	CHRNA7	CHRNA7	CHRNA7
GO:0150051	D5	CC	postsynaptic Golgi apparatus	│ ├─ postsynaptic Golgi apparatus	GO:0098794			0	4
GO:0099572	D6	CC	postsynaptic specialization	│ ├─ postsynaptic specialization	GO:0098794	0.010574	0.0740183	149	415	HGNC:12855;HGNC:29568;HGNC:15465;HGNC:7872;HGNC:6735;HGNC:12841;HGNC:6524;HGNC:18472;HGNC:367;HGNC:23801;HGNC:5241;HGNC:9502;HGNC:4076;HGNC:1960;HGNC:1957;HGNC:1962;HGNC:1958;HGNC:4083;HGNC:6238;HGNC:28370;HGNC:13818;HGNC:17513;HGNC:8912;HGNC:30306;HGNC:11320;HGNC:14294;HGNC:15474;HGNC:6394;HGNC:18707;HGNC:17328;HGNC:14946;HGNC:24596;HGNC:7605;HGNC:2516;HGNC:1232;HGNC:10360;HGNC:652;HGNC:3271;HGN…	YWHAZ;LHFPL4;GPHN;NOS1;LYN;YES1;LCK;ZDHHC5;AKAP1;SIPA1L3;HSPA8;CYTH2;GABRA2;CHRNA7;CHRNA3;CHRNB2;CHRNA4;GABRB3;KCND2;LRFN3;SLC12A5;HOMER2;PHB1;PHB2;ABI1;SHANK3;SHANK1;KPNA1;TAMALIN;DTNBP1;PPP1R9A;DYNLL2;MYO6;CTNND2;EGLN1;RPL5;ARF1;EIF3A;RPL30;RPL8;RPLP0;RPL12;RPL14;RPL7;RPS3;RPS25;RPS18;RPS14;RPL4;PCBP1;PURA;HNRNPH2;HNRNPH1;HNRNPA3;RPL6;USP8;DGKZ;KALRN;CAPZB;DVL1;NUMB;PIP5K1C;CPEB1;AURKA;DGCR8;EE…	YWHAZ;LHFPL4;GPHN;NOS1;LYN;YES1;LCK;ZDHHC5;AKAP1;SIPA1L3;HSPA8;CYTH2;GABRA2;CHRNA7;CHRNA3;CHRNB2;CHRNA4;GABRB3;KCND2;LRFN3;SLC12A5;HOMER2;PHB1;PHB2;ABI1;SHANK3;SHANK1;KPNA1;TAMALIN;DTNBP1;PPP1R9A;DYNLL2;MYO6;CTNND2;EGLN1;RPL5;ARF1;EIF3A;RPL30;RPL8;RPLP0;RPL12;RPL14;RPL7;RPS3;RPS25;RPS18;RPS14;RPL4;PCBP1;PURA;HNRNPH2;HNRNPH1;HNRNPA3;RPL6;USP8;DGKZ;KALRN;CAPZB;DVL1;NUMB;PIP5K1C;CPEB1;AURKA;DGCR8;EE…	YWHAZ;LHFPL4
GO:0099091	D17	CC	postsynaptic specialization, intracellular component	│ │ ├─ postsynaptic specialization, intracellular component	GO:0099572	0.0423348	0.222644	8	11	HGNC:15465;HGNC:7872;HGNC:6735;HGNC:12841;HGNC:6524;HGNC:18472;HGNC:367;HGNC:23801	GPHN;NOS1;LYN;YES1;LCK;ZDHHC5;AKAP1;SIPA1L3	GPHN;NOS1;LYN;YES1;LCK;ZDHHC5;AKAP1;SIPA1L3	GPHN;NOS1;LYN;YES1;LCK;ZDHHC5;AKAP1;SIPA1L3
GO:0099634	D18	CC	postsynaptic specialization membrane	│ │ ├─ postsynaptic specialization membrane	GO:0099572	0.793526	0.824453	11	48	HGNC:5241;HGNC:9502;HGNC:4076;HGNC:1960;HGNC:1957;HGNC:1962;HGNC:1958;HGNC:4083;HGNC:6238;HGNC:28370;HGNC:13818	HSPA8;CYTH2;GABRA2;CHRNA7;CHRNA3;CHRNB2;CHRNA4;GABRB3;KCND2;LRFN3;SLC12A5	HSPA8;CYTH2;GABRA2;CHRNA7;CHRNA3;CHRNB2;CHRNA4;GABRB3;KCND2;LRFN3;SLC12A5	HSPA8
GO:0098892	D31	CC	extrinsic component of postsynaptic specialization membrane	│ │ │ ├─ extrinsic component of postsynaptic specialization membrane	GO:0099634			1	2	HGNC:9502	CYTH2	CYTH2	CYTH2
GO:0099060	D32	CC	integral component of postsynaptic specialization membrane	│ │ │ └─ integral component of postsynaptic specialization membrane	GO:0099634	0.86455	0.86455	9	44	HGNC:4076;HGNC:1960;HGNC:1957;HGNC:1962;HGNC:1958;HGNC:4083;HGNC:6238;HGNC:28370;HGNC:13818	GABRA2;CHRNA7;CHRNA3;CHRNB2;CHRNA4;GABRB3;KCND2;LRFN3;SLC12A5	GABRA2;CHRNA7;CHRNA3;CHRNB2;CHRNA4;GABRB3;KCND2;LRFN3;SLC12A5	GABRA2;CHRNA7;CHRNA3;CHRNB2;CHRNA4;GABRB3;KCND2;LRFN3;SLC12A5
GO:0014069	D19	CC	postsynaptic density	│ │ ├─ postsynaptic density	GO:0099572	0.0038192	0.0311902	132	348	HGNC:17513;HGNC:8912;HGNC:30306;HGNC:11320;HGNC:14294;HGNC:15474;HGNC:6394;HGNC:18707;HGNC:17328;HGNC:14946;HGNC:24596;HGNC:7605;HGNC:2516;HGNC:1232;HGNC:10360;HGNC:652;HGNC:3271;HGNC:10333;HGNC:10368;HGNC:10371;HGNC:10302;HGNC:10305;HGNC:10363;HGNC:10420;HGNC:10413;HGNC:10401;HGNC:10387;HGNC:10353;HGNC:8647;HGNC:9701;HGNC:5042;HGNC:5041;HGNC:24941;HGNC:10362;HGNC:12631;HGNC:2857;HGNC:5241;HGNC:4…	HOMER2;PHB1;PHB2;ABI1;SHANK3;SHANK1;KPNA1;TAMALIN;DTNBP1;PPP1R9A;DYNLL2;MYO6;CTNND2;EGLN1;RPL5;ARF1;EIF3A;RPL30;RPL8;RPLP0;RPL12;RPL14;RPL7;RPS3;RPS25;RPS18;RPS14;RPL4;PCBP1;PURA;HNRNPH2;HNRNPH1;HNRNPA3;RPL6;USP8;DGKZ;HSPA8;KALRN;CAPZB;DVL1;NUMB;PIP5K1C;CPEB1;AURKA;DGCR8;EEF2K;HNRNPM;HNRNPA2B1;EIF3E;CYLD;CAPN1;PRICKLE2;GPSM2;SRGAP2;CRTAC1;ARHGAP32;BRSK1;ZDHHC2;ARHGAP33;DPYSL2;PJA2;SAMD4A;SYNCRIP;…	HOMER2;PHB1;PHB2;ABI1;SHANK3;SHANK1;KPNA1;TAMALIN;DTNBP1;PPP1R9A;DYNLL2;MYO6;CTNND2;EGLN1;RPL5;ARF1;EIF3A;RPL30;RPL8;RPLP0;RPL12;RPL14;RPL7;RPS3;RPS25;RPS18;RPS14;RPL4;PCBP1;PURA;HNRNPH2;HNRNPH1;HNRNPA3;RPL6;USP8;DGKZ;HSPA8;KALRN;CAPZB;DVL1;NUMB;PIP5K1C;CPEB1;AURKA;DGCR8;EEF2K;HNRNPM;HNRNPA2B1;EIF3E;CYLD;CAPN1;PRICKLE2;GPSM2;SRGAP2;CRTAC1;ARHGAP32;BRSK1;ZDHHC2;ARHGAP33;DPYSL2;PJA2;SAMD4;SYNCRIP;D…	HOMER2;PHB1;PHB2;ABI1;SHANK3;SHANK1;KPNA1;TAMALIN;DTNBP1;PPP1R9A;DYNLL2;MYO6;CTNND2;EGLN1;RPL5;ARF1;EIF3A;RPL30;RPL8;RPLP0;RPL12;RPL14;RPL7;RPS3;RPS25;RPS18;RPS14;RPL4;PCBP1;PURA;HNRNPH2;HNRNPH1;HNRNPA3;RPL6;USP8;DGKZ;HSPA8;KALRN;CAPZB;DVL1;NUMB;PIP5K1C;CPEB1;AURKA;DGCR8;EEF2K;HNRNPM;HNRNPA2B1;EIF3E;CYLD;CAPN1;PRICKLE2;GPSM2;SRGAP2;CRTAC1;ARHGAP32;BRSK1;ZDHHC2;ARHGAP33;DPYSL2;PJA2;SAMD4A;SYNCRIP;…
GO:0099092	D33	CC	postsynaptic density, intracellular component	│ │ │ ├─ postsynaptic density, intracellular component	GO:0014069	0.180877	0.375192	19	50	HGNC:375;HGNC:14294;HGNC:947;HGNC:29059;HGNC:4037;HGNC:7872;HGNC:2900;HGNC:2902;HGNC:81;HGNC:29364;HGNC:30212;HGNC:4141;HGNC:2974;HGNC:10832;HGNC:17098;HGNC:18464;HGNC:23800;HGNC:1874;HGNC:7176	AKAP5;SHANK3;BAIAP2;IQSEC2;FYN;NOS1;DLG1;DLG3;ABR;TANC1;TANC2;GAPDH;DNM2;SH3GL3;DICER1;GRID2IP;SIPA1L2;CFL1;MMP9	AKAP5;SHANK3;BAIAP2;IQSEC2;FYN;NOS1;DLG1;DLG3;ABR;TANC1;TANC2;GAPDH;DNM2;SH3GL3;DICER1;GRID2IP;SIPA1L2;CFL1;MMP9	AKAP5;SHANK3;BAIAP2;IQSEC2;FYN;NOS1;DLG1;DLG3;ABR;TANC1;TANC2;GAPDH;DNM2;SH3GL3;DICER1;GRID2IP;SIPA1L2;CFL1;MMP9
GO:0098839	D34	CC	postsynaptic density membrane	│ │ │ └─ postsynaptic density membrane	GO:0014069	0.317886	0.537118	45	143	HGNC:29059;HGNC:8570;HGNC:2903;HGNC:7220;HGNC:19267;HGNC:11805;HGNC:2855;HGNC:8772;HGNC:17867;HGNC:3228;HGNC:10596;HGNC:8153;HGNC:4583;HGNC:4584;HGNC:1960;HGNC:1408;HGNC:28283;HGNC:1406;HGNC:13628;HGNC:4576;HGNC:37231;HGNC:28744;HGNC:28370;HGNC:25042;HGNC:9670;HGNC:9682;HGNC:11012;HGNC:1953;HGNC:7994;HGNC:13626;HGNC:18371;HGNC:12669;HGNC:10734;HGNC:23689;HGNC:29396;HGNC:7881;HGNC:7754;HGNC:24955;…	IQSEC2;PACSIN1;DLG4;MPP2;MDGA1;TIAM1;DGKI;PDE10A;NPTN;EFNB3;SCN8A;OPRD1;GRIK5;GRIN1;CHRNA7;CACNG4;GSG1L;CACNG2;CACNG8;GRID2;SHISA9;CNIH2;LRFN3;LRRC4B;PTPRF;PTPRT;SLC30A1;CHRM4;NRCAM;CACNG7;CLSTN3;VDAC1;SEMA4F;GPR158;ELFN2;NOTCH1;NEO1;NSG2;TMEM108;ASIC1;SEMA4C;NOTCH2;IGSF9;KCNT1;TMEM240	IQSEC2;PACSIN1;DLG4;MPP2;MDGA1;TIAM1;DGKI;PDE10A;NPTN;EFNB3;SCN8A;OPRD1;GRIK5;GRIN1;CHRNA7;CACNG4;GSG1L;CACNG2;CACNG8;GRID2;SHISA9;CNIH2;LRFN3;LRRC4B;PTPRF;PTPRT;SLC30A1;CHRM4;NRCAM;CACNG7;CLSTN3;VDAC1;SEMA4F;GPR158;ELFN2;NOTCH1;NEO1;NSG2;TMEM108;ASIC1;SEMA4C;NOTCH2;IGSF9;KCNT1;TMEM240	IQSEC2;PACSIN1
GO:0099031	D41	CC	anchored component of postsynaptic density membrane	│ │ │ ├─ anchored component of postsynaptic density membrane	GO:0098839	0.633434	0.709932	3	11	HGNC:2903;HGNC:7220;HGNC:19267	DLG4;MPP2;MDGA1	DLG4;MPP2;MDGA1	DLG4;MPP2;MDGA1
GO:0099147	D42	CC	extrinsic component of postsynaptic density membrane	│ │ │ ├─ extrinsic component of postsynaptic density membrane	GO:0098839	0.633434	0.709932	3	11	HGNC:11805;HGNC:2855;HGNC:8772	TIAM1;DGKI;PDE10A	TIAM1;DGKI;PDE10A	TIAM1;DGKI;PDE10A
GO:0099061	D43	CC	integral component of postsynaptic density membrane	│ │ │ └─ integral component of postsynaptic density membrane	GO:0098839	0.268091	0.482071	37	113	HGNC:17867;HGNC:3228;HGNC:10596;HGNC:8153;HGNC:4583;HGNC:4584;HGNC:1960;HGNC:1408;HGNC:28283;HGNC:1406;HGNC:13628;HGNC:4576;HGNC:37231;HGNC:28744;HGNC:28370;HGNC:25042;HGNC:9670;HGNC:9682;HGNC:11012;HGNC:1953;HGNC:7994;HGNC:13626;HGNC:18371;HGNC:12669;HGNC:10734;HGNC:23689;HGNC:29396;HGNC:7881;HGNC:7754;HGNC:24955;HGNC:28451;HGNC:100;HGNC:10731;HGNC:7882;HGNC:18132;HGNC:18865;HGNC:25186	NPTN;EFNB3;SCN8A;OPRD1;GRIK5;GRIN1;CHRNA7;CACNG4;GSG1L;CACNG2;CACNG8;GRID2;SHISA9;CNIH2;LRFN3;LRRC4B;PTPRF;PTPRT;SLC30A1;CHRM4;NRCAM;CACNG7;CLSTN3;VDAC1;SEMA4F;GPR158;ELFN2;NOTCH1;NEO1;NSG2;TMEM108;ASIC1;SEMA4C;NOTCH2;IGSF9;KCNT1;TMEM240	NPTN;EFNB3;SCN8A;OPRD1;GRIK5;GRIN1;CHRNA7;CACNG4;GSG1L;CACNG2;CACNG8;GRID2;SHISA9;CNIH2;LRFN3;LRRC4B;PTPRF;PTPRT;SLC30A1;CHRM4;NRCAM;CACNG7;CLSTN3;VDAC1;SEMA4F;GPR158;ELFN2;NOTCH1;NEO1;NSG2;TMEM108;ASIC1;SEMA4C;NOTCH2;IGSF9;KCNT1;TMEM240	NPTN;EFNB3;SCN8A;OPRD1;GRIK5;GRIN1;CHRNA7;CACNG4;GSG1L;CACNG2;CACNG8;GRID2;SHISA9;CNIH2;LRFN3;LRRC4B;PTPRF;PTPRT;SLC30A1;CHRM4;NRCAM;CACNG7;CLSTN3;VDAC1;SEMA4F;GPR158;ELFN2;NOTCH1;NEO1;NSG2;TMEM108;ASIC1;SEMA4C;NOTCH2;IGSF9;KCNT1;TMEM240
GO:0099629	D20	CC	postsynaptic specialization of symmetric synapse	│ │ └─ postsynaptic specialization of symmetric synapse	GO:0099572			0	4
GO:0099164	D35	CC	postsynaptic specialization membrane of symmetric synapse	│ │ └─ postsynaptic specialization membrane of symmetric synapse	GO:0099629			0	1
GO:0098843	D7	CC	postsynaptic endocytic zone	│ ├─ postsynaptic endocytic zone	GO:0098794	0.178958	0.375192	9	20	HGNC:2092;HGNC:563;HGNC:6183;HGNC:2974;HGNC:18639;HGNC:29002;HGNC:15514;HGNC:9783;HGNC:29125	CLTC;AP2B1;ITSN1;DNM2;EPN2;FCHO1;PICALM;RAB5A;DNM3	CLTC;AP2B1;ITSN1;DNM2;EPN2;FCHO1;PICALM;RAB5A;DNM3	CLTC;AP2B1;ITSN1;DNM2;EPN2;FCHO1;PICALM
GO:0098844	D21	CC	postsynaptic endocytic zone membrane	│ │ └─ postsynaptic endocytic zone membrane	GO:0098843			2	2	HGNC:9783;HGNC:29125	RAB5A;DNM3	RAB5A;DNM3	RAB5A;DNM3
GO:0098845	D8	CC	postsynaptic endosome	│ ├─ postsynaptic endosome	GO:0098794	0.136866	0.372581	11	24	HGNC:18790;HGNC:10832;HGNC:16922;HGNC:20073;HGNC:14970;HGNC:18706;HGNC:9760;HGNC:569;HGNC:17224;HGNC:21709;HGNC:11430	NSG1;SH3GL3;AGAP1;SNX27;SNX6;GRIPAP1;RAB11A;AP3M1;RAB11FIP3;TMUB1;STX12	NSG1;SH3GL3;AGAP1;SNX27;SNX6;GRIPAP1;RAB11A;AP3M1;RAB11FIP3;TMUB1;STX12	NSG1;SH3GL3;AGAP1
GO:0098895	D22	CC	postsynaptic endosome membrane	│ │ ├─ postsynaptic endosome membrane	GO:0098845			0	3
GO:0098999	D36	CC	extrinsic component of postsynaptic endosome membrane	│ │ │ └─ extrinsic component of postsynaptic endosome membrane	GO:0098895			0	1
GO:0098842	D23	CC	postsynaptic early endosome	│ │ ├─ postsynaptic early endosome	GO:0098845	0.255132	0.482071	3	5	HGNC:20073;HGNC:14970;HGNC:18706	SNX27;SNX6;GRIPAP1	SNX27;SNX6;GRIPAP1	SNX27;SNX6
GO:0098896	D37	CC	postsynaptic early endosome membrane	│ │ │ └─ postsynaptic early endosome membrane	GO:0098842			1	1	HGNC:18706	GRIPAP1	GRIPAP1
GO:0098998	D44	CC	extrinsic component of postsynaptic early endosome membrane	│ │ │ └─ extrinsic component of postsynaptic early endosome membrane	GO:0098896			1	1	HGNC:18706	GRIPAP1	GRIPAP1	GRIPAP1
GO:0098837	D24	CC	postsynaptic recycling endosome	│ │ └─ postsynaptic recycling endosome	GO:0098845	0.157923	0.375192	6	11	HGNC:9760;HGNC:569;HGNC:20073;HGNC:17224;HGNC:21709;HGNC:11430	RAB11A;AP3M1;SNX27;RAB11FIP3;TMUB1;STX12	RAB11A;AP3M1;SNX27;RAB11FIP3;TMUB1;STX12	RAB11A;AP3M1;SNX27
GO:0098944	D38	CC	postsynaptic recycling endosome membrane	│ │ └─ postsynaptic recycling endosome membrane	GO:0098837	0.391578	0.605591	3	7	HGNC:17224;HGNC:21709;HGNC:11430	RAB11FIP3;TMUB1;STX12	RAB11FIP3;TMUB1;STX12	RAB11FIP3;TMUB1
GO:0099033	D45	CC	anchored component of postsynaptic recycling endosome membrane	│ │ ├─ anchored component of postsynaptic recycling endosome membrane	GO:0098944			0	2
GO:0099063	D46	CC	integral component of postsynaptic recycling endosome membrane	│ │ └─ integral component of postsynaptic recycling endosome membrane	GO:0098944			1	2	HGNC:11430	STX12	STX12	STX12
GO:0045211	D9	CC	postsynaptic membrane	│ ├─ postsynaptic membrane	GO:0098794	0.807627	0.824453	37	149	HGNC:8000;HGNC:14678;HGNC:11509;HGNC:1399;HGNC:13581;HGNC:6235;HGNC:6233;HGNC:1390;HGNC:8004;HGNC:11050;HGNC:11070;HGNC:263;HGNC:4583;HGNC:14267;HGNC:1960;HGNC:5297;HGNC:943;HGNC:8005;HGNC:18582;HGNC:7994;HGNC:6238;HGNC:4083;HGNC:7656;HGNC:3025;HGNC:4485;HGNC:11439;HGNC:6158;HGNC:20974;HGNC:10659;HGNC:6265;HGNC:9585;HGNC:6296;HGNC:6299;HGNC:29849;HGNC:1388;HGNC:10732;HGNC:10763	NRGN;KCTD12;SYT1;CACNA2D1;FBXO2;KCNC3;KCNC1;CACNA1C;NRP1;SLC6A4;SLC8A3;ADORA2A;GRIK5;PCDH17;CHRNA7;HTR3A;ADGRB1;NRP2;ADGRL2;NRCAM;KCND2;GABRB3;NCAM1;DRD4;GPER1;STX4;ITGB4;ADGRL3;SDC2;KCNJ4;PTCH1;KCNQ2;KCNQ5;CADM2;CACNA1A;SEMA4D;SEZ6L	NRGN;KCTD12;SYT1;CACNA2D1;FBXO2;KCNC3;KCNC1;CACNA1C;NRP1;SLC6A4;SLC8A3;ADORA2A;GRIK5;PCDH17;CHRNA7;HTR3A;ADGRB1;NRP2;ADGRL2;NRCAM;KCND2;GABRB3;NCAM1;DRD4;GPER1;STX4A;ITGB4;ADGRL3;SDC2;KCNJ4;PTCH1;KCNQ2;KCNQ5;CADM2;CACNA1A;SEMA4D;SEZ6L	NRGN;KCTD12;SYT1
GO:0099025	D25	CC	anchored component of postsynaptic membrane	│ │ ├─ anchored component of postsynaptic membrane	GO:0045211			1	5	HGNC:1399	CACNA2D1	CACNA2D1	CACNA2D1
GO:0098890	D26	CC	extrinsic component of postsynaptic membrane	│ │ ├─ extrinsic component of postsynaptic membrane	GO:0045211			1	12	HGNC:13581	FBXO2	FBXO2	FBXO2
GO:0099055	D27	CC	integral component of postsynaptic membrane	│ │ └─ integral component of postsynaptic membrane	GO:0045211	0.656987	0.715386	32	119	HGNC:6235;HGNC:6233;HGNC:1390;HGNC:8004;HGNC:11050;HGNC:11070;HGNC:263;HGNC:4583;HGNC:14267;HGNC:1960;HGNC:5297;HGNC:943;HGNC:8005;HGNC:18582;HGNC:7994;HGNC:6238;HGNC:4083;HGNC:7656;HGNC:3025;HGNC:4485;HGNC:11439;HGNC:6158;HGNC:20974;HGNC:10659;HGNC:6265;HGNC:9585;HGNC:6296;HGNC:6299;HGNC:29849;HGNC:1388;HGNC:10732;HGNC:10763	KCNC3;KCNC1;CACNA1C;NRP1;SLC6A4;SLC8A3;ADORA2A;GRIK5;PCDH17;CHRNA7;HTR3A;ADGRB1;NRP2;ADGRL2;NRCAM;KCND2;GABRB3;NCAM1;DRD4;GPER1;STX4;ITGB4;ADGRL3;SDC2;KCNJ4;PTCH1;KCNQ2;KCNQ5;CADM2;CACNA1A;SEMA4D;SEZ6L	KCNC3;KCNC1;CACNA1C;NRP1;SLC6A4;SLC8A3;ADORA2A;GRIK5;PCDH17;CHRNA7;HTR3A;ADGRB1;NRP2;ADGRL2;NRCAM;KCND2;GABRB3;NCAM1;DRD4;GPER1;STX4A;ITGB4;ADGRL3;SDC2;KCNJ4;PTCH1;KCNQ2;KCNQ5;CADM2;CACNA1A;SEMA4D;SEZ6L	KCNC3;KCNC1;CACNA1C;NRP1;SLC6A4;SLC8A3;ADORA2A;GRIK5;PCDH17;CHRNA7;HTR3A;ADGRB1;NRP2;ADGRL2;NRCAM;KCND2;GABRB3;NCAM1;DRD4;GPER1;STX4;ITGB4;ADGRL3;SDC2;KCNJ4;PTCH1;KCNQ2;KCNQ5;CADM2;CACNA1A;SEMA4D;SEZ6L
SYNGO:postsyn_ribosome	D10	CC	postsynaptic ribosome	│ ├─ postsynaptic ribosome	GO:0098794	3.32656e-05	0.000543338	45	70	HGNC:10298;HGNC:10301;HGNC:10302;HGNC:10303;HGNC:10305;HGNC:10307;HGNC:10310;HGNC:10313;HGNC:10317;HGNC:10329;HGNC:10330;HGNC:10334;HGNC:10333;HGNC:10336;HGNC:10340;HGNC:10345;HGNC:13631;HGNC:10348;HGNC:10353;HGNC:10360;HGNC:10362;HGNC:10363;HGNC:10368;HGNC:10371;HGNC:10372;HGNC:10377;HGNC:12458;HGNC:10384;HGNC:10387;HGNC:10396;HGNC:10411;HGNC:10414;HGNC:10418;HGNC:10426;HGNC:10388;HGNC:10397;HGN…	RPL10;RPL11;RPL12;RPL13;RPL14;RPL17;RPL18;RPL21;RPL23A;RPL27A;RPL28;RPL31;RPL30;RPL32;RPL34;RPL35A;RPL36;RPL37A;RPL4;RPL5;RPL6;RPL7;RPL8;RPLP0;RPLP1;RPLP2;UBA52;RPS11;RPS14;RPS16;RPS24;RPS26;RPS28;RPS5;RPS15;RPS17;RPS18;RPS21;RPS23;RPS3;RPS7;RPS8;RPS9;RPSA;RPL9	RPL10;RPL11;RPL12;RPL13;RPL14;RPL17;RPL18;RPL21;RPL23A;RPL27A;RPL28;RPL31;RPL30;RPL32;RPL34;RPL35A;RPL36;RPL37A;RPL4;RPL5;RPL6;RPL7;RPL8;RPLP0;RPLP1;RPLP2;UBA52;RPS11;RPS14;RPS16;RPS24;RPS26;RPS28;RPS5;RPS15;RPS17;RPS18;RPS21;RPS23;RPS3;RPS7;RPS8;RPS9;RPSA;RPL9	RPL10;RPL11;RPL12;RPL13;RPL14;RPL17;RPL18;RPL21;RPL23A;RPL27A;RPL28;RPL31;RPL30;RPL32;RPL34;RPL35A;RPL36;RPL37A;RPL4;RPL5;RPL6;RPL7;RPL8;RPLP0;RPLP1;RPLP2;UBA52;RPS11;RPS14;RPS16;RPS24;RPS26;RPS28;RPS5;RPS15;RPS17;RPS18;RPS21;RPS23;RPS3;RPS7;RPS8;RPS9;RPSA;RPL9
SYNGO:postsyn_er	D11	CC	postsynaptic ER	│ └─ postsynaptic ER	GO:0098794			1	9	HGNC:1455	CALR	CALR	CALR
SYNGO:postsyn_er_membrane	D28	CC	postsynaptic ER membrane	│ ├─ postsynaptic ER membrane	SYNGO:postsyn_er			0	2
SYNGO:postsyn_er_membrane_integral	D39	CC	integral component of postsynaptic ER membrane	│ │ └─ integral component of postsynaptic ER membrane	SYNGO:postsyn_er_membrane			0	2
SYNGO:postsyn_ser	D29	CC	postsynaptic SER	│ └─ postsynaptic SER	SYNGO:postsyn_er			0	4
SYNGO:postsyn_ser_membrane	D40	CC	postsynaptic SER membrane	│ └─ postsynaptic SER membrane	SYNGO:postsyn_ser			0	1
SYNGO:postsyn_ser_membrane_integral	D47	CC	integral component of postsynaptic SER membrane	│ └─ integral component of postsynaptic SER membrane	SYNGO:postsyn_ser_membrane			0	1
GO:0099544	E1	CC	extrasynaptic space	└─ extrasynaptic space	GO:0045202			1	7	HGNC:23059	BCAN	BCAN
GO:0098966	E2	CC	perisynaptic extracellular matrix	└─ perisynaptic extracellular matrix	GO:0099544			1	6	HGNC:23059	BCAN	BCAN	BCAN
SYNGO:synprocess		BP	process in the synapse	process in the synapse		1.14707e-05	0.00112413	408	1117	HGNC:1774;HGNC:7142;HGNC:8542;HGNC:31922;HGNC:15761;HGNC:1388;HGNC:30339;HGNC:4583;HGNC:5297;HGNC:4076;HGNC:4584;HGNC:4090;HGNC:6233;HGNC:6299;HGNC:6267;HGNC:10588;HGNC:10585;HGNC:6257;HGNC:14678;HGNC:661;HGNC:19679;HGNC:1445;HGNC:1449;HGNC:19665;HGNC:11495;HGNC:16935;HGNC:9067;HGNC:11133;HGNC:678;HGNC:15972;HGNC:13406;HGNC:11320;HGNC:9774;HGNC:29203;HGNC:9760;HGNC:2529;HGNC:560;HGNC:555;HGNC:210…	CDK5;MARCKSL1;P2RY4;ERC2;OSBPL2;CACNA1A;RIMBP2;GRIK5;HTR3A;GABRA2;GRIN1;GABRR1;KCNC1;KCNQ5;KCNJ6;SCN2A;SCN1A;KCNJ11;KCTD12;ARFGAP3;AAK1;CALM2;CALM3;STXBP5;SYN2;ATG7;PLD1;SNAP29;ARHGDIA;VPS18;PCLO;ABI1;RAB35;TBC1D24;RAB11A;CTSD;AP1S2;AP1G1;BTBD8;VAMP4;STX6;STX12;STX7;SNAP25;UNC13B;PPFIA3;STX3;OTOF;DOC2A;SYT7;SYT1;SYT9;RIMS2;PRKCA;FBXL20;SV2C;GIT2;DTNBP1;DVL1;TPRG1L;SLC4A8;CTBP2;STXBP1;SV2A;CADPS;R…	CDK5;MARCKSL1;P2RY4;ERC2;OSBPL2;CACNA1A;RIMBP2;GRIK5;HTR3A;GABRA2;GRIN1;GABRR1;KCNC1;KCNQ5;KCNJ6;SCN2A;SCN1A;KCNJ11;KCTD12;ARFGAP3;AAK1;CALM2;CALM3;STXBP5;SYN2;ATG7;PLD1;SNAP29;ARHGDIA;VPS18;PCLO;ABI1;RAB35;TBC1D24;RAB11A;CTSD;AP1S2;AP1G1;BTBD8;VAMP4;STX6;STX12;STX7;SNAP25;UNC13B;PPFIA3;STX3;OTOF;DOC2A;SYT7;SYT1;SYT9;RIMS2;PRKCA;FBXL20;SV2C;GIT2;DTNBP1;DVL1;TPRG1L;SLC4A8;CTBP2;STXBP1;SV2A;CADPS;R…
SYNGO:presynprocess	F1	BP	process in the presynapse	├─ process in the presynapse	SYNGO:synprocess	0.0254771	0.19962	112	313	HGNC:1774;HGNC:7142;HGNC:8542;HGNC:31922;HGNC:15761;HGNC:1388;HGNC:30339;HGNC:4583;HGNC:5297;HGNC:4076;HGNC:4584;HGNC:4090;HGNC:6233;HGNC:6299;HGNC:6267;HGNC:10588;HGNC:10585;HGNC:6257;HGNC:14678;HGNC:661;HGNC:19679;HGNC:1445;HGNC:1449;HGNC:19665;HGNC:11495;HGNC:16935;HGNC:9067;HGNC:11133;HGNC:678;HGNC:15972;HGNC:13406;HGNC:11320;HGNC:9774;HGNC:29203;HGNC:9760;HGNC:2529;HGNC:560;HGNC:555;HGNC:210…	CDK5;MARCKSL1;P2RY4;ERC2;OSBPL2;CACNA1A;RIMBP2;GRIK5;HTR3A;GABRA2;GRIN1;GABRR1;KCNC1;KCNQ5;KCNJ6;SCN2A;SCN1A;KCNJ11;KCTD12;ARFGAP3;AAK1;CALM2;CALM3;STXBP5;SYN2;ATG7;PLD1;SNAP29;ARHGDIA;VPS18;PCLO;ABI1;RAB35;TBC1D24;RAB11A;CTSD;AP1S2;AP1G1;BTBD8;VAMP4;STX6;STX12;STX7;SNAP25;UNC13B;PPFIA3;STX3;OTOF;DOC2A;SYT7;SYT1;SYT9;RIMS2;PRKCA;FBXL20;SV2C;GIT2;DTNBP1;DVL1;TPRG1L;SLC4A8;CTBP2;STXBP1;SV2A;CADPS;R…	CDK5;MARCKSL1;P2RY4;ERC2;OSBPL2;CACNA1A;RIMBP2;GRIK5;HTR3A;GABRA2;GRIN1;GABRR1;KCNC1;KCNQ5;KCNJ6;SCN2A;SCN1A;KCNJ11;KCTD12;ARFGAP3;AAK1;CALM2;CALM3;STXBP5;SYN2;ATG7;PLD1;SNAP29;ARHGDIA;VPS18;PCLO;ABI1;RAB35;TBC1D24;RAB11A;CTSD;AP1S2;AP1G1;BTBD8;VAMP4;STX6;STX12;STX7;SNAP25;UNC13B;PPFIA3;STX3;OTOF;DOC2A;SYT7;SYT1;SYT9;RIMS2;PRKCA;FBXL20;SV2C;GIT2;DTNBP1;DVL1;TPRG1L;SLC4A8;CTBP2;STXBP1;SV2A;CADPS;R…
GO:0099509	F2	BP	regulation of presynaptic cytosolic calcium levels	│ ├─ regulation of presynaptic cytosolic calcium levels	SYNGO:presynprocess	0.720387	0.811471	7	29	HGNC:1774;HGNC:7142;HGNC:8542;HGNC:31922;HGNC:15761;HGNC:1388;HGNC:30339	CDK5;MARCKSL1;P2RY4;ERC2;OSBPL2;CACNA1A;RIMBP2	CDK5;MARCKSL1;P2RY4;ERC2;OSBPL2;CACNA1A;RIMBP2	CDK5;MARCKSL1;P2RY4;ERC2;OSBPL2
GO:1905056	F11	BP	ATPase-coupled calcium ion transmembrane transporter activity involved in regulation of presynaptic cytosolic calcium levels	│ │ ├─ ATPase-coupled calcium ion transmembrane transporter activity involved in regulation of presynaptic cytosolic calcium levels	GO:0099509			0	1
GO:0099534	F12	BP	calcium ion binding involved in regulation of presynaptic cytosolic calcium levels	│ │ ├─ calcium ion binding involved in regulation of presynaptic cytosolic calcium levels	GO:0099509			0	2
GO:0099626	F13	BP	voltage-gated calcium channel activity involved in regulation of presynaptic cytosolic calcium levels	│ │ └─ voltage-gated calcium channel activity involved in regulation of presynaptic cytosolic calcium levels	GO:0099509			2	9	HGNC:1388;HGNC:30339	CACNA1A;RIMBP2	CACNA1A;RIMBP2	CACNA1A;RIMBP2
GO:0099505	F3	BP	regulation of presynaptic membrane potential	│ ├─ regulation of presynaptic membrane potential	SYNGO:presynprocess	0.621454	0.742713	13	48	HGNC:30339;HGNC:4583;HGNC:5297;HGNC:4076;HGNC:4584;HGNC:4090;HGNC:6233;HGNC:6299;HGNC:6267;HGNC:10588;HGNC:10585;HGNC:6257;HGNC:14678	RIMBP2;GRIK5;HTR3A;GABRA2;GRIN1;GABRR1;KCNC1;KCNQ5;KCNJ6;SCN2A;SCN1A;KCNJ11;KCTD12	RIMBP2;GRIK5;HTR3A;GABRA2;GRIN1;GABRR1;KCNC1;KCNQ5;KCNJ6;SCN2A;SCN1A;KCNJ11;KCTD12	RIMBP2
GO:0099507	F14	BP	ligand-gated ion channel activity involved in regulation of presynaptic membrane potential	│ │ ├─ ligand-gated ion channel activity involved in regulation of presynaptic membrane potential	GO:0099505	0.806578	0.868605	5	24	HGNC:4583;HGNC:5297;HGNC:4076;HGNC:4584;HGNC:4090	GRIK5;HTR3A;GABRA2;GRIN1;GABRR1	GRIK5;HTR3A;GABRA2;GRIN1;GABRR1	GRIK5;HTR3A;GABRA2;GRIN1;GABRR1
GO:0099508	F15	BP	voltage-gated ion channel activity involved in regulation of presynaptic membrane potential	│ │ ├─ voltage-gated ion channel activity involved in regulation of presynaptic membrane potential	GO:0099505	0.275469	0.509358	7	17	HGNC:6233;HGNC:6299;HGNC:6267;HGNC:10588;HGNC:10585;HGNC:6257;HGNC:30339	KCNC1;KCNQ5;KCNJ6;SCN2A;SCN1A;KCNJ11;RIMBP2	KCNC1;KCNQ5;KCNJ6;SCN2A;SCN1A;KCNJ11;RIMBP2	KCNC1;KCNQ5;KCNJ6;SCN2A;SCN1A;KCNJ11;RIMBP2
GO:0150047	F16	BP	G protein-coupled neurotransmitter receptor activity involved in regulation of presynaptic membrane potential	│ │ ├─ G protein-coupled neurotransmitter receptor activity involved in regulation of presynaptic membrane potential	GO:0099505			1	5	HGNC:14678	KCTD12	KCTD12	KCTD12
GO:0140232	F17	BP	intracellular cAMP-activated cation channel activity involved in regulation of presynaptic membrane potential	│ │ └─ intracellular cAMP-activated cation channel activity involved in regulation of presynaptic membrane potential	GO:0099505			0	1
GO:0140238	F4	BP	presynaptic endocytosis	│ ├─ presynaptic endocytosis	SYNGO:presynprocess	0.164241	0.412709	4	6	HGNC:661;HGNC:19679;HGNC:1445;HGNC:1449	ARFGAP3;AAK1;CALM2;CALM3	ARFGAP3;AAK1;CALM2;CALM3	ARFGAP3;AAK1;CALM2;CALM3
GO:0099504	F5	BP	synaptic vesicle cycle	│ ├─ synaptic vesicle cycle	SYNGO:presynprocess	0.0145847	0.164642	85	222	HGNC:19665;HGNC:11495;HGNC:16935;HGNC:9067;HGNC:11133;HGNC:678;HGNC:15972;HGNC:13406;HGNC:11320;HGNC:9774;HGNC:29203;HGNC:9760;HGNC:2529;HGNC:560;HGNC:555;HGNC:21019;HGNC:12645;HGNC:11441;HGNC:11430;HGNC:11442;HGNC:11132;HGNC:12566;HGNC:9247;HGNC:11438;HGNC:8515;HGNC:2985;HGNC:11514;HGNC:11509;HGNC:19265;HGNC:17283;HGNC:30339;HGNC:31922;HGNC:9393;HGNC:24679;HGNC:30670;HGNC:8542;HGNC:4273;HGNC:173…	STXBP5;SYN2;ATG7;PLD1;SNAP29;ARHGDIA;VPS18;PCLO;ABI1;RAB35;TBC1D24;RAB11A;CTSD;AP1S2;AP1G1;BTBD8;VAMP4;STX6;STX12;STX7;SNAP25;UNC13B;PPFIA3;STX3;OTOF;DOC2A;SYT7;SYT1;SYT9;RIMS2;RIMBP2;ERC2;PRKCA;FBXL20;SV2C;P2RY4;GIT2;DTNBP1;DVL1;TPRG1L;SLC4A8;CTBP2;STXBP1;SV2A;CADPS;RPH3A;BRSK1;OSBPL2;SLC10A4;GAPDH;ATP6AP1;ATP6V1G2;ATP6V1H;DMXL2;CLTC;DNM3;PICALM;PACSIN1;AP2M1;RAB5A;EPN1;ITSN1;EHD1;DNM2;BIN1;SNCB…	STXBP5;SYN2;ATG7;PLD1;SNAP29;ARHGDIA;VPS18;PCLO;ABI1;RAB35;TBC1D24;RAB11A;CTSD;AP1S2;AP1G1;BTBD8;VAMP4;STX6;STX12;STX7;SNAP25;UNC13B;PPFIA3;STX3;OTOF;DOC2A;SYT7;SYT1;SYT9;RIMS2;RIMBP2;ERC2;PRKCA;FBXL20;SV2C;P2RY4;GIT2;DTNBP1;DVL1;TPRG1L;SLC4A8;CTBP2;STXBP1;SV2A;CADPS;RPH3A;BRSK1;OSBPL2;SLC10A4;GAPDH;ATP6AP1;ATP6V1G2;ATP6V1H;DMXL2;CLTC;DNM3;PICALM;PACSIN1;AP2M1;RAB5A;EPN1;ITSN1;EHD1;DNM2;BIN1;SNCB…	STXBP5;SYN2;ATG7
GO:0098693	F18	BP	regulation of synaptic vesicle cycle	│ │ ├─ regulation of synaptic vesicle cycle	GO:0099504	0.840501	0.876267	4	21	HGNC:9067;HGNC:11133;HGNC:678;HGNC:15972	PLD1;SNAP29;ARHGDIA;VPS18	PLD1;SNAP29;ARHGDIA;VPS18	PLD1;SNAP29;ARHGDIA;VPS18
GO:0097091	F19	BP	synaptic vesicle clustering	│ │ ├─ synaptic vesicle clustering	GO:0099504	0.520791	0.671546	3	9	HGNC:13406;HGNC:11495;HGNC:11320	PCLO;SYN2;ABI1	PCLO;SYN2;ABI1	PCLO;SYN2;ABI1
GO:0099532	F20	BP	synaptic vesicle endosomal processing	│ │ ├─ synaptic vesicle endosomal processing	GO:0099504	0.00891263	0.124777	11	13	HGNC:9774;HGNC:29203;HGNC:9760;HGNC:2529;HGNC:560;HGNC:555;HGNC:21019;HGNC:12645;HGNC:11441;HGNC:11430;HGNC:11442	RAB35;TBC1D24;RAB11A;CTSD;AP1S2;AP1G1;BTBD8;VAMP4;STX6;STX12;STX7	RAB35;TBC1D24;RAB11A;CTSD;AP1S2;AP1G1;BTBD8;VAMP4;STX6;STX12;STX7	RAB35;TBC1D24;RAB11A;CTSD
GO:0016182	F29	BP	synaptic vesicle budding from endosome	│ │ │ ├─ synaptic vesicle budding from endosome	GO:0099532	0.189284	0.431391	3	4	HGNC:560;HGNC:555;HGNC:21019	AP1S2;AP1G1;BTBD8	AP1S2;AP1G1;BTBD8	AP1S2;AP1G1;BTBD8
GO:0016189	F30	BP	synaptic vesicle to endosome fusion	│ │ │ └─ synaptic vesicle to endosome fusion	GO:0099532	0.118643	0.411593	4	5	HGNC:12645;HGNC:11441;HGNC:11430;HGNC:11442	VAMP4;STX6;STX12;STX7	VAMP4;STX6;STX12;STX7	VAMP4;STX6;STX12;STX7
GO:0016079	F21	BP	synaptic vesicle exocytosis	│ │ ├─ synaptic vesicle exocytosis	GO:0099504	0.1258	0.411593	31	83	HGNC:11132;HGNC:12566;HGNC:9247;HGNC:11438;HGNC:8515;HGNC:2985;HGNC:11514;HGNC:11509;HGNC:19265;HGNC:17283;HGNC:30339;HGNC:31922;HGNC:9393;HGNC:24679;HGNC:30670;HGNC:19665;HGNC:8542;HGNC:4273;HGNC:17328;HGNC:15972;HGNC:3084;HGNC:11133;HGNC:27007;HGNC:11034;HGNC:2495;HGNC:11444;HGNC:20566;HGNC:1426;HGNC:17056;HGNC:18994;HGNC:15761	SNAP25;UNC13B;PPFIA3;STX3;OTOF;DOC2A;SYT7;SYT1;SYT9;RIMS2;RIMBP2;ERC2;PRKCA;FBXL20;SV2C;STXBP5;P2RY4;GIT2;DTNBP1;VPS18;DVL1;SNAP29;TPRG1L;SLC4A8;CTBP2;STXBP1;SV2A;CADPS;RPH3A;BRSK1;OSBPL2	SNAP25;UNC13B;PPFIA3;STX3;OTOF;DOC2A;SYT7;SYT1;SYT9;RIMS2;RIMBP2;ERC2;PRKCA;FBXL20;SV2C;STXBP5;P2RY4;GIT2;DTNBP1;VPS18;DVL1;SNAP29;TPRG1L;SLC4A8;CTBP2;STXBP1;SV2A;CADPS;RPH3A;BRSK1;OSBPL2	SNAP25;UNC13B;PPFIA3;STX3;OTOF
GO:0099502	F31	BP	calcium-dependent activation of synaptic vesicle fusion	│ │ │ ├─ calcium-dependent activation of synaptic vesicle fusion	GO:0016079	0.136865	0.411593	7	13	HGNC:2985;HGNC:11514;HGNC:11509;HGNC:19265;HGNC:17283;HGNC:30339;HGNC:31922	DOC2A;SYT7;SYT1;SYT9;RIMS2;RIMBP2;ERC2	DOC2A;SYT7;SYT1;SYT9;RIMS2;RIMBP2;ERC2	DOC2A;SYT7;SYT1;SYT9
GO:0150037	F41	BP	regulation of calcium-dependent activation of synaptic vesicle fusion	│ │ │ │ └─ regulation of calcium-dependent activation of synaptic vesicle fusion	GO:0099502	0.391578	0.569968	3	7	HGNC:17283;HGNC:30339;HGNC:31922	RIMS2;RIMBP2;ERC2	RIMS2;RIMBP2;ERC2	RIMS2;RIMBP2;ERC2
GO:2000300	F32	BP	regulation of synaptic vesicle exocytosis	│ │ │ ├─ regulation of synaptic vesicle exocytosis	GO:0016079	0.312959	0.528183	13	37	HGNC:9393;HGNC:24679;HGNC:30670;HGNC:19665;HGNC:8542;HGNC:4273;HGNC:17328;HGNC:15972;HGNC:3084;HGNC:11133;HGNC:27007;HGNC:11514;HGNC:11034	PRKCA;FBXL20;SV2C;STXBP5;P2RY4;GIT2;DTNBP1;VPS18;DVL1;SNAP29;TPRG1L;SYT7;SLC4A8	PRKCA;FBXL20;SV2C;STXBP5;P2RY4;GIT2;DTNBP1;VPS18;DVL1;SNAP29;TPRG1L;SYT7;SLC4A8	PRKCA;FBXL20;SV2C;STXBP5;P2RY4;GIT2;DTNBP1;VPS18;DVL1;SNAP29;TPRG1L;SYT7;SLC4A8
GO:0016081	F33	BP	synaptic vesicle docking	│ │ │ ├─ synaptic vesicle docking	GO:0016079	0.268994	0.509358	4	8	HGNC:2495;HGNC:17283;HGNC:9247;HGNC:19665	CTBP2;RIMS2;PPFIA3;STXBP5	CTBP2;RIMS2;PPFIA3;STXBP5	CTBP2;RIMS2;PPFIA3
GO:0099148	F42	BP	regulation of synaptic vesicle docking	│ │ │ │ └─ regulation of synaptic vesicle docking	GO:0016081			1	3	HGNC:19665	STXBP5	STXBP5	STXBP5
GO:0031629	F34	BP	synaptic vesicle fusion to presynaptic active zone membrane	│ │ │ ├─ synaptic vesicle fusion to presynaptic active zone membrane	GO:0016079			0	6
GO:0031630	F43	BP	regulation of synaptic vesicle fusion to presynaptic active zone membrane	│ │ │ │ └─ regulation of synaptic vesicle fusion to presynaptic active zone membrane	GO:0031629			0	5
GO:0016082	F35	BP	synaptic vesicle priming	│ │ │ └─ synaptic vesicle priming	GO:0016079	0.0913976	0.389433	10	19	HGNC:11444;HGNC:17283;HGNC:20566;HGNC:31922;HGNC:1426;HGNC:17056;HGNC:8515;HGNC:19665;HGNC:18994;HGNC:15761	STXBP1;RIMS2;SV2A;ERC2;CADPS;RPH3A;OTOF;STXBP5;BRSK1;OSBPL2	STXBP1;RIMS2;SV2A;ERC2;CADPS;RPH3A;OTOF;STXBP5;BRSK1;OSBPL2	STXBP1;RIMS2;SV2A;ERC2;CADPS;RPH3A;OTOF
GO:0010807	F44	BP	regulation of synaptic vesicle priming	│ │ │ └─ regulation of synaptic vesicle priming	GO:0016082	0.391578	0.569968	3	7	HGNC:19665;HGNC:18994;HGNC:15761	STXBP5;BRSK1;OSBPL2	STXBP5;BRSK1;OSBPL2	STXBP5;BRSK1;OSBPL2
GO:0098700	F22	BP	synaptic vesicle neurotransmitter loading	│ │ ├─ synaptic vesicle neurotransmitter loading	GO:0099504			2	9	HGNC:22980;HGNC:4141	SLC10A4;GAPDH	SLC10A4;GAPDH
GO:0099162	F36	BP	regulation of synaptic vesicle neurotransmitter loading	│ │ │ └─ regulation of synaptic vesicle neurotransmitter loading	GO:0098700			2	2	HGNC:22980;HGNC:4141	SLC10A4;GAPDH	SLC10A4;GAPDH	SLC10A4;GAPDH
GO:0099180	F23	BP	zinc ion import into synaptic vesicle	│ │ ├─ zinc ion import into synaptic vesicle	GO:0099504			0	2
GO:0097401	F24	BP	synaptic vesicle proton loading	│ │ ├─ synaptic vesicle proton loading	GO:0099504	0.815425	0.868605	4	20	HGNC:868;HGNC:862;HGNC:18303;HGNC:2938	ATP6AP1;ATP6V1G2;ATP6V1H;DMXL2	ATP6AP1;ATP6V1G2;ATP6V1H;DMXL2	ATP6AP1;ATP6V1G2;ATP6V1H
GO:1901546	F37	BP	regulation of proton loading	│ │ │ └─ regulation of proton loading	GO:0097401			1	2	HGNC:2938	DMXL2	DMXL2	DMXL2
GO:0048488	F25	BP	synaptic vesicle endocytosis	│ │ └─ synaptic vesicle endocytosis	GO:0099504	0.00708819	0.115774	35	71	HGNC:2092;HGNC:29125;HGNC:15514;HGNC:8570;HGNC:564;HGNC:9783;HGNC:21604;HGNC:6183;HGNC:3242;HGNC:2974;HGNC:1052;HGNC:555;HGNC:11140;HGNC:563;HGNC:21019;HGNC:1479;HGNC:570;HGNC:562;HGNC:11504;HGNC:13531;HGNC:12645;HGNC:132;HGNC:8996;HGNC:144;HGNC:11514;HGNC:9315;HGNC:2856;HGNC:13487;HGNC:14973;HGNC:6235;HGNC:992;HGNC:16369;HGNC:11503;HGNC:5241;HGNC:15469	CLTC;DNM3;PICALM;PACSIN1;AP2M1;RAB5A;EPN1;ITSN1;EHD1;DNM2;BIN1;AP1G1;SNCB;AP2B1;BTBD8;CAPN2;AP3M2;AP2A2;SYNJ2;ATP8A1;VAMP4;ACTB;PIP5K1C;ACTG1;SYT7;PPP3CB;DGKQ;VPS35;SNX9;KCNC3;BCL2L1;PARK7;SYNJ1;HSPA8;DNAJC6	CLTC;DNM3;PICALM;PACSIN1;AP2M1;RAB5A;EPN1;ITSN1;EHD1;DNM2;BIN1;AP1G1;SNCB;AP2B1;BTBD8;CAPN2;AP3M2;AP2A2;SYNJ2;ATP8A1;VAMP4;ACTB;PIP5K1C;ACTG1;SYT7;PPP3CB;DGKQ;VPS35;SNX9;KCNC3;BCL2L1;PARK7;SYNJ1;HSPA8;DNAJC6	CLTC;DNM3;PICALM;PACSIN1;AP2M1;RAB5A;EPN1;ITSN1;EHD1;DNM2;BIN1;AP1G1;SNCB;AP2B1;BTBD8;CAPN2;AP3M2;AP2A2;SYNJ2;ATP8A1
GO:1900242	F38	BP	regulation of synaptic vesicle endocytosis	│ │ ├─ regulation of synaptic vesicle endocytosis	GO:0048488	0.0855295	0.380995	12	24	HGNC:12645;HGNC:132;HGNC:8996;HGNC:144;HGNC:11514;HGNC:9315;HGNC:2856;HGNC:13487;HGNC:14973;HGNC:6235;HGNC:992;HGNC:16369	VAMP4;ACTB;PIP5K1C;ACTG1;SYT7;PPP3CB;DGKQ;VPS35;SNX9;KCNC3;BCL2L1;PARK7	VAMP4;ACTB;PIP5K1C;ACTG1;SYT7;PPP3CB;DGKQ;VPS35;SNX9;KCNC3;BCL2L1;PARK7	VAMP4;ACTB;PIP5K1C;ACTG1;SYT7;PPP3CB;DGKQ;VPS35;SNX9;KCNC3;BCL2L1;PARK7
GO:0016185	F39	BP	synaptic vesicle budding from presynaptic endocytic zone membrane	│ │ ├─ synaptic vesicle budding from presynaptic endocytic zone membrane	GO:0048488			0	1
GO:0098694	F45	BP	regulation of synaptic vesicle budding from presynaptic endocytic zone membrane	│ │ │ └─ regulation of synaptic vesicle budding from presynaptic endocytic zone membrane	GO:0016185			0	1
GO:0016191	F40	BP	synaptic vesicle uncoating	│ │ └─ synaptic vesicle uncoating	GO:0048488	0.128773	0.411593	3	3	HGNC:11503;HGNC:5241;HGNC:15469	SYNJ1;HSPA8;DNAJC6	SYNJ1;HSPA8;DNAJC6	SYNJ1;HSPA8;DNAJC6
GO:0099525	F6	BP	presynaptic dense core vesicle exocytosis	│ ├─ presynaptic dense core vesicle exocytosis	SYNGO:presynprocess	0.0512414	0.278981	13	24	HGNC:1426;HGNC:11132;HGNC:2974;HGNC:29125;HGNC:9783;HGNC:9784;HGNC:11444;HGNC:8537;HGNC:19665;HGNC:12566;HGNC:9401;HGNC:3501;HGNC:9761	CADPS;SNAP25;DNM2;DNM3;RAB5A;RAB5B;STXBP1;P2RX7;STXBP5;UNC13B;PRKCE;EVI5;RAB11B	CADPS;SNAP25;DNM2;DNM3;RAB5A;RAB5B;STXBP1;P2RX7;STXBP5;UNC13B;PRKCE;EVI5;RAB11B	CADPS;SNAP25;DNM2;DNM3;RAB5A;RAB5B;STXBP1
GO:0099161	F26	BP	regulation of presynaptic dense core vesicle exocytosis	│ │ └─ regulation of presynaptic dense core vesicle exocytosis	GO:0099525	0.157923	0.412709	6	11	HGNC:8537;HGNC:19665;HGNC:12566;HGNC:9401;HGNC:3501;HGNC:9761	P2RX7;STXBP5;UNC13B;PRKCE;EVI5;RAB11B	P2RX7;STXBP5;UNC13B;PRKCE;EVI5;RAB11B	P2RX7;STXBP5;UNC13B;PRKCE;EVI5;RAB11B
GO:0001504	F7	BP	neurotransmitter uptake	│ ├─ neurotransmitter uptake	SYNGO:presynprocess			0	6
GO:0098810	F8	BP	neurotransmitter reuptake	│ ├─ neurotransmitter reuptake	SYNGO:presynprocess			2	10	HGNC:11050;HGNC:3757	SLC6A4;FLOT1	SLC6A4;FLOT1	SLC6A4
GO:0051580	F27	BP	regulation of neurotransmitter uptake	│ │ └─ regulation of neurotransmitter uptake	GO:0098810			1	5	HGNC:3757	FLOT1	FLOT1	FLOT1
SYNGO:presyn_chaperoneProteinFolding	F9	BP	presynaptic chaperone-mediated protein folding	│ ├─ presynaptic chaperone-mediated protein folding	SYNGO:presynprocess			1	3	HGNC:5241	HSPA8	HSPA8	HSPA8
GO:0098928	F10	BP	presynaptic signaling pathway	│ └─ presynaptic signaling pathway	SYNGO:presynprocess			1	2	HGNC:23800	SIPA1L2	SIPA1L2	SIPA1L2
GO:0099526	F28	BP	presynapse to nucleus signaling pathway	│ └─ presynapse to nucleus signaling pathway	GO:0098928			0	1
SYNGO:postsynprocess	G1	BP	process in the postsynapse	├─ process in the postsynapse	SYNGO:synprocess	0.136526	0.411593	90	273	HGNC:18464;HGNC:11070;HGNC:7872;HGNC:25240;HGNC:18865;HGNC:14678;HGNC:4076;HGNC:4584;HGNC:1962;HGNC:1957;HGNC:1958;HGNC:1960;HGNC:4083;HGNC:4583;HGNC:6238;HGNC:37231;HGNC:28744;HGNC:1408;HGNC:8009;HGNC:13626;HGNC:7881;HGNC:3758;HGNC:17652;HGNC:1406;HGNC:3025;HGNC:12851;HGNC:2902;HGNC:13628;HGNC:2087;HGNC:2516;HGNC:18472;HGNC:11439;HGNC:11430;HGNC:9841;HGNC:20073;HGNC:14970;HGNC:13830;HGNC:11511;H…	GRID2IP;SLC8A3;NOS1;ANO6;KCNT1;KCTD12;GABRA2;GRIN1;CHRNB2;CHRNA3;CHRNA4;CHRNA7;GABRB3;GRIK5;KCND2;SHISA9;CNIH2;CACNG4;NRXN2;CACNG7;NOTCH1;FLOT2;PORCN;CACNG2;DRD4;YWHAE;DLG3;CACNG8;CLPTM1;CTNND2;ZDHHC5;STX4;STX12;RALBP1;SNX27;SNX6;CNTNAP2;SYT3;GRID2;NSG2;GPHN;LGI1;DLG1;DLG4;LHFPL4;ERBB2;GNAI1;GPSM2;IQSEC2;KALRN;OGT;CYLD;CACNA2D2;EPB41L3;TMEM108;KIF2C;STX3;SNAP23;SACM1L;EPB41L1;SLC12A5;RDX;MMP9;ZDH…	GRID2IP;SLC8A3;NOS1;ANO6;KCNT1;KCTD12;GABRA2;GRIN1;CHRNB2;CHRNA3;CHRNA4;CHRNA7;GABRB3;GRIK5;KCND2;SHISA9;CNIH2;CACNG4;NRXN2;CACNG7;NOTCH1;FLOT2;PORCN;CACNG2;DRD4;YWHAE;DLG3;CACNG8;CLPTM1;CTNND2;ZDHHC5;STX4A;STX12;RALBP1;SNX27;SNX6;CNTNAP2;SYT3;GRID2;NSG2;GPHN;LGI1;DLG1;DLG4;LHFPL4;ERBB2;GNAI1;GPSM2;IQSEC2;KALRN;OGT;CYLD;CACNA2D2;EPB41L3;TMEM108;KIF2C;STX3;SNAP23;SACM1L;EPB41L1;SLC12A5;RDX;MMP9;ZD…
GO:0099566	G2	BP	regulation of postsynaptic cytosolic calcium levels	│ ├─ regulation of postsynaptic cytosolic calcium levels	SYNGO:postsynprocess			2	12	HGNC:18464;HGNC:11070	GRID2IP;SLC8A3	GRID2IP;SLC8A3	GRID2IP
GO:1905059	G9	BP	ATPase-coupled calcium ion transmembrane transporter activity involved in regulation of postsynaptic cytosolic calcium levels	│ │ ├─ ATPase-coupled calcium ion transmembrane transporter activity involved in regulation of postsynaptic cytosolic calcium levels	GO:0099566			0	1
GO:0099567	G10	BP	calcium ion binding involved in regulation of postsynaptic cytosolic calcium levels	│ │ ├─ calcium ion binding involved in regulation of postsynaptic cytosolic calcium levels	GO:0099566			0	1
GO:1905060	G11	BP	calcium:cation antiporter activity involved in regulation of postsynaptic cytosolic calcium ion levels	│ │ ├─ calcium:cation antiporter activity involved in regulation of postsynaptic cytosolic calcium ion levels	GO:0099566			1	3	HGNC:11070	SLC8A3	SLC8A3	SLC8A3
GO:0098695	G12	BP	inositol 1,4,5-trisphosphate receptor activity involved in regulation of postsynaptic cytosolic calcium levels	│ │ ├─ inositol 1,4,5-trisphosphate receptor activity involved in regulation of postsynaptic cytosolic calcium levels	GO:0099566			0	1
GO:0099583	G13	BP	neurotransmitter receptor activity involved in regulation of postsynaptic cytosolic calcium levels	│ │ └─ neurotransmitter receptor activity involved in regulation of postsynaptic cytosolic calcium levels	GO:0099566			0	1
GO:0098872	G23	BP	G-protein coupled neurotransmitter receptor activity involved in regulation of postsynaptic cytosolic calcium levels	│ │ └─ G-protein coupled neurotransmitter receptor activity involved in regulation of postsynaptic cytosolic calcium levels	GO:0099583			0	1
GO:0060078	G3	BP	regulation of postsynaptic membrane potential	│ ├─ regulation of postsynaptic membrane potential	SYNGO:postsynprocess	0.856414	0.883459	13	60	HGNC:7872;HGNC:25240;HGNC:18865;HGNC:14678;HGNC:4076;HGNC:4584;HGNC:1962;HGNC:1957;HGNC:1958;HGNC:1960;HGNC:4083;HGNC:4583;HGNC:6238	NOS1;ANO6;KCNT1;KCTD12;GABRA2;GRIN1;CHRNB2;CHRNA3;CHRNA4;CHRNA7;GABRB3;GRIK5;KCND2	NOS1;ANO6;KCNT1;KCTD12;GABRA2;GRIN1;CHRNB2;CHRNA3;CHRNA4;CHRNA7;GABRB3;GRIK5;KCND2	NOS1;ANO6;KCNT1
GO:0140233	G14	BP	intracellular cAMP-activated cation channel activity involved in regulation of postsynaptic membrane potential	│ │ ├─ intracellular cAMP-activated cation channel activity involved in regulation of postsynaptic membrane potential	GO:0060078			1	4	HGNC:14678	KCTD12	KCTD12
GO:0099579	G24	BP	G protein-coupled neurotransmitter receptor activity involved in regulation of postsynaptic membrane potential	│ │ │ └─ G protein-coupled neurotransmitter receptor activity involved in regulation of postsynaptic membrane potential	GO:0140233			1	4	HGNC:14678	KCTD12	KCTD12	KCTD12
GO:1904315	G15	BP	transmitter-gated ion channel activity involved in regulation of postsynaptic membrane potential	│ │ ├─ transmitter-gated ion channel activity involved in regulation of postsynaptic membrane potential	GO:0060078	0.89609	0.914758	8	42	HGNC:4076;HGNC:4584;HGNC:1962;HGNC:1957;HGNC:1958;HGNC:1960;HGNC:4083;HGNC:4583	GABRA2;GRIN1;CHRNB2;CHRNA3;CHRNA4;CHRNA7;GABRB3;GRIK5	GABRA2;GRIN1;CHRNB2;CHRNA3;CHRNA4;CHRNA7;GABRB3;GRIK5	GABRA2;GRIN1;CHRNB2;CHRNA3;CHRNA4;CHRNA7;GABRB3;GRIK5
GO:1905030	G16	BP	voltage-gated ion channel activity involved in regulation of postsynaptic membrane potential	│ │ └─ voltage-gated ion channel activity involved in regulation of postsynaptic membrane potential	GO:0060078			1	5	HGNC:6238	KCND2	KCND2	KCND2
GO:0098962	G4	BP	regulation of postsynaptic neurotransmitter receptor activity	│ ├─ regulation of postsynaptic neurotransmitter receptor activity	SYNGO:postsynprocess	0.616153	0.742713	6	22	HGNC:37231;HGNC:28744;HGNC:1408;HGNC:8009;HGNC:13626;HGNC:7881	SHISA9;CNIH2;CACNG4;NRXN2;CACNG7;NOTCH1	SHISA9;CNIH2;CACNG4;NRXN2;CACNG7;NOTCH1	SHISA9;CNIH2;CACNG4;NRXN2;CACNG7;NOTCH1
GO:0099072	G5	BP	regulation of postsynaptic membrane neurotransmitter receptor levels	│ ├─ regulation of postsynaptic membrane neurotransmitter receptor levels	SYNGO:postsynprocess	0.0387318	0.237232	63	167	HGNC:3758;HGNC:17652;HGNC:1406;HGNC:3025;HGNC:12851;HGNC:2902;HGNC:13628;HGNC:2087;HGNC:2516;HGNC:18472;HGNC:11439;HGNC:11430;HGNC:9841;HGNC:20073;HGNC:14970;HGNC:13830;HGNC:18464;HGNC:11511;HGNC:4576;HGNC:24955;HGNC:15465;HGNC:6572;HGNC:2900;HGNC:2903;HGNC:13626;HGNC:29568;HGNC:3430;HGNC:4384;HGNC:29501;HGNC:29059;HGNC:4814;HGNC:8127;HGNC:2584;HGNC:1400;HGNC:3380;HGNC:28451;HGNC:6393;HGNC:11438;…	FLOT2;PORCN;CACNG2;DRD4;YWHAE;DLG3;CACNG8;CLPTM1;CTNND2;ZDHHC5;STX4;STX12;RALBP1;SNX27;SNX6;CNTNAP2;GRID2IP;SYT3;GRID2;NSG2;GPHN;LGI1;DLG1;DLG4;CACNG7;LHFPL4;ERBB2;GNAI1;GPSM2;IQSEC2;KALRN;OGT;CYLD;CACNA2D2;EPB41L3;TMEM108;KIF2C;STX3;SNAP23;SACM1L;EPB41L1;SLC12A5;RDX;MMP9;ZDHHC2;MYO6;AP2B1;AP2M1;RAB5A;AP3M1;TMUB1;AKAP5;GSG1L;PACSIN1;PIP5K1C;SYNJ1;NUMB;VAC14;TAMALIN;RNF220;SYT17;CBLB;NCDN	FLOT2;PORCN;CACNG2;DRD4;YWHAE;DLG3;CACNG8;CLPTM1;CTNND2;ZDHHC5;STX4A;STX12;RALBP1;SNX27;SNX6;CNTNAP2;GRID2IP;SYT3;GRID2;NSG2;GPHN;LGI1;DLG1;DLG4;CACNG7;LHFPL4;ERBB2;GNAI1;GPSM2;IQSEC2;KALRN;OGT;CYLD;CACNA2D2;EPB41L3;TMEM108;KIF2C;STX3;SNAP23;SACM1L;EPB41L1;SLC12A5;RDX;MMP9;ZDHHC2;MYO6;AP2B1;AP2M1;RAB5A;AP3M1;TMUB1;AKAP5;GSG1L;PACSIN1;PIP5K1C;SYNJ1;NUMB;VAC14;TAMALIN;RNF220;SYT17;CBLB;NCDN	FLOT2;PORCN;CACNG2;DRD4;YWHAE;DLG3;CACNG8;CLPTM1;CTNND2;ZDHHC5;STX4;STX12;RALBP1;SNX27;SNX6;CNTNAP2;GRID2IP;SYT3;GRID2;NSG2
GO:0099645	G17	BP	neurotransmitter receptor localization to postsynaptic specialization membrane	│ │ ├─ neurotransmitter receptor localization to postsynaptic specialization membrane	GO:0099072	0.427769	0.607556	18	58	HGNC:15465;HGNC:6572;HGNC:2900;HGNC:2903;HGNC:1406;HGNC:13626;HGNC:29568;HGNC:3430;HGNC:4384;HGNC:29501;HGNC:29059;HGNC:4814;HGNC:8127;HGNC:2584;HGNC:1400;HGNC:3380;HGNC:28451;HGNC:6393	GPHN;LGI1;DLG1;DLG4;CACNG2;CACNG7;LHFPL4;ERBB2;GNAI1;GPSM2;IQSEC2;KALRN;OGT;CYLD;CACNA2D2;EPB41L3;TMEM108;KIF2C	GPHN;LGI1;DLG1;DLG4;CACNG2;CACNG7;LHFPL4;ERBB2;GNAI1;GPSM2;IQSEC2;KALRN;OGT;CYLD;CACNA2D2;EPB41L3;TMEM108;KIF2C	GPHN;LGI1;DLG1;DLG4;CACNG2;CACNG7;LHFPL4;ERBB2;GNAI1;GPSM2
GO:0098696	G25	BP	regulation of neurotransmitter receptor localization to postsynaptic specialization membrane	│ │ │ └─ regulation of neurotransmitter receptor localization to postsynaptic specialization membrane	GO:0099645	0.694889	0.801166	8	32	HGNC:29059;HGNC:4814;HGNC:8127;HGNC:2584;HGNC:1400;HGNC:3380;HGNC:28451;HGNC:6393	IQSEC2;KALRN;OGT;CYLD;CACNA2D2;EPB41L3;TMEM108;KIF2C	IQSEC2;KALRN;OGT;CYLD;CACNA2D2;EPB41L3;TMEM108;KIF2C	IQSEC2;KALRN;OGT;CYLD;CACNA2D2;EPB41L3;TMEM108;KIF2C
GO:0098967	G18	BP	exocytic insertion of neurotransmitter receptor to postsynaptic membrane	│ │ ├─ exocytic insertion of neurotransmitter receptor to postsynaptic membrane	GO:0099072	0.142797	0.411593	5	8	HGNC:11438;HGNC:11439;HGNC:11131;HGNC:17059;HGNC:3378	STX3;STX4;SNAP23;SACM1L;EPB41L1	STX3;STX4A;SNAP23;SACM1L;EPB41L1	STX3;STX4;SNAP23;SACM1L
GO:0099145	G26	BP	regulation of exocytic insertion of neurotransmitter receptor to postsynaptic membrane	│ │ │ └─ regulation of exocytic insertion of neurotransmitter receptor to postsynaptic membrane	GO:0098967			1	2	HGNC:3378	EPB41L1	EPB41L1	EPB41L1
GO:0098970	G19	BP	postsynaptic neurotransmitter receptor diffusion trapping	│ │ ├─ postsynaptic neurotransmitter receptor diffusion trapping	GO:0099072	0.142797	0.411593	5	8	HGNC:1406;HGNC:13818;HGNC:9944;HGNC:7176;HGNC:18469	CACNG2;SLC12A5;RDX;MMP9;ZDHHC2	CACNG2;SLC12A5;RDX;MMP9;ZDHHC2	CACNG2;SLC12A5
GO:0150054	G27	BP	regulation of postsynaptic neurotransmitter receptor diffusion trapping	│ │ │ └─ regulation of postsynaptic neurotransmitter receptor diffusion trapping	GO:0098970	0.255132	0.509358	3	5	HGNC:9944;HGNC:7176;HGNC:18469	RDX;MMP9;ZDHHC2	RDX;MMP9;ZDHHC2	RDX;MMP9;ZDHHC2
GO:0098884	G20	BP	postsynaptic neurotransmitter receptor endocytosis	│ │ └─ postsynaptic neurotransmitter receptor endocytosis	GO:0099072	0.259166	0.509358	19	54	HGNC:7605;HGNC:563;HGNC:564;HGNC:9783;HGNC:569;HGNC:21709;HGNC:375;HGNC:3025;HGNC:28283;HGNC:8570;HGNC:8996;HGNC:11503;HGNC:8060;HGNC:25507;HGNC:18707;HGNC:25552;HGNC:24119;HGNC:1542;HGNC:17597	MYO6;AP2B1;AP2M1;RAB5A;AP3M1;TMUB1;AKAP5;DRD4;GSG1L;PACSIN1;PIP5K1C;SYNJ1;NUMB;VAC14;TAMALIN;RNF220;SYT17;CBLB;NCDN	MYO6;AP2B1;AP2M1;RAB5A;AP3M1;TMUB1;AKAP5;DRD4;GSG1L;PACSIN1;PIP5K1C;SYNJ1;NUMB;VAC14;TAMALIN;RNF220;SYT17;CBLB;NCDN	MYO6;AP2B1;AP2M1;RAB5A;AP3M1;TMUB1
GO:0099149	G28	BP	regulation of postsynaptic neurotransmitter receptor endocytosis	│ │ └─ regulation of postsynaptic neurotransmitter receptor endocytosis	GO:0098884	0.484839	0.633523	13	43	HGNC:375;HGNC:3025;HGNC:28283;HGNC:8570;HGNC:8996;HGNC:11503;HGNC:8060;HGNC:25507;HGNC:18707;HGNC:25552;HGNC:24119;HGNC:1542;HGNC:17597	AKAP5;DRD4;GSG1L;PACSIN1;PIP5K1C;SYNJ1;NUMB;VAC14;TAMALIN;RNF220;SYT17;CBLB;NCDN	AKAP5;DRD4;GSG1L;PACSIN1;PIP5K1C;SYNJ1;NUMB;VAC14;TAMALIN;RNF220;SYT17;CBLB;NCDN	AKAP5;DRD4;GSG1L;PACSIN1;PIP5K1C;SYNJ1;NUMB;VAC14;TAMALIN;RNF220;SYT17;CBLB;NCDN
GO:0140239	G6	BP	postsynaptic endocytosis	│ ├─ postsynaptic endocytosis	SYNGO:postsynprocess			1	1	HGNC:2974	DNM2	DNM2	DNM2
GO:0150038	G7	BP	postsynaptic dense core vesicle exocytosis	│ ├─ postsynaptic dense core vesicle exocytosis	SYNGO:postsynprocess			2	2	HGNC:18638;HGNC:11512	SYT6;SYT4	SYT6;SYT4	SYT6
GO:0150044	G21	BP	regulation of postsynaptic dense core vesicle exocytosis	│ │ └─ regulation of postsynaptic dense core vesicle exocytosis	GO:0150038			1	1	HGNC:11512	SYT4	SYT4	SYT4
GO:0098926	G8	BP	postsynaptic signaling pathway	│ └─ postsynaptic signaling pathway	SYNGO:postsynprocess	0.605562	0.741813	5	18	HGNC:712;HGNC:7765;HGNC:1464;HGNC:11320;HGNC:6394	ARRB2;NF1;CAMK4;ABI1;KPNA1	ARRB2;NF1;CAMK4;ABI1;KPNA1	ARRB2;NF1
GO:0099527	G22	BP	postsynapse to nucleus signaling pathway	│ └─ postsynapse to nucleus signaling pathway	GO:0098926	0.829462	0.874056	3	16	HGNC:1464;HGNC:11320;HGNC:6394	CAMK4;ABI1;KPNA1	CAMK4;ABI1;KPNA1	CAMK4;ABI1;KPNA1
GO:1905539	G29	BP	regulation of postsynapse to nucleus signaling pathway	│ └─ regulation of postsynapse to nucleus signaling pathway	GO:0099527			0	2
GO:0099536	H1	BP	synaptic signaling	├─ synaptic signaling	SYNGO:synprocess	0.719805	0.811471	59	222	HGNC:9681;HGNC:4685;HGNC:17867;HGNC:3228;HGNC:11512;HGNC:7754;HGNC:947;HGNC:948;HGNC:29059;HGNC:4090;HGNC:8780;HGNC:5044;HGNC:14946;HGNC:30829;HGNC:4037;HGNC:8534;HGNC:81;HGNC:2852;HGNC:6470;HGNC:7656;HGNC:9664;HGNC:4485;HGNC:8571;HGNC:712;HGNC:9630;HGNC:12684;HGNC:6877;HGNC:1874;HGNC:21744;HGNC:15474;HGNC:14294;HGNC:28788;HGNC:8881;HGNC:11438;HGNC:12496;HGNC:14540;HGNC:21228;HGNC:12303;HGNC:6886…	PTPRS;GUCY1A1;NPTN;EFNB3;SYT4;NEO1;BAIAP2;BAIAP3;IQSEC2;GABRR1;PDE4A;HNRNPK;PPP1R9A;TUBB2B;FYN;P2RX3;ABR;DGKE;L1CAM;NCAM1;PTPRA;GPER1;PACSIN2;ARRB2;PTN;VGF;MAPK3;CFL1;CPEB1;SHANK1;SHANK3;CAMKV;PFN1;STX3;UBE3A;WNK1;BTBD9;TRIO;MAPK9;VPS35;GNAI2;UBE2I;PRKCE;ADORA2A;MYO6;CHRNB2;CHRNA4;CHRNA7;CHRNA3;DGKI;DRD4;NGFR;NRXN2;NOTCH1;PPP3CA;NRGN;PRKACA;CAMK4;NOS1	PTPRS;GUCY1A1;NPTN;EFNB3;SYT4;NEO1;BAIAP2;BAIAP3;IQSEC2;GABRR1;PDE4A;HNRNPK;PPP1R9A;TUBB2B;FYN;P2RX3;ABR;DGKE;L1CAM;NCAM1;PTPRA;GPER1;PACSIN2;ARRB2;PTN;VGF;MAPK3;CFL1;CPEB1;SHANK1;SHANK3;CAMKV;PFN1;STX3;UBE3A;WNK1;BTBD9;TRIO;MAPK9;VPS35;GNAI2;UBE2I;PRKCE;ADORA2A;MYO6;CHRNB2;CHRNA4;CHRNA7;CHRNA3;DGKI;DRD4;NGFR;NRXN2;NOTCH1;PPP3CA;NRGN;PRKACA;CAMK4;NOS1
GO:0099537	H2	BP	trans-synaptic signaling	│ ├─ trans-synaptic signaling	GO:0099536	0.670927	0.782749	58	214	HGNC:9681;HGNC:4685;HGNC:17867;HGNC:3228;HGNC:11512;HGNC:7754;HGNC:947;HGNC:948;HGNC:29059;HGNC:4090;HGNC:8780;HGNC:5044;HGNC:14946;HGNC:30829;HGNC:4037;HGNC:8534;HGNC:81;HGNC:2852;HGNC:6470;HGNC:7656;HGNC:9664;HGNC:4485;HGNC:8571;HGNC:712;HGNC:9630;HGNC:12684;HGNC:6877;HGNC:1874;HGNC:21744;HGNC:15474;HGNC:14294;HGNC:28788;HGNC:8881;HGNC:11438;HGNC:12496;HGNC:14540;HGNC:21228;HGNC:12303;HGNC:6886…	PTPRS;GUCY1A1;NPTN;EFNB3;SYT4;NEO1;BAIAP2;BAIAP3;IQSEC2;GABRR1;PDE4A;HNRNPK;PPP1R9A;TUBB2B;FYN;P2RX3;ABR;DGKE;L1CAM;NCAM1;PTPRA;GPER1;PACSIN2;ARRB2;PTN;VGF;MAPK3;CFL1;CPEB1;SHANK1;SHANK3;CAMKV;PFN1;STX3;UBE3A;WNK1;BTBD9;TRIO;MAPK9;VPS35;GNAI2;UBE2I;PRKCE;ADORA2A;MYO6;CHRNB2;CHRNA4;CHRNA7;CHRNA3;DGKI;DRD4;NGFR;NRXN2;NOTCH1;PPP3CA;NRGN;PRKACA;CAMK4	PTPRS;GUCY1A1;NPTN;EFNB3;SYT4;NEO1;BAIAP2;BAIAP3;IQSEC2;GABRR1;PDE4A;HNRNPK;PPP1R9A;TUBB2B;FYN;P2RX3;ABR;DGKE;L1CAM;NCAM1;PTPRA;GPER1;PACSIN2;ARRB2;PTN;VGF;MAPK3;CFL1;CPEB1;SHANK1;SHANK3;CAMKV;PFN1;STX3;UBE3A;WNK1;BTBD9;TRIO;MAPK9;VPS35;GNAI2;UBE2I;PRKCE;ADORA2A;MYO6;CHRNB2;CHRNA4;CHRNA7;CHRNA3;DGKI;DRD4;NGFR;NRXN2;NOTCH1;PPP3CA;NRGN;PRKACA;CAMK4	PTPRS
GO:0099541	H5	BP	trans-synaptic signaling by lipid	│ │ ├─ trans-synaptic signaling by lipid	GO:0099537			0	11
GO:0099542	H14	BP	trans-synaptic signaling by endocannabinoid	│ │ │ └─ trans-synaptic signaling by endocannabinoid	GO:0099541			0	11
GO:0098921	H22	BP	retrograde trans-synaptic signaling by endocannabinoid	│ │ │ ├─ retrograde trans-synaptic signaling by endocannabinoid	GO:0099542			0	6
GO:0099178	H27	BP	regulation of retrograde trans-synaptic signaling by endocanabinoid	│ │ │ │ └─ regulation of retrograde trans-synaptic signaling by endocanabinoid	GO:0098921			0	3
GO:0099553	H23	BP	trans-synaptic signaling by endocannabinoid, modulating synaptic transmission	│ │ │ └─ trans-synaptic signaling by endocannabinoid, modulating synaptic transmission	GO:0099542			0	5
GO:0150036	H28	BP	regulation of trans-synaptic signaling by endocannabinoid, modulating synaptic transmission	│ │ │ └─ regulation of trans-synaptic signaling by endocannabinoid, modulating synaptic transmission	GO:0099553			0	4
GO:0099540	H6	BP	trans-synaptic signaling by neuropeptide	│ │ ├─ trans-synaptic signaling by neuropeptide	GO:0099537			0	1
GO:0099543	H7	BP	trans-synaptic signaling by soluble gas	│ │ ├─ trans-synaptic signaling by soluble gas	GO:0099537			1	1	HGNC:4685	GUCY1A1	GUCY1A1
GO:0099548	H15	BP	trans-synaptic signaling by nitric oxide	│ │ │ └─ trans-synaptic signaling by nitric oxide	GO:0099543			1	1	HGNC:4685	GUCY1A1	GUCY1A1
GO:0099555	H24	BP	trans-synaptic signaling by nitric oxide, modulating synaptic transmission	│ │ │ └─ trans-synaptic signaling by nitric oxide, modulating synaptic transmission	GO:0099548			1	1	HGNC:4685	GUCY1A1	GUCY1A1
GO:0098925	H29	BP	retrograde trans-synaptic signaling by nitric oxide, modulating synaptic transmission	│ │ │ └─ retrograde trans-synaptic signaling by nitric oxide, modulating synaptic transmission	GO:0099555			1	1	HGNC:4685	GUCY1A1	GUCY1A1	GUCY1A1
GO:0099545	H8	BP	trans-synaptic signaling by trans-synaptic complex	│ │ ├─ trans-synaptic signaling by trans-synaptic complex	GO:0099537			2	9	HGNC:17867;HGNC:3228	NPTN;EFNB3	NPTN;EFNB3
GO:0098942	H16	BP	retrograde trans-synaptic signaling by trans-synaptic protein complex	│ │ │ ├─ retrograde trans-synaptic signaling by trans-synaptic protein complex	GO:0099545			0	4
GO:0099557	H17	BP	trans-synaptic signaling by trans-synaptic complex, modulating synaptic transmission	│ │ │ └─ trans-synaptic signaling by trans-synaptic complex, modulating synaptic transmission	GO:0099545			2	2	HGNC:17867;HGNC:3228	NPTN;EFNB3	NPTN;EFNB3	NPTN;EFNB3
GO:0099157	H9	BP	trans-synaptic signalling via exosome	│ │ ├─ trans-synaptic signalling via exosome	GO:0099537			0	1
GO:0099183	H10	BP	trans-synaptic signaling by BDNF, modulating synaptic transmission	│ │ ├─ trans-synaptic signaling by BDNF, modulating synaptic transmission	GO:0099537			1	6	HGNC:11512	SYT4	SYT4
GO:0150035	H18	BP	regulation of trans-synaptic signaling by BDNF, modulating synaptic transmission	│ │ │ └─ regulation of trans-synaptic signaling by BDNF, modulating synaptic transmission	GO:0099183			1	2	HGNC:11512	SYT4	SYT4	SYT4
GO:0099550	H11	BP	trans-synaptic signaling, modulating synaptic transmission	│ │ ├─ trans-synaptic signaling, modulating synaptic transmission	GO:0099537			1	7	HGNC:7754	NEO1	NEO1	NEO1
GO:0007268	H12	BP	chemical synaptic transmission	│ │ └─ chemical synaptic transmission	GO:0099537	0.45679	0.614637	53	180	HGNC:947;HGNC:948;HGNC:29059;HGNC:4090;HGNC:8780;HGNC:5044;HGNC:14946;HGNC:30829;HGNC:4037;HGNC:8534;HGNC:81;HGNC:2852;HGNC:6470;HGNC:7656;HGNC:9664;HGNC:9681;HGNC:4485;HGNC:8571;HGNC:712;HGNC:9630;HGNC:12684;HGNC:6877;HGNC:1874;HGNC:21744;HGNC:15474;HGNC:14294;HGNC:28788;HGNC:8881;HGNC:11438;HGNC:12496;HGNC:14540;HGNC:21228;HGNC:12303;HGNC:6886;HGNC:13487;HGNC:4385;HGNC:12485;HGNC:9401;HGNC:263;…	BAIAP2;BAIAP3;IQSEC2;GABRR1;PDE4A;HNRNPK;PPP1R9A;TUBB2B;FYN;P2RX3;ABR;DGKE;L1CAM;NCAM1;PTPRA;PTPRS;GPER1;PACSIN2;ARRB2;PTN;VGF;MAPK3;CFL1;CPEB1;SHANK1;SHANK3;CAMKV;PFN1;STX3;UBE3A;WNK1;BTBD9;TRIO;MAPK9;VPS35;GNAI2;UBE2I;PRKCE;ADORA2A;MYO6;CHRNB2;CHRNA4;CHRNA7;CHRNA3;DGKI;DRD4;NGFR;NRXN2;NOTCH1;PPP3CA;NRGN;PRKACA;CAMK4	BAIAP2;BAIAP3;IQSEC2;GABRR1;PDE4A;HNRNPK;PPP1R9A;TUBB2B;FYN;P2RX3;ABR;DGKE;L1CAM;NCAM1;PTPRA;PTPRS;GPER1;PACSIN2;ARRB2;PTN;VGF;MAPK3;CFL1;CPEB1;SHANK1;SHANK3;CAMKV;PFN1;STX3;UBE3A;WNK1;BTBD9;TRIO;MAPK9;VPS35;GNAI2;UBE2I;PRKCE;ADORA2A;MYO6;CHRNB2;CHRNA4;CHRNA7;CHRNA3;DGKI;DRD4;NGFR;NRXN2;NOTCH1;PPP3CA;NRGN;PRKACA;CAMK4
GO:0050804	H19	BP	modulation of chemical synaptic transmission	│ │ ├─ modulation of chemical synaptic transmission	GO:0007268	0.101701	0.411593	37	99	HGNC:947;HGNC:948;HGNC:29059;HGNC:4090;HGNC:8780;HGNC:5044;HGNC:14946;HGNC:30829;HGNC:4037;HGNC:8534;HGNC:81;HGNC:2852;HGNC:6470;HGNC:7656;HGNC:9664;HGNC:9681;HGNC:4485;HGNC:8571;HGNC:712;HGNC:9630;HGNC:12684;HGNC:6877;HGNC:1874;HGNC:21744;HGNC:15474;HGNC:14294;HGNC:28788;HGNC:8881;HGNC:11438;HGNC:12496;HGNC:14540;HGNC:21228;HGNC:12303;HGNC:6886;HGNC:13487;HGNC:4385;HGNC:12485	BAIAP2;BAIAP3;IQSEC2;GABRR1;PDE4A;HNRNPK;PPP1R9A;TUBB2B;FYN;P2RX3;ABR;DGKE;L1CAM;NCAM1;PTPRA;PTPRS;GPER1;PACSIN2;ARRB2;PTN;VGF;MAPK3;CFL1;CPEB1;SHANK1;SHANK3;CAMKV;PFN1;STX3;UBE3A;WNK1;BTBD9;TRIO;MAPK9;VPS35;GNAI2;UBE2I	BAIAP2;BAIAP3;IQSEC2;GABRR1;PDE4A;HNRNPK;PPP1R9A;TUBB2B;FYN;P2RX3;ABR;DGKE;L1CAM;NCAM1;PTPRA;PTPRS;GPER1;PACSIN2;ARRB2;PTN;VGF;MAPK3;CFL1;CPEB1;SHANK1;SHANK3;CAMKV;PFN1;STX3;UBE3A;WNK1;BTBD9;TRIO;MAPK9;VPS35;GNAI2;UBE2I	BAIAP2;BAIAP3;IQSEC2;GABRR1;PDE4A;HNRNPK;PPP1R9A;TUBB2B;FYN;P2RX3;ABR;DGKE;L1CAM;NCAM1;PTPRA;PTPRS;GPER1;PACSIN2;ARRB2;PTN;VGF;MAPK3;CFL1;CPEB1;SHANK1;SHANK3;CAMKV;PFN1;STX3;UBE3A;WNK1;BTBD9;TRIO;MAPK9;VPS35;GNAI2;UBE2I
GO:0099531	H20	BP	presynaptic process involved in chemical synaptic transmission	│ │ ├─ presynaptic process involved in chemical synaptic transmission	GO:0007268	0.793526		11	48	HGNC:9401;HGNC:263;HGNC:7605;HGNC:1962;HGNC:1958;HGNC:1960;HGNC:1957;HGNC:2855;HGNC:3025;HGNC:7809;HGNC:8009	PRKCE;ADORA2A;MYO6;CHRNB2;CHRNA4;CHRNA7;CHRNA3;DGKI;DRD4;NGFR;NRXN2	PRKCE;ADORA2A;MYO6;CHRNB2;CHRNA4;CHRNA7;CHRNA3;DGKI;DRD4;NGFR;NRXN2
GO:0099171	H25	BP	presynaptic modulation of chemical synaptic transmission	│ │ │ └─ presynaptic modulation of chemical synaptic transmission	GO:0099531	0.793526	0.864458	11	48	HGNC:9401;HGNC:263;HGNC:7605;HGNC:1962;HGNC:1958;HGNC:1960;HGNC:1957;HGNC:2855;HGNC:3025;HGNC:7809;HGNC:8009	PRKCE;ADORA2A;MYO6;CHRNB2;CHRNA4;CHRNA7;CHRNA3;DGKI;DRD4;NGFR;NRXN2	PRKCE;ADORA2A;MYO6;CHRNB2;CHRNA4;CHRNA7;CHRNA3;DGKI;DRD4;NGFR;NRXN2	PRKCE;ADORA2A;MYO6;CHRNB2;CHRNA4;CHRNA7;CHRNA3;DGKI;DRD4;NGFR;NRXN2
GO:0099565	H21	BP	postsynaptic process involved in chemical synaptic transmission	│ │ └─ postsynaptic process involved in chemical synaptic transmission	GO:0007268	0.955026	0.955026	6	39	HGNC:7881;HGNC:9314;HGNC:8000;HGNC:12303;HGNC:9380;HGNC:1464	NOTCH1;PPP3CA;NRGN;TRIO;PRKACA;CAMK4	NOTCH1;PPP3CA;NRGN;TRIO;PRKACA;CAMK4	NOTCH1
GO:0099170	H26	BP	postsynaptic modulation of chemical synaptic transmission	│ │ └─ postsynaptic modulation of chemical synaptic transmission	GO:0099565	0.946995	0.955026	5	33	HGNC:9314;HGNC:8000;HGNC:12303;HGNC:9380;HGNC:1464	PPP3CA;NRGN;TRIO;PRKACA;CAMK4	PPP3CA;NRGN;TRIO;PRKACA;CAMK4	PPP3CA;NRGN;TRIO;PRKACA;CAMK4
GO:0099538	H3	BP	synaptic signaling via neuropeptide	│ ├─ synaptic signaling via neuropeptide	GO:0099536			1	8	HGNC:12684	VGF	VGF	VGF
GO:0099163	H4	BP	synaptic signaling by nitric oxide	│ └─ synaptic signaling by nitric oxide	GO:0099536			1	3	HGNC:7872	NOS1	NOS1	NOS1
GO:0150045	H13	BP	regulation of synaptic signaling by nitric oxide	│ └─ regulation of synaptic signaling by nitric oxide	GO:0099163			0	2
GO:0050808	I1	BP	synapse organization	├─ synapse organization	SYNGO:synprocess	0.00453955	0.0889751	156	424	HGNC:20974;HGNC:581;HGNC:18582;HGNC:9681;HGNC:1717;HGNC:8004;HGNC:3084;HGNC:29351;HGNC:12733;HGNC:12735;HGNC:6485;HGNC:8005;HGNC:5044;HGNC:14294;HGNC:9670;HGNC:29364;HGNC:26925;HGNC:7994;HGNC:655;HGNC:5241;HGNC:1736;HGNC:391;HGNC:3332;HGNC:7765;HGNC:5046;HGNC:6183;HGNC:947;HGNC:11805;HGNC:17565;HGNC:21015;HGNC:9857;HGNC:3338;HGNC:28788;HGNC:1232;HGNC:667;HGNC:16922;HGNC:15721;HGNC:11424;HGNC:1685…	ADGRL3;APBB1;ADGRL2;PTPRS;SEPTIN7;NRP1;DVL1;ARHGAP39;WASF2;WASL;LAMA5;NRP2;HNRNPK;SHANK3;PTPRF;TANC1;ABHD17C;NRCAM;ARF4;HSPA8;CDC42;AKT1;MARK2;NF1;HNRNPM;ITSN1;BAIAP2;TIAM1;MINK1;FILIP1;RAP1B;CTTN;CAMKV;EGLN1;RHOA;AGAP1;STRN4;STRN;RAPGEF2;CFL1;WASF1;PFN1;ITPKA;SPTB;DIXDC1;CTTNBP2;MYH10;KALRN;MMP9;KIF5B;RIMS3;NCKAP1;AGRN;MECP2;TUBA1A;TUBB;SPARCL1;NECTIN1;PTPRT;MAP1A;PCLO;RIMBP2;RIMS2;ERC2;CTBP2;AC…	ADGRL3;APBB1;ADGRL2;PTPRS;SEPTIN7;NRP1;DVL1;ARHGAP39;WASF2;WASL;LAMA5;NRP2;HNRNPK;SHANK3;PTPRF;TANC1;ABHD17C;NRCAM;ARF4;HSPA8;CDC42;AKT1;MARK2;NF1;HNRNPM;ITSN1;BAIAP2;TIAM1;MINK1;FILIP1;RAP1B;CTTN;CAMKV;EGLN1;RHOA;AGAP1;STRN4;STRN;RAPGEF2;CFL1;WASF1;PFN1;ITPKA;SPTB;DIXDC1;CTTNBP2;MYH10;KALRN;MMP9;KIF5B;RIMS3;NCKAP1;AGRN;MECP2;TUBA1A;TUBB5;SPARCL1;NECTIN1;PTPRT;MAP1A;PCLO;RIMBP2;RIMS2;ERC2;CTBP2;A…	ADGRL3;APBB1;ADGRL2;PTPRS
GO:0099172	I2	BP	presynapse organization	│ ├─ presynapse organization	GO:0050808			0	2
GO:0099174	I16	BP	regulation of presynapse organization	│ │ └─ regulation of presynapse organization	GO:0099172			0	2
GO:0099173	I3	BP	postsynapse organization	│ ├─ postsynapse organization	GO:0050808	0.290804	0.527755	25	75	HGNC:1717;HGNC:8004;HGNC:3084;HGNC:29351;HGNC:12733;HGNC:12735;HGNC:6485;HGNC:8005;HGNC:5044;HGNC:14294;HGNC:9670;HGNC:29364;HGNC:26925;HGNC:7994;HGNC:655;HGNC:5241;HGNC:1736;HGNC:391;HGNC:3332;HGNC:7765;HGNC:5046;HGNC:6183;HGNC:947;HGNC:11805;HGNC:17565	SEPTIN7;NRP1;DVL1;ARHGAP39;WASF2;WASL;LAMA5;NRP2;HNRNPK;SHANK3;PTPRF;TANC1;ABHD17C;NRCAM;ARF4;HSPA8;CDC42;AKT1;MARK2;NF1;HNRNPM;ITSN1;BAIAP2;TIAM1;MINK1	SEPTIN7;NRP1;DVL1;ARHGAP39;WASF2;WASL;LAMA5;NRP2;HNRNPK;SHANK3;PTPRF;TANC1;ABHD17C;NRCAM;ARF4;HSPA8;CDC42;AKT1;MARK2;NF1;HNRNPM;ITSN1;BAIAP2;TIAM1;MINK1	SEPTIN7;NRP1;DVL1;ARHGAP39;WASF2;WASL;LAMA5
GO:0099175	I17	BP	regulation of postsynapse organization	│ │ ├─ regulation of postsynapse organization	GO:0099173	0.2158	0.469964	20	55	HGNC:8005;HGNC:5044;HGNC:14294;HGNC:9670;HGNC:29364;HGNC:26925;HGNC:7994;HGNC:655;HGNC:5241;HGNC:3084;HGNC:1736;HGNC:12735;HGNC:391;HGNC:3332;HGNC:7765;HGNC:5046;HGNC:6183;HGNC:947;HGNC:11805;HGNC:17565	NRP2;HNRNPK;SHANK3;PTPRF;TANC1;ABHD17C;NRCAM;ARF4;HSPA8;DVL1;CDC42;WASL;AKT1;MARK2;NF1;HNRNPM;ITSN1;BAIAP2;TIAM1;MINK1	NRP2;HNRNPK;SHANK3;PTPRF;TANC1;ABHD17C;NRCAM;ARF4;HSPA8;DVL1;CDC42;WASL;AKT1;MARK2;NF1;HNRNPM;ITSN1;BAIAP2;TIAM1;MINK1	NRP2;HNRNPK;SHANK3;PTPRF;TANC1;ABHD17C;NRCAM;ARF4;HSPA8;DVL1;CDC42;WASL;AKT1;MARK2;NF1;HNRNPM;ITSN1;BAIAP2;TIAM1;MINK1
GO:0099084	I18	BP	postsynaptic specialization organization	│ │ └─ postsynaptic specialization organization	GO:0099173			0	4
GO:0099563	I4	BP	modification of synaptic structure	│ ├─ modification of synaptic structure	GO:0050808	0.0264802	0.19962	26	55	HGNC:21015;HGNC:9857;HGNC:3338;HGNC:1736;HGNC:28788;HGNC:1232;HGNC:7765;HGNC:667;HGNC:16922;HGNC:15721;HGNC:11424;HGNC:16854;HGNC:1874;HGNC:12732;HGNC:8881;HGNC:6178;HGNC:11274;HGNC:23695;HGNC:15679;HGNC:6183;HGNC:947;HGNC:11805;HGNC:7568;HGNC:4814;HGNC:7176;HGNC:6324	FILIP1;RAP1B;CTTN;CDC42;CAMKV;EGLN1;NF1;RHOA;AGAP1;STRN4;STRN;RAPGEF2;CFL1;WASF1;PFN1;ITPKA;SPTB;DIXDC1;CTTNBP2;ITSN1;BAIAP2;TIAM1;MYH10;KALRN;MMP9;KIF5B	FILIP1;RAP1B;CTTN;CDC42;CAMKV;EGLN1;NF1;RHOA;AGAP1;STRN4;STRN;RAPGEF2;CFL1;WASF1;PFN1;ITPKA;SPTB;DIXDC1;CTTNBP2;ITSN1;BAIAP2;TIAM1;MYH10;KALRN;MMP9;KIF5B
GO:0099010	I19	BP	modification of postsynaptic structure	│ │ ├─ modification of postsynaptic structure	GO:0099563	0.0386268	0.237232	24	52	HGNC:21015;HGNC:9857;HGNC:3338;HGNC:1736;HGNC:28788;HGNC:1232;HGNC:7765;HGNC:667;HGNC:16922;HGNC:15721;HGNC:11424;HGNC:16854;HGNC:1874;HGNC:12732;HGNC:8881;HGNC:6178;HGNC:11274;HGNC:23695;HGNC:15679;HGNC:6183;HGNC:947;HGNC:11805;HGNC:7568;HGNC:4814	FILIP1;RAP1B;CTTN;CDC42;CAMKV;EGLN1;NF1;RHOA;AGAP1;STRN4;STRN;RAPGEF2;CFL1;WASF1;PFN1;ITPKA;SPTB;DIXDC1;CTTNBP2;ITSN1;BAIAP2;TIAM1;MYH10;KALRN	FILIP1;RAP1B;CTTN;CDC42;CAMKV;EGLN1;NF1;RHOA;AGAP1;STRN4;STRN;RAPGEF2;CFL1;WASF1;PFN1;ITPKA;SPTB;DIXDC1;CTTNBP2;ITSN1;BAIAP2;TIAM1;MYH10;KALRN	FILIP1;RAP1B;CTTN
GO:0099159	I36	BP	regulation of modification of postsynaptic structure	│ │ │ ├─ regulation of modification of postsynaptic structure	GO:0099010	0.151784	0.412709	9	19	HGNC:1736;HGNC:28788;HGNC:1232;HGNC:7765;HGNC:667;HGNC:16922;HGNC:15721;HGNC:11424;HGNC:16854	CDC42;CAMKV;EGLN1;NF1;RHOA;AGAP1;STRN4;STRN;RAPGEF2	CDC42;CAMKV;EGLN1;NF1;RHOA;AGAP1;STRN4;STRN;RAPGEF2	CDC42;CAMKV;EGLN1;NF1;RHOA;AGAP1;STRN4;STRN;RAPGEF2
GO:0098885	I37	BP	modification of postsynaptic actin cytoskeleton	│ │ │ └─ modification of postsynaptic actin cytoskeleton	GO:0099010	0.0454376	0.261934	14	26	HGNC:1874;HGNC:12732;HGNC:3338;HGNC:8881;HGNC:6178;HGNC:11274;HGNC:23695;HGNC:15679;HGNC:6183;HGNC:947;HGNC:11805;HGNC:7568;HGNC:667;HGNC:4814	CFL1;WASF1;CTTN;PFN1;ITPKA;SPTB;DIXDC1;CTTNBP2;ITSN1;BAIAP2;TIAM1;MYH10;RHOA;KALRN	CFL1;WASF1;CTTN;PFN1;ITPKA;SPTB;DIXDC1;CTTNBP2;ITSN1;BAIAP2;TIAM1;MYH10;RHOA;KALRN	CFL1;WASF1;CTTN;PFN1;ITPKA;SPTB;DIXDC1
GO:1905274	I50	BP	regulation of modification of postsynaptic actin cytoskeleton	│ │ │ └─ regulation of modification of postsynaptic actin cytoskeleton	GO:0098885	0.136865	0.411593	7	13	HGNC:15679;HGNC:6183;HGNC:947;HGNC:11805;HGNC:7568;HGNC:667;HGNC:4814	CTTNBP2;ITSN1;BAIAP2;TIAM1;MYH10;RHOA;KALRN	CTTNBP2;ITSN1;BAIAP2;TIAM1;MYH10;RHOA;KALRN	CTTNBP2;ITSN1;BAIAP2;TIAM1;MYH10;RHOA;KALRN
GO:0099564	I20	BP	modification of synaptic structure, modulating synaptic transmission	│ │ ├─ modification of synaptic structure, modulating synaptic transmission	GO:0099563			1	1	HGNC:7176	MMP9	MMP9	MMP9
GO:1905244	I21	BP	regulation of modification of synaptic structure	│ │ └─ regulation of modification of synaptic structure	GO:0099563			1	2	HGNC:6324	KIF5B	KIF5B
GO:0098987	I38	BP	regulation of modification of synapse structure, modulating synaptic transmission	│ │ └─ regulation of modification of synapse structure, modulating synaptic transmission	GO:1905244			1	2	HGNC:6324	KIF5B	KIF5B	KIF5B
GO:0050807	I5	BP	regulation of synapse organization	│ ├─ regulation of synapse organization	GO:0050808	0.265554	0.509358	11	29	HGNC:21292;HGNC:15679;HGNC:7666;HGNC:329;HGNC:6990;HGNC:655;HGNC:20766;HGNC:20778;HGNC:11220;HGNC:9706;HGNC:9682	RIMS3;CTTNBP2;NCKAP1;AGRN;MECP2;ARF4;TUBA1A;TUBB;SPARCL1;NECTIN1;PTPRT	RIMS3;CTTNBP2;NCKAP1;AGRN;MECP2;ARF4;TUBA1A;TUBB5;SPARCL1;NECTIN1;PTPRT	RIMS3;CTTNBP2;NCKAP1;AGRN;MECP2;ARF4;TUBA1A;TUBB;SPARCL1;NECTIN1;PTPRT
GO:0098918	I6	BP	structural constituent of synapse	│ ├─ structural constituent of synapse	GO:0050808	0.0225445	0.19962	20	38	HGNC:6835;HGNC:13406;HGNC:30339;HGNC:17283;HGNC:31922;HGNC:2495;HGNC:163;HGNC:29125;HGNC:1717;HGNC:132;HGNC:144;HGNC:166;HGNC:14294;HGNC:15474;HGNC:2903;HGNC:7220;HGNC:2900;HGNC:2902;HGNC:2516;HGNC:30212	MAP1A;PCLO;RIMBP2;RIMS2;ERC2;CTBP2;ACTN1;DNM3;SEPTIN7;ACTB;ACTG1;ACTN4;SHANK3;SHANK1;DLG4;MPP2;DLG1;DLG3;CTNND2;TANC2	MAP1A;PCLO;RIMBP2;RIMS2;ERC2;CTBP2;ACTN1;DNM3;SEPTIN7;ACTB;ACTG1;ACTN4;SHANK3;SHANK1;DLG4;MPP2;DLG1;DLG3;CTNND2;TANC2
GO:0099181	I22	BP	structural constituent of presynapse	│ │ ├─ structural constituent of presynapse	GO:0098918	0.157923	0.412709	6	11	HGNC:6835;HGNC:13406;HGNC:30339;HGNC:17283;HGNC:31922;HGNC:2495	MAP1A;PCLO;RIMBP2;RIMS2;ERC2;CTBP2	MAP1A;PCLO;RIMBP2;RIMS2;ERC2;CTBP2	MAP1A
GO:0098882	I39	BP	structural constituent of active zone	│ │ │ ├─ structural constituent of active zone	GO:0099181	0.142797	0.411593	5	8	HGNC:13406;HGNC:30339;HGNC:17283;HGNC:31922;HGNC:2495	PCLO;RIMBP2;RIMS2;ERC2;CTBP2	PCLO;RIMBP2;RIMS2;ERC2;CTBP2	PCLO;RIMBP2;RIMS2;ERC2;CTBP2
GO:0098699	I40	BP	structural constituent of presynaptic actin cytoskeleton	│ │ │ └─ structural constituent of presynaptic actin cytoskeleton	GO:0099181			0	1
GO:0099186	I23	BP	structural constituent of postsynapse	│ │ └─ structural constituent of postsynapse	GO:0098918	0.0665467	0.343241	14	28	HGNC:163;HGNC:29125;HGNC:1717;HGNC:132;HGNC:144;HGNC:166;HGNC:14294;HGNC:15474;HGNC:2903;HGNC:7220;HGNC:2900;HGNC:2902;HGNC:2516;HGNC:30212	ACTN1;DNM3;SEPTIN7;ACTB;ACTG1;ACTN4;SHANK3;SHANK1;DLG4;MPP2;DLG1;DLG3;CTNND2;TANC2	ACTN1;DNM3;SEPTIN7;ACTB;ACTG1;ACTN4;SHANK3;SHANK1;DLG4;MPP2;DLG1;DLG3;CTNND2;TANC2	ACTN1;DNM3;SEPTIN7
GO:0098973	I41	BP	structural constituent of postsynaptic actin cytoskeleton	│ │ ├─ structural constituent of postsynaptic actin cytoskeleton	GO:0099186	0.323377	0.528183	3	6	HGNC:132;HGNC:144;HGNC:166	ACTB;ACTG1;ACTN4	ACTB;ACTG1;ACTN4	ACTB;ACTG1;ACTN4
GO:0099184	I42	BP	structural constituent of postsynaptic intermediate filament cytoskeleton	│ │ ├─ structural constituent of postsynaptic intermediate filament cytoskeleton	GO:0099186			0	2
GO:0098879	I43	BP	structural constituent of postsynaptic specialization	│ │ ├─ structural constituent of postsynaptic specialization	GO:0099186			0	3
GO:0098919	I44	BP	structural constituent of postsynaptic density	│ │ └─ structural constituent of postsynaptic density	GO:0099186	0.0749154	0.352943	8	13	HGNC:14294;HGNC:15474;HGNC:2903;HGNC:7220;HGNC:2900;HGNC:2902;HGNC:2516;HGNC:30212	SHANK3;SHANK1;DLG4;MPP2;DLG1;DLG3;CTNND2;TANC2	SHANK3;SHANK1;DLG4;MPP2;DLG1;DLG3;CTNND2;TANC2	SHANK3;SHANK1;DLG4;MPP2;DLG1;DLG3;CTNND2;TANC2
GO:0150043	I7	BP	structural constituent of synapse-associated extracellular matrix	│ ├─ structural constituent of synapse-associated extracellular matrix	GO:0050808			0	1
GO:0099560	I8	BP	synapse adhesion between pre- and post-synapse	│ ├─ synapse adhesion between pre- and post-synapse	GO:0050808	0.444198	0.613119	14	45	HGNC:11220;HGNC:14267;HGNC:28370;HGNC:25042;HGNC:7656;HGNC:9670;HGNC:9681;HGNC:1765;HGNC:29944;HGNC:29945;HGNC:29396;HGNC:29849;HGNC:6876;HGNC:19267	SPARCL1;PCDH17;LRFN3;LRRC4B;NCAM1;PTPRF;PTPRS;CDH6;TENM3;TENM4;ELFN2;CADM2;MAPK14;MDGA1	SPARCL1;PCDH17;LRFN3;LRRC4B;NCAM1;PTPRF;PTPRS;CDH6;TENM3;TENM4;ELFN2;CADM2;MAPK14;MDGA1	SPARCL1;PCDH17;LRFN3;LRRC4B;NCAM1;PTPRF;PTPRS;CDH6;TENM3;TENM4;ELFN2;CADM2
GO:0099179	I24	BP	regulation of synaptic membrane adhesion	│ │ └─ regulation of synaptic membrane adhesion	GO:0099560	0.391578	0.569968	3	7	HGNC:28370;HGNC:6876;HGNC:19267	LRFN3;MAPK14;MDGA1	LRFN3;MAPK14;MDGA1	LRFN3;MAPK14;MDGA1
GO:0008039	I9	BP	synaptic target recognition	│ ├─ synaptic target recognition	GO:0050808			1	3	HGNC:12855	YWHAZ	YWHAZ	YWHAZ
GO:0007416	I10	BP	synapse assembly	│ ├─ synapse assembly	GO:0050808	0.316175	0.528183	51	163	HGNC:25824;HGNC:20974;HGNC:3084;HGNC:9247;HGNC:9248;HGNC:9681;HGNC:9250;HGNC:3313;HGNC:1919;HGNC:8127;HGNC:6470;HGNC:10659;HGNC:19751;HGNC:9171;HGNC:14882;HGNC:10732;HGNC:4576;HGNC:620;HGNC:25042;HGNC:28370;HGNC:19267;HGNC:4038;HGNC:18371;HGNC:13487;HGNC:8060;HGNC:8061;HGNC:14958;HGNC:13818;HGNC:8009;HGNC:6110;HGNC:21746;HGNC:23085;HGNC:3014;HGNC:2365;HGNC:23023;HGNC:2700;HGNC:672;HGNC:19192;HGNC…	SYDE1;ADGRL3;DVL1;PPFIA3;PPFIA4;PTPRS;PPFIBP2;ELAVL2;CHD4;OGT;L1CAM;SDC2;SRGAP2;PODXL;CRTAC1;SEMA4D;GRID2;APP;LRRC4B;LRFN3;MDGA1;FZD1;CLSTN3;VPS35;NUMB;NUMBL;PUM2;SLC12A5;NRXN2;IQGAP1;CPEB3;ARHGAP33;DPYSL2;CRMP1;SAMD4A;DCLK1;RHOG;DOCK4;SIGMAR1;NEDD8;SEMA4C;USP9X;MAP1B;ASIC1;GNA13;DOCK7;GAP43;EEF1A1;PRICKLE2;CASKIN1;LATS1	SYDE1;ADGRL3;DVL1;PPFIA3;PPFIA4;PTPRS;PPFIBP2;ELAVL2;CHD4;OGT;L1CAM;SDC2;SRGAP2;PODXL;CRTAC1;SEMA4D;GRID2;APP;LRRC4B;LRFN3;MDGA1;FZD1;CLSTN3;VPS35;NUMB;NUMBL;PUM2;SLC12A5;NRXN2;IQGAP1;CPEB3;ARHGAP33;DPYSL2;CRMP1;SAMD4;DCLK1;RHOG;DOCK4;SIGMAR1;NEDD8;SEMA4C;USP9X;MAP1B;ASIC1;GNA13;DOCK7;GAP43;EEF1A1;PRICKLE2;CASKIN1;LATS1	SYDE1;ADGRL3
GO:0099054	I25	BP	presynapse assembly	│ │ ├─ presynapse assembly	GO:0007416	0.639456	0.75502	4	15	HGNC:3084;HGNC:9247;HGNC:9248;HGNC:9681	DVL1;PPFIA3;PPFIA4;PTPRS	DVL1;PPFIA3;PPFIA4;PTPRS	DVL1;PPFIA3;PPFIA4;PTPRS
GO:0051963	I26	BP	regulation of synapse assembly	│ │ ├─ regulation of synapse assembly	GO:0007416	0.181188	0.427922	39	113	HGNC:9250;HGNC:3313;HGNC:1919;HGNC:8127;HGNC:6470;HGNC:10659;HGNC:19751;HGNC:9171;HGNC:14882;HGNC:10732;HGNC:4576;HGNC:620;HGNC:25042;HGNC:28370;HGNC:19267;HGNC:4038;HGNC:18371;HGNC:13487;HGNC:8060;HGNC:8061;HGNC:14958;HGNC:13818;HGNC:8009;HGNC:6110;HGNC:21746;HGNC:23085;HGNC:3014;HGNC:2365;HGNC:23023;HGNC:2700;HGNC:672;HGNC:19192;HGNC:8157;HGNC:7732;HGNC:10731;HGNC:12632;HGNC:6836;HGNC:100;HGNC:…	PPFIBP2;ELAVL2;CHD4;OGT;L1CAM;SDC2;SRGAP2;PODXL;CRTAC1;SEMA4D;GRID2;APP;LRRC4B;LRFN3;MDGA1;FZD1;CLSTN3;VPS35;NUMB;NUMBL;PUM2;SLC12A5;NRXN2;IQGAP1;CPEB3;ARHGAP33;DPYSL2;CRMP1;SAMD4A;DCLK1;RHOG;DOCK4;SIGMAR1;NEDD8;SEMA4C;USP9X;MAP1B;ASIC1;GNA13	PPFIBP2;ELAVL2;CHD4;OGT;L1CAM;SDC2;SRGAP2;PODXL;CRTAC1;SEMA4D;GRID2;APP;LRRC4B;LRFN3;MDGA1;FZD1;CLSTN3;VPS35;NUMB;NUMBL;PUM2;SLC12A5;NRXN2;IQGAP1;CPEB3;ARHGAP33;DPYSL2;CRMP1;SAMD4;DCLK1;RHOG;DOCK4;SIGMAR1;NEDD8;SEMA4C;USP9X;MAP1B;ASIC1;GNA13	PPFIBP2;ELAVL2;CHD4;OGT;L1CAM;SDC2;SRGAP2;PODXL;CRTAC1;SEMA4D
GO:1905606	I45	BP	regulation of presynapse assembly	│ │ │ ├─ regulation of presynapse assembly	GO:0051963	0.773634	0.861547	7	31	HGNC:4576;HGNC:620;HGNC:25042;HGNC:28370;HGNC:19267;HGNC:4038;HGNC:18371	GRID2;APP;LRRC4B;LRFN3;MDGA1;FZD1;CLSTN3	GRID2;APP;LRRC4B;LRFN3;MDGA1;FZD1;CLSTN3	GRID2;APP;LRRC4B;LRFN3;MDGA1;FZD1;CLSTN3
GO:0150052	I46	BP	regulation of postsynapse assembly	│ │ │ └─ regulation of postsynapse assembly	GO:0051963	0.228596	0.487009	22	62	HGNC:13487;HGNC:8060;HGNC:8061;HGNC:14958;HGNC:13818;HGNC:8009;HGNC:6110;HGNC:21746;HGNC:23085;HGNC:3014;HGNC:2365;HGNC:23023;HGNC:2700;HGNC:672;HGNC:19192;HGNC:8157;HGNC:7732;HGNC:10731;HGNC:12632;HGNC:6836;HGNC:100;HGNC:4381	VPS35;NUMB;NUMBL;PUM2;SLC12A5;NRXN2;IQGAP1;CPEB3;ARHGAP33;DPYSL2;CRMP1;SAMD4A;DCLK1;RHOG;DOCK4;SIGMAR1;NEDD8;SEMA4C;USP9X;MAP1B;ASIC1;GNA13	VPS35;NUMB;NUMBL;PUM2;SLC12A5;NRXN2;IQGAP1;CPEB3;ARHGAP33;DPYSL2;CRMP1;SAMD4;DCLK1;RHOG;DOCK4;SIGMAR1;NEDD8;SEMA4C;USP9X;MAP1B;ASIC1;GNA13	VPS35;NUMB;NUMBL;PUM2;SLC12A5;NRXN2;IQGAP1;CPEB3;ARHGAP33;DPYSL2;CRMP1;SAMD4A;DCLK1;RHOG;DOCK4;SIGMAR1;NEDD8;SEMA4C;USP9X;MAP1B;ASIC1;GNA13
GO:0098698	I27	BP	postsynaptic specialization assembly	│ │ ├─ postsynaptic specialization assembly	GO:0007416	0.79389	0.864458	9	40	HGNC:19190;HGNC:4140;HGNC:3189;HGNC:9681;HGNC:4576;HGNC:25042;HGNC:20340;HGNC:20879;HGNC:6514	DOCK7;GAP43;EEF1A1;PTPRS;GRID2;LRRC4B;PRICKLE2;CASKIN1;LATS1	DOCK7;GAP43;EEF1A1;PTPRS;GRID2;LRRC4B;PRICKLE2;CASKIN1;LATS1	DOCK7
GO:0099150	I47	BP	regulation of postsynaptic specialization assembly	│ │ │ ├─ regulation of postsynaptic specialization assembly	GO:0098698			2	9	HGNC:4140;HGNC:3189	GAP43;EEF1A1	GAP43;EEF1A1	GAP43;EEF1A1
GO:0097107	I48	BP	postsynaptic density assembly	│ │ │ └─ postsynaptic density assembly	GO:0098698	0.748589		6	26	HGNC:9681;HGNC:4576;HGNC:25042;HGNC:20340;HGNC:20879;HGNC:6514	PTPRS;GRID2;LRRC4B;PRICKLE2;CASKIN1;LATS1	PTPRS;GRID2;LRRC4B;PRICKLE2;CASKIN1;LATS1
GO:0099151	I51	BP	regulation of postsynaptic density assembly	│ │ │ └─ regulation of postsynaptic density assembly	GO:0097107	0.537099	0.674816	6	20	HGNC:9681;HGNC:4576;HGNC:25042;HGNC:20340;HGNC:20879;HGNC:6514	PTPRS;GRID2;LRRC4B;PRICKLE2;CASKIN1;LATS1	PTPRS;GRID2;LRRC4B;PRICKLE2;CASKIN1;LATS1	PTPRS;GRID2;LRRC4B;PRICKLE2;CASKIN1;LATS1
GO:0097104	I28	BP	postsynaptic membrane assembly	│ │ └─ postsynaptic membrane assembly	GO:0007416			0	1
GO:0098883	I11	BP	synapse disassembly	│ ├─ synapse disassembly	GO:0050808	0.274404		5	11	HGNC:1774;HGNC:9106;HGNC:10899;HGNC:24182;HGNC:1682	CDK5;PLXNC1;SKP1;C1QL1;CD47	CDK5;PLXNC1;SKP1;C1QL1;CD47
GO:1905806	I29	BP	regulation of synapse disassembly	│ │ └─ regulation of synapse disassembly	GO:0098883	0.274404	0.509358	5	11	HGNC:1774;HGNC:9106;HGNC:10899;HGNC:24182;HGNC:1682	CDK5;PLXNC1;SKP1;C1QL1;CD47	CDK5;PLXNC1;SKP1;C1QL1;CD47	CDK5;PLXNC1;SKP1;C1QL1;CD47
GO:0060074	I12	BP	synapse maturation	│ ├─ synapse maturation	GO:0050808	0.319136	0.528183	12	34	HGNC:8881;HGNC:23059;HGNC:77;HGNC:18258;HGNC:12855;HGNC:13487;HGNC:10251;HGNC:8011;HGNC:19267;HGNC:10659;HGNC:20073;HGNC:18132	PFN1;BCAN;ABL2;VEZT;YWHAZ;VPS35;ROCK1;CNTNAP1;MDGA1;SDC2;SNX27;IGSF9	PFN1;BCAN;ABL2;VEZT;YWHAZ;VPS35;ROCK1;CNTNAP1;MDGA1;SDC2;SNX27;IGSF9	PFN1;BCAN;ABL2;VEZT
GO:0090128	I30	BP	regulation of synapse maturation	│ │ └─ regulation of synapse maturation	GO:0060074	0.532888	0.674816	8	27	HGNC:12855;HGNC:13487;HGNC:10251;HGNC:8011;HGNC:19267;HGNC:10659;HGNC:20073;HGNC:18132	YWHAZ;VPS35;ROCK1;CNTNAP1;MDGA1;SDC2;SNX27;IGSF9	YWHAZ;VPS35;ROCK1;CNTNAP1;MDGA1;SDC2;SNX27;IGSF9	YWHAZ;VPS35;ROCK1;CNTNAP1;MDGA1;SDC2;SNX27;IGSF9
GO:0099558	I13	BP	maintenance of synapse structure	│ ├─ maintenance of synapse structure	GO:0050808	0.384509	0.569968	8	23	HGNC:9102;HGNC:6470;HGNC:29944;HGNC:29945;HGNC:5241;HGNC:20974;HGNC:2857;HGNC:20340	PLXNA4;L1CAM;TENM3;TENM4;HSPA8;ADGRL3;DGKZ;PRICKLE2	PLXNA4;L1CAM;TENM3;TENM4;HSPA8;ADGRL3;DGKZ;PRICKLE2	PLXNA4;L1CAM
GO:0099559	I31	BP	maintenance of alignment of postsynaptic density and presynaptic active zone	│ │ ├─ maintenance of alignment of postsynaptic density and presynaptic active zone	GO:0099558			2	4	HGNC:29944;HGNC:29945	TENM3;TENM4	TENM3;TENM4	TENM3;TENM4
GO:0098880	I32	BP	maintenance of postsynaptic specialization structure	│ │ └─ maintenance of postsynaptic specialization structure	GO:0099558	0.544405	0.675337	4	13	HGNC:5241;HGNC:20974;HGNC:2857;HGNC:20340	HSPA8;ADGRL3;DGKZ;PRICKLE2	HSPA8;ADGRL3;DGKZ;PRICKLE2	HSPA8;ADGRL3
GO:0099562	I49	BP	maintenance of postsynaptic density structure	│ │ └─ maintenance of postsynaptic density structure	GO:0098880			2	6	HGNC:2857;HGNC:20340	DGKZ;PRICKLE2	DGKZ;PRICKLE2	DGKZ;PRICKLE2
GO:0099187	I14	BP	presynaptic cytoskeleton organization	│ ├─ presynaptic cytoskeleton organization	GO:0050808	0.183395	0.427922	5	9	HGNC:17078;HGNC:11320;HGNC:15607;HGNC:13406;HGNC:15447	CLASP2;ABI1;ARHGEF7;PCLO;TLN2	CLASP2;ABI1;ARHGEF7;PCLO;TLN2	CLASP2
GO:0099140	I33	BP	presynaptic actin cytoskeleton organization	│ │ └─ presynaptic actin cytoskeleton organization	GO:0099187	0.268994	0.509358	4	8	HGNC:11320;HGNC:15607;HGNC:13406;HGNC:15447	ABI1;ARHGEF7;PCLO;TLN2	ABI1;ARHGEF7;PCLO;TLN2	ABI1;ARHGEF7;PCLO;TLN2
GO:0099188	I15	BP	postsynaptic cytoskeleton organization	│ └─ postsynaptic cytoskeleton organization	GO:0050808	0.300073	0.528183	10	27	HGNC:6393;HGNC:12733;HGNC:652;HGNC:14946;HGNC:943;HGNC:12735;HGNC:15607;HGNC:7568;HGNC:29944;HGNC:29945	KIF2C;WASF2;ARF1;PPP1R9A;ADGRB1;WASL;ARHGEF7;MYH10;TENM3;TENM4	KIF2C;WASF2;ARF1;PPP1R9A;ADGRB1;WASL;ARHGEF7;MYH10;TENM3;TENM4	KIF2C
GO:0098974	I34	BP	postsynaptic actin cytoskeleton organization	│ ├─ postsynaptic actin cytoskeleton organization	GO:0099188	0.436047	0.610466	7	21	HGNC:12733;HGNC:652;HGNC:14946;HGNC:943;HGNC:12735;HGNC:15607;HGNC:7568	WASF2;ARF1;PPP1R9A;ADGRB1;WASL;ARHGEF7;MYH10	WASF2;ARF1;PPP1R9A;ADGRB1;WASL;ARHGEF7;MYH10	WASF2;ARF1;PPP1R9A;ADGRB1;WASL;ARHGEF7;MYH10
GO:0099190	I35	BP	postsynaptic spectrin-associated cytoskeleton organization	│ └─ postsynaptic spectrin-associated cytoskeleton organization	GO:0099188			2	4	HGNC:29944;HGNC:29945	TENM3;TENM4	TENM3;TENM4	TENM3;TENM4
SYNGO:metabolism	J1	BP	metabolism	├─ metabolism	SYNGO:synprocess	0.00201957	0.0494794	51	106	HGNC:4141;HGNC:12631;HGNC:13581;HGNC:24679;HGNC:21744;HGNC:3287;HGNC:18683;HGNC:108;HGNC:10750;HGNC:29105;HGNC:1476;HGNC:1479;HGNC:1232;HGNC:2553;HGNC:1542;HGNC:12492;HGNC:2584;HGNC:4093;HGNC:10369;HGNC:10298;HGNC:10301;HGNC:10302;HGNC:10303;HGNC:10305;HGNC:10307;HGNC:10310;HGNC:10317;HGNC:10329;HGNC:10330;HGNC:10336;HGNC:10340;HGNC:10345;HGNC:13631;HGNC:10348;HGNC:10353;HGNC:10360;HGNC:10362;HGN…	GAPDH;USP8;FBXO2;FBXL20;CPEB1;EIF4E;EIF4A3;ACHE;SEPTIN3;PLEKHG5;CAPN1;CAPN2;EGLN1;CUL3;CBLB;UBE2N;CYLD;GAD2;RPL9;RPL10;RPL11;RPL12;RPL13;RPL14;RPL17;RPL18;RPL23A;RPL27A;RPL28;RPL32;RPL34;RPL35A;RPL36;RPL37A;RPL4;RPL5;RPL6;RPL7;RPL8;RPLP0;RPLP2;UBA52;RPS11;RPS14;RPS16;RPS24;RPS26;RPS28;RPS5;ELAVL4;EEF2K	GAPDH;USP8;FBXO2;FBXL20;CPEB1;EIF4E;EIF4A3;ACHE;SEPTIN3;PLEKHG5;CAPN1;CAPN2;EGLN1;CUL3;CBLB;UBE2N;CYLD;GAD2;RPL9;RPL10;RPL11;RPL12;RPL13;RPL14;RPL17;RPL18;RPL23A;RPL27A;RPL28;RPL32;RPL34;RPL35A;RPL36;RPL37A;RPL4;RPL5;RPL6;RPL7;RPL8;RPLP0;RPLP2;UBA52;RPS11;RPS14;RPS16;RPS24;RPS26;RPS28;RPS5;ELAVL4;EEF2K
SYNGO:presyn_ATPmetabolic	J2	BP	ATP metabolic process in the presynapse	│ ├─ ATP metabolic process in the presynapse	SYNGO:metabolism			0	1
SYNGO:presyn_regulationATPmetabolic	J12	BP	regulation of ATP metabolic process in the presynapse	│ │ └─ regulation of ATP metabolic process in the presynapse	SYNGO:presyn_ATPmetabolic			0	1
SYNGO:postsyn_ATPmetabolic	J3	BP	ATP metabolic process in the postsynapse	│ ├─ ATP metabolic process in the postsynapse	SYNGO:metabolism			1	1	HGNC:4141	GAPDH	GAPDH	GAPDH
GO:0099546	J4	BP	protein catabolic process, modulating synaptic transmission	│ ├─ protein catabolic process, modulating synaptic transmission	SYNGO:metabolism			0	1
GO:0099574	J5	BP	regulation of protein catabolic process at synapse, modulating synaptic transmission	│ ├─ regulation of protein catabolic process at synapse, modulating synaptic transmission	SYNGO:metabolism	0.457842	0.614637	3	8	HGNC:12631;HGNC:13581;HGNC:24679	USP8;FBXO2;FBXL20	USP8;FBXO2;FBXL20
GO:0099576	J13	BP	regulation of protein catabolic process at postsynapse, modulating synaptic transmission	│ │ ├─ regulation of protein catabolic process at postsynapse, modulating synaptic transmission	GO:0099574			2	6	HGNC:12631;HGNC:13581	USP8;FBXO2	USP8;FBXO2	USP8;FBXO2
GO:0099575	J14	BP	regulation of protein catabolic process at presynapse, modulating synaptic transmission	│ │ └─ regulation of protein catabolic process at presynapse, modulating synaptic transmission	GO:0099574			1	1	HGNC:24679	FBXL20	FBXL20	FBXL20
GO:0099547	J6	BP	regulation of translation at synapse, modulating synaptic transmission	│ ├─ regulation of translation at synapse, modulating synaptic transmission	SYNGO:metabolism	0.391578	0.569968	3	7	HGNC:21744;HGNC:3287;HGNC:18683	CPEB1;EIF4E;EIF4A3	CPEB1;EIF4E;EIF4A3	CPEB1
GO:0099578	J15	BP	regulation of translation at postsynapse, modulating synaptic transmission	│ │ ├─ regulation of translation at postsynapse, modulating synaptic transmission	GO:0099547			2	3	HGNC:3287;HGNC:18683	EIF4E;EIF4A3	EIF4E;EIF4A3	EIF4E;EIF4A3
GO:0099577	J16	BP	regulation of translation at presynapse, modulating synaptic transmission	│ │ └─ regulation of translation at presynapse, modulating synaptic transmission	GO:0099547			0	2
GO:0042135	J7	BP	neurotransmitter catabolic process	│ ├─ neurotransmitter catabolic process	SYNGO:metabolism			1	2	HGNC:108	ACHE	ACHE	ACHE
GO:0140246	J8	BP	protein catabolic process at synapse	│ ├─ protein catabolic process at synapse	SYNGO:metabolism	0.339473	0.545382	9	25	HGNC:10750;HGNC:29105;HGNC:1476;HGNC:1479;HGNC:1232;HGNC:2553;HGNC:1542;HGNC:12492;HGNC:2584	SEPTIN3;PLEKHG5;CAPN1;CAPN2;EGLN1;CUL3;CBLB;UBE2N;CYLD	SEPTIN3;PLEKHG5;CAPN1;CAPN2;EGLN1;CUL3;CBLB;UBE2N;CYLD
GO:0140247	J17	BP	protein catabolic process at presynapse	│ │ ├─ protein catabolic process at presynapse	GO:0140246			2	5	HGNC:10750;HGNC:29105	SEPTIN3;PLEKHG5	SEPTIN3;PLEKHG5	SEPTIN3
GO:0140251	J21	BP	regulation protein catabolic process at presynapse	│ │ │ └─ regulation protein catabolic process at presynapse	GO:0140247			1	4	HGNC:29105	PLEKHG5	PLEKHG5	PLEKHG5
GO:0140249	J18	BP	protein catabolic process at postsynapse	│ │ └─ protein catabolic process at postsynapse	GO:0140246	0.395488	0.569968	7	20	HGNC:1476;HGNC:1479;HGNC:1232;HGNC:2553;HGNC:1542;HGNC:12492;HGNC:2584	CAPN1;CAPN2;EGLN1;CUL3;CBLB;UBE2N;CYLD	CAPN1;CAPN2;EGLN1;CUL3;CBLB;UBE2N;CYLD	CAPN1;CAPN2
GO:0140252	J22	BP	regulation protein catabolic process at postsynapse	│ │ └─ regulation protein catabolic process at postsynapse	GO:0140249	0.470111	0.622579	5	15	HGNC:1232;HGNC:2553;HGNC:1542;HGNC:12492;HGNC:2584	EGLN1;CUL3;CBLB;UBE2N;CYLD	EGLN1;CUL3;CBLB;UBE2N;CYLD	EGLN1;CUL3;CBLB;UBE2N;CYLD
GO:0042136	J9	BP	neurotransmitter biosynthetic process	│ ├─ neurotransmitter biosynthetic process	SYNGO:metabolism			1	2	HGNC:4093	GAD2	GAD2	GAD2
GO:0140241	J10	BP	translation at synapse	│ ├─ translation at synapse	SYNGO:metabolism	0.00107555		33	56	HGNC:10369;HGNC:10298;HGNC:10301;HGNC:10302;HGNC:10303;HGNC:10305;HGNC:10307;HGNC:10310;HGNC:10317;HGNC:10329;HGNC:10330;HGNC:10336;HGNC:10340;HGNC:10345;HGNC:13631;HGNC:10348;HGNC:10353;HGNC:10360;HGNC:10362;HGNC:10363;HGNC:10368;HGNC:10371;HGNC:10377;HGNC:12458;HGNC:10384;HGNC:10387;HGNC:10396;HGNC:10411;HGNC:10414;HGNC:10418;HGNC:10426;HGNC:3315;HGNC:24615	RPL9;RPL10;RPL11;RPL12;RPL13;RPL14;RPL17;RPL18;RPL23A;RPL27A;RPL28;RPL32;RPL34;RPL35A;RPL36;RPL37A;RPL4;RPL5;RPL6;RPL7;RPL8;RPLP0;RPLP2;UBA52;RPS11;RPS14;RPS16;RPS24;RPS26;RPS28;RPS5;ELAVL4;EEF2K	RPL9;RPL10;RPL11;RPL12;RPL13;RPL14;RPL17;RPL18;RPL23A;RPL27A;RPL28;RPL32;RPL34;RPL35A;RPL36;RPL37A;RPL4;RPL5;RPL6;RPL7;RPL8;RPLP0;RPLP2;UBA52;RPS11;RPS14;RPS16;RPS24;RPS26;RPS28;RPS5;ELAVL4;EEF2K
GO:0140236	J19	BP	translation at presynapse	│ │ ├─ translation at presynapse	GO:0140241	0.00103824	0.0351348	31	51	HGNC:10369;HGNC:10298;HGNC:10301;HGNC:10302;HGNC:10303;HGNC:10305;HGNC:10307;HGNC:10310;HGNC:10317;HGNC:10329;HGNC:10330;HGNC:10336;HGNC:10340;HGNC:10345;HGNC:13631;HGNC:10348;HGNC:10353;HGNC:10360;HGNC:10362;HGNC:10363;HGNC:10368;HGNC:10371;HGNC:10377;HGNC:12458;HGNC:10384;HGNC:10387;HGNC:10396;HGNC:10411;HGNC:10414;HGNC:10418;HGNC:10426	RPL9;RPL10;RPL11;RPL12;RPL13;RPL14;RPL17;RPL18;RPL23A;RPL27A;RPL28;RPL32;RPL34;RPL35A;RPL36;RPL37A;RPL4;RPL5;RPL6;RPL7;RPL8;RPLP0;RPLP2;UBA52;RPS11;RPS14;RPS16;RPS24;RPS26;RPS28;RPS5	RPL9;RPL10;RPL11;RPL12;RPL13;RPL14;RPL17;RPL18;RPL23A;RPL27A;RPL28;RPL32;RPL34;RPL35A;RPL36;RPL37A;RPL4;RPL5;RPL6;RPL7;RPL8;RPLP0;RPLP2;UBA52;RPS11;RPS14;RPS16;RPS24;RPS26;RPS28;RPS5	RPL9;RPL10;RPL11;RPL12;RPL13;RPL14;RPL17;RPL18;RPL23A;RPL27A;RPL28;RPL32;RPL34;RPL35A;RPL36;RPL37A;RPL4;RPL5;RPL6;RPL7;RPL8;RPLP0;RPLP2;UBA52;RPS11;RPS14;RPS16;RPS24;RPS26;RPS28;RPS5
GO:0140242	J20	BP	translation at postsynapse	│ │ └─ translation at postsynapse	GO:0140241	0.00107555	0.0351348	33	56	HGNC:10369;HGNC:10298;HGNC:10301;HGNC:10302;HGNC:10303;HGNC:10305;HGNC:10307;HGNC:10310;HGNC:10317;HGNC:10329;HGNC:10330;HGNC:10336;HGNC:10340;HGNC:10345;HGNC:13631;HGNC:10348;HGNC:10353;HGNC:10360;HGNC:10362;HGNC:10363;HGNC:10368;HGNC:10371;HGNC:10377;HGNC:12458;HGNC:10384;HGNC:10387;HGNC:10396;HGNC:10411;HGNC:10414;HGNC:10418;HGNC:10426;HGNC:3315;HGNC:24615	RPL9;RPL10;RPL11;RPL12;RPL13;RPL14;RPL17;RPL18;RPL23A;RPL27A;RPL28;RPL32;RPL34;RPL35A;RPL36;RPL37A;RPL4;RPL5;RPL6;RPL7;RPL8;RPLP0;RPLP2;UBA52;RPS11;RPS14;RPS16;RPS24;RPS26;RPS28;RPS5;ELAVL4;EEF2K	RPL9;RPL10;RPL11;RPL12;RPL13;RPL14;RPL17;RPL18;RPL23A;RPL27A;RPL28;RPL32;RPL34;RPL35A;RPL36;RPL37A;RPL4;RPL5;RPL6;RPL7;RPL8;RPLP0;RPLP2;UBA52;RPS11;RPS14;RPS16;RPS24;RPS26;RPS28;RPS5;ELAVL4;EEF2K	RPL9;RPL10;RPL11;RPL12;RPL13;RPL14;RPL17;RPL18;RPL23A;RPL27A;RPL28;RPL32;RPL34;RPL35A;RPL36;RPL37A;RPL4;RPL5;RPL6;RPL7;RPL8;RPLP0;RPLP2;UBA52;RPS11;RPS14;RPS16;RPS24;RPS26;RPS28;RPS5
GO:0140245	J23	BP	regulation of translation at postsynapse	│ │ └─ regulation of translation at postsynapse	GO:0140242			2	4	HGNC:3315;HGNC:24615	ELAVL4;EEF2K	ELAVL4;EEF2K	ELAVL4;EEF2K
GO:0140235	J11	BP	RNA polyadenylation at postsynapse	│ └─ RNA polyadenylation at postsynapse	SYNGO:metabolism			0	1
SYNGO:transport	K1	BP	transport	└─ transport	SYNGO:synprocess	0.034471	0.237232	25	54	HGNC:3014;HGNC:18263;HGNC:6318;HGNC:19349;HGNC:11729;HGNC:17676;HGNC:3758;HGNC:6323;HGNC:19167;HGNC:7323;HGNC:6320;HGNC:12732;HGNC:9701;HGNC:5048;HGNC:10774;HGNC:11371;HGNC:6325;HGNC:25192;HGNC:18706;HGNC:7007;HGNC:17059;HGNC:9760;HGNC:18790;HGNC:13487;HGNC:12645	DPYSL2;RAB21;KIF2A;KIF21A;TERF2;RABGEF1;FLOT2;KIF5A;KIF17;SEPTIN9;KIF3B;WASF1;PURA;HNRNPU;SFPQ;STAU2;KIF5C;ARL8A;GRIPAP1;RAB8A;SACM1L;RAB11A;NSG1;VPS35;VAMP4	DPYSL2;RAB21;KIF2A;KIF21A;TERF2;RABGEF1;FLOT2;KIF5A;KIF17;SEPTIN9;KIF3B;WASF1;PURA;HNRNPU;SFPQ;STAU2;KIF5C;ARL8A;GRIPAP1;RAB8A;SACM1L;RAB11A;NSG1;VPS35;VAMP4	DPYSL2
GO:0008088	K2	BP	axo-dendritic transport	├─ axo-dendritic transport	SYNGO:transport	0.023614	0.19962	16	28	HGNC:18263;HGNC:6318;HGNC:19349;HGNC:11729;HGNC:17676;HGNC:3758;HGNC:6323;HGNC:19167;HGNC:7323;HGNC:6320;HGNC:12732;HGNC:9701;HGNC:5048;HGNC:10774;HGNC:11371;HGNC:6325	RAB21;KIF2A;KIF21A;TERF2;RABGEF1;FLOT2;KIF5A;KIF17;SEPTIN9;KIF3B;WASF1;PURA;HNRNPU;SFPQ;STAU2;KIF5C	RAB21;KIF2A;KIF21A;TERF2;RABGEF1;FLOT2;KIF5A;KIF17;SEPTIN9;KIF3B;WASF1;PURA;HNRNPU;SFPQ;STAU2;KIF5C
GO:0098930	K7	BP	axonal transport	│ ├─ axonal transport	GO:0008088	0.381756	0.569968	4	10	HGNC:18263;HGNC:6318;HGNC:19349;HGNC:11729	RAB21;KIF2A;KIF21A;TERF2	RAB21;KIF2A;KIF21A;TERF2
GO:0008089	K14	BP	anterograde axonal transport	│ │ ├─ anterograde axonal transport	GO:0098930	0.323377	0.528183	3	6	HGNC:18263;HGNC:6318;HGNC:19349	RAB21;KIF2A;KIF21A	RAB21;KIF2A;KIF21A	RAB21;KIF2A;KIF21A
GO:0099641	K23	BP	anterograde axonal protein transport	│ │ │ ├─ anterograde axonal protein transport	GO:0008089			0	2
GO:0140231	K24	BP	anterograde axonal transport of neurotransmitter receptor complex	│ │ │ └─ anterograde axonal transport of neurotransmitter receptor complex	GO:0008089			0	1
GO:0099088	K15	BP	axonal transport of messenger ribonucleoprotein complex	│ │ └─ axonal transport of messenger ribonucleoprotein complex	GO:0098930			1	1	HGNC:11729	TERF2	TERF2	TERF2
GO:0098935	K8	BP	dendritic transport	│ └─ dendritic transport	GO:0008088	0.0151202	0.164642	13	19	HGNC:17676;HGNC:6318;HGNC:3758;HGNC:6323;HGNC:19167;HGNC:7323;HGNC:6320;HGNC:12732;HGNC:9701;HGNC:5048;HGNC:10774;HGNC:11371;HGNC:6325	RABGEF1;KIF2A;FLOT2;KIF5A;KIF17;SEPTIN9;KIF3B;WASF1;PURA;HNRNPU;SFPQ;STAU2;KIF5C	RABGEF1;KIF2A;FLOT2;KIF5A;KIF17;SEPTIN9;KIF3B;WASF1;PURA;HNRNPU;SFPQ;STAU2;KIF5C	RABGEF1;KIF2A
GO:0098937	K16	BP	anterograde dendritic transport	│ ├─ anterograde dendritic transport	GO:0098935	0.183395	0.427922	5	9	HGNC:3758;HGNC:6323;HGNC:19167;HGNC:7323;HGNC:6320	FLOT2;KIF5A;KIF17;SEPTIN9;KIF3B	FLOT2;KIF5A;KIF17;SEPTIN9;KIF3B	FLOT2
GO:0098971	K25	BP	anterograde dendritic transport of neurotransmitter receptor complex	│ │ └─ anterograde dendritic transport of neurotransmitter receptor complex	GO:0098937	0.164241	0.412709	4	6	HGNC:6323;HGNC:19167;HGNC:7323;HGNC:6320	KIF5A;KIF17;SEPTIN9;KIF3B	KIF5A;KIF17;SEPTIN9;KIF3B	KIF5A;KIF17;SEPTIN9;KIF3B
GO:0098939	K17	BP	dendritic transport of mitochondrion	│ ├─ dendritic transport of mitochondrion	GO:0098935			1	1	HGNC:12732	WASF1	WASF1	WASF1
GO:0098961	K18	BP	dendritic transport of ribonucleoprotein complex	│ ├─ dendritic transport of ribonucleoprotein complex	GO:0098935	0.0756307		5	6	HGNC:9701;HGNC:5048;HGNC:10774;HGNC:11371;HGNC:6325	PURA;HNRNPU;SFPQ;STAU2;KIF5C	PURA;HNRNPU;SFPQ;STAU2;KIF5C
GO:0098963	K26	BP	dendritic transport of messenger ribonucleoprotein complex	│ │ └─ dendritic transport of messenger ribonucleoprotein complex	GO:0098961	0.0756307	0.352943	5	6	HGNC:9701;HGNC:5048;HGNC:10774;HGNC:11371;HGNC:6325	PURA;HNRNPU;SFPQ;STAU2;KIF5C	PURA;HNRNPU;SFPQ;STAU2;KIF5C	PURA;HNRNPU;SFPQ
GO:0098964	K29	BP	anterograde dendritic transport of messenger ribonucleoprotein complex	│ │ └─ anterograde dendritic transport of messenger ribonucleoprotein complex	GO:0098963			2	2	HGNC:11371;HGNC:6325	STAU2;KIF5C	STAU2;KIF5C	STAU2;KIF5C
GO:0098934	K19	BP	retrograde dendritic transport	│ └─ retrograde dendritic transport	GO:0098935			0	1
GO:0099514	K3	BP	synaptic vesicle cytoskeletal transport	├─ synaptic vesicle cytoskeletal transport	SYNGO:transport			1	4	HGNC:25192	ARL8A	ARL8A
GO:0099517	K9	BP	synaptic vesicle transport along microtubule	│ └─ synaptic vesicle transport along microtubule	GO:0099514			1	4	HGNC:25192	ARL8A	ARL8A
GO:0048490	K20	BP	anterograde synaptic vesicle transport	│ └─ anterograde synaptic vesicle transport	GO:0099517			1	4	HGNC:25192	ARL8A	ARL8A
GO:1903742	K27	BP	regulation of anterograde synaptic vesicle transport	│ └─ regulation of anterograde synaptic vesicle transport	GO:0048490			1	2	HGNC:25192	ARL8A	ARL8A	ARL8A
GO:0099090	K4	BP	synaptic vesicle recycling via endosome	├─ synaptic vesicle recycling via endosome	SYNGO:transport			1	3	HGNC:18706	GRIPAP1	GRIPAP1
GO:0099158	K10	BP	regulation of recycling endosome localization within postsynapse	│ └─ regulation of recycling endosome localization within postsynapse	GO:0099090			1	1	HGNC:18706	GRIPAP1	GRIPAP1	GRIPAP1
GO:0099089	K5	BP	establishment of endoplasmic reticulum localization to postsynapse	├─ establishment of endoplasmic reticulum localization to postsynapse	SYNGO:transport			0	1
GO:0099637	K6	BP	neurotransmitter receptor transport	└─ neurotransmitter receptor transport	SYNGO:transport	0.354903		7	19	HGNC:7007;HGNC:17059;HGNC:9760;HGNC:18790;HGNC:13487;HGNC:12645;HGNC:18706	RAB8A;SACM1L;RAB11A;NSG1;VPS35;VAMP4;GRIPAP1	RAB8A;SACM1L;RAB11A;NSG1;VPS35;VAMP4;GRIPAP1
GO:0098968	K11	BP	neurotransmitter receptor transport postsynaptic membrane to endosome	├─ neurotransmitter receptor transport postsynaptic membrane to endosome	GO:0099637			0	2
GO:0098877	K12	BP	neurotransmitter receptor transport to plasma membrane	├─ neurotransmitter receptor transport to plasma membrane	GO:0099637	0.201549	0.448905	7	15	HGNC:7007;HGNC:17059;HGNC:9760;HGNC:18790;HGNC:13487;HGNC:12645;HGNC:18706	RAB8A;SACM1L;RAB11A;NSG1;VPS35;VAMP4;GRIPAP1	RAB8A;SACM1L;RAB11A;NSG1;VPS35;VAMP4;GRIPAP1
GO:0098969	K21	BP	neurotransmitter receptor transport to postsynaptic membrane	│ ├─ neurotransmitter receptor transport to postsynaptic membrane	GO:0098877			2	5	HGNC:7007;HGNC:17059	RAB8A;SACM1L	RAB8A;SACM1L	RAB8A;SACM1L
GO:0099639	K22	BP	neurotransmitter receptor transport, endosome to plasma membrane	│ └─ neurotransmitter receptor transport, endosome to plasma membrane	GO:0098877	0.157923		6	11	HGNC:9760;HGNC:18790;HGNC:7007;HGNC:13487;HGNC:12645;HGNC:18706	RAB11A;NSG1;RAB8A;VPS35;VAMP4;GRIPAP1	RAB11A;NSG1;RAB8A;VPS35;VAMP4;GRIPAP1
GO:0098887	K28	BP	neurotransmitter receptor transport, endosome to postsynaptic membrane	│ └─ neurotransmitter receptor transport, endosome to postsynaptic membrane	GO:0099639	0.12455	0.411593	6	10	HGNC:9760;HGNC:18790;HGNC:7007;HGNC:13487;HGNC:12645;HGNC:18706	RAB11A;NSG1;RAB8A;VPS35;VAMP4;GRIPAP1	RAB11A;NSG1;RAB8A;VPS35;VAMP4;GRIPAP1	RAB11A;NSG1;RAB8A;VPS35;VAMP4
GO:0099152	K30	BP	regulation of neurotransmitter receptor transport, endosome to postsynaptic membrane	│ └─ regulation of neurotransmitter receptor transport, endosome to postsynaptic membrane	GO:0098887			1	2	HGNC:18706	GRIPAP1	GRIPAP1	GRIPAP1
GO:0098943	K13	BP	neurotransmitter receptor transport, postsynaptic endosome to lysosome	└─ neurotransmitter receptor transport, postsynaptic endosome to lysosome	GO:0099637			0	2
