# Supplementary material for: α-Cyclodextrin/Moringin Impacts Actin Cytoskeleton Dynamics with Potential Implications for Synaptic Organization: A Preliminary Transcriptomic Study in NSC-34 Motor Neurons
Source: Int J Mol Sci. 2025 Aug 24;26(17):8220. doi: 10.3390/ijms26178220 (PMC12428659; doi:10.3390/ijms26178220)
Supplement: Supplementary file 1 [file ijms-26-08220-s001.zip › Table S6.xlsx]

## Sheet: sheet1
GO term ID	user interface reference code	GO domain	GO term name	GO term name - hierarchical structure	GO parent term ID	GSEA p-value	GSEA 'gene cluster' FDR corrected p-value	GSEA count foreground/input	GSEA count background	genes - hgnc_id	genes - hgnc_symbol	genes - your genelist input	genes - without hierarchical rollup - hgnc_symbol
GO:0045202		CC	synapse	synapse		1.06612e-10	6.29013e-09	639	1478	HGNC:7007;HGNC:18263;HGNC:3758;HGNC:3403;HGNC:4004;HGNC:9388;HGNC:10934;HGNC:12666;HGNC:329;HGNC:8057;HGNC:8554;HGNC:12733;HGNC:12420;HGNC:3300;HGNC:3280;HGNC:3265;HGNC:10377;HGNC:6502;HGNC:10307;HGNC:10360;HGNC:10440;HGNC:10332;HGNC:10401;HGNC:10420;HGNC:10310;HGNC:10312;HGNC:10301;HGNC:10424;HGNC:10409;HGNC:10363;HGNC:13631;HGNC:10334;HGNC:10369;HGNC:10397;HGNC:10442;HGNC:1052;HGNC:3711;HGNC:50…	RAB8A;RAB21;FLOT2;STX2;FUBP1;PRKAR1A;SLC18A1;VCP;AGRN;NUFIP1;PABPC1;WASF2;TUFM;EIF5A;EIF3B;EIF2S1;RPLP2;RPSA;RPL17;RPL5;RPS7;RPL3;RPS18;RPS3;RPL18;RPL19;RPL11;RPS4X;RPS21;RPL7;RPL36;RPL31;RPL9;RPS17;RPS9;BIN1;FKBP1A;HNRNPD;NCAN;VCAN;ARPC2;CAPRIN1;QKI;PPFIA2;PPFIA3;PPP2R1A;PPP2R1B;PPP3CA;PPP3CB;RTN3;ARHGDIA;RPS23;CLU;DPYSL3;EEF1A2;GPC1;SPARC;VGF;SH3GL1;PPP2CA;RELB;ABLIM3;YWHAQ;MADD;PPP2R2A;YWHAG;Y…	RAB8A;RAB21;FLOT2;STX2;FUBP1;PRKAR1A;SLC18A1;VCP;AGRN;NUFIP1;PABPC1;WASF2;TUFM;EIF5A;EIF3B;EIF2S1;RPLP2;RPSA;RPL17;RPL5;RPS7;RPL3;RPS18;RPS3;RPL18;RPL19;RPL11;RPS4X;RPS21;RPL7;RPL36;RPL31;RPL9;RPS17;RPS9;BIN1;FKBP1A;HNRNPD;NCAN;VCAN;ARPC2;CAPRIN1;QKI;PPFIA2;PPFIA3;PPP2R1A;PPP2R1B;PPP3CA;PPP3CB;RTN3;ARHGDIA;RPS23;CLU;DPYSL3;EEF1A2;GPC1;SPARC;VGF;SH3GL1;PPP2CA;RELB;ABLIM3;YWHAQ;MADD;PPP2R2A;YWHAG;Y…	RAB8A;RAB21;FLOT2;STX2;FUBP1;PRKAR1A;SLC18A1;VCP;AGRN;NUFIP1;PABPC1;WASF2;TUFM;EIF5A;EIF3B;EIF2S1;RPLP2;RPSA;RPL17;RPL5;RPS7;RPL3;RPS18;RPS3;RPL18;RPL19;RPL11;RPS4X;RPS21;RPL7;RPL36;RPL31;RPL9;RPS17;RPS9;BIN1;FKBP1A;HNRNPD;NCAN;VCAN;ARPC2;CAPRIN1;QKI;PPFIA2;PPFIA3;PPP2R1A;PPP2R1B;PPP3CA;PPP3CB;RTN3;ARHGDIA;RPS23;CLU;DPYSL3;EEF1A2;GPC1;SPARC;VGF;SH3GL1;PPP2CA;RELB;ABLIM3;YWHAQ;MADD;PPP2R2A;YWHAG;Y…
GO:0097060	A1	CC	synaptic membrane	├─ synaptic membrane	GO:0045202	0.196372	0.423098	12	26	HGNC:17867;HGNC:17187;HGNC:11511;HGNC:18638;HGNC:6156;HGNC:6153;HGNC:9664;HGNC:11007;HGNC:25240;HGNC:11514;HGNC:30825;HGNC:22408	NPTN;OLFM1;SYT3;SYT6;ITGB3;ITGB1;PTPRA;SLC2A3;ANO6;SYT7;CADM4;ATG9A	NPTN;OLFM1;SYT3;SYT6;ITGB3;ITGB1;PTPRA;SLC2A3;ANO6;SYT7;CADM4;ATG9A	NPTN
GO:0099243	A2	CC	extrinsic component of synaptic membrane	│ ├─ extrinsic component of synaptic membrane	GO:0097060			1	2	HGNC:17187	OLFM1	OLFM1	OLFM1
GO:0099699	A3	CC	integral component of synaptic membrane	│ └─ integral component of synaptic membrane	GO:0097060	0.146853	0.39271	10	19	HGNC:11511;HGNC:18638;HGNC:6156;HGNC:6153;HGNC:9664;HGNC:11007;HGNC:25240;HGNC:11514;HGNC:30825;HGNC:22408	SYT3;SYT6;ITGB3;ITGB1;PTPRA;SLC2A3;ANO6;SYT7;CADM4;ATG9A	SYT3;SYT6;ITGB3;ITGB1;PTPRA;SLC2A3;ANO6;SYT7;CADM4;ATG9A	SYT3;SYT6;ITGB3;ITGB1;PTPRA;SLC2A3;ANO6;SYT7;CADM4;ATG9A
GO:0098793	B1	CC	presynapse	├─ presynapse	GO:0045202	0.000485598	0.00573006	282	692	HGNC:30273;HGNC:9758;HGNC:9786;HGNC:1497;HGNC:16075;HGNC:11009;HGNC:29478;HGNC:3014;HGNC:1401;HGNC:933;HGNC:1426;HGNC:12566;HGNC:11503;HGNC:15751;HGNC:11504;HGNC:581;HGNC:8881;HGNC:14946;HGNC:9250;HGNC:1226;HGNC:10750;HGNC:11276;HGNC:19665;HGNC:3084;HGNC:4814;HGNC:29125;HGNC:5241;HGNC:30765;HGNC:9630;HGNC:18601;HGNC:12642;HGNC:19679;HGNC:9281;HGNC:12852;HGNC:555;HGNC:12853;HGNC:14584;HGNC:15972;H…	RAB8B;RAB1A;RAB6A;CASK;RAB33B;SLC2A4;ROGDI;DPYSL2;CACNB1;BACE1;CADPS;UNC13B;SYNJ1;NAPB;SYNJ2;APBB1;PFN1;PPP1R9A;PPFIBP2;GIPC1;SEPTIN3;SPTBN2;STXBP5;DVL1;KALRN;DNM3;HSPA8;TNIK;PTN;RTN4R;VAMP1;AAK1;PPP1CA;YWHAG;AP1G1;YWHAH;VPS16;VPS18;AP3D1;GNB5;SGIP1;SH3GL1;CALY;ARFGEF2;DBNL;GRK2;PRKN;ITGA2;PRKACA;ATG9A;RTN3;NECAP1;SCRN1;SNX9;ARF6;CD2AP;GAP43;BIN1;SRCIN1;EXOC7;DAAM1;SRPK2;GNAI2;RGS4;GNAS;KCNJ6;CRM…	RAB8B;RAB1A;RAB6A;CASK;RAB33B;SLC2A4;ROGDI;DPYSL2;CACNB1;BACE1;CADPS;UNC13B;SYNJ1;NAPB;SYNJ2;APBB1;PFN1;PPP1R9A;PPFIBP2;GIPC1;SEPTIN3;SPTBN2;STXBP5;DVL1;KALRN;DNM3;HSPA8;TNIK;PTN;RTN4R;VAMP1;AAK1;PPP1CA;YWHAG;AP1G1;YWHAH;VPS16;VPS18;AP3D1;GNB5;SGIP1;SH3GL1;CALY;ARFGEF2;DBNL;GRK2;PRKN;ITGA2;PRKACA;ATG9A;RTN3;NECAP1;SCRN1;SNX9;ARF6;CD2AP;GAP43;BIN1;SRCIN1;EXOC7;DAAM1;SRPK2;GNAI2;RGS4;GNAS;KCNJ6;CRM…	RAB8B;RAB1A;RAB6A;CASK;RAB33B;SLC2A4;ROGDI;DPYSL2;CACNB1;BACE1;CADPS;UNC13B;SYNJ1;NAPB;SYNJ2;APBB1;PFN1;PPP1R9A;PPFIBP2;GIPC1;SEPTIN3;SPTBN2;STXBP5;DVL1;KALRN;DNM3;HSPA8;TNIK;PTN;RTN4R;VAMP1;AAK1;PPP1CA;YWHAG;AP1G1;YWHAH;VPS16;VPS18;AP3D1;GNB5;SGIP1;SH3GL1;CALY;ARFGEF2;DBNL;GRK2;PRKN;ITGA2;PRKACA;ATG9A;RTN3;NECAP1;SCRN1;SNX9;ARF6;CD2AP;GAP43;BIN1;SRCIN1;EXOC7;DAAM1;SRPK2;GNAI2;RGS4;GNAS;KCNJ6;CRM…
GO:0099523	B2	CC	presynaptic cytosol	│ ├─ presynaptic cytosol	GO:0098793	0.0252974	0.213221	28	53	HGNC:9402;HGNC:9395;HGNC:11444;HGNC:9401;HGNC:9153;HGNC:947;HGNC:5034;HGNC:6759;HGNC:1434;HGNC:1460;HGNC:2460;HGNC:19665;HGNC:14436;HGNC:11140;HGNC:16288;HGNC:9246;HGNC:1445;HGNC:1442;HGNC:4010;HGNC:17927;HGNC:20944;HGNC:30402;HGNC:28407;HGNC:12485;HGNC:11125;HGNC:2752;HGNC:16861;HGNC:9325	PRKCG;PRKCB;STXBP1;PRKCE;PNKD;BAIAP2;HNRNPAB;MARCKS;CALB1;CAMK2A;CSNK2B;STXBP5;RAPH1;SNCB;TRIM9;PPFIA2;CALM2;CALM1;FUS;SENP1;SENP6;SENP7;SENP5;UBE2I;SUMO2;PIAS1;PIAS3;PPT1	PRKCG;PRKCB;STXBP1;PRKCE;PNKD;BAIAP2;HNRNPAB;MARCKS;CALB1;CAMK2A;CSNK2B;STXBP5;RAPH1;SNCB;TRIM9;PPFIA2;CALM2;CALM1;FUS;SENP1;SENP6;SENP7;SENP5;UBE2I;SUMO2;PIAS1;PIAS3;PPT1	PRKCG;PRKCB;STXBP1;PRKCE;PNKD;BAIAP2;HNRNPAB;MARCKS;CALB1;CAMK2A;CSNK2B;STXBP5;RAPH1;SNCB;TRIM9;PPFIA2;CALM2;CALM1;FUS;SENP1;SENP6;SENP7;SENP5;UBE2I;SUMO2;PIAS1;PIAS3;PPT1
GO:0099569	B3	CC	presynaptic cytoskeleton	│ ├─ presynaptic cytoskeleton	GO:0098793	0.306099	0.488104	3	5	HGNC:12648;HGNC:12649;HGNC:144	VAPA;VAPB;ACTG1	VAPA;VAPB;ACTG1	VAPA;VAPB
GO:0099182	B12	CC	presynaptic intermediate filament cytoskeleton	│ │ ├─ presynaptic intermediate filament cytoskeleton	GO:0099569			0	1
GO:0099143	B13	CC	presynaptic actin cytoskeleton	│ │ └─ presynaptic actin cytoskeleton	GO:0099569			1	2	HGNC:144	ACTG1	ACTG1	ACTG1
GO:0048786	B4	CC	presynaptic active zone	│ ├─ presynaptic active zone	GO:0098793	0.18566	0.423098	42	109	HGNC:30306;HGNC:1243;HGNC:8011;HGNC:620;HGNC:12303;HGNC:661;HGNC:9247;HGNC:19943;HGNC:10252;HGNC:30031;HGNC:1117;HGNC:17283;HGNC:31922;HGNC:2510;HGNC:2514;HGNC:29059;HGNC:11444;HGNC:15761;HGNC:15751;HGNC:14678;HGNC:7137;HGNC:3758;HGNC:1399;HGNC:14288;HGNC:17867;HGNC:814;HGNC:817;HGNC:1388;HGNC:1395;HGNC:10596;HGNC:4588;HGNC:8541;HGNC:8542;HGNC:8533;HGNC:4070;HGNC:19239;HGNC:8008;HGNC:29944;HGNC:4…	PHB2;C1QBP;CNTNAP1;APP;TRIO;ARFGAP3;PPFIA3;TRAPPC4;ROCK2;PI4K2A;BSN;RIMS2;ERC2;CTNNA2;CTNNB1;IQSEC2;STXBP1;OSBPL2;NAPB;KCTD12;AFDN;FLOT2;CACNA2D1;NTNG2;NPTN;ATP2B1;ATP2B4;CACNA1A;CACNA1H;SCN8A;GRIN2D;P2RY2;P2RY4;P2RX1;GABBR1;SYT11;NRXN1;TENM3;FZD3;CELSR3;RYK;NRXN2	PHB2;C1QBP;CNTNAP1;APP;TRIO;ARFGAP3;PPFIA3;TRAPPC4;ROCK2;PI4K2A;BSN;RIMS2;ERC2;CTNNA2;CTNNB1;IQSEC2;STXBP1;OSBPL2;NAPB;KCTD12;AFDN;FLOT2;CACNA2D1;NTNG2;NPTN;ATP2B1;ATP2B4;CACNA1A;CACNA1H;SCN8A;GRIN2D;P2RY2;P2RY4;P2RX1;GABBR1;SYT11;NRXN1;TENM3;FZD3;CELSR3;RYK;NRXN2	PHB2;C1QBP;CNTNAP1;APP;TRIO;ARFGAP3;PPFIA3;TRAPPC4;ROCK2;PI4K2A
GO:0098831	B14	CC	presynaptic active zone cytoplasmic component	│ │ ├─ presynaptic active zone cytoplasmic component	GO:0048786	0.297796	0.488104	9	21	HGNC:1117;HGNC:17283;HGNC:31922;HGNC:2510;HGNC:2514;HGNC:29059;HGNC:9247;HGNC:11444;HGNC:15761	BSN;RIMS2;ERC2;CTNNA2;CTNNB1;IQSEC2;PPFIA3;STXBP1;OSBPL2	BSN;RIMS2;ERC2;CTNNA2;CTNNB1;IQSEC2;PPFIA3;STXBP1;OSBPL2	BSN;RIMS2;ERC2;CTNNA2;CTNNB1;IQSEC2;PPFIA3;STXBP1;OSBPL2
GO:0048787	B15	CC	presynaptic active zone membrane	│ │ └─ presynaptic active zone membrane	GO:0048786	0.436494	0.567876	24	70	HGNC:15751;HGNC:14678;HGNC:7137;HGNC:3758;HGNC:1399;HGNC:14288;HGNC:17867;HGNC:814;HGNC:817;HGNC:1388;HGNC:1395;HGNC:10596;HGNC:4588;HGNC:8541;HGNC:8542;HGNC:8533;HGNC:4070;HGNC:19239;HGNC:8008;HGNC:29944;HGNC:4041;HGNC:3230;HGNC:10481;HGNC:8009	NAPB;KCTD12;AFDN;FLOT2;CACNA2D1;NTNG2;NPTN;ATP2B1;ATP2B4;CACNA1A;CACNA1H;SCN8A;GRIN2D;P2RY2;P2RY4;P2RX1;GABBR1;SYT11;NRXN1;TENM3;FZD3;CELSR3;RYK;NRXN2	NAPB;KCTD12;AFDN;FLOT2;CACNA2D1;NTNG2;NPTN;ATP2B1;ATP2B4;CACNA1A;CACNA1H;SCN8A;GRIN2D;P2RY2;P2RY4;P2RX1;GABBR1;SYT11;NRXN1;TENM3;FZD3;CELSR3;RYK;NRXN2	NAPB;KCTD12;AFDN
GO:0099029	B27	CC	anchored component of presynaptic active zone membrane	│ │ ├─ anchored component of presynaptic active zone membrane	GO:0048787	0.52552	0.607955	3	8	HGNC:3758;HGNC:1399;HGNC:14288	FLOT2;CACNA2D1;NTNG2	FLOT2;CACNA2D1;NTNG2	FLOT2;CACNA2D1;NTNG2
GO:0098891	B28	CC	extrinsic component of presynaptic active zone membrane	│ │ ├─ extrinsic component of presynaptic active zone membrane	GO:0048787			0	3
GO:0099059	B29	CC	integral component of presynaptic active zone membrane	│ │ └─ integral component of presynaptic active zone membrane	GO:0048787	0.442751	0.567876	18	52	HGNC:17867;HGNC:814;HGNC:817;HGNC:1388;HGNC:1395;HGNC:10596;HGNC:4588;HGNC:8541;HGNC:8542;HGNC:8533;HGNC:4070;HGNC:19239;HGNC:8008;HGNC:29944;HGNC:4041;HGNC:3230;HGNC:10481;HGNC:8009	NPTN;ATP2B1;ATP2B4;CACNA1A;CACNA1H;SCN8A;GRIN2D;P2RY2;P2RY4;P2RX1;GABBR1;SYT11;NRXN1;TENM3;FZD3;CELSR3;RYK;NRXN2	NPTN;ATP2B1;ATP2B4;CACNA1A;CACNA1H;SCN8A;GRIN2D;P2RY2;P2RY4;P2RX1;GABBR1;SYT11;NRXN1;TENM3;FZD3;CELSR3;RYK;NRXN2	NPTN;ATP2B1;ATP2B4;CACNA1A;CACNA1H;SCN8A;GRIN2D;P2RY2;P2RY4;P2RX1;GABBR1;SYT11;NRXN1;TENM3;FZD3;CELSR3;RYK;NRXN2
GO:0098833	B5	CC	presynaptic endocytic zone	│ ├─ presynaptic endocytic zone	GO:0098793	0.134278	0.39271	11	21	HGNC:6183;HGNC:2092;HGNC:8996;HGNC:2972;HGNC:2090;HGNC:21604;HGNC:3419;HGNC:24634;HGNC:564;HGNC:565;HGNC:15469	ITSN1;CLTC;PIP5K1C;DNM1;CLTA;EPN1;EPS15;EPS15L1;AP2M1;AP2S1;DNAJC6	ITSN1;CLTC;PIP5K1C;DNM1;CLTA;EPN1;EPS15;EPS15L1;AP2M1;AP2S1;DNAJC6	ITSN1
GO:0098835	B16	CC	presynaptic endocytic zone membrane	│ │ └─ presynaptic endocytic zone membrane	GO:0098833	0.0987859	0.388558	10	17	HGNC:2092;HGNC:8996;HGNC:2972;HGNC:2090;HGNC:21604;HGNC:3419;HGNC:24634;HGNC:564;HGNC:565;HGNC:15469	CLTC;PIP5K1C;DNM1;CLTA;EPN1;EPS15;EPS15L1;AP2M1;AP2S1;DNAJC6	CLTC;PIP5K1C;DNM1;CLTA;EPN1;EPS15;EPS15L1;AP2M1;AP2S1;DNAJC6	CLTC;PIP5K1C;DNM1;CLTA
GO:0098894	B30	CC	extrinsic component of presynaptic endocytic zone membrane	│ │ └─ extrinsic component of presynaptic endocytic zone membrane	GO:0098835	0.216006	0.423098	6	11	HGNC:21604;HGNC:3419;HGNC:24634;HGNC:564;HGNC:565;HGNC:15469	EPN1;EPS15;EPS15L1;AP2M1;AP2S1;DNAJC6	EPN1;EPS15;EPS15L1;AP2M1;AP2S1;DNAJC6	EPN1;EPS15;EPS15L1;AP2M1;AP2S1;DNAJC6
GO:0098830	B6	CC	presynaptic endosome	│ ├─ presynaptic endosome	GO:0098793	0.195077	0.423098	7	13	HGNC:568;HGNC:25507;HGNC:11175;HGNC:14980;HGNC:17676;HGNC:9760;HGNC:17793	AP3D1;VAC14;SNX4;SNX16;RABGEF1;RAB11A;VTI1B	AP3D1;VAC14;SNX4;SNX16;RABGEF1;RAB11A;VTI1B	AP3D1;VAC14;SNX4;SNX16;RABGEF1;RAB11A
GO:0098954	B17	CC	presynaptic endosome membrane	│ │ └─ presynaptic endosome membrane	GO:0098830			1	2	HGNC:17793	VTI1B	VTI1B
GO:0099067	B31	CC	integral component of presynaptic endosome membrane	│ │ └─ integral component of presynaptic endosome membrane	GO:0098954			1	2	HGNC:17793	VTI1B	VTI1B	VTI1B
GO:0008021	B7	CC	synaptic vesicle	│ ├─ synaptic vesicle	GO:0098793	0.0607561	0.321081	63	153	HGNC:2938;HGNC:22408;HGNC:14579;HGNC:30389;HGNC:10700;HGNC:12712;HGNC:19665;HGNC:16288;HGNC:13490;HGNC:9246;HGNC:554;HGNC:571;HGNC:561;HGNC:570;HGNC:562;HGNC:564;HGNC:565;HGNC:12496;HGNC:18994;HGNC:11138;HGNC:2090;HGNC:8607;HGNC:4389;HGNC:4398;HGNC:9325;HGNC:16673;HGNC:705;HGNC:9777;HGNC:16235;HGNC:9774;HGNC:16524;HGNC:9760;HGNC:9801;HGNC:11494;HGNC:2092;HGNC:11496;HGNC:11495;HGNC:2985;HGNC:1052;…	DMXL2;ATG9A;VPS45;EXOC4;SEC22B;VPS33B;STXBP5;TRIM9;WDR7;PPFIA2;AP1B1;AP3S2;AP2A1;AP3M2;AP2A2;AP2M1;AP2S1;UBE3A;BRSK1;SNCA;CLTA;PRKN;GNAO1;GNB2;PPT1;ANP32E;ARPC2;RAB3A;DNAJC5;RAB35;RAB14;RAB11A;RAC1;SYN1;CLTC;SYN3;SYN2;DOC2A;BIN1;GAPDH;TPRG1L;ATP6V1A;ATP6V1B2;ATP6V1G2;ATP6V1H;BTBD8;VAMP1;VAMP2;SCAMP1;CLCN3;SLC18A2;OPRD1;SYNGR1;STX16;STX7;WFS1;STX12;SYT2;SYT9;SYT11;ATP6AP1;ATP6V0A1;OTOF	DMXL2;ATG9A;VPS45;EXOC4;SEC22B;VPS33B;STXBP5;TRIM9;WDR7;PPFIA2;AP1B1;AP3S2;AP2A1;AP3M2;AP2A2;AP2M1;AP2S1;UBE3A;BRSK1;SNCA;CLTA;PRKN;GNAO1;GNB2;PPT1;ANP32E;ARPC2;RAB3A;DNAJC5;RAB35;RAB14;RAB11A;RAC1;SYN1;CLTC;SYN3;SYN2;DOC2A;BIN1;GAPDH;TPRG1L;ATP6V1A;ATP6V1B2;ATP6V1G2;ATP6V1H;BTBD8;VAMP1;VAMP2;SCAMP1;CLCN3;SLC18A2;OPRD1;SYNGR1;STX16;STX7;WFS1;STX12;SYT2;SYT9;SYT11;ATP6AP1;ATP6V0A1;OTOF	DMXL2;ATG9A;VPS45;EXOC4;SEC22B;VPS33B;STXBP5;TRIM9;WDR7;PPFIA2;AP1B1;AP3S2;AP2A1;AP3M2;AP2A2;AP2M1;AP2S1;UBE3A;BRSK1
GO:0034592	B18	CC	synaptic vesicle lumen	│ │ ├─ synaptic vesicle lumen	GO:0008021			0	1
GO:0030672	B19	CC	synaptic vesicle membrane	│ │ └─ synaptic vesicle membrane	GO:0008021	0.24443	0.424158	45	122	HGNC:11138;HGNC:2090;HGNC:8607;HGNC:4389;HGNC:4398;HGNC:22408;HGNC:9325;HGNC:16673;HGNC:705;HGNC:9777;HGNC:16235;HGNC:9774;HGNC:16524;HGNC:9760;HGNC:9801;HGNC:11494;HGNC:2092;HGNC:11496;HGNC:11495;HGNC:2985;HGNC:1052;HGNC:4141;HGNC:27007;HGNC:851;HGNC:854;HGNC:862;HGNC:18303;HGNC:21019;HGNC:12642;HGNC:12643;HGNC:10563;HGNC:2021;HGNC:10935;HGNC:8153;HGNC:11498;HGNC:11431;HGNC:11442;HGNC:12762;HGNC…	SNCA;CLTA;PRKN;GNAO1;GNB2;ATG9A;PPT1;ANP32E;ARPC2;RAB3A;DNAJC5;RAB35;RAB14;RAB11A;RAC1;SYN1;CLTC;SYN3;SYN2;DOC2A;BIN1;GAPDH;TPRG1L;ATP6V1A;ATP6V1B2;ATP6V1G2;ATP6V1H;BTBD8;VAMP1;VAMP2;SCAMP1;CLCN3;SLC18A2;OPRD1;SYNGR1;STX16;STX7;WFS1;STX12;SYT2;SYT9;SYT11;ATP6AP1;ATP6V0A1;OTOF	SNCA;CLTA;PRKN;GNAO1;GNB2;ATG9A;PPT1;ANP32E;ARPC2;RAB3A;DNAJC5;RAB35;RAB14;RAB11A;RAC1;SYN1;CLTC;SYN3;SYN2;DOC2A;BIN1;GAPDH;TPRG1L;ATP6V1A;ATP6V1B2;ATP6V1G2;ATP6V1H;BTBD8;VAMP1;VAMP2;SCAMP1;CLCN3;SLC18A2;OPRD1;SYNGR1;STX16;STX7;WFS1;STX12;SYT2;SYT9;SYT11;ATP6AP1;ATP6V0A1;OTOF	SNCA;CLTA;PRKN;GNAO1;GNB2;ATG9A;PPT1;ANP32E;ARPC2
GO:0098993	B32	CC	anchored component of synaptic vesicle membrane	│ │ ├─ anchored component of synaptic vesicle membrane	GO:0030672	0.635968	0.685718	6	20	HGNC:9777;HGNC:16235;HGNC:9774;HGNC:16524;HGNC:9760;HGNC:9801	RAB3A;DNAJC5;RAB35;RAB14;RAB11A;RAC1	RAB3A;DNAJC5;RAB35;RAB14;RAB11A;RAC1	RAB3A;DNAJC5;RAB35;RAB14;RAB11A;RAC1
GO:0098850	B33	CC	extrinsic component of synaptic vesicle membrane	│ │ ├─ extrinsic component of synaptic vesicle membrane	GO:0030672	0.133223	0.39271	13	26	HGNC:11494;HGNC:2092;HGNC:11496;HGNC:11495;HGNC:2985;HGNC:1052;HGNC:4141;HGNC:27007;HGNC:851;HGNC:854;HGNC:862;HGNC:18303;HGNC:21019	SYN1;CLTC;SYN3;SYN2;DOC2A;BIN1;GAPDH;TPRG1L;ATP6V1A;ATP6V1B2;ATP6V1G2;ATP6V1H;BTBD8	SYN1;CLTC;SYN3;SYN2;DOC2A;BIN1;GAPDH;TPRG1L;ATP6V1A;ATP6V1B2;ATP6V1G2;ATP6V1H;BTBD8	SYN1;CLTC;SYN3;SYN2;DOC2A;BIN1;GAPDH;TPRG1L;ATP6V1A;ATP6V1B2;ATP6V1G2;ATP6V1H;BTBD8
GO:0030285	B34	CC	integral component of synaptic vesicle membrane	│ │ └─ integral component of synaptic vesicle membrane	GO:0030672	0.654862	0.689944	17	57	HGNC:12642;HGNC:12643;HGNC:10563;HGNC:2021;HGNC:10935;HGNC:8153;HGNC:11498;HGNC:11431;HGNC:11442;HGNC:12762;HGNC:11430;HGNC:11510;HGNC:19265;HGNC:19239;HGNC:868;HGNC:865;HGNC:8515	VAMP1;VAMP2;SCAMP1;CLCN3;SLC18A2;OPRD1;SYNGR1;STX16;STX7;WFS1;STX12;SYT2;SYT9;SYT11;ATP6AP1;ATP6V0A1;OTOF	VAMP1;VAMP2;SCAMP1;CLCN3;SLC18A2;OPRD1;SYNGR1;STX16;STX7;WFS1;STX12;SYT2;SYT9;SYT11;ATP6AP1;ATP6V0A1;OTOF	VAMP1;VAMP2;SCAMP1;CLCN3;SLC18A2;OPRD1;SYNGR1;STX16;STX7;WFS1;STX12;SYT2;SYT9;SYT11;ATP6AP1;ATP6V0A1;OTOF
GO:0098992	B8	CC	neuronal dense core vesicle	│ ├─ neuronal dense core vesicle	GO:0098793	0.639229	0.685718	12	40	HGNC:2938;HGNC:8153;HGNC:10935;HGNC:620;HGNC:4385;HGNC:1399;HGNC:3084;HGNC:4847;HGNC:18129;HGNC:1426;HGNC:19665;HGNC:9676	DMXL2;OPRD1;SLC18A2;APP;GNAI2;CACNA2D1;DVL1;HCRT;GHRL;CADPS;STXBP5;PTPRN	DMXL2;OPRD1;SLC18A2;APP;GNAI2;CACNA2D1;DVL1;HCRT;GHRL;CADPS;STXBP5;PTPRN	DMXL2;OPRD1;SLC18A2;APP;GNAI2;CACNA2D1;DVL1
GO:0099013	B20	CC	neuronal dense core vesicle lumen	│ │ ├─ neuronal dense core vesicle lumen	GO:0098992			2	8	HGNC:4847;HGNC:18129	HCRT;GHRL	HCRT;GHRL	HCRT;GHRL
GO:0099012	B21	CC	neuronal dense core vesicle membrane	│ │ └─ neuronal dense core vesicle membrane	GO:0098992	0.209822	0.423098	4	6	HGNC:1426;HGNC:19665;HGNC:10935;HGNC:9676	CADPS;STXBP5;SLC18A2;PTPRN	CADPS;STXBP5;SLC18A2;PTPRN
GO:0098674	B35	CC	extrinsic component of neuronal dense core vesicle membrane	│ │ ├─ extrinsic component of neuronal dense core vesicle membrane	GO:0099012			2	2	HGNC:1426;HGNC:19665	CADPS;STXBP5	CADPS;STXBP5	CADPS;STXBP5
GO:0099066	B36	CC	integral component of neuronal dense core vesicle membrane	│ │ └─ integral component of neuronal dense core vesicle membrane	GO:0099012			2	4	HGNC:10935;HGNC:9676	SLC18A2;PTPRN	SLC18A2;PTPRN	SLC18A2;PTPRN
GO:0042734	B9	CC	presynaptic membrane	│ ├─ presynaptic membrane	GO:0098793	0.52229	0.607955	52	161	HGNC:30378;HGNC:1717;HGNC:2514;HGNC:10004;HGNC:814;HGNC:9246;HGNC:14678;HGNC:4389;HGNC:4401;HGNC:11132;HGNC:6759;HGNC:9801;HGNC:11444;HGNC:19665;HGNC:2510;HGNC:6222;HGNC:6233;HGNC:6235;HGNC:816;HGNC:6299;HGNC:6267;HGNC:5951;HGNC:801;HGNC:3227;HGNC:10588;HGNC:11050;HGNC:202;HGNC:8153;HGNC:8008;HGNC:263;HGNC:20973;HGNC:30238;HGNC:9508;HGNC:29509;HGNC:14267;HGNC:4579;HGNC:4582;HGNC:4583;HGNC:4070;HG…	EXOC3;SEPTIN7;CTNNB1;RGS9;ATP2B1;PPFIA2;KCTD12;GNAO1;GNB5;SNAP25;MARCKS;RAC1;STXBP1;STXBP5;CTNNA2;KCNA4;KCNC1;KCNC3;ATP2B3;KCNQ5;KCNJ6;CADM1;ATP1A3;EFNB2;SCN2A;SLC6A4;ADAM23;OPRD1;NRXN1;ADORA2A;ADGRL1;WLS;PSEN1;APH1A;PCDH17;GRIK1;GRIK4;GRIK5;GABBR1;SYT7;SCN1A;GRIN2D;CHRNB2;VAPA;VAPB;CDH2;SLC1A2;NCAM1;DRD2;NGFR;L1CAM;ABCC8	EXOC3;SEPTIN7;CTNNB1;RGS9;ATP2B1;PPFIA2;KCTD12;GNAO1;GNB5;SNAP25;MARCKS;RAC1;STXBP1;STXBP5;CTNNA2;KCNA4;KCNC1;KCNC3;ATP2B3;KCNQ5;KCNJ6;CADM1;ATP1A3;EFNB2;SCN2A;SLC6A4;ADAM23;OPRD1;NRXN1;ADORA2A;ADGRL1;WLS;PSEN1;APH1A;PCDH17;GRIK1;GRIK4;GRIK5;GABBR1;SYT7;SCN1A;GRIN2D;CHRNB2;VAPA;VAPB;CDH2;SLC1A2;NCAM1;DRD2;NGFR;L1CAM;ABCC8	EXOC3;SEPTIN7;CTNNB1;RGS9;ATP2B1;PPFIA2;KCTD12;GNAO1;GNB5
GO:0099026	B22	CC	anchored component of presynaptic membrane	│ │ ├─ anchored component of presynaptic membrane	GO:0042734	0.589983	0.669403	3	9	HGNC:11132;HGNC:6759;HGNC:9801	SNAP25;MARCKS;RAC1	SNAP25;MARCKS;RAC1	SNAP25;MARCKS;RAC1
GO:0098888	B23	CC	extrinsic component of presynaptic membrane	│ │ ├─ extrinsic component of presynaptic membrane	GO:0042734	0.332132	0.500216	4	8	HGNC:11132;HGNC:11444;HGNC:19665;HGNC:2510	SNAP25;STXBP1;STXBP5;CTNNA2	SNAP25;STXBP1;STXBP5;CTNNA2	SNAP25;STXBP1;STXBP5;CTNNA2
GO:0099056	B24	CC	integral component of presynaptic membrane	│ │ └─ integral component of presynaptic membrane	GO:0042734	0.775229	0.80243	37	130	HGNC:6222;HGNC:6233;HGNC:6235;HGNC:816;HGNC:6299;HGNC:6267;HGNC:5951;HGNC:801;HGNC:3227;HGNC:10588;HGNC:11050;HGNC:202;HGNC:8153;HGNC:8008;HGNC:263;HGNC:20973;HGNC:30238;HGNC:9508;HGNC:29509;HGNC:14267;HGNC:4579;HGNC:4582;HGNC:4583;HGNC:4070;HGNC:11514;HGNC:10585;HGNC:4588;HGNC:1962;HGNC:12648;HGNC:12649;HGNC:1759;HGNC:10940;HGNC:7656;HGNC:3023;HGNC:7809;HGNC:6470;HGNC:59	KCNA4;KCNC1;KCNC3;ATP2B3;KCNQ5;KCNJ6;CADM1;ATP1A3;EFNB2;SCN2A;SLC6A4;ADAM23;OPRD1;NRXN1;ADORA2A;ADGRL1;WLS;PSEN1;APH1A;PCDH17;GRIK1;GRIK4;GRIK5;GABBR1;SYT7;SCN1A;GRIN2D;CHRNB2;VAPA;VAPB;CDH2;SLC1A2;NCAM1;DRD2;NGFR;L1CAM;ABCC8	KCNA4;KCNC1;KCNC3;ATP2B3;KCNQ5;KCNJ6;CADM1;ATP1A3;EFNB2;SCN2A;SLC6A4;ADAM23;OPRD1;NRXN1;ADORA2A;ADGRL1;WLS;PSEN1;APH1A;PCDH17;GRIK1;GRIK4;GRIK5;GABBR1;SYT7;SCN1A;GRIN2D;CHRNB2;VAPA;VAPB;CDH2;SLC1A2;NCAM1;DRD2;NGFR;L1CAM;ABCC8	KCNA4;KCNC1;KCNC3;ATP2B3;KCNQ5;KCNJ6;CADM1;ATP1A3;EFNB2;SCN2A;SLC6A4;ADAM23;OPRD1;NRXN1;ADORA2A;ADGRL1;WLS;PSEN1;APH1A;PCDH17;GRIK1;GRIK4;GRIK5;GABBR1;SYT7;SCN1A;GRIN2D;CHRNB2;VAPA;VAPB;CDH2;SLC1A2;NCAM1;DRD2;NGFR;L1CAM;ABCC8
SYNGO:presyn_ribosome	B10	CC	presynaptic ribosome	│ ├─ presynaptic ribosome	GO:0098793	0.046816	0.306905	26	52	HGNC:10315;HGNC:10429;HGNC:10369;HGNC:10301;HGNC:10302;HGNC:10303;HGNC:10305;HGNC:10307;HGNC:10306;HGNC:10310;HGNC:10317;HGNC:10329;HGNC:10330;HGNC:10336;HGNC:10340;HGNC:13631;HGNC:10348;HGNC:10353;HGNC:10360;HGNC:10363;HGNC:10377;HGNC:10384;HGNC:10387;HGNC:10389;HGNC:10411;HGNC:10426	RPL22;RPS6;RPL9;RPL11;RPL12;RPL13;RPL14;RPL17;RPL15;RPL18;RPL23A;RPL27A;RPL28;RPL32;RPL34;RPL36;RPL37A;RPL4;RPL5;RPL7;RPLP2;RPS11;RPS14;RPS15A;RPS24;RPS5	RPL22;RPS6;RPL9;RPL11;RPL12;RPL13;RPL14;RPL17;RPL15;RPL18;RPL23A;RPL27A;RPL28;RPL32;RPL34;RPL36;RPL37A;RPL4;RPL5;RPL7;RPLP2;RPS11;RPS14;RPS15A;RPS24;RPS5	RPL22;RPS6;RPL9;RPL11;RPL12;RPL13;RPL14;RPL17;RPL15;RPL18;RPL23A;RPL27A;RPL28;RPL32;RPL34;RPL36;RPL37A;RPL4;RPL5;RPL7;RPLP2;RPS11;RPS14;RPS15A;RPS24;RPS5
SYNGO:presyn_er	B11	CC	presynaptic ER	│ └─ presynaptic ER	GO:0098793	0.230835	0.423098	3	4	HGNC:12649;HGNC:6182;HGNC:6180	VAPB;ITPR3;ITPR1	VAPB;ITPR3;ITPR1	VAPB
SYNGO:presyn_er_membrane	B25	CC	presynaptic ER membrane	│ ├─ presynaptic ER membrane	SYNGO:presyn_er			1	1	HGNC:6182	ITPR3	ITPR3
SYNGO:presyn_er_membrane_integral	B37	CC	integral component of presynaptic ER membrane	│ │ └─ integral component of presynaptic ER membrane	SYNGO:presyn_er_membrane			1	1	HGNC:6182	ITPR3	ITPR3	ITPR3
SYNGO:presyn_ser	B26	CC	presynaptic SER	│ └─ presynaptic SER	SYNGO:presyn_er			1	2	HGNC:6180	ITPR1	ITPR1
SYNGO:presyn_ser_membrane	B38	CC	presynaptic SER membrane	│ └─ presynaptic SER membrane	SYNGO:presyn_ser			1	2	HGNC:6180	ITPR1	ITPR1
SYNGO:presyn_ser_membrane_integral	B39	CC	integral component of presynaptic SER membrane	│ └─ integral component of presynaptic SER membrane	SYNGO:presyn_ser_membrane			1	1	HGNC:6180	ITPR1	ITPR1	ITPR1
GO:0043083	C1	CC	synaptic cleft	├─ synaptic cleft	GO:0045202	0.236648	0.423098	10	22	HGNC:613;HGNC:6572;HGNC:108;HGNC:6485;HGNC:6484;HGNC:7952;HGNC:24182;HGNC:329;HGNC:11220;HGNC:7176	APOE;LGI1;ACHE;LAMA5;LAMA4;NPTX1;C1QL1;AGRN;SPARCL1;MMP9	APOE;LGI1;ACHE;LAMA5;LAMA4;NPTX1;C1QL1;AGRN;SPARCL1;MMP9	APOE;LGI1;ACHE;LAMA5;LAMA4;NPTX1;C1QL1
GO:0098965	C2	CC	extracellular matrix of synaptic cleft	│ └─ extracellular matrix of synaptic cleft	GO:0043083	0.154321	0.39271	4	5	HGNC:329;HGNC:11220;HGNC:6485;HGNC:7176	AGRN;SPARCL1;LAMA5;MMP9	AGRN;SPARCL1;LAMA5;MMP9	AGRN;SPARCL1;LAMA5;MMP9
GO:0098794	D1	CC	postsynapse	├─ postsynapse	GO:0045202	3.44405e-08	1.01599e-06	405	911	HGNC:3754;HGNC:188;HGNC:24163;HGNC:21746;HGNC:4024;HGNC:13759;HGNC:9392;HGNC:10935;HGNC:7666;HGNC:4023;HGNC:10064;HGNC:3287;HGNC:15751;HGNC:8881;HGNC:801;HGNC:1464;HGNC:1226;HGNC:30238;HGNC:11439;HGNC:29843;HGNC:6192;HGNC:6743;HGNC:9701;HGNC:21747;HGNC:3285;HGNC:3289;HGNC:169;HGNC:11275;HGNC:3296;HGNC:24941;HGNC:5044;HGNC:6057;HGNC:25589;HGNC:1434;HGNC:24596;HGNC:9630;HGNC:9611;HGNC:9801;HGNC:667…	FLNA;ADAM10;BEGAIN;CPEB3;FXR2;CYFIP1;PRKAR2B;SLC18A2;NCKAP1;FXR1;TRIM3;EIF4E;NAPB;PFN1;ATP1A3;CAMK4;GIPC1;WLS;STX4;NSMF;JAK2;CAPRIN1;PURA;CPEB4;EIF4B;EIF4EBP2;ACTR2;SPTBN1;EIF4G1;HNRNPA3;HNRNPK;INA;SEPTIN11;CALB1;DYNLL2;PTN;PTK2;RAC1;RHOA;CACNB1;WASL;PPP1CA;EPN1;NRGN;SYT11;ABL2;AP3D1;ARHGAP39;TRIO;HSPA8;DNAJB1;ARFGEF2;DBNL;CALD1;CNN3;HIP1R;KLHL17;SPTB;SPTAN1;MYO5A;CTTN;ALK;PRKACA;PRKN;ARHGEF2;TEN…	FLNA;ADAM10;BEGAIN;CPEB3;FXR2;CYFIP1;PRKAR2B;SLC18A2;NCKAP1;FXR1;TRIM3;EIF4E;NAPB;PFN1;ATP1A3;CAMK4;GIPC1;WLS;STX4A;NSMF;JAK2;CAPRIN1;PURA;CPEB4;EIF4B;EIF4EBP2;ACTR2;SPTBN1;EIF4G1;HNRNPA3;HNRNPK;INA;SEPTIN11;CALB1;DYNLL2;PTN;PTK2;RAC1;RHOA;CACNB1;WASL;PPP1CA;EPN1;NRGN;SYT11;ABL2;AP3D1;ARHGAP39;TRIO;HSPA8;DNAJB1;ARFGEF2;DBNL;CALD1;CNN3;HIP1R;KLHL17;SPTB;SPTAN1;MYO5A;CTTN;ALK;PRKACA;PRKN;ARHGEF2;TE…	FLNA;ADAM10;BEGAIN;CPEB3;FXR2;CYFIP1;PRKAR2B;SLC18A2;NCKAP1;FXR1;TRIM3;EIF4E;NAPB;PFN1;ATP1A3;CAMK4;GIPC1;WLS;STX4;NSMF;JAK2;CAPRIN1;PURA;CPEB4;EIF4B;EIF4EBP2;ACTR2;SPTBN1;EIF4G1;HNRNPA3;HNRNPK;INA;SEPTIN11;CALB1;DYNLL2;PTN;PTK2;RAC1;RHOA;CACNB1;WASL;PPP1CA;EPN1;NRGN;SYT11;ABL2;AP3D1;ARHGAP39;TRIO;HSPA8;DNAJB1;ARFGEF2;DBNL;CALD1;CNN3;HIP1R;KLHL17;SPTB;SPTAN1;MYO5A;CTTN;ALK;PRKACA;PRKN;ARHGEF2;TEN…
GO:0099524	D2	CC	postsynaptic cytosol	│ ├─ postsynaptic cytosol	GO:0098794	0.0828788	0.349275	24	51	HGNC:17512;HGNC:9402;HGNC:947;HGNC:9056;HGNC:1434;HGNC:1460;HGNC:418;HGNC:5033;HGNC:3287;HGNC:1442;HGNC:1445;HGNC:1463;HGNC:10000;HGNC:12496;HGNC:17927;HGNC:20944;HGNC:30402;HGNC:28407;HGNC:12485;HGNC:11125;HGNC:2752;HGNC:16861;HGNC:12643;HGNC:4010	HOMER1;PRKCG;BAIAP2;PLCB3;CALB1;CAMK2A;ALDOC;HNRNPA2B1;EIF4E;CALM1;CALM2;CAMK2G;RGS4;UBE3A;SENP1;SENP6;SENP7;SENP5;UBE2I;SUMO2;PIAS1;PIAS3;VAMP2;FUS	HOMER1;PRKCG;BAIAP2;PLCB3;CALB1;CAMK2A;ALDOC;HNRNPA2B1;EIF4E;CALM1;CALM2;CAMK2G;RGS4;UBE3A;SENP1;SENP6;SENP7;SENP5;UBE2I;SUMO2;PIAS1;PIAS3;VAMP2;FUS	HOMER1;PRKCG;BAIAP2;PLCB3;CALB1;CAMK2A;ALDOC;HNRNPA2B1;EIF4E;CALM1;CALM2;CAMK2G;RGS4;UBE3A;SENP1;SENP6;SENP7;SENP5;UBE2I;SUMO2;PIAS1;PIAS3;VAMP2;FUS
GO:0099571	D3	CC	postsynaptic cytoskeleton	│ ├─ postsynaptic cytoskeleton	GO:0098794	0.0549089	0.321081	15	26	HGNC:6759;HGNC:6057;HGNC:3338;HGNC:24011;HGNC:132;HGNC:144;HGNC:7602;HGNC:164;HGNC:6183;HGNC:14946;HGNC:7568;HGNC:17089;HGNC:163;HGNC:1717;HGNC:11276	MARCKS;INA;CTTN;ABI2;ACTB;ACTG1;MYO5A;ACTN2;ITSN1;PPP1R9A;MYH10;SYNE1;ACTN1;SEPTIN7;SPTBN2	MARCKS;INA;CTTN;ABI2;ACTB;ACTG1;MYO5A;ACTN2;ITSN1;PPP1R9A;MYH10;SYNE1;ACTN1;SEPTIN7;SPTBN2	MARCKS
GO:0099160	D12	CC	postsynaptic intermediate filament cytoskeleton	│ │ ├─ postsynaptic intermediate filament cytoskeleton	GO:0099571			1	3	HGNC:6057	INA	INA	INA
GO:0098871	D13	CC	postsynaptic actin cytoskeleton	│ │ ├─ postsynaptic actin cytoskeleton	GO:0099571	0.134278	0.39271	11	21	HGNC:3338;HGNC:24011;HGNC:132;HGNC:144;HGNC:7602;HGNC:164;HGNC:6183;HGNC:14946;HGNC:7568;HGNC:17089;HGNC:163	CTTN;ABI2;ACTB;ACTG1;MYO5A;ACTN2;ITSN1;PPP1R9A;MYH10;SYNE1;ACTN1	CTTN;ABI2;ACTB;ACTG1;MYO5A;ACTN2;ITSN1;PPP1R9A;MYH10;SYNE1;ACTN1	CTTN;ABI2;ACTB;ACTG1;MYO5A;ACTN2;ITSN1;PPP1R9A;MYH10;SYNE1;ACTN1
GO:0150050	D14	CC	postsynaptic septin cytoskeleton	│ │ ├─ postsynaptic septin cytoskeleton	GO:0099571			1	1	HGNC:1717	SEPTIN7	SEPTIN7	SEPTIN7
GO:0099189	D15	CC	postsynaptic spectrin-associated cytoskeleton	│ │ └─ postsynaptic spectrin-associated cytoskeleton	GO:0099571			1	1	HGNC:11276	SPTBN2	SPTBN2	SPTBN2
GO:0097444	D4	CC	spine apparatus	│ ├─ spine apparatus	GO:0098794	0.52552	0.607955	3	8	HGNC:8153;HGNC:9245;HGNC:598	OPRD1;PPFIA1;APLP2	OPRD1;PPFIA1;APLP2	OPRD1;PPFIA1;APLP2
GO:0098897	D16	CC	spine apparatus membrane	│ │ └─ spine apparatus membrane	GO:0097444			0	2
GO:0099065	D30	CC	integral component of spine apparatus membrane	│ │ └─ integral component of spine apparatus membrane	GO:0098897			0	2
GO:0150051	D5	CC	postsynaptic Golgi apparatus	│ ├─ postsynaptic Golgi apparatus	GO:0098794			2	4	HGNC:6872;HGNC:18412	MAPK10;ZDHHC17	MAPK10;ZDHHC17	MAPK10;ZDHHC17
GO:0099572	D6	CC	postsynaptic specialization	│ ├─ postsynaptic specialization	GO:0098794	0.000269825	0.00397992	183	415	HGNC:14561;HGNC:30368;HGNC:12855;HGNC:9246;HGNC:17297;HGNC:15465;HGNC:11283;HGNC:7872;HGNC:18472;HGNC:367;HGNC:23801;HGNC:4067;HGNC:5241;HGNC:9502;HGNC:3390;HGNC:1957;HGNC:1962;HGNC:1961;HGNC:4083;HGNC:4070;HGNC:6238;HGNC:14290;HGNC:9412;HGNC:17512;HGNC:17513;HGNC:17514;HGNC:30306;HGNC:11320;HGNC:8591;HGNC:8592;HGNC:14294;HGNC:15474;HGNC:18957;HGNC:6394;HGNC:6395;HGNC:11364;HGNC:1461;HGNC:1460;HG…	ARHGEF9;DLGAP3;YWHAZ;PPFIA2;RNF34;GPHN;SRC;NOS1;ZDHHC5;AKAP1;SIPA1L3;GABARAP;HSPA8;CYTH2;EPHA7;CHRNA3;CHRNB2;CHRNB1;GABRB3;GABBR1;KCND2;NLGN2;PRKCZ;HOMER1;HOMER2;HOMER3;PHB2;ABI1;PAK2;PAK3;SHANK3;SHANK1;MAGI2;KPNA1;KPNA2;STAT3;CAMK2B;CAMK2A;PPP1R9A;PLCB4;CAMK1;DYNLL2;CTNND2;EGLN1;MAPK1;MAP2K1;RPL5;ARF1;EIF3A;EIF4G2;RPL30;TSC1;RPL12;RPL14;RPL7;RPS3;RPS18;RPS14;PCBP2;RPL4;PCBP1;PURA;HNRNPH1;HNRNPA3…	ARHGEF9;DLGAP3;YWHAZ;PPFIA2;RNF34;GPHN;SRC;NOS1;ZDHHC5;AKAP1;SIPA1L3;GABARAP;HSPA8;CYTH2;EPHA7;CHRNA3;CHRNB2;CHRNB1;GABRB3;GABBR1;KCND2;NLGN2;PRKCZ;HOMER1;HOMER2;HOMER3;PHB2;ABI1;PAK2;PAK3;SHANK3;SHANK1;MAGI2;KPNA1;KPNA2;STAT3;CAMK2B;CAMK2A;PPP1R9A;PLCB4;CAMK1;DYNLL2;CTNND2;EGLN1;MAPK1;MAP2K1;RPL5;ARF1;EIF3A;EIF4G2;RPL30;TSC1;RPL12;RPL14;RPL7;RPS3;RPS18;RPS14;PCBP2;RPL4;PCBP1;PURA;HNRNPH1;HNRNPA3…	ARHGEF9;DLGAP3;YWHAZ;PPFIA2;RNF34
GO:0099091	D17	CC	postsynaptic specialization, intracellular component	│ │ ├─ postsynaptic specialization, intracellular component	GO:0099572	0.125107	0.39271	7	11	HGNC:15465;HGNC:11283;HGNC:7872;HGNC:18472;HGNC:367;HGNC:23801;HGNC:4067	GPHN;SRC;NOS1;ZDHHC5;AKAP1;SIPA1L3;GABARAP	GPHN;SRC;NOS1;ZDHHC5;AKAP1;SIPA1L3;GABARAP	GPHN;SRC;NOS1;ZDHHC5;AKAP1;SIPA1L3;GABARAP
GO:0099634	D18	CC	postsynaptic specialization membrane	│ │ ├─ postsynaptic specialization membrane	GO:0099572	0.92711	0.943095	10	48	HGNC:5241;HGNC:9502;HGNC:3390;HGNC:1957;HGNC:1962;HGNC:1961;HGNC:4083;HGNC:4070;HGNC:6238;HGNC:14290	HSPA8;CYTH2;EPHA7;CHRNA3;CHRNB2;CHRNB1;GABRB3;GABBR1;KCND2;NLGN2	HSPA8;CYTH2;EPHA7;CHRNA3;CHRNB2;CHRNB1;GABRB3;GABBR1;KCND2;NLGN2	HSPA8
GO:0098892	D31	CC	extrinsic component of postsynaptic specialization membrane	│ │ │ ├─ extrinsic component of postsynaptic specialization membrane	GO:0099634			1	2	HGNC:9502	CYTH2	CYTH2	CYTH2
GO:0099060	D32	CC	integral component of postsynaptic specialization membrane	│ │ │ └─ integral component of postsynaptic specialization membrane	GO:0099634	0.95904	0.95904	8	44	HGNC:3390;HGNC:1957;HGNC:1962;HGNC:1961;HGNC:4083;HGNC:4070;HGNC:6238;HGNC:14290	EPHA7;CHRNA3;CHRNB2;CHRNB1;GABRB3;GABBR1;KCND2;NLGN2	EPHA7;CHRNA3;CHRNB2;CHRNB1;GABRB3;GABBR1;KCND2;NLGN2	EPHA7;CHRNA3;CHRNB2;CHRNB1;GABRB3;GABBR1;KCND2;NLGN2
GO:0014069	D19	CC	postsynaptic density	│ │ ├─ postsynaptic density	GO:0099572	8.14983e-05	0.0016028	162	348	HGNC:9412;HGNC:17512;HGNC:17513;HGNC:17514;HGNC:30306;HGNC:11320;HGNC:8591;HGNC:8592;HGNC:14294;HGNC:15474;HGNC:18957;HGNC:6394;HGNC:6395;HGNC:11364;HGNC:1461;HGNC:1460;HGNC:14946;HGNC:9059;HGNC:1459;HGNC:24596;HGNC:2516;HGNC:1232;HGNC:6871;HGNC:6840;HGNC:10360;HGNC:652;HGNC:3271;HGNC:3297;HGNC:10333;HGNC:12362;HGNC:10302;HGNC:10305;HGNC:10363;HGNC:10420;HGNC:10401;HGNC:10387;HGNC:8648;HGNC:10353…	PRKCZ;HOMER1;HOMER2;HOMER3;PHB2;ABI1;PAK2;PAK3;SHANK3;SHANK1;MAGI2;KPNA1;KPNA2;STAT3;CAMK2B;CAMK2A;PPP1R9A;PLCB4;CAMK1;DYNLL2;CTNND2;EGLN1;MAPK1;MAP2K1;RPL5;ARF1;EIF3A;EIF4G2;RPL30;TSC1;RPL12;RPL14;RPL7;RPS3;RPS18;RPS14;PCBP2;RPL4;PCBP1;PURA;HNRNPH1;HNRNPA3;RHEB;USP8;DNAJB1;DGKZ;HSPA8;KALRN;CAPZB;MPDZ;VHL;DVL1;PIP5K1C;TACC3;DROSHA;GRK2;DAPK1;HNRNPD;HNRNPA2B1;AGAP3;CYLD;ROCK2;SRGAP2;CRTAC1;VAMP2;I…	PRKCZ;HOMER1;HOMER2;HOMER3;PHB2;ABI1;PAK2;PAK3;SHANK3;SHANK1;MAGI2;KPNA1;KPNA2;STAT3;CAMK2B;CAMK2A;PPP1R9A;PLCB4;CAMK1;DYNLL2;CTNND2;EGLN1;MAPK1;MAP2K1;RPL5;ARF1;EIF3A;EIF4G2;RPL30;TSC1;RPL12;RPL14;RPL7;RPS3;RPS18;RPS14;PCBP2;RPL4;PCBP1;PURA;HNRNPH1;HNRNPA3;RHEB;USP8;DNAJB1;DGKZ;HSPA8;KALRN;CAPZB;MPDZ;VHL;DVL1;PIP5K1C;TACC3;DROSHA;GRK2;DAPK1;HNRNPD;HNRNPA2B1;AGAP3;CYLD;ROCK2;SRGAP2;CRTAC1;VAMP2;I…	PRKCZ;HOMER1;HOMER2;HOMER3;PHB2;ABI1;PAK2;PAK3;SHANK3;SHANK1;MAGI2;KPNA1;KPNA2;STAT3;CAMK2B;CAMK2A;PPP1R9A;PLCB4;CAMK1;DYNLL2;CTNND2;EGLN1;MAPK1;MAP2K1;RPL5;ARF1;EIF3A;EIF4G2;RPL30;TSC1;RPL12;RPL14;RPL7;RPS3;RPS18;RPS14;PCBP2;RPL4;PCBP1;PURA;HNRNPH1;HNRNPA3;RHEB;USP8;DNAJB1;DGKZ;HSPA8;KALRN;CAPZB;MPDZ;VHL;DVL1;PIP5K1C;TACC3;DROSHA;GRK2;DAPK1;HNRNPD;HNRNPA2B1;AGAP3;CYLD;ROCK2;SRGAP2;CRTAC1;VAMP2;I…
GO:0099092	D33	CC	postsynaptic density, intracellular component	│ │ │ ├─ postsynaptic density, intracellular component	GO:0014069	0.0344447	0.25403	26	50	HGNC:14294;HGNC:11497;HGNC:947;HGNC:2510;HGNC:2514;HGNC:29059;HGNC:4037;HGNC:682;HGNC:30765;HGNC:164;HGNC:7872;HGNC:1014;HGNC:9507;HGNC:29364;HGNC:11172;HGNC:4141;HGNC:2974;HGNC:10830;HGNC:10832;HGNC:17098;HGNC:6057;HGNC:30389;HGNC:1497;HGNC:1874;HGNC:7176;HGNC:29435	SHANK3;SYNGAP1;BAIAP2;CTNNA2;CTNNB1;IQSEC2;FYN;ARHGEF2;TNIK;ACTN2;NOS1;BCR;PSD;TANC1;SNX1;GAPDH;DNM2;SH3GL1;SH3GL3;DICER1;INA;EXOC4;CASK;CFL1;MMP9;WWC1	SHANK3;SYNGAP1;BAIAP2;CTNNA2;CTNNB1;IQSEC2;FYN;ARHGEF2;TNIK;ACTN2;NOS1;BCR;PSD;TANC1;SNX1;GAPDH;DNM2;SH3GL1;SH3GL3;DICER1;INA;EXOC4;CASK;CFL1;MMP9;WWC1	SHANK3;SYNGAP1;BAIAP2;CTNNA2;CTNNB1;IQSEC2;FYN;ARHGEF2;TNIK;ACTN2;NOS1;BCR;PSD;TANC1;SNX1;GAPDH;DNM2;SH3GL1;SH3GL3;DICER1;INA;EXOC4;CASK;CFL1;MMP9;WWC1
GO:0098839	D34	CC	postsynaptic density membrane	│ │ │ └─ postsynaptic density membrane	GO:0014069	0.150589	0.39271	55	143	HGNC:29059;HGNC:164;HGNC:10004;HGNC:19943;HGNC:7137;HGNC:16673;HGNC:2903;HGNC:24278;HGNC:28756;HGNC:13861;HGNC:19267;HGNC:30377;HGNC:19701;HGNC:8772;HGNC:17187;HGNC:17867;HGNC:3227;HGNC:201;HGNC:10596;HGNC:8153;HGNC:4583;HGNC:4588;HGNC:3390;HGNC:14085;HGNC:1407;HGNC:13628;HGNC:4575;HGNC:4576;HGNC:37231;HGNC:28744;HGNC:28456;HGNC:25042;HGNC:9670;HGNC:9678;HGNC:7994;HGNC:16699;HGNC:13626;HGNC:6229;…	IQSEC2;ACTN2;RGS9;TRAPPC4;AFDN;ANP32E;DLG4;ABHD17B;ABHD17A;LZTS1;MDGA1;SCRIB;CNKSR2;PDE10A;OLFM1;NPTN;EFNB2;ADAM22;SCN8A;OPRD1;GRIK5;GRIN2D;EPHA7;RTN4;CACNG3;CACNG8;GRID1;GRID2;SHISA9;CNIH2;LRFN4;LRRC4B;PTPRF;PTPRO;NRCAM;SORCS3;CACNG7;KCNAB2;SEMA4F;ROBO2;ELFN2;NOTCH1;CELSR3;RYK;NEO1;LRP8;NSG2;LRP1;ELFN1;TMEM108;SEMA4C;NOTCH2;IGSF9;KCNT1;TMEM240	IQSEC2;ACTN2;RGS9;TRAPPC4;AFDN;ANP32E;DLG4;ABHD17B;ABHD17A;LZTS1;MDGA1;SCRIB;CNKSR2;PDE10A;OLFM1;NPTN;EFNB2;ADAM22;SCN8A;OPRD1;GRIK5;GRIN2D;EPHA7;RTN4;CACNG3;CACNG8;GRID1;GRID2;SHISA9;CNIH2;LRFN4;LRRC4B;PTPRF;PTPRO;NRCAM;SORCS3;CACNG7;KCNAB2;SEMA4F;ROBO2;ELFN2;NOTCH1;CELSR3;RYK;NEO1;LRP8;NSG2;LRP1;ELFN1;TMEM108;SEMA4C;NOTCH2;IGSF9;KCNT1;TMEM240	IQSEC2;ACTN2;RGS9;TRAPPC4;AFDN;ANP32E
GO:0099031	D41	CC	anchored component of postsynaptic density membrane	│ │ │ ├─ anchored component of postsynaptic density membrane	GO:0098839	0.347608	0.500216	5	11	HGNC:2903;HGNC:24278;HGNC:28756;HGNC:13861;HGNC:19267	DLG4;ABHD17B;ABHD17A;LZTS1;MDGA1	DLG4;ABHD17B;ABHD17A;LZTS1;MDGA1	DLG4;ABHD17B;ABHD17A;LZTS1;MDGA1
GO:0099147	D42	CC	extrinsic component of postsynaptic density membrane	│ │ │ ├─ extrinsic component of postsynaptic density membrane	GO:0098839	0.516286	0.607955	4	11	HGNC:30377;HGNC:19701;HGNC:8772;HGNC:17187	SCRIB;CNKSR2;PDE10A;OLFM1	SCRIB;CNKSR2;PDE10A;OLFM1	SCRIB;CNKSR2;PDE10A;OLFM1
GO:0099061	D43	CC	integral component of postsynaptic density membrane	│ │ │ └─ integral component of postsynaptic density membrane	GO:0098839	0.334383	0.500216	40	113	HGNC:17867;HGNC:3227;HGNC:201;HGNC:10596;HGNC:8153;HGNC:4583;HGNC:4588;HGNC:3390;HGNC:14085;HGNC:1407;HGNC:13628;HGNC:4575;HGNC:4576;HGNC:37231;HGNC:28744;HGNC:28456;HGNC:25042;HGNC:9670;HGNC:9678;HGNC:7994;HGNC:16699;HGNC:13626;HGNC:6229;HGNC:10734;HGNC:10250;HGNC:29396;HGNC:7881;HGNC:3230;HGNC:10481;HGNC:7754;HGNC:6700;HGNC:24955;HGNC:6692;HGNC:33154;HGNC:28451;HGNC:10731;HGNC:7882;HGNC:18132;H…	NPTN;EFNB2;ADAM22;SCN8A;OPRD1;GRIK5;GRIN2D;EPHA7;RTN4;CACNG3;CACNG8;GRID1;GRID2;SHISA9;CNIH2;LRFN4;LRRC4B;PTPRF;PTPRO;NRCAM;SORCS3;CACNG7;KCNAB2;SEMA4F;ROBO2;ELFN2;NOTCH1;CELSR3;RYK;NEO1;LRP8;NSG2;LRP1;ELFN1;TMEM108;SEMA4C;NOTCH2;IGSF9;KCNT1;TMEM240	NPTN;EFNB2;ADAM22;SCN8A;OPRD1;GRIK5;GRIN2D;EPHA7;RTN4;CACNG3;CACNG8;GRID1;GRID2;SHISA9;CNIH2;LRFN4;LRRC4B;PTPRF;PTPRO;NRCAM;SORCS3;CACNG7;KCNAB2;SEMA4F;ROBO2;ELFN2;NOTCH1;CELSR3;RYK;NEO1;LRP8;NSG2;LRP1;ELFN1;TMEM108;SEMA4C;NOTCH2;IGSF9;KCNT1;TMEM240	NPTN;EFNB2;ADAM22;SCN8A;OPRD1;GRIK5;GRIN2D;EPHA7;RTN4;CACNG3;CACNG8;GRID1;GRID2;SHISA9;CNIH2;LRFN4;LRRC4B;PTPRF;PTPRO;NRCAM;SORCS3;CACNG7;KCNAB2;SEMA4F;ROBO2;ELFN2;NOTCH1;CELSR3;RYK;NEO1;LRP8;NSG2;LRP1;ELFN1;TMEM108;SEMA4C;NOTCH2;IGSF9;KCNT1;TMEM240
GO:0099629	D20	CC	postsynaptic specialization of symmetric synapse	│ │ └─ postsynaptic specialization of symmetric synapse	GO:0099572	0.230835	0.423098	3	4	HGNC:25589;HGNC:32326;HGNC:7109	SEPTIN11;IGSF9B;MKLN1	SEPTIN11;IGSF9B;MKLN1	SEPTIN11;IGSF9B
GO:0099164	D35	CC	postsynaptic specialization membrane of symmetric synapse	│ │ └─ postsynaptic specialization membrane of symmetric synapse	GO:0099629			1	1	HGNC:7109	MKLN1	MKLN1	MKLN1
GO:0098843	D7	CC	postsynaptic endocytic zone	│ ├─ postsynaptic endocytic zone	GO:0098794	0.0682999	0.321081	12	20	HGNC:17089;HGNC:10834;HGNC:17938;HGNC:2090;HGNC:2092;HGNC:561;HGNC:6183;HGNC:3419;HGNC:18415;HGNC:2974;HGNC:29002;HGNC:29125	SYNE1;SH3GLB2;CALY;CLTA;CLTC;AP2A1;ITSN1;EPS15;HIP1R;DNM2;FCHO1;DNM3	SYNE1;SH3GLB2;CALY;CLTA;CLTC;AP2A1;ITSN1;EPS15;HIP1R;DNM2;FCHO1;DNM3	SYNE1;SH3GLB2;CALY;CLTA;CLTC;AP2A1;ITSN1;EPS15;HIP1R;DNM2;FCHO1
GO:0098844	D21	CC	postsynaptic endocytic zone membrane	│ │ └─ postsynaptic endocytic zone membrane	GO:0098843			1	2	HGNC:29125	DNM3	DNM3	DNM3
GO:0098845	D8	CC	postsynaptic endosome	│ ├─ postsynaptic endosome	GO:0098794	0.21531	0.423098	11	24	HGNC:10832;HGNC:16922;HGNC:7109;HGNC:16673;HGNC:11172;HGNC:14970;HGNC:9760;HGNC:569;HGNC:28756;HGNC:24278;HGNC:11430	SH3GL3;AGAP1;MKLN1;ANP32E;SNX1;SNX6;RAB11A;AP3M1;ABHD17A;ABHD17B;STX12	SH3GL3;AGAP1;MKLN1;ANP32E;SNX1;SNX6;RAB11A;AP3M1;ABHD17A;ABHD17B;STX12	SH3GL3;AGAP1
GO:0098895	D22	CC	postsynaptic endosome membrane	│ │ ├─ postsynaptic endosome membrane	GO:0098845	0.159747	0.39271	3	3	HGNC:7109;HGNC:16673;HGNC:11172	MKLN1;ANP32E;SNX1	MKLN1;ANP32E;SNX1	MKLN1;ANP32E
GO:0098999	D36	CC	extrinsic component of postsynaptic endosome membrane	│ │ │ └─ extrinsic component of postsynaptic endosome membrane	GO:0098895			1	1	HGNC:11172	SNX1	SNX1	SNX1
GO:0098842	D23	CC	postsynaptic early endosome	│ │ ├─ postsynaptic early endosome	GO:0098845			1	5	HGNC:14970	SNX6	SNX6	SNX6
GO:0098896	D37	CC	postsynaptic early endosome membrane	│ │ │ └─ postsynaptic early endosome membrane	GO:0098842			0	1
GO:0098998	D44	CC	extrinsic component of postsynaptic early endosome membrane	│ │ │ └─ extrinsic component of postsynaptic early endosome membrane	GO:0098896			0	1
GO:0098837	D24	CC	postsynaptic recycling endosome	│ │ └─ postsynaptic recycling endosome	GO:0098845	0.347608	0.500216	5	11	HGNC:9760;HGNC:569;HGNC:28756;HGNC:24278;HGNC:11430	RAB11A;AP3M1;ABHD17A;ABHD17B;STX12	RAB11A;AP3M1;ABHD17A;ABHD17B;STX12	RAB11A;AP3M1
GO:0098944	D38	CC	postsynaptic recycling endosome membrane	│ │ └─ postsynaptic recycling endosome membrane	GO:0098837	0.455774	0.572141	3	7	HGNC:28756;HGNC:24278;HGNC:11430	ABHD17A;ABHD17B;STX12	ABHD17A;ABHD17B;STX12
GO:0099033	D45	CC	anchored component of postsynaptic recycling endosome membrane	│ │ ├─ anchored component of postsynaptic recycling endosome membrane	GO:0098944			2	2	HGNC:28756;HGNC:24278	ABHD17A;ABHD17B	ABHD17A;ABHD17B	ABHD17A;ABHD17B
GO:0099063	D46	CC	integral component of postsynaptic recycling endosome membrane	│ │ └─ integral component of postsynaptic recycling endosome membrane	GO:0098944			1	2	HGNC:11430	STX12	STX12	STX12
GO:0045211	D9	CC	postsynaptic membrane	│ ├─ postsynaptic membrane	GO:0098794	0.430112	0.567876	50	149	HGNC:2514;HGNC:8000;HGNC:14678;HGNC:4389;HGNC:4401;HGNC:1399;HGNC:6759;HGNC:9801;HGNC:18957;HGNC:3591;HGNC:2510;HGNC:13581;HGNC:7648;HGNC:6222;HGNC:6235;HGNC:6233;HGNC:5951;HGNC:2021;HGNC:1395;HGNC:8004;HGNC:8533;HGNC:11052;HGNC:11050;HGNC:263;HGNC:1759;HGNC:4583;HGNC:14267;HGNC:4582;HGNC:4070;HGNC:943;HGNC:8005;HGNC:8033;HGNC:7994;HGNC:1165;HGNC:6153;HGNC:6238;HGNC:4083;HGNC:7656;HGNC:3023;HGNC:…	CTNNB1;NRGN;KCTD12;GNAO1;GNB5;CACNA2D1;MARCKS;RAC1;MAGI2;FARP1;CTNNA2;FBXO2;NBEA;KCNA4;KCNC3;KCNC1;CADM1;CLCN3;CACNA1H;NRP1;P2RX1;SLC6A6;SLC6A4;ADORA2A;CDH2;GRIK5;PCDH17;GRIK4;GABBR1;ADGRB1;NRP2;NTRK3;NRCAM;DAGLA;ITGB1;KCND2;GABRB3;NCAM1;DRD2;STX4;ITGA5;GRID1;KCNJ4;KCNQ2;KCNQ3;KCNQ5;CADM2;CACNA1A;SEMA4D;SEZ6L	CTNNB1;NRGN;KCTD12;GNAO1;GNB5;CACNA2D1;MARCKS;RAC1;MAGI2;FARP1;CTNNA2;FBXO2;NBEA;KCNA4;KCNC3;KCNC1;CADM1;CLCN3;CACNA1H;NRP1;P2RX1;SLC6A6;SLC6A4;ADORA2A;CDH2;GRIK5;PCDH17;GRIK4;GABBR1;ADGRB1;NRP2;NTRK3;NRCAM;DAGLA;ITGB1;KCND2;GABRB3;NCAM1;DRD2;STX4A;ITGA5;GRID1;KCNJ4;KCNQ2;KCNQ3;KCNQ5;CADM2;CACNA1A;SEMA4D;SEZ6L	CTNNB1;NRGN;KCTD12;GNAO1;GNB5
GO:0099025	D25	CC	anchored component of postsynaptic membrane	│ │ ├─ anchored component of postsynaptic membrane	GO:0045211	0.306099	0.488104	3	5	HGNC:1399;HGNC:6759;HGNC:9801	CACNA2D1;MARCKS;RAC1	CACNA2D1;MARCKS;RAC1	CACNA2D1;MARCKS;RAC1
GO:0098890	D26	CC	extrinsic component of postsynaptic membrane	│ │ ├─ extrinsic component of postsynaptic membrane	GO:0045211	0.402442	0.552188	5	12	HGNC:18957;HGNC:3591;HGNC:2510;HGNC:13581;HGNC:7648	MAGI2;FARP1;CTNNA2;FBXO2;NBEA	MAGI2;FARP1;CTNNA2;FBXO2;NBEA	MAGI2;FARP1;CTNNA2;FBXO2;NBEA
GO:0099055	D27	CC	integral component of postsynaptic membrane	│ │ └─ integral component of postsynaptic membrane	GO:0045211	0.60737	0.676129	37	119	HGNC:6222;HGNC:6235;HGNC:6233;HGNC:5951;HGNC:2021;HGNC:1395;HGNC:8004;HGNC:8533;HGNC:11052;HGNC:11050;HGNC:263;HGNC:1759;HGNC:4583;HGNC:14267;HGNC:4582;HGNC:4070;HGNC:943;HGNC:8005;HGNC:8033;HGNC:7994;HGNC:1165;HGNC:6153;HGNC:6238;HGNC:4083;HGNC:7656;HGNC:3023;HGNC:11439;HGNC:6141;HGNC:4575;HGNC:6265;HGNC:6296;HGNC:6297;HGNC:6299;HGNC:29849;HGNC:1388;HGNC:10732;HGNC:10763	KCNA4;KCNC3;KCNC1;CADM1;CLCN3;CACNA1H;NRP1;P2RX1;SLC6A6;SLC6A4;ADORA2A;CDH2;GRIK5;PCDH17;GRIK4;GABBR1;ADGRB1;NRP2;NTRK3;NRCAM;DAGLA;ITGB1;KCND2;GABRB3;NCAM1;DRD2;STX4;ITGA5;GRID1;KCNJ4;KCNQ2;KCNQ3;KCNQ5;CADM2;CACNA1A;SEMA4D;SEZ6L	KCNA4;KCNC3;KCNC1;CADM1;CLCN3;CACNA1H;NRP1;P2RX1;SLC6A6;SLC6A4;ADORA2A;CDH2;GRIK5;PCDH17;GRIK4;GABBR1;ADGRB1;NRP2;NTRK3;NRCAM;DAGLA;ITGB1;KCND2;GABRB3;NCAM1;DRD2;STX4A;ITGA5;GRID1;KCNJ4;KCNQ2;KCNQ3;KCNQ5;CADM2;CACNA1A;SEMA4D;SEZ6L	KCNA4;KCNC3;KCNC1;CADM1;CLCN3;CACNA1H;NRP1;P2RX1;SLC6A6;SLC6A4;ADORA2A;CDH2;GRIK5;PCDH17;GRIK4;GABBR1;ADGRB1;NRP2;NTRK3;NRCAM;DAGLA;ITGB1;KCND2;GABRB3;NCAM1;DRD2;STX4;ITGA5;GRID1;KCNJ4;KCNQ2;KCNQ3;KCNQ5;CADM2;CACNA1A;SEMA4D;SEZ6L
SYNGO:postsyn_ribosome	D10	CC	postsynaptic ribosome	│ ├─ postsynaptic ribosome	GO:0098794	0.00503268	0.049488	39	70	HGNC:10301;HGNC:10302;HGNC:10303;HGNC:10305;HGNC:10307;HGNC:10306;HGNC:10310;HGNC:10313;HGNC:10315;HGNC:10317;HGNC:10329;HGNC:10330;HGNC:10334;HGNC:10333;HGNC:10336;HGNC:10340;HGNC:13631;HGNC:10348;HGNC:10353;HGNC:10360;HGNC:10363;HGNC:10372;HGNC:10377;HGNC:10384;HGNC:10387;HGNC:10389;HGNC:10411;HGNC:10426;HGNC:10397;HGNC:10401;HGNC:10409;HGNC:10410;HGNC:10420;HGNC:10429;HGNC:10440;HGNC:10441;HGN…	RPL11;RPL12;RPL13;RPL14;RPL17;RPL15;RPL18;RPL21;RPL22;RPL23A;RPL27A;RPL28;RPL31;RPL30;RPL32;RPL34;RPL36;RPL37A;RPL4;RPL5;RPL7;RPLP1;RPLP2;RPS11;RPS14;RPS15A;RPS24;RPS5;RPS17;RPS18;RPS21;RPS23;RPS3;RPS6;RPS7;RPS8;RPS9;RPSA;RPL9	RPL11;RPL12;RPL13;RPL14;RPL17;RPL15;RPL18;RPL21;RPL22;RPL23A;RPL27A;RPL28;RPL31;RPL30;RPL32;RPL34;RPL36;RPL37A;RPL4;RPL5;RPL7;RPLP1;RPLP2;RPS11;RPS14;RPS15A;RPS24;RPS5;RPS17;RPS18;RPS21;RPS23;RPS3;RPS6;RPS7;RPS8;RPS9;RPSA;RPL9	RPL11;RPL12;RPL13;RPL14;RPL17;RPL15;RPL18;RPL21;RPL22;RPL23A;RPL27A;RPL28;RPL31;RPL30;RPL32;RPL34;RPL36;RPL37A;RPL4;RPL5;RPL7;RPLP1;RPLP2;RPS11;RPS14;RPS15A;RPS24;RPS5;RPS17;RPS18;RPS21;RPS23;RPS3;RPS6;RPS7;RPS8;RPS9;RPSA;RPL9
SYNGO:postsyn_er	D11	CC	postsynaptic ER	│ └─ postsynaptic ER	GO:0098794	0.0707467	0.321081	7	9	HGNC:3258;HGNC:1455;HGNC:12649;HGNC:9059;HGNC:9508;HGNC:7602;HGNC:6180	EIF2B2;CALR;VAPB;PLCB4;PSEN1;MYO5A;ITPR1	EIF2B2;CALR;VAPB;PLCB4;PSEN1;MYO5A;ITPR1	EIF2B2;CALR;VAPB
SYNGO:postsyn_er_membrane	D28	CC	postsynaptic ER membrane	│ ├─ postsynaptic ER membrane	SYNGO:postsyn_er			0	2
SYNGO:postsyn_er_membrane_integral	D39	CC	integral component of postsynaptic ER membrane	│ │ └─ integral component of postsynaptic ER membrane	SYNGO:postsyn_er_membrane			0	2
SYNGO:postsyn_ser	D29	CC	postsynaptic SER	│ └─ postsynaptic SER	SYNGO:postsyn_er	0.105395	0.388645	4	4	HGNC:9059;HGNC:9508;HGNC:7602;HGNC:6180	PLCB4;PSEN1;MYO5A;ITPR1	PLCB4;PSEN1;MYO5A;ITPR1	PLCB4;PSEN1;MYO5A
SYNGO:postsyn_ser_membrane	D40	CC	postsynaptic SER membrane	│ └─ postsynaptic SER membrane	SYNGO:postsyn_ser			1	1	HGNC:6180	ITPR1	ITPR1
SYNGO:postsyn_ser_membrane_integral	D47	CC	integral component of postsynaptic SER membrane	│ └─ integral component of postsynaptic SER membrane	SYNGO:postsyn_ser_membrane			1	1	HGNC:6180	ITPR1	ITPR1	ITPR1
GO:0099544	E1	CC	extrasynaptic space	└─ extrasynaptic space	GO:0045202	0.455774		3	7	HGNC:23059;HGNC:2465;HGNC:11086	BCAN;NCAN;SLIT2	BCAN;NCAN;SLIT2
GO:0098966	E2	CC	perisynaptic extracellular matrix	└─ perisynaptic extracellular matrix	GO:0099544	0.381988	0.536603	3	6	HGNC:23059;HGNC:2465;HGNC:11086	BCAN;NCAN;SLIT2	BCAN;NCAN;SLIT2	BCAN;NCAN;SLIT2
SYNGO:synprocess		BP	process in the synapse	process in the synapse		7.38764e-07	7.60927e-05	468	1117	HGNC:8541;HGNC:8542;HGNC:8533;HGNC:31922;HGNC:15761;HGNC:816;HGNC:1434;HGNC:1388;HGNC:4579;HGNC:4582;HGNC:4583;HGNC:4588;HGNC:6222;HGNC:6233;HGNC:6299;HGNC:6267;HGNC:10588;HGNC:10585;HGNC:4070;HGNC:14678;HGNC:661;HGNC:24539;HGNC:19679;HGNC:1445;HGNC:1442;HGNC:19665;HGNC:11494;HGNC:11495;HGNC:11496;HGNC:1117;HGNC:16235;HGNC:8008;HGNC:678;HGNC:22192;HGNC:9508;HGNC:15972;HGNC:2514;HGNC:11320;HGNC:24…	P2RY2;P2RY4;P2RX1;ERC2;OSBPL2;ATP2B3;CALB1;CACNA1A;GRIK1;GRIK4;GRIK5;GRIN2D;KCNA4;KCNC1;KCNQ5;KCNJ6;SCN2A;SCN1A;GABBR1;KCTD12;ARFGAP3;NECAP1;AAK1;CALM2;CALM1;STXBP5;SYN1;SYN2;SYN3;BSN;DNAJC5;NRXN1;ARHGDIA;SCRN1;PSEN1;VPS18;CTNNB1;ABI1;ABI2;RAB35;RAB11A;AP3D1;AP1G1;BTBD8;STX12;STX7;SNAP25;VAMP2;UNC13B;PPFIA3;MCTP1;OTOF;DOC2A;SYT7;SYT2;SYT9;RIMS2;PRKCG;PRKCB;CASK;PPFIA2;DVL1;TPRG1L;CAMK2A;RAB3A;VAM…	P2RY2;P2RY4;P2RX1;ERC2;OSBPL2;ATP2B3;CALB1;CACNA1A;GRIK1;GRIK4;GRIK5;GRIN2D;KCNA4;KCNC1;KCNQ5;KCNJ6;SCN2A;SCN1A;GABBR1;KCTD12;ARFGAP3;NECAP1;AAK1;CALM2;CALM1;STXBP5;SYN1;SYN2;SYN3;BSN;DNAJC5;NRXN1;ARHGDIA;SCRN1;PSEN1;VPS18;CTNNB1;ABI1;ABI2;RAB35;RAB11A;AP3D1;AP1G1;BTBD8;STX12;STX7;SNAP25;VAMP2;UNC13B;PPFIA3;MCTP1;OTOF;DOC2A;SYT7;SYT2;SYT9;RIMS2;PRKCG;PRKCB;CASK;PPFIA2;DVL1;TPRG1L;CAMK2A;RAB3A;VAM…
SYNGO:presynprocess	F1	BP	process in the presynapse	├─ process in the presynapse	SYNGO:synprocess	0.0356554	0.22014	123	313	HGNC:8541;HGNC:8542;HGNC:8533;HGNC:31922;HGNC:15761;HGNC:816;HGNC:1434;HGNC:1388;HGNC:4579;HGNC:4582;HGNC:4583;HGNC:4588;HGNC:6222;HGNC:6233;HGNC:6299;HGNC:6267;HGNC:10588;HGNC:10585;HGNC:4070;HGNC:14678;HGNC:661;HGNC:24539;HGNC:19679;HGNC:1445;HGNC:1442;HGNC:19665;HGNC:11494;HGNC:11495;HGNC:11496;HGNC:1117;HGNC:16235;HGNC:8008;HGNC:678;HGNC:22192;HGNC:9508;HGNC:15972;HGNC:2514;HGNC:11320;HGNC:24…	P2RY2;P2RY4;P2RX1;ERC2;OSBPL2;ATP2B3;CALB1;CACNA1A;GRIK1;GRIK4;GRIK5;GRIN2D;KCNA4;KCNC1;KCNQ5;KCNJ6;SCN2A;SCN1A;GABBR1;KCTD12;ARFGAP3;NECAP1;AAK1;CALM2;CALM1;STXBP5;SYN1;SYN2;SYN3;BSN;DNAJC5;NRXN1;ARHGDIA;SCRN1;PSEN1;VPS18;CTNNB1;ABI1;ABI2;RAB35;RAB11A;AP3D1;AP1G1;BTBD8;STX12;STX7;SNAP25;VAMP2;UNC13B;PPFIA3;MCTP1;OTOF;DOC2A;SYT7;SYT2;SYT9;RIMS2;PRKCG;PRKCB;CASK;PPFIA2;DVL1;TPRG1L;CAMK2A;RAB3A;VAM…	P2RY2;P2RY4;P2RX1;ERC2;OSBPL2;ATP2B3;CALB1;CACNA1A;GRIK1;GRIK4;GRIK5;GRIN2D;KCNA4;KCNC1;KCNQ5;KCNJ6;SCN2A;SCN1A;GABBR1;KCTD12;ARFGAP3;NECAP1;AAK1;CALM2;CALM1;STXBP5;SYN1;SYN2;SYN3;BSN;DNAJC5;NRXN1;ARHGDIA;SCRN1;PSEN1;VPS18;CTNNB1;ABI1;ABI2;RAB35;RAB11A;AP3D1;AP1G1;BTBD8;STX12;STX7;SNAP25;VAMP2;UNC13B;PPFIA3;MCTP1;OTOF;DOC2A;SYT7;SYT2;SYT9;RIMS2;PRKCG;PRKCB;CASK;PPFIA2;DVL1;TPRG1L;CAMK2A;RAB3A;VAM…
GO:0099509	F2	BP	regulation of presynaptic cytosolic calcium levels	│ ├─ regulation of presynaptic cytosolic calcium levels	SYNGO:presynprocess	0.712136	0.764062	8	29	HGNC:8541;HGNC:8542;HGNC:8533;HGNC:31922;HGNC:15761;HGNC:816;HGNC:1434;HGNC:1388	P2RY2;P2RY4;P2RX1;ERC2;OSBPL2;ATP2B3;CALB1;CACNA1A	P2RY2;P2RY4;P2RX1;ERC2;OSBPL2;ATP2B3;CALB1;CACNA1A	P2RY2;P2RY4;P2RX1;ERC2;OSBPL2
GO:1905056	F11	BP	ATPase-coupled calcium ion transmembrane transporter activity involved in regulation of presynaptic cytosolic calcium levels	│ │ ├─ ATPase-coupled calcium ion transmembrane transporter activity involved in regulation of presynaptic cytosolic calcium levels	GO:0099509			1	1	HGNC:816	ATP2B3	ATP2B3	ATP2B3
GO:0099534	F12	BP	calcium ion binding involved in regulation of presynaptic cytosolic calcium levels	│ │ ├─ calcium ion binding involved in regulation of presynaptic cytosolic calcium levels	GO:0099509			1	2	HGNC:1434	CALB1	CALB1	CALB1
GO:0099626	F13	BP	voltage-gated calcium channel activity involved in regulation of presynaptic cytosolic calcium levels	│ │ └─ voltage-gated calcium channel activity involved in regulation of presynaptic cytosolic calcium levels	GO:0099509			1	9	HGNC:1388	CACNA1A	CACNA1A	CACNA1A
GO:0099505	F3	BP	regulation of presynaptic membrane potential	│ ├─ regulation of presynaptic membrane potential	SYNGO:presynprocess	0.82625	0.859634	12	48	HGNC:4579;HGNC:4582;HGNC:4583;HGNC:4588;HGNC:6222;HGNC:6233;HGNC:6299;HGNC:6267;HGNC:10588;HGNC:10585;HGNC:4070;HGNC:14678	GRIK1;GRIK4;GRIK5;GRIN2D;KCNA4;KCNC1;KCNQ5;KCNJ6;SCN2A;SCN1A;GABBR1;KCTD12	GRIK1;GRIK4;GRIK5;GRIN2D;KCNA4;KCNC1;KCNQ5;KCNJ6;SCN2A;SCN1A;GABBR1;KCTD12
GO:0099507	F14	BP	ligand-gated ion channel activity involved in regulation of presynaptic membrane potential	│ │ ├─ ligand-gated ion channel activity involved in regulation of presynaptic membrane potential	GO:0099505	0.936525	0.944926	4	24	HGNC:4579;HGNC:4582;HGNC:4583;HGNC:4588	GRIK1;GRIK4;GRIK5;GRIN2D	GRIK1;GRIK4;GRIK5;GRIN2D	GRIK1;GRIK4;GRIK5;GRIN2D
GO:0099508	F15	BP	voltage-gated ion channel activity involved in regulation of presynaptic membrane potential	│ │ ├─ voltage-gated ion channel activity involved in regulation of presynaptic membrane potential	GO:0099505	0.503859	0.610559	6	17	HGNC:6222;HGNC:6233;HGNC:6299;HGNC:6267;HGNC:10588;HGNC:10585	KCNA4;KCNC1;KCNQ5;KCNJ6;SCN2A;SCN1A	KCNA4;KCNC1;KCNQ5;KCNJ6;SCN2A;SCN1A	KCNA4;KCNC1;KCNQ5;KCNJ6;SCN2A;SCN1A
GO:0150047	F16	BP	G protein-coupled neurotransmitter receptor activity involved in regulation of presynaptic membrane potential	│ │ ├─ G protein-coupled neurotransmitter receptor activity involved in regulation of presynaptic membrane potential	GO:0099505			2	5	HGNC:4070;HGNC:14678	GABBR1;KCTD12	GABBR1;KCTD12	GABBR1;KCTD12
GO:0140232	F17	BP	intracellular cAMP-activated cation channel activity involved in regulation of presynaptic membrane potential	│ │ └─ intracellular cAMP-activated cation channel activity involved in regulation of presynaptic membrane potential	GO:0099505			0	1
GO:0140238	F4	BP	presynaptic endocytosis	│ ├─ presynaptic endocytosis	SYNGO:presynprocess	0.104891	0.316186	5	6	HGNC:661;HGNC:24539;HGNC:19679;HGNC:1445;HGNC:1442	ARFGAP3;NECAP1;AAK1;CALM2;CALM1	ARFGAP3;NECAP1;AAK1;CALM2;CALM1	ARFGAP3;NECAP1;AAK1;CALM2;CALM1
GO:0099504	F5	BP	synaptic vesicle cycle	│ ├─ synaptic vesicle cycle	SYNGO:presynprocess	0.00799	0.164594	97	222	HGNC:19665;HGNC:11494;HGNC:11495;HGNC:11496;HGNC:1117;HGNC:16235;HGNC:8008;HGNC:678;HGNC:22192;HGNC:9508;HGNC:15972;HGNC:2514;HGNC:11320;HGNC:24011;HGNC:9774;HGNC:9760;HGNC:568;HGNC:555;HGNC:21019;HGNC:11430;HGNC:11442;HGNC:11132;HGNC:12643;HGNC:12566;HGNC:9247;HGNC:26183;HGNC:8515;HGNC:2985;HGNC:11514;HGNC:11510;HGNC:19265;HGNC:17283;HGNC:31922;HGNC:9402;HGNC:9395;HGNC:1497;HGNC:9246;HGNC:8541;H…	STXBP5;SYN1;SYN2;SYN3;BSN;DNAJC5;NRXN1;ARHGDIA;SCRN1;PSEN1;VPS18;CTNNB1;ABI1;ABI2;RAB35;RAB11A;AP3D1;AP1G1;BTBD8;STX12;STX7;SNAP25;VAMP2;UNC13B;PPFIA3;MCTP1;OTOF;DOC2A;SYT7;SYT2;SYT9;RIMS2;ERC2;PRKCG;PRKCB;CASK;PPFIA2;P2RY2;P2RY4;P2RX1;DVL1;TPRG1L;CAMK2A;RAB3A;VAMP1;STXBP1;CADPS;NAPB;BRSK1;OSBPL2;SLC18A2;GAPDH;CLCN3;ATP6V1A;ATP6V1B2;ATP6AP1;ATP6V1G2;ATP6V0A1;ATP6V1H;DMXL2;ARF6;CLTC;DNM1;DNM3;AP2M…	STXBP5;SYN1;SYN2;SYN3;BSN;DNAJC5;NRXN1;ARHGDIA;SCRN1;PSEN1;VPS18;CTNNB1;ABI1;ABI2;RAB35;RAB11A;AP3D1;AP1G1;BTBD8;STX12;STX7;SNAP25;VAMP2;UNC13B;PPFIA3;MCTP1;OTOF;DOC2A;SYT7;SYT2;SYT9;RIMS2;ERC2;PRKCG;PRKCB;CASK;PPFIA2;P2RY2;P2RY4;P2RX1;DVL1;TPRG1L;CAMK2A;RAB3A;VAMP1;STXBP1;CADPS;NAPB;BRSK1;OSBPL2;SLC18A2;GAPDH;CLCN3;ATP6V1A;ATP6V1B2;ATP6AP1;ATP6V1G2;ATP6V0A1;ATP6V1H;DMXL2;ARF6;CLTC;DNM1;DNM3;AP2M…	STXBP5;SYN1;SYN2;SYN3
GO:0098693	F18	BP	regulation of synaptic vesicle cycle	│ │ ├─ regulation of synaptic vesicle cycle	GO:0099504	0.412412	0.521176	8	21	HGNC:1117;HGNC:11494;HGNC:16235;HGNC:8008;HGNC:678;HGNC:22192;HGNC:9508;HGNC:15972	BSN;SYN1;DNAJC5;NRXN1;ARHGDIA;SCRN1;PSEN1;VPS18	BSN;SYN1;DNAJC5;NRXN1;ARHGDIA;SCRN1;PSEN1;VPS18	BSN;SYN1;DNAJC5;NRXN1;ARHGDIA;SCRN1;PSEN1;VPS18
GO:0097091	F19	BP	synaptic vesicle clustering	│ │ ├─ synaptic vesicle clustering	GO:0099504	0.13502	0.37195	6	9	HGNC:2514;HGNC:11496;HGNC:11495;HGNC:11320;HGNC:24011;HGNC:1117	CTNNB1;SYN3;SYN2;ABI1;ABI2;BSN	CTNNB1;SYN3;SYN2;ABI1;ABI2;BSN	CTNNB1;SYN3;SYN2;ABI1;ABI2;BSN
GO:0099532	F20	BP	synaptic vesicle endosomal processing	│ │ ├─ synaptic vesicle endosomal processing	GO:0099504	0.195077	0.394479	7	13	HGNC:9774;HGNC:9760;HGNC:568;HGNC:555;HGNC:21019;HGNC:11430;HGNC:11442	RAB35;RAB11A;AP3D1;AP1G1;BTBD8;STX12;STX7	RAB35;RAB11A;AP3D1;AP1G1;BTBD8;STX12;STX7	RAB35;RAB11A
GO:0016182	F29	BP	synaptic vesicle budding from endosome	│ │ │ ├─ synaptic vesicle budding from endosome	GO:0099532	0.230835	0.424572	3	4	HGNC:568;HGNC:555;HGNC:21019	AP3D1;AP1G1;BTBD8	AP3D1;AP1G1;BTBD8	AP3D1;AP1G1;BTBD8
GO:0016189	F30	BP	synaptic vesicle to endosome fusion	│ │ │ └─ synaptic vesicle to endosome fusion	GO:0099532			2	5	HGNC:11430;HGNC:11442	STX12;STX7	STX12;STX7	STX12;STX7
GO:0016079	F21	BP	synaptic vesicle exocytosis	│ │ ├─ synaptic vesicle exocytosis	GO:0099504	0.27317	0.4386	31	83	HGNC:11132;HGNC:12643;HGNC:12566;HGNC:9247;HGNC:26183;HGNC:8515;HGNC:2985;HGNC:11514;HGNC:11510;HGNC:19265;HGNC:17283;HGNC:31922;HGNC:9402;HGNC:9395;HGNC:1497;HGNC:9246;HGNC:19665;HGNC:8541;HGNC:8542;HGNC:8533;HGNC:15972;HGNC:3084;HGNC:27007;HGNC:1460;HGNC:9777;HGNC:12642;HGNC:11444;HGNC:1426;HGNC:15751;HGNC:18994;HGNC:15761	SNAP25;VAMP2;UNC13B;PPFIA3;MCTP1;OTOF;DOC2A;SYT7;SYT2;SYT9;RIMS2;ERC2;PRKCG;PRKCB;CASK;PPFIA2;STXBP5;P2RY2;P2RY4;P2RX1;VPS18;DVL1;TPRG1L;CAMK2A;RAB3A;VAMP1;STXBP1;CADPS;NAPB;BRSK1;OSBPL2	SNAP25;VAMP2;UNC13B;PPFIA3;MCTP1;OTOF;DOC2A;SYT7;SYT2;SYT9;RIMS2;ERC2;PRKCG;PRKCB;CASK;PPFIA2;STXBP5;P2RY2;P2RY4;P2RX1;VPS18;DVL1;TPRG1L;CAMK2A;RAB3A;VAMP1;STXBP1;CADPS;NAPB;BRSK1;OSBPL2	SNAP25;VAMP2;UNC13B;PPFIA3;MCTP1;OTOF
GO:0099502	F31	BP	calcium-dependent activation of synaptic vesicle fusion	│ │ │ ├─ calcium-dependent activation of synaptic vesicle fusion	GO:0016079	0.309046	0.44948	6	13	HGNC:2985;HGNC:11514;HGNC:11510;HGNC:19265;HGNC:17283;HGNC:31922	DOC2A;SYT7;SYT2;SYT9;RIMS2;ERC2	DOC2A;SYT7;SYT2;SYT9;RIMS2;ERC2	DOC2A;SYT7;SYT2;SYT9
GO:0150037	F41	BP	regulation of calcium-dependent activation of synaptic vesicle fusion	│ │ │ │ └─ regulation of calcium-dependent activation of synaptic vesicle fusion	GO:0099502			2	7	HGNC:17283;HGNC:31922	RIMS2;ERC2	RIMS2;ERC2	RIMS2;ERC2
GO:2000300	F32	BP	regulation of synaptic vesicle exocytosis	│ │ │ ├─ regulation of synaptic vesicle exocytosis	GO:0016079	0.547926	0.634117	12	37	HGNC:9402;HGNC:9395;HGNC:1497;HGNC:9246;HGNC:19665;HGNC:8541;HGNC:8542;HGNC:8533;HGNC:15972;HGNC:3084;HGNC:27007;HGNC:11514	PRKCG;PRKCB;CASK;PPFIA2;STXBP5;P2RY2;P2RY4;P2RX1;VPS18;DVL1;TPRG1L;SYT7	PRKCG;PRKCB;CASK;PPFIA2;STXBP5;P2RY2;P2RY4;P2RX1;VPS18;DVL1;TPRG1L;SYT7	PRKCG;PRKCB;CASK;PPFIA2;STXBP5;P2RY2;P2RY4;P2RX1;VPS18;DVL1;TPRG1L;SYT7
GO:0016081	F33	BP	synaptic vesicle docking	│ │ │ ├─ synaptic vesicle docking	GO:0016079	0.190682	0.394479	5	8	HGNC:17283;HGNC:12643;HGNC:9247;HGNC:1460;HGNC:19665	RIMS2;VAMP2;PPFIA3;CAMK2A;STXBP5	RIMS2;VAMP2;PPFIA3;CAMK2A;STXBP5	RIMS2;VAMP2;PPFIA3
GO:0099148	F42	BP	regulation of synaptic vesicle docking	│ │ │ │ └─ regulation of synaptic vesicle docking	GO:0016081			2	3	HGNC:1460;HGNC:19665	CAMK2A;STXBP5	CAMK2A;STXBP5	CAMK2A;STXBP5
GO:0031629	F34	BP	synaptic vesicle fusion to presynaptic active zone membrane	│ │ │ ├─ synaptic vesicle fusion to presynaptic active zone membrane	GO:0016079			2	6	HGNC:9777;HGNC:12642	RAB3A;VAMP1	RAB3A;VAMP1
GO:0031630	F43	BP	regulation of synaptic vesicle fusion to presynaptic active zone membrane	│ │ │ │ └─ regulation of synaptic vesicle fusion to presynaptic active zone membrane	GO:0031629			2	5	HGNC:9777;HGNC:12642	RAB3A;VAMP1	RAB3A;VAMP1	RAB3A;VAMP1
GO:0016082	F35	BP	synaptic vesicle priming	│ │ │ └─ synaptic vesicle priming	GO:0016079	0.146853	0.37195	10	19	HGNC:11444;HGNC:17283;HGNC:12642;HGNC:31922;HGNC:1426;HGNC:8515;HGNC:15751;HGNC:19665;HGNC:18994;HGNC:15761	STXBP1;RIMS2;VAMP1;ERC2;CADPS;OTOF;NAPB;STXBP5;BRSK1;OSBPL2	STXBP1;RIMS2;VAMP1;ERC2;CADPS;OTOF;NAPB;STXBP5;BRSK1;OSBPL2	STXBP1;RIMS2;VAMP1;ERC2;CADPS;OTOF
GO:0010807	F44	BP	regulation of synaptic vesicle priming	│ │ │ └─ regulation of synaptic vesicle priming	GO:0016082	0.269783	0.4386	4	7	HGNC:15751;HGNC:19665;HGNC:18994;HGNC:15761	NAPB;STXBP5;BRSK1;OSBPL2	NAPB;STXBP5;BRSK1;OSBPL2	NAPB;STXBP5;BRSK1;OSBPL2
GO:0098700	F22	BP	synaptic vesicle neurotransmitter loading	│ │ ├─ synaptic vesicle neurotransmitter loading	GO:0099504			2	9	HGNC:10935;HGNC:4141	SLC18A2;GAPDH	SLC18A2;GAPDH	SLC18A2
GO:0099162	F36	BP	regulation of synaptic vesicle neurotransmitter loading	│ │ │ └─ regulation of synaptic vesicle neurotransmitter loading	GO:0098700			1	2	HGNC:4141	GAPDH	GAPDH	GAPDH
GO:0099180	F23	BP	zinc ion import into synaptic vesicle	│ │ ├─ zinc ion import into synaptic vesicle	GO:0099504			0	2
GO:0097401	F24	BP	synaptic vesicle proton loading	│ │ ├─ synaptic vesicle proton loading	GO:0099504	0.370601	0.49181	8	20	HGNC:2021;HGNC:851;HGNC:854;HGNC:868;HGNC:862;HGNC:865;HGNC:18303;HGNC:2938	CLCN3;ATP6V1A;ATP6V1B2;ATP6AP1;ATP6V1G2;ATP6V0A1;ATP6V1H;DMXL2	CLCN3;ATP6V1A;ATP6V1B2;ATP6AP1;ATP6V1G2;ATP6V0A1;ATP6V1H;DMXL2	CLCN3;ATP6V1A;ATP6V1B2;ATP6AP1;ATP6V1G2;ATP6V0A1;ATP6V1H
GO:1901546	F37	BP	regulation of proton loading	│ │ │ └─ regulation of proton loading	GO:0097401			1	2	HGNC:2938	DMXL2	DMXL2	DMXL2
GO:0048488	F25	BP	synaptic vesicle endocytosis	│ │ └─ synaptic vesicle endocytosis	GO:0099504	0.0039413	0.134985	40	71	HGNC:659;HGNC:2092;HGNC:2972;HGNC:29125;HGNC:564;HGNC:3419;HGNC:24634;HGNC:21604;HGNC:6183;HGNC:2974;HGNC:1052;HGNC:555;HGNC:11138;HGNC:11140;HGNC:30377;HGNC:21019;HGNC:2876;HGNC:565;HGNC:25180;HGNC:570;HGNC:25412;HGNC:561;HGNC:562;HGNC:2090;HGNC:11504;HGNC:132;HGNC:8996;HGNC:144;HGNC:11514;HGNC:9315;HGNC:19239;HGNC:8607;HGNC:14340;HGNC:14973;HGNC:6235;HGNC:9801;HGNC:11009;HGNC:11503;HGNC:5241;HG…	ARF6;CLTC;DNM1;DNM3;AP2M1;EPS15;EPS15L1;EPN1;ITSN1;DNM2;BIN1;AP1G1;SNCA;SNCB;SCRIB;BTBD8;DIAPH1;AP2S1;FCHO2;AP3M2;SGIP1;AP2A1;AP2A2;CLTA;SYNJ2;ACTB;PIP5K1C;ACTG1;SYT7;PPP3CB;SYT11;PRKN;VPS29;SNX9;KCNC3;RAC1;SLC2A4;SYNJ1;HSPA8;DNAJC6	ARF6;CLTC;DNM1;DNM3;AP2M1;EPS15;EPS15L1;EPN1;ITSN1;DNM2;BIN1;AP1G1;SNCA;SNCB;SCRIB;BTBD8;DIAPH1;AP2S1;FCHO2;AP3M2;SGIP1;AP2A1;AP2A2;CLTA;SYNJ2;ACTB;PIP5K1C;ACTG1;SYT7;PPP3CB;SYT11;PRKN;VPS29;SNX9;KCNC3;RAC1;SLC2A4;SYNJ1;HSPA8;DNAJC6	ARF6;CLTC;DNM1;DNM3;AP2M1;EPS15;EPS15L1;EPN1;ITSN1;DNM2;BIN1;AP1G1;SNCA;SNCB;SCRIB;BTBD8;DIAPH1;AP2S1;FCHO2;AP3M2;SGIP1;AP2A1;AP2A2;CLTA;SYNJ2
GO:1900242	F38	BP	regulation of synaptic vesicle endocytosis	│ │ ├─ regulation of synaptic vesicle endocytosis	GO:0048488	0.21531	0.419785	11	24	HGNC:132;HGNC:8996;HGNC:144;HGNC:11514;HGNC:9315;HGNC:19239;HGNC:8607;HGNC:14340;HGNC:14973;HGNC:6235;HGNC:9801	ACTB;PIP5K1C;ACTG1;SYT7;PPP3CB;SYT11;PRKN;VPS29;SNX9;KCNC3;RAC1	ACTB;PIP5K1C;ACTG1;SYT7;PPP3CB;SYT11;PRKN;VPS29;SNX9;KCNC3;RAC1	ACTB;PIP5K1C;ACTG1;SYT7;PPP3CB;SYT11;PRKN;VPS29;SNX9;KCNC3;RAC1
GO:0016185	F39	BP	synaptic vesicle budding from presynaptic endocytic zone membrane	│ │ ├─ synaptic vesicle budding from presynaptic endocytic zone membrane	GO:0048488			1	1	HGNC:11009	SLC2A4	SLC2A4
GO:0098694	F45	BP	regulation of synaptic vesicle budding from presynaptic endocytic zone membrane	│ │ │ └─ regulation of synaptic vesicle budding from presynaptic endocytic zone membrane	GO:0016185			1	1	HGNC:11009	SLC2A4	SLC2A4	SLC2A4
GO:0016191	F40	BP	synaptic vesicle uncoating	│ │ └─ synaptic vesicle uncoating	GO:0048488	0.159747	0.382649	3	3	HGNC:11503;HGNC:5241;HGNC:15469	SYNJ1;HSPA8;DNAJC6	SYNJ1;HSPA8;DNAJC6	SYNJ1;HSPA8;DNAJC6
GO:0099525	F6	BP	presynaptic dense core vesicle exocytosis	│ ├─ presynaptic dense core vesicle exocytosis	SYNGO:presynprocess	0.145506	0.37195	12	24	HGNC:1426;HGNC:11132;HGNC:2972;HGNC:2974;HGNC:29125;HGNC:11444;HGNC:19665;HGNC:9777;HGNC:12566;HGNC:14406;HGNC:9401;HGNC:30464	CADPS;SNAP25;DNM1;DNM2;DNM3;STXBP1;STXBP5;RAB3A;UNC13B;PTPN23;PRKCE;EVI5L	CADPS;SNAP25;DNM1;DNM2;DNM3;STXBP1;STXBP5;RAB3A;UNC13B;PTPN23;PRKCE;EVI5L	CADPS;SNAP25;DNM1;DNM2;DNM3;STXBP1
GO:0099161	F26	BP	regulation of presynaptic dense core vesicle exocytosis	│ │ └─ regulation of presynaptic dense core vesicle exocytosis	GO:0099525	0.216006	0.419785	6	11	HGNC:19665;HGNC:9777;HGNC:12566;HGNC:14406;HGNC:9401;HGNC:30464	STXBP5;RAB3A;UNC13B;PTPN23;PRKCE;EVI5L	STXBP5;RAB3A;UNC13B;PTPN23;PRKCE;EVI5L	STXBP5;RAB3A;UNC13B;PTPN23;PRKCE;EVI5L
GO:0001504	F7	BP	neurotransmitter uptake	│ ├─ neurotransmitter uptake	SYNGO:presynprocess			0	6
GO:0098810	F8	BP	neurotransmitter reuptake	│ ├─ neurotransmitter reuptake	SYNGO:presynprocess	0.648478	0.710566	3	10	HGNC:11050;HGNC:10940;HGNC:3023	SLC6A4;SLC1A2;DRD2	SLC6A4;SLC1A2;DRD2	SLC6A4;SLC1A2
GO:0051580	F27	BP	regulation of neurotransmitter uptake	│ │ └─ regulation of neurotransmitter uptake	GO:0098810			1	5	HGNC:3023	DRD2	DRD2	DRD2
SYNGO:presyn_chaperoneProteinFolding	F9	BP	presynaptic chaperone-mediated protein folding	│ ├─ presynaptic chaperone-mediated protein folding	SYNGO:presynprocess			2	3	HGNC:16235;HGNC:5241	DNAJC5;HSPA8	DNAJC5;HSPA8	DNAJC5;HSPA8
GO:0098928	F10	BP	presynaptic signaling pathway	│ └─ presynaptic signaling pathway	SYNGO:presynprocess			0	2
GO:0099526	F28	BP	presynapse to nucleus signaling pathway	│ └─ presynapse to nucleus signaling pathway	GO:0098928			0	1
SYNGO:postsynprocess	G1	BP	process in the postsynapse	├─ process in the postsynapse	SYNGO:synprocess	0.0188099	0.22014	112	273	HGNC:7602;HGNC:12784;HGNC:1434;HGNC:6180;HGNC:7872;HGNC:25240;HGNC:18865;HGNC:4070;HGNC:14678;HGNC:1961;HGNC:1962;HGNC:1957;HGNC:4083;HGNC:4091;HGNC:4588;HGNC:4583;HGNC:4579;HGNC:6238;HGNC:17512;HGNC:17514;HGNC:24163;HGNC:7952;HGNC:11283;HGNC:7954;HGNC:37231;HGNC:28744;HGNC:8009;HGNC:13626;HGNC:6700;HGNC:7881;HGNC:3227;HGNC:3758;HGNC:17652;HGNC:12851;HGNC:13628;HGNC:2516;HGNC:18472;HGNC:11439;HGN…	MYO5A;WNT5A;CALB1;ITPR1;NOS1;ANO6;KCNT1;GABBR1;KCTD12;CHRNB1;CHRNB2;CHRNA3;GABRB3;GABRR2;GRIN2D;GRIK5;GRIK1;KCND2;HOMER1;HOMER3;BEGAIN;NPTX1;SRC;NPTXR;SHISA9;CNIH2;NRXN2;CACNG7;LRP8;NOTCH1;EFNB2;FLOT2;PORCN;YWHAE;CACNG8;CTNND2;ZDHHC5;STX4;PRKN;AGAP3;STX12;SNX6;HSP90AA1;PPFIA1;SYT3;GRID1;CAMK2G;GRID2;INPP4A;NSG2;ALS2;GPHN;ADAM22;LGI1;DLG4;CACNG3;GNAI1;PRKCZ;IQSEC2;MAP2K1;MAGI2;TNIK;ADAM10;CAMK2A;H…	MYO5A;WNT5A;CALB1;ITPR1;NOS1;ANO6;KCNT1;GABBR1;KCTD12;CHRNB1;CHRNB2;CHRNA3;GABRB3;GABRR2;GRIN2D;GRIK5;GRIK1;KCND2;HOMER1;HOMER3;BEGAIN;NPTX1;SRC;NPTXR;SHISA9;CNIH2;NRXN2;CACNG7;LRP8;NOTCH1;EFNB2;FLOT2;PORCN;YWHAE;CACNG8;CTNND2;ZDHHC5;STX4A;PRKN;AGAP3;STX12;SNX6;HSP90AA1;PPFIA1;SYT3;GRID1;CAMK2G;GRID2;INPP4A;NSG2;ALS2;GPHN;ADAM22;LGI1;DLG4;CACNG3;GNAI1;PRKCZ;IQSEC2;MAP2K1;MAGI2;TNIK;ADAM10;CAMK2A;…
GO:0099566	G2	BP	regulation of postsynaptic cytosolic calcium levels	│ ├─ regulation of postsynaptic cytosolic calcium levels	SYNGO:postsynprocess	0.572512	0.648008	4	12	HGNC:7602;HGNC:12784;HGNC:1434;HGNC:6180	MYO5A;WNT5A;CALB1;ITPR1	MYO5A;WNT5A;CALB1;ITPR1	MYO5A;WNT5A
GO:1905059	G9	BP	ATPase-coupled calcium ion transmembrane transporter activity involved in regulation of postsynaptic cytosolic calcium levels	│ │ ├─ ATPase-coupled calcium ion transmembrane transporter activity involved in regulation of postsynaptic cytosolic calcium levels	GO:0099566			0	1
GO:0099567	G10	BP	calcium ion binding involved in regulation of postsynaptic cytosolic calcium levels	│ │ ├─ calcium ion binding involved in regulation of postsynaptic cytosolic calcium levels	GO:0099566			1	1	HGNC:1434	CALB1	CALB1	CALB1
GO:1905060	G11	BP	calcium:cation antiporter activity involved in regulation of postsynaptic cytosolic calcium ion levels	│ │ ├─ calcium:cation antiporter activity involved in regulation of postsynaptic cytosolic calcium ion levels	GO:0099566			0	3
GO:0098695	G12	BP	inositol 1,4,5-trisphosphate receptor activity involved in regulation of postsynaptic cytosolic calcium levels	│ │ ├─ inositol 1,4,5-trisphosphate receptor activity involved in regulation of postsynaptic cytosolic calcium levels	GO:0099566			1	1	HGNC:6180	ITPR1	ITPR1	ITPR1
GO:0099583	G13	BP	neurotransmitter receptor activity involved in regulation of postsynaptic cytosolic calcium levels	│ │ └─ neurotransmitter receptor activity involved in regulation of postsynaptic cytosolic calcium levels	GO:0099566			0	1
GO:0098872	G23	BP	G-protein coupled neurotransmitter receptor activity involved in regulation of postsynaptic cytosolic calcium levels	│ │ └─ G-protein coupled neurotransmitter receptor activity involved in regulation of postsynaptic cytosolic calcium levels	GO:0099583			0	1
GO:0060078	G3	BP	regulation of postsynaptic membrane potential	│ ├─ regulation of postsynaptic membrane potential	SYNGO:postsynprocess	0.893678	0.911374	14	60	HGNC:7872;HGNC:25240;HGNC:18865;HGNC:4070;HGNC:14678;HGNC:1961;HGNC:1962;HGNC:1957;HGNC:4083;HGNC:4091;HGNC:4588;HGNC:4583;HGNC:4579;HGNC:6238	NOS1;ANO6;KCNT1;GABBR1;KCTD12;CHRNB1;CHRNB2;CHRNA3;GABRB3;GABRR2;GRIN2D;GRIK5;GRIK1;KCND2	NOS1;ANO6;KCNT1;GABBR1;KCTD12;CHRNB1;CHRNB2;CHRNA3;GABRB3;GABRR2;GRIN2D;GRIK5;GRIK1;KCND2	NOS1;ANO6;KCNT1
GO:0140233	G14	BP	intracellular cAMP-activated cation channel activity involved in regulation of postsynaptic membrane potential	│ │ ├─ intracellular cAMP-activated cation channel activity involved in regulation of postsynaptic membrane potential	GO:0060078			2	4	HGNC:4070;HGNC:14678	GABBR1;KCTD12	GABBR1;KCTD12
GO:0099579	G24	BP	G protein-coupled neurotransmitter receptor activity involved in regulation of postsynaptic membrane potential	│ │ │ └─ G protein-coupled neurotransmitter receptor activity involved in regulation of postsynaptic membrane potential	GO:0140233			2	4	HGNC:4070;HGNC:14678	GABBR1;KCTD12	GABBR1;KCTD12	GABBR1;KCTD12
GO:1904315	G15	BP	transmitter-gated ion channel activity involved in regulation of postsynaptic membrane potential	│ │ ├─ transmitter-gated ion channel activity involved in regulation of postsynaptic membrane potential	GO:0060078	0.944926	0.944926	8	42	HGNC:1961;HGNC:1962;HGNC:1957;HGNC:4083;HGNC:4091;HGNC:4588;HGNC:4583;HGNC:4579	CHRNB1;CHRNB2;CHRNA3;GABRB3;GABRR2;GRIN2D;GRIK5;GRIK1	CHRNB1;CHRNB2;CHRNA3;GABRB3;GABRR2;GRIN2D;GRIK5;GRIK1	CHRNB1;CHRNB2;CHRNA3;GABRB3;GABRR2;GRIN2D;GRIK5;GRIK1
GO:1905030	G16	BP	voltage-gated ion channel activity involved in regulation of postsynaptic membrane potential	│ │ └─ voltage-gated ion channel activity involved in regulation of postsynaptic membrane potential	GO:0060078			1	5	HGNC:6238	KCND2	KCND2	KCND2
GO:0098962	G4	BP	regulation of postsynaptic neurotransmitter receptor activity	│ ├─ regulation of postsynaptic neurotransmitter receptor activity	SYNGO:postsynprocess	0.102618	0.316186	12	22	HGNC:17512;HGNC:17514;HGNC:24163;HGNC:7952;HGNC:11283;HGNC:7954;HGNC:37231;HGNC:28744;HGNC:8009;HGNC:13626;HGNC:6700;HGNC:7881	HOMER1;HOMER3;BEGAIN;NPTX1;SRC;NPTXR;SHISA9;CNIH2;NRXN2;CACNG7;LRP8;NOTCH1	HOMER1;HOMER3;BEGAIN;NPTX1;SRC;NPTXR;SHISA9;CNIH2;NRXN2;CACNG7;LRP8;NOTCH1	HOMER1;HOMER3;BEGAIN;NPTX1;SRC;NPTXR;SHISA9;CNIH2;NRXN2;CACNG7;LRP8;NOTCH1
GO:0099072	G5	BP	regulation of postsynaptic membrane neurotransmitter receptor levels	│ ├─ regulation of postsynaptic membrane neurotransmitter receptor levels	SYNGO:postsynprocess	0.0146616	0.215735	74	167	HGNC:3227;HGNC:3758;HGNC:17652;HGNC:12851;HGNC:13628;HGNC:2516;HGNC:18472;HGNC:11439;HGNC:8607;HGNC:16923;HGNC:11430;HGNC:14970;HGNC:5253;HGNC:9245;HGNC:11511;HGNC:4575;HGNC:1463;HGNC:4576;HGNC:6074;HGNC:24955;HGNC:443;HGNC:15465;HGNC:201;HGNC:7954;HGNC:6572;HGNC:7952;HGNC:2903;HGNC:1407;HGNC:13626;HGNC:4384;HGNC:9412;HGNC:29059;HGNC:6840;HGNC:18957;HGNC:30765;HGNC:188;HGNC:1460;HGNC:5173;HGNC:48…	EFNB2;FLOT2;PORCN;YWHAE;CACNG8;CTNND2;ZDHHC5;STX4;PRKN;AGAP3;STX12;SNX6;HSP90AA1;PPFIA1;SYT3;GRID1;CAMK2G;GRID2;INPP4A;NSG2;ALS2;GPHN;ADAM22;NPTXR;LGI1;NPTX1;DLG4;CACNG3;CACNG7;GNAI1;PRKCZ;IQSEC2;MAP2K1;MAGI2;TNIK;ADAM10;CAMK2A;HRAS;KALRN;PAK2;PAK3;NBEA;CYLD;EXOC4;OLFM1;EPB41L3;GABARAP;TMEM108;SACM1L;VAMP2;ITGB3;ITGB1;RDX;MMP9;ZDHHC2;AP2M1;CALY;EPS15;SH3GLB2;AP2S1;AP3M1;SCRIB;SYNE1;PIP5K1C;SYNJ1;…	EFNB2;FLOT2;PORCN;YWHAE;CACNG8;CTNND2;ZDHHC5;STX4A;PRKN;AGAP3;STX12;SNX6;HSP90AA1;PPFIA1;SYT3;GRID1;CAMK2G;GRID2;INPP4A;NSG2;ALS2;GPHN;ADAM22;NPTXR;LGI1;NPTX1;DLG4;CACNG3;CACNG7;GNAI1;PRKCZ;IQSEC2;MAP2K1;MAGI2;TNIK;ADAM10;CAMK2A;HRAS;KALRN;PAK2;PAK3;NBEA;CYLD;EXOC4;OLFM1;EPB41L3;GABARAP;TMEM108;SACM1L;VAMP2;ITGB3;ITGB1;RDX;MMP9;ZDHHC2;AP2M1;CALY;EPS15;SH3GLB2;AP2S1;AP3M1;SCRIB;SYNE1;PIP5K1C;SYNJ1…	EFNB2;FLOT2;PORCN;YWHAE;CACNG8;CTNND2;ZDHHC5;STX4;PRKN;AGAP3;STX12;SNX6;HSP90AA1;PPFIA1;SYT3;GRID1;CAMK2G;GRID2;INPP4A;NSG2;ALS2
GO:0099645	G17	BP	neurotransmitter receptor localization to postsynaptic specialization membrane	│ │ ├─ neurotransmitter receptor localization to postsynaptic specialization membrane	GO:0099072	0.0747639	0.275024	27	58	HGNC:15465;HGNC:201;HGNC:7954;HGNC:6572;HGNC:7952;HGNC:2903;HGNC:1407;HGNC:13626;HGNC:4384;HGNC:9412;HGNC:29059;HGNC:6840;HGNC:18957;HGNC:30765;HGNC:188;HGNC:1460;HGNC:5173;HGNC:4814;HGNC:8591;HGNC:8592;HGNC:7648;HGNC:2584;HGNC:30389;HGNC:17187;HGNC:3380;HGNC:4067;HGNC:28451	GPHN;ADAM22;NPTXR;LGI1;NPTX1;DLG4;CACNG3;CACNG7;GNAI1;PRKCZ;IQSEC2;MAP2K1;MAGI2;TNIK;ADAM10;CAMK2A;HRAS;KALRN;PAK2;PAK3;NBEA;CYLD;EXOC4;OLFM1;EPB41L3;GABARAP;TMEM108	GPHN;ADAM22;NPTXR;LGI1;NPTX1;DLG4;CACNG3;CACNG7;GNAI1;PRKCZ;IQSEC2;MAP2K1;MAGI2;TNIK;ADAM10;CAMK2A;HRAS;KALRN;PAK2;PAK3;NBEA;CYLD;EXOC4;OLFM1;EPB41L3;GABARAP;TMEM108	GPHN;ADAM22;NPTXR;LGI1;NPTX1;DLG4;CACNG3;CACNG7;GNAI1
GO:0098696	G25	BP	regulation of neurotransmitter receptor localization to postsynaptic specialization membrane	│ │ │ └─ regulation of neurotransmitter receptor localization to postsynaptic specialization membrane	GO:0099645	0.0440976	0.240623	18	32	HGNC:9412;HGNC:29059;HGNC:6840;HGNC:18957;HGNC:30765;HGNC:188;HGNC:1460;HGNC:5173;HGNC:4814;HGNC:8591;HGNC:8592;HGNC:7648;HGNC:2584;HGNC:30389;HGNC:17187;HGNC:3380;HGNC:4067;HGNC:28451	PRKCZ;IQSEC2;MAP2K1;MAGI2;TNIK;ADAM10;CAMK2A;HRAS;KALRN;PAK2;PAK3;NBEA;CYLD;EXOC4;OLFM1;EPB41L3;GABARAP;TMEM108	PRKCZ;IQSEC2;MAP2K1;MAGI2;TNIK;ADAM10;CAMK2A;HRAS;KALRN;PAK2;PAK3;NBEA;CYLD;EXOC4;OLFM1;EPB41L3;GABARAP;TMEM108	PRKCZ;IQSEC2;MAP2K1;MAGI2;TNIK;ADAM10;CAMK2A;HRAS;KALRN;PAK2;PAK3;NBEA;CYLD;EXOC4;OLFM1;EPB41L3;GABARAP;TMEM108
GO:0098967	G18	BP	exocytic insertion of neurotransmitter receptor to postsynaptic membrane	│ │ ├─ exocytic insertion of neurotransmitter receptor to postsynaptic membrane	GO:0099072	0.52552	0.615097	3	8	HGNC:11439;HGNC:17059;HGNC:12643	STX4;SACM1L;VAMP2	STX4A;SACM1L;VAMP2	STX4;SACM1L;VAMP2
GO:0099145	G26	BP	regulation of exocytic insertion of neurotransmitter receptor to postsynaptic membrane	│ │ │ └─ regulation of exocytic insertion of neurotransmitter receptor to postsynaptic membrane	GO:0098967			0	2
GO:0098970	G19	BP	postsynaptic neurotransmitter receptor diffusion trapping	│ │ ├─ postsynaptic neurotransmitter receptor diffusion trapping	GO:0099072	0.190682		5	8	HGNC:6156;HGNC:6153;HGNC:9944;HGNC:7176;HGNC:18469	ITGB3;ITGB1;RDX;MMP9;ZDHHC2	ITGB3;ITGB1;RDX;MMP9;ZDHHC2
GO:0150054	G27	BP	regulation of postsynaptic neurotransmitter receptor diffusion trapping	│ │ │ └─ regulation of postsynaptic neurotransmitter receptor diffusion trapping	GO:0098970	0.0710696	0.271117	5	5	HGNC:6156;HGNC:6153;HGNC:9944;HGNC:7176;HGNC:18469	ITGB3;ITGB1;RDX;MMP9;ZDHHC2	ITGB3;ITGB1;RDX;MMP9;ZDHHC2	ITGB3;ITGB1;RDX;MMP9;ZDHHC2
GO:0098884	G20	BP	postsynaptic neurotransmitter receptor endocytosis	│ │ └─ postsynaptic neurotransmitter receptor endocytosis	GO:0099072	0.270694	0.4386	21	54	HGNC:564;HGNC:17938;HGNC:3419;HGNC:10834;HGNC:565;HGNC:569;HGNC:3227;HGNC:30377;HGNC:17089;HGNC:6156;HGNC:8996;HGNC:11503;HGNC:20075;HGNC:11854;HGNC:25507;HGNC:6692;HGNC:6973;HGNC:25552;HGNC:24119;HGNC:17297;HGNC:17597	AP2M1;CALY;EPS15;SH3GLB2;AP2S1;AP3M1;EFNB2;SCRIB;SYNE1;ITGB3;PIP5K1C;SYNJ1;USP46;TSPAN7;VAC14;LRP1;MDM2;RNF220;SYT17;RNF34;NCDN	AP2M1;CALY;EPS15;SH3GLB2;AP2S1;AP3M1;EFNB2;SCRIB;SYNE1;ITGB3;PIP5K1C;SYNJ1;USP46;TSPAN7;VAC14;LRP1;MDM2;RNF220;SYT17;RNF34;NCDN	AP2M1;CALY;EPS15;SH3GLB2;AP2S1;AP3M1
GO:0099149	G28	BP	regulation of postsynaptic neurotransmitter receptor endocytosis	│ │ └─ regulation of postsynaptic neurotransmitter receptor endocytosis	GO:0098884	0.446082	0.553571	15	43	HGNC:3227;HGNC:30377;HGNC:17089;HGNC:6156;HGNC:8996;HGNC:11503;HGNC:20075;HGNC:11854;HGNC:25507;HGNC:6692;HGNC:6973;HGNC:25552;HGNC:24119;HGNC:17297;HGNC:17597	EFNB2;SCRIB;SYNE1;ITGB3;PIP5K1C;SYNJ1;USP46;TSPAN7;VAC14;LRP1;MDM2;RNF220;SYT17;RNF34;NCDN	EFNB2;SCRIB;SYNE1;ITGB3;PIP5K1C;SYNJ1;USP46;TSPAN7;VAC14;LRP1;MDM2;RNF220;SYT17;RNF34;NCDN	EFNB2;SCRIB;SYNE1;ITGB3;PIP5K1C;SYNJ1;USP46;TSPAN7;VAC14;LRP1;MDM2;RNF220;SYT17;RNF34;NCDN
GO:0140239	G6	BP	postsynaptic endocytosis	│ ├─ postsynaptic endocytosis	SYNGO:postsynprocess			1	1	HGNC:2974	DNM2	DNM2	DNM2
GO:0150038	G7	BP	postsynaptic dense core vesicle exocytosis	│ ├─ postsynaptic dense core vesicle exocytosis	SYNGO:postsynprocess			1	2	HGNC:18638	SYT6	SYT6	SYT6
GO:0150044	G21	BP	regulation of postsynaptic dense core vesicle exocytosis	│ │ └─ regulation of postsynaptic dense core vesicle exocytosis	GO:0150038			0	1
GO:0098926	G8	BP	postsynaptic signaling pathway	│ └─ postsynaptic signaling pathway	SYNGO:postsynprocess	0.192057	0.394479	9	18	HGNC:712;HGNC:7765;HGNC:1464;HGNC:11320;HGNC:11364;HGNC:29843;HGNC:6394;HGNC:6395;HGNC:6192	ARRB2;NF1;CAMK4;ABI1;STAT3;NSMF;KPNA1;KPNA2;JAK2	ARRB2;NF1;CAMK4;ABI1;STAT3;NSMF;KPNA1;KPNA2;JAK2	ARRB2;NF1
GO:0099527	G22	BP	postsynapse to nucleus signaling pathway	│ └─ postsynapse to nucleus signaling pathway	GO:0098926	0.320482	0.45228	7	16	HGNC:1464;HGNC:11320;HGNC:11364;HGNC:29843;HGNC:6394;HGNC:6395;HGNC:6192	CAMK4;ABI1;STAT3;NSMF;KPNA1;KPNA2;JAK2	CAMK4;ABI1;STAT3;NSMF;KPNA1;KPNA2;JAK2	CAMK4;ABI1;STAT3;NSMF;KPNA1;KPNA2
GO:1905539	G29	BP	regulation of postsynapse to nucleus signaling pathway	│ └─ regulation of postsynapse to nucleus signaling pathway	GO:0099527			1	2	HGNC:6192	JAK2	JAK2	JAK2
GO:0099536	H1	BP	synaptic signaling	├─ synaptic signaling	SYNGO:synprocess	0.309836	0.44948	77	222	HGNC:30238;HGNC:1165;HGNC:8008;HGNC:427;HGNC:5951;HGNC:3591;HGNC:17867;HGNC:7754;HGNC:9392;HGNC:947;HGNC:9065;HGNC:9059;HGNC:29059;HGNC:11364;HGNC:6192;HGNC:8780;HGNC:5044;HGNC:14946;HGNC:30829;HGNC:4037;HGNC:1759;HGNC:11370;HGNC:11052;HGNC:1014;HGNC:14288;HGNC:6153;HGNC:6470;HGNC:7656;HGNC:9664;HGNC:2465;HGNC:2972;HGNC:8571;HGNC:712;HGNC:9630;HGNC:12784;HGNC:12684;HGNC:1874;HGNC:11497;HGNC:15474…	WLS;DAGLA;NRXN1;ALK;CADM1;FARP1;NPTN;NEO1;PRKAR2B;BAIAP2;PLCG1;PLCB4;IQSEC2;STAT3;JAK2;PDE4A;HNRNPK;PPP1R9A;TUBB2B;FYN;CDH2;STAU1;SLC6A6;BCR;NTNG2;ITGB1;L1CAM;NCAM1;PTPRA;NCAN;DNM1;PACSIN2;ARRB2;PTN;WNT5A;VGF;CFL1;SYNGAP1;SHANK1;SHANK3;DLGAP3;EPHA7;PFN1;UBE3A;WNK1;PAFAH1B1;TRIO;MAPK8;RTN4;NXPH4;SYNGR1;GNAI2;UBE2I;PRKCE;ADORA2A;GIPC1;BACE1;CHRNB2;CHRNA3;DRD2;YWHAH;NGFR;NRXN2;ABCC8;NOTCH1;PPP3CA;NR…	WLS;DAGLA;NRXN1;ALK;CADM1;FARP1;NPTN;NEO1;PRKAR2B;BAIAP2;PLCG1;PLCB4;IQSEC2;STAT3;JAK2;PDE4A;HNRNPK;PPP1R9A;TUBB2B;FYN;CDH2;STAU1;SLC6A6;BCR;NTNG2;ITGB1;L1CAM;NCAM1;PTPRA;NCAN;DNM1;PACSIN2;ARRB2;PTN;WNT5A;VGF;CFL1;SYNGAP1;SHANK1;SHANK3;DLGAP3;EPHA7;PFN1;UBE3A;WNK1;PAFAH1B1;TRIO;MAPK8;RTN4;NXPH4;SYNGR1;GNAI2;UBE2I;PRKCE;ADORA2A;GIPC1;BACE1;CHRNB2;CHRNA3;DRD2;YWHAH;NGFR;NRXN2;ABCC8;NOTCH1;PPP3CA;NR…
GO:0099537	H2	BP	trans-synaptic signaling	│ ├─ trans-synaptic signaling	GO:0099536	0.252713	0.4386	76	214	HGNC:30238;HGNC:1165;HGNC:8008;HGNC:427;HGNC:5951;HGNC:3591;HGNC:17867;HGNC:7754;HGNC:9392;HGNC:947;HGNC:9065;HGNC:9059;HGNC:29059;HGNC:11364;HGNC:6192;HGNC:8780;HGNC:5044;HGNC:14946;HGNC:30829;HGNC:4037;HGNC:1759;HGNC:11370;HGNC:11052;HGNC:1014;HGNC:14288;HGNC:6153;HGNC:6470;HGNC:7656;HGNC:9664;HGNC:2465;HGNC:2972;HGNC:8571;HGNC:712;HGNC:9630;HGNC:12784;HGNC:12684;HGNC:1874;HGNC:11497;HGNC:15474…	WLS;DAGLA;NRXN1;ALK;CADM1;FARP1;NPTN;NEO1;PRKAR2B;BAIAP2;PLCG1;PLCB4;IQSEC2;STAT3;JAK2;PDE4A;HNRNPK;PPP1R9A;TUBB2B;FYN;CDH2;STAU1;SLC6A6;BCR;NTNG2;ITGB1;L1CAM;NCAM1;PTPRA;NCAN;DNM1;PACSIN2;ARRB2;PTN;WNT5A;VGF;CFL1;SYNGAP1;SHANK1;SHANK3;DLGAP3;EPHA7;PFN1;UBE3A;WNK1;PAFAH1B1;TRIO;MAPK8;RTN4;NXPH4;SYNGR1;GNAI2;UBE2I;PRKCE;ADORA2A;GIPC1;BACE1;CHRNB2;CHRNA3;DRD2;YWHAH;NGFR;NRXN2;ABCC8;NOTCH1;PPP3CA;NR…	WLS;DAGLA;NRXN1;ALK;CADM1;FARP1;NPTN;NEO1;PRKAR2B;BAIAP2;PLCG1;PLCB4;IQSEC2;STAT3;JAK2;PDE4A;HNRNPK;PPP1R9A;TUBB2B;FYN;CDH2;STAU1;SLC6A6;BCR;NTNG2;ITGB1;L1CAM;NCAM1;PTPRA;NCAN;DNM1;PACSIN2;ARRB2;PTN;WNT5A;VGF;CFL1;SYNGAP1;SHANK1;SHANK3;DLGAP3;EPHA7;PFN1;UBE3A;WNK1;PAFAH1B1;TRIO;MAPK8;RTN4;NXPH4;SYNGR1;GNAI2;UBE2I;PRKCE;ADORA2A;GIPC1;BACE1;CHRNB2;CHRNA3;DRD2;YWHAH;NGFR;NRXN2;ABCC8;NOTCH1;PPP3CA;NR…	WLS
GO:0099541	H5	BP	trans-synaptic signaling by lipid	│ │ ├─ trans-synaptic signaling by lipid	GO:0099537			2	11	HGNC:1165;HGNC:8008	DAGLA;NRXN1	DAGLA;NRXN1
GO:0099542	H14	BP	trans-synaptic signaling by endocannabinoid	│ │ │ └─ trans-synaptic signaling by endocannabinoid	GO:0099541			2	11	HGNC:1165;HGNC:8008	DAGLA;NRXN1	DAGLA;NRXN1
GO:0098921	H22	BP	retrograde trans-synaptic signaling by endocannabinoid	│ │ │ ├─ retrograde trans-synaptic signaling by endocannabinoid	GO:0099542			1	6	HGNC:1165	DAGLA	DAGLA	DAGLA
GO:0099178	H27	BP	regulation of retrograde trans-synaptic signaling by endocanabinoid	│ │ │ │ └─ regulation of retrograde trans-synaptic signaling by endocanabinoid	GO:0098921			0	3
GO:0099553	H23	BP	trans-synaptic signaling by endocannabinoid, modulating synaptic transmission	│ │ │ └─ trans-synaptic signaling by endocannabinoid, modulating synaptic transmission	GO:0099542			1	5	HGNC:8008	NRXN1	NRXN1
GO:0150036	H28	BP	regulation of trans-synaptic signaling by endocannabinoid, modulating synaptic transmission	│ │ │ └─ regulation of trans-synaptic signaling by endocannabinoid, modulating synaptic transmission	GO:0099553			1	4	HGNC:8008	NRXN1	NRXN1	NRXN1
GO:0099540	H6	BP	trans-synaptic signaling by neuropeptide	│ │ ├─ trans-synaptic signaling by neuropeptide	GO:0099537			1	1	HGNC:427	ALK	ALK	ALK
GO:0099543	H7	BP	trans-synaptic signaling by soluble gas	│ │ ├─ trans-synaptic signaling by soluble gas	GO:0099537			0	1
GO:0099548	H15	BP	trans-synaptic signaling by nitric oxide	│ │ │ └─ trans-synaptic signaling by nitric oxide	GO:0099543			0	1
GO:0099555	H24	BP	trans-synaptic signaling by nitric oxide, modulating synaptic transmission	│ │ │ └─ trans-synaptic signaling by nitric oxide, modulating synaptic transmission	GO:0099548			0	1
GO:0098925	H29	BP	retrograde trans-synaptic signaling by nitric oxide, modulating synaptic transmission	│ │ │ └─ retrograde trans-synaptic signaling by nitric oxide, modulating synaptic transmission	GO:0099555			0	1
GO:0099545	H8	BP	trans-synaptic signaling by trans-synaptic complex	│ │ ├─ trans-synaptic signaling by trans-synaptic complex	GO:0099537	0.589983	0.660524	3	9	HGNC:5951;HGNC:3591;HGNC:17867	CADM1;FARP1;NPTN	CADM1;FARP1;NPTN
GO:0098942	H16	BP	retrograde trans-synaptic signaling by trans-synaptic protein complex	│ │ │ ├─ retrograde trans-synaptic signaling by trans-synaptic protein complex	GO:0099545			2	4	HGNC:5951;HGNC:3591	CADM1;FARP1	CADM1;FARP1	CADM1;FARP1
GO:0099557	H17	BP	trans-synaptic signaling by trans-synaptic complex, modulating synaptic transmission	│ │ │ └─ trans-synaptic signaling by trans-synaptic complex, modulating synaptic transmission	GO:0099545			1	2	HGNC:17867	NPTN	NPTN	NPTN
GO:0099157	H9	BP	trans-synaptic signalling via exosome	│ │ ├─ trans-synaptic signalling via exosome	GO:0099537			1	1	HGNC:30238	WLS	WLS	WLS
GO:0099183	H10	BP	trans-synaptic signaling by BDNF, modulating synaptic transmission	│ │ ├─ trans-synaptic signaling by BDNF, modulating synaptic transmission	GO:0099537			0	6
GO:0150035	H18	BP	regulation of trans-synaptic signaling by BDNF, modulating synaptic transmission	│ │ │ └─ regulation of trans-synaptic signaling by BDNF, modulating synaptic transmission	GO:0099183			0	2
GO:0099550	H11	BP	trans-synaptic signaling, modulating synaptic transmission	│ │ ├─ trans-synaptic signaling, modulating synaptic transmission	GO:0099537			2	7	HGNC:7754;HGNC:8008	NEO1;NRXN1	NEO1;NRXN1	NEO1;NRXN1
GO:0007268	H12	BP	chemical synaptic transmission	│ │ └─ chemical synaptic transmission	GO:0099537	0.148058	0.37195	68	180	HGNC:9392;HGNC:947;HGNC:9065;HGNC:9059;HGNC:29059;HGNC:11364;HGNC:6192;HGNC:8780;HGNC:5044;HGNC:14946;HGNC:30829;HGNC:4037;HGNC:1759;HGNC:11370;HGNC:11052;HGNC:1014;HGNC:14288;HGNC:6153;HGNC:6470;HGNC:7656;HGNC:9664;HGNC:2465;HGNC:2972;HGNC:8571;HGNC:712;HGNC:9630;HGNC:12784;HGNC:12684;HGNC:1874;HGNC:11497;HGNC:15474;HGNC:14294;HGNC:30368;HGNC:3390;HGNC:8881;HGNC:12496;HGNC:14540;HGNC:8574;HGNC:1…	PRKAR2B;BAIAP2;PLCG1;PLCB4;IQSEC2;STAT3;JAK2;PDE4A;HNRNPK;PPP1R9A;TUBB2B;FYN;CDH2;STAU1;SLC6A6;BCR;NTNG2;ITGB1;L1CAM;NCAM1;PTPRA;NCAN;DNM1;PACSIN2;ARRB2;PTN;WNT5A;VGF;CFL1;SYNGAP1;SHANK1;SHANK3;DLGAP3;EPHA7;PFN1;UBE3A;WNK1;PAFAH1B1;TRIO;MAPK8;RTN4;NXPH4;SYNGR1;GNAI2;UBE2I;PRKCE;ADORA2A;GIPC1;BACE1;CHRNB2;CHRNA3;DRD2;YWHAH;NGFR;NRXN2;ABCC8;NOTCH1;PPP3CA;NRGN;GHRL;SORCS3;PRKACA;CAMK4;INA;IGF1R;TENT…	PRKAR2B;BAIAP2;PLCG1;PLCB4;IQSEC2;STAT3;JAK2;PDE4A;HNRNPK;PPP1R9A;TUBB2B;FYN;CDH2;STAU1;SLC6A6;BCR;NTNG2;ITGB1;L1CAM;NCAM1;PTPRA;NCAN;DNM1;PACSIN2;ARRB2;PTN;WNT5A;VGF;CFL1;SYNGAP1;SHANK1;SHANK3;DLGAP3;EPHA7;PFN1;UBE3A;WNK1;PAFAH1B1;TRIO;MAPK8;RTN4;NXPH4;SYNGR1;GNAI2;UBE2I;PRKCE;ADORA2A;GIPC1;BACE1;CHRNB2;CHRNA3;DRD2;YWHAH;NGFR;NRXN2;ABCC8;NOTCH1;PPP3CA;NRGN;GHRL;SORCS3;PRKACA;CAMK4;INA;IGF1R;TENT…
GO:0050804	H19	BP	modulation of chemical synaptic transmission	│ │ ├─ modulation of chemical synaptic transmission	GO:0007268	0.0363337	0.22014	45	99	HGNC:9392;HGNC:947;HGNC:9065;HGNC:9059;HGNC:29059;HGNC:11364;HGNC:6192;HGNC:8780;HGNC:5044;HGNC:14946;HGNC:30829;HGNC:4037;HGNC:1759;HGNC:11370;HGNC:11052;HGNC:1014;HGNC:14288;HGNC:6153;HGNC:6470;HGNC:7656;HGNC:9664;HGNC:2465;HGNC:2972;HGNC:8571;HGNC:712;HGNC:9630;HGNC:12784;HGNC:12684;HGNC:1874;HGNC:11497;HGNC:15474;HGNC:14294;HGNC:30368;HGNC:3390;HGNC:8881;HGNC:12496;HGNC:14540;HGNC:8574;HGNC:1…	PRKAR2B;BAIAP2;PLCG1;PLCB4;IQSEC2;STAT3;JAK2;PDE4A;HNRNPK;PPP1R9A;TUBB2B;FYN;CDH2;STAU1;SLC6A6;BCR;NTNG2;ITGB1;L1CAM;NCAM1;PTPRA;NCAN;DNM1;PACSIN2;ARRB2;PTN;WNT5A;VGF;CFL1;SYNGAP1;SHANK1;SHANK3;DLGAP3;EPHA7;PFN1;UBE3A;WNK1;PAFAH1B1;TRIO;MAPK8;RTN4;NXPH4;SYNGR1;GNAI2;UBE2I	PRKAR2B;BAIAP2;PLCG1;PLCB4;IQSEC2;STAT3;JAK2;PDE4A;HNRNPK;PPP1R9A;TUBB2B;FYN;CDH2;STAU1;SLC6A6;BCR;NTNG2;ITGB1;L1CAM;NCAM1;PTPRA;NCAN;DNM1;PACSIN2;ARRB2;PTN;WNT5A;VGF;CFL1;SYNGAP1;SHANK1;SHANK3;DLGAP3;EPHA7;PFN1;UBE3A;WNK1;PAFAH1B1;TRIO;MAPK8;RTN4;NXPH4;SYNGR1;GNAI2;UBE2I	PRKAR2B;BAIAP2;PLCG1;PLCB4;IQSEC2;STAT3;JAK2;PDE4A;HNRNPK;PPP1R9A;TUBB2B;FYN;CDH2;STAU1;SLC6A6;BCR;NTNG2;ITGB1;L1CAM;NCAM1;PTPRA;NCAN;DNM1;PACSIN2;ARRB2;PTN;WNT5A;VGF;CFL1;SYNGAP1;SHANK1;SHANK3;DLGAP3;EPHA7;PFN1;UBE3A;WNK1;PAFAH1B1;TRIO;MAPK8;RTN4;NXPH4;SYNGR1;GNAI2;UBE2I
GO:0099531	H20	BP	presynaptic process involved in chemical synaptic transmission	│ │ ├─ presynaptic process involved in chemical synaptic transmission	GO:0007268	0.883424		11	48	HGNC:9401;HGNC:263;HGNC:1226;HGNC:933;HGNC:1962;HGNC:1957;HGNC:3023;HGNC:12853;HGNC:7809;HGNC:8009;HGNC:59	PRKCE;ADORA2A;GIPC1;BACE1;CHRNB2;CHRNA3;DRD2;YWHAH;NGFR;NRXN2;ABCC8	PRKCE;ADORA2A;GIPC1;BACE1;CHRNB2;CHRNA3;DRD2;YWHAH;NGFR;NRXN2;ABCC8
GO:0099171	H25	BP	presynaptic modulation of chemical synaptic transmission	│ │ │ └─ presynaptic modulation of chemical synaptic transmission	GO:0099531	0.883424	0.909926	11	48	HGNC:9401;HGNC:263;HGNC:1226;HGNC:933;HGNC:1962;HGNC:1957;HGNC:3023;HGNC:12853;HGNC:7809;HGNC:8009;HGNC:59	PRKCE;ADORA2A;GIPC1;BACE1;CHRNB2;CHRNA3;DRD2;YWHAH;NGFR;NRXN2;ABCC8	PRKCE;ADORA2A;GIPC1;BACE1;CHRNB2;CHRNA3;DRD2;YWHAH;NGFR;NRXN2;ABCC8	PRKCE;ADORA2A;GIPC1;BACE1;CHRNB2;CHRNA3;DRD2;YWHAH;NGFR;NRXN2;ABCC8
GO:0099565	H21	BP	postsynaptic process involved in chemical synaptic transmission	│ │ └─ postsynaptic process involved in chemical synaptic transmission	GO:0007268	0.328174	0.456129	15	39	HGNC:7881;HGNC:9314;HGNC:3023;HGNC:8000;HGNC:18129;HGNC:16699;HGNC:12303;HGNC:12784;HGNC:9380;HGNC:1464;HGNC:6057;HGNC:5465;HGNC:26776;HGNC:14977;HGNC:4389	NOTCH1;PPP3CA;DRD2;NRGN;GHRL;SORCS3;TRIO;WNT5A;PRKACA;CAMK4;INA;IGF1R;TENT2;SNX14;GNAO1	NOTCH1;PPP3CA;DRD2;NRGN;GHRL;SORCS3;TRIO;WNT5A;PRKACA;CAMK4;INA;IGF1R;TENT2;SNX14;GNAO1	NOTCH1
GO:0099170	H26	BP	postsynaptic modulation of chemical synaptic transmission	│ │ └─ postsynaptic modulation of chemical synaptic transmission	GO:0099565	0.239265	0.427078	14	33	HGNC:9314;HGNC:3023;HGNC:8000;HGNC:18129;HGNC:16699;HGNC:12303;HGNC:12784;HGNC:9380;HGNC:1464;HGNC:6057;HGNC:5465;HGNC:26776;HGNC:14977;HGNC:4389	PPP3CA;DRD2;NRGN;GHRL;SORCS3;TRIO;WNT5A;PRKACA;CAMK4;INA;IGF1R;TENT2;SNX14;GNAO1	PPP3CA;DRD2;NRGN;GHRL;SORCS3;TRIO;WNT5A;PRKACA;CAMK4;INA;IGF1R;TENT2;SNX14;GNAO1	PPP3CA;DRD2;NRGN;GHRL;SORCS3;TRIO;WNT5A;PRKACA;CAMK4;INA;IGF1R;TENT2;SNX14;GNAO1
GO:0099538	H3	BP	synaptic signaling via neuropeptide	│ ├─ synaptic signaling via neuropeptide	GO:0099536			1	8	HGNC:12684	VGF	VGF	VGF
GO:0099163	H4	BP	synaptic signaling by nitric oxide	│ └─ synaptic signaling by nitric oxide	GO:0099536			2	3	HGNC:7872;HGNC:12784	NOS1;WNT5A	NOS1;WNT5A	NOS1
GO:0150045	H13	BP	regulation of synaptic signaling by nitric oxide	│ └─ regulation of synaptic signaling by nitric oxide	GO:0099163			1	2	HGNC:12784	WNT5A	WNT5A	WNT5A
GO:0050808	I1	BP	synapse organization	├─ synapse organization	SYNGO:synprocess	2.83355e-05	0.00145928	195	424	HGNC:3754;HGNC:581;HGNC:7648;HGNC:14258;HGNC:188;HGNC:11276;HGNC:1717;HGNC:8004;HGNC:19701;HGNC:3084;HGNC:29351;HGNC:18415;HGNC:12733;HGNC:24011;HGNC:12735;HGNC:6485;HGNC:3390;HGNC:8005;HGNC:10011;HGNC:5044;HGNC:30320;HGNC:14294;HGNC:9670;HGNC:29364;HGNC:18129;HGNC:24278;HGNC:28756;HGNC:7994;HGNC:12687;HGNC:4575;HGNC:655;HGNC:2720;HGNC:12784;HGNC:5241;HGNC:9508;HGNC:1736;HGNC:8592;HGNC:7765;HGNC:…	FLNA;APBB1;NBEA;CD2AP;ADAM10;SPTBN2;SEPTIN7;NRP1;CNKSR2;DVL1;ARHGAP39;HIP1R;WASF2;ABI2;WASL;LAMA5;EPHA7;NRP2;RHEB;HNRNPK;ARHGAP22;SHANK3;PTPRF;TANC1;GHRL;ABHD17B;ABHD17A;NRCAM;VHL;GRID1;ARF4;ASAP1;WNT5A;HSPA8;PSEN1;CDC42;PAK3;NF1;ITSN1;BAIAP2;PAFAH1B1;RPS6KA5;NCAN;MINK1;AFDN;DLGAP3;STAU1;RAP1B;CTTN;EGLN1;RHOA;RHOB;AGAP1;PDXP;STRN4;MRTFB;CFL1;CTNNA2;PFN1;SPTB;DIXDC1;CYFIP1;MARCKS;MYH10;KALRN;PTK2;…	FLNA;APBB1;NBEA;CD2AP;ADAM10;SPTBN2;SEPTIN7;NRP1;CNKSR2;DVL1;ARHGAP39;HIP1R;WASF2;ABI2;WASL;LAMA5;EPHA7;NRP2;RHEB;HNRNPK;ARHGAP22;SHANK3;PTPRF;TANC1;GHRL;ABHD17B;ABHD17A;NRCAM;VHL;GRID1;ARF4;ASAP1;WNT5A;HSPA8;PSEN1;CDC42;PAK3;NF1;ITSN1;BAIAP2;PAFAH1B1;RPS6KA5;NCAN;MINK1;AFDN;DLGAP3;STAU1;RAP1B;CTTN;EGLN1;RHOA;RHOB;AGAP1;PDXP;STRN4;MRTFB;CFL1;CTNNA2;PFN1;SPTB;DIXDC1;CYFIP1;MARCKS;MYH10;KALRN;PTK2;…	FLNA;APBB1;NBEA;CD2AP
GO:0099172	I2	BP	presynapse organization	│ ├─ presynapse organization	GO:0050808			0	2
GO:0099174	I16	BP	regulation of presynapse organization	│ │ └─ regulation of presynapse organization	GO:0099172			0	2
GO:0099173	I3	BP	postsynapse organization	│ ├─ postsynapse organization	GO:0050808	0.00524215	0.134985	41	75	HGNC:188;HGNC:11276;HGNC:1717;HGNC:8004;HGNC:19701;HGNC:3084;HGNC:29351;HGNC:18415;HGNC:12733;HGNC:24011;HGNC:12735;HGNC:6485;HGNC:3390;HGNC:8005;HGNC:10011;HGNC:5044;HGNC:30320;HGNC:14294;HGNC:9670;HGNC:29364;HGNC:18129;HGNC:24278;HGNC:28756;HGNC:7994;HGNC:12687;HGNC:4575;HGNC:655;HGNC:2720;HGNC:12784;HGNC:5241;HGNC:9508;HGNC:1736;HGNC:8592;HGNC:7765;HGNC:6183;HGNC:947;HGNC:8574;HGNC:10434;HGNC:…	ADAM10;SPTBN2;SEPTIN7;NRP1;CNKSR2;DVL1;ARHGAP39;HIP1R;WASF2;ABI2;WASL;LAMA5;EPHA7;NRP2;RHEB;HNRNPK;ARHGAP22;SHANK3;PTPRF;TANC1;GHRL;ABHD17B;ABHD17A;NRCAM;VHL;GRID1;ARF4;ASAP1;WNT5A;HSPA8;PSEN1;CDC42;PAK3;NF1;ITSN1;BAIAP2;PAFAH1B1;RPS6KA5;NCAN;MINK1;AFDN	ADAM10;SPTBN2;SEPTIN7;NRP1;CNKSR2;DVL1;ARHGAP39;HIP1R;WASF2;ABI2;WASL;LAMA5;EPHA7;NRP2;RHEB;HNRNPK;ARHGAP22;SHANK3;PTPRF;TANC1;GHRL;ABHD17B;ABHD17A;NRCAM;VHL;GRID1;ARF4;ASAP1;WNT5A;HSPA8;PSEN1;CDC42;PAK3;NF1;ITSN1;BAIAP2;PAFAH1B1;RPS6KA5;NCAN;MINK1;AFDN	ADAM10;SPTBN2;SEPTIN7;NRP1;CNKSR2;DVL1;ARHGAP39;HIP1R;WASF2;ABI2;WASL;LAMA5
GO:0099175	I17	BP	regulation of postsynapse organization	│ │ ├─ regulation of postsynapse organization	GO:0099173	0.0102374	0.175743	31	55	HGNC:3390;HGNC:8005;HGNC:10011;HGNC:5044;HGNC:30320;HGNC:14294;HGNC:9670;HGNC:29364;HGNC:18129;HGNC:24278;HGNC:28756;HGNC:7994;HGNC:12687;HGNC:4575;HGNC:655;HGNC:2720;HGNC:12784;HGNC:5241;HGNC:188;HGNC:9508;HGNC:3084;HGNC:1736;HGNC:12735;HGNC:8592;HGNC:7765;HGNC:6183;HGNC:947;HGNC:8574;HGNC:10434;HGNC:2465;HGNC:17565	EPHA7;NRP2;RHEB;HNRNPK;ARHGAP22;SHANK3;PTPRF;TANC1;GHRL;ABHD17B;ABHD17A;NRCAM;VHL;GRID1;ARF4;ASAP1;WNT5A;HSPA8;ADAM10;PSEN1;DVL1;CDC42;WASL;PAK3;NF1;ITSN1;BAIAP2;PAFAH1B1;RPS6KA5;NCAN;MINK1	EPHA7;NRP2;RHEB;HNRNPK;ARHGAP22;SHANK3;PTPRF;TANC1;GHRL;ABHD17B;ABHD17A;NRCAM;VHL;GRID1;ARF4;ASAP1;WNT5A;HSPA8;ADAM10;PSEN1;DVL1;CDC42;WASL;PAK3;NF1;ITSN1;BAIAP2;PAFAH1B1;RPS6KA5;NCAN;MINK1	EPHA7;NRP2;RHEB;HNRNPK;ARHGAP22;SHANK3;PTPRF;TANC1;GHRL;ABHD17B;ABHD17A;NRCAM;VHL;GRID1;ARF4;ASAP1;WNT5A;HSPA8;ADAM10;PSEN1;DVL1;CDC42;WASL;PAK3;NF1;ITSN1;BAIAP2;PAFAH1B1;RPS6KA5;NCAN;MINK1
GO:0099084	I18	BP	postsynaptic specialization organization	│ │ └─ postsynaptic specialization organization	GO:0099173			2	4	HGNC:7137;HGNC:19701	AFDN;CNKSR2	AFDN;CNKSR2	AFDN;CNKSR2
GO:0099563	I4	BP	modification of synaptic structure	│ ├─ modification of synaptic structure	GO:0050808	0.0346785	0.22014	28	55	HGNC:30368;HGNC:11370;HGNC:9857;HGNC:3338;HGNC:1736;HGNC:1232;HGNC:7765;HGNC:667;HGNC:668;HGNC:16922;HGNC:30259;HGNC:15721;HGNC:29819;HGNC:1874;HGNC:2510;HGNC:8881;HGNC:11274;HGNC:23695;HGNC:13759;HGNC:6759;HGNC:6183;HGNC:947;HGNC:7568;HGNC:4814;HGNC:9611;HGNC:17217;HGNC:7176;HGNC:18412	DLGAP3;STAU1;RAP1B;CTTN;CDC42;EGLN1;NF1;RHOA;RHOB;AGAP1;PDXP;STRN4;MRTFB;CFL1;CTNNA2;PFN1;SPTB;DIXDC1;CYFIP1;MARCKS;ITSN1;BAIAP2;MYH10;KALRN;PTK2;DIP2A;MMP9;ZDHHC17	DLGAP3;STAU1;RAP1B;CTTN;CDC42;EGLN1;NF1;RHOA;RHOB;AGAP1;PDXP;STRN4;MRTFB;CFL1;CTNNA2;PFN1;SPTB;DIXDC1;CYFIP1;MARCKS;ITSN1;BAIAP2;MYH10;KALRN;PTK2;DIP2A;MMP9;ZDHHC17
GO:0099010	I19	BP	modification of postsynaptic structure	│ │ ├─ modification of postsynaptic structure	GO:0099563	0.046816	0.240623	26	52	HGNC:30368;HGNC:11370;HGNC:9857;HGNC:3338;HGNC:1736;HGNC:1232;HGNC:7765;HGNC:667;HGNC:668;HGNC:16922;HGNC:30259;HGNC:15721;HGNC:29819;HGNC:1874;HGNC:2510;HGNC:8881;HGNC:11274;HGNC:23695;HGNC:13759;HGNC:6759;HGNC:6183;HGNC:947;HGNC:7568;HGNC:4814;HGNC:9611;HGNC:17217	DLGAP3;STAU1;RAP1B;CTTN;CDC42;EGLN1;NF1;RHOA;RHOB;AGAP1;PDXP;STRN4;MRTFB;CFL1;CTNNA2;PFN1;SPTB;DIXDC1;CYFIP1;MARCKS;ITSN1;BAIAP2;MYH10;KALRN;PTK2;DIP2A	DLGAP3;STAU1;RAP1B;CTTN;CDC42;EGLN1;NF1;RHOA;RHOB;AGAP1;PDXP;STRN4;MRTFB;CFL1;CTNNA2;PFN1;SPTB;DIXDC1;CYFIP1;MARCKS;ITSN1;BAIAP2;MYH10;KALRN;PTK2;DIP2A	DLGAP3;STAU1;RAP1B;CTTN
GO:0099159	I36	BP	regulation of modification of postsynaptic structure	│ │ │ ├─ regulation of modification of postsynaptic structure	GO:0099010	0.225471	0.424572	9	19	HGNC:1736;HGNC:1232;HGNC:7765;HGNC:667;HGNC:668;HGNC:16922;HGNC:30259;HGNC:15721;HGNC:29819	CDC42;EGLN1;NF1;RHOA;RHOB;AGAP1;PDXP;STRN4;MRTFB	CDC42;EGLN1;NF1;RHOA;RHOB;AGAP1;PDXP;STRN4;MRTFB	CDC42;EGLN1;NF1;RHOA;RHOB;AGAP1;PDXP;STRN4;MRTFB
GO:0098885	I37	BP	modification of postsynaptic actin cytoskeleton	│ │ │ └─ modification of postsynaptic actin cytoskeleton	GO:0099010	0.0549089	0.240623	15	26	HGNC:1874;HGNC:3338;HGNC:2510;HGNC:8881;HGNC:11274;HGNC:23695;HGNC:13759;HGNC:6759;HGNC:6183;HGNC:947;HGNC:7568;HGNC:667;HGNC:4814;HGNC:9611;HGNC:17217	CFL1;CTTN;CTNNA2;PFN1;SPTB;DIXDC1;CYFIP1;MARCKS;ITSN1;BAIAP2;MYH10;RHOA;KALRN;PTK2;DIP2A	CFL1;CTTN;CTNNA2;PFN1;SPTB;DIXDC1;CYFIP1;MARCKS;ITSN1;BAIAP2;MYH10;RHOA;KALRN;PTK2;DIP2A	CFL1;CTTN;CTNNA2;PFN1;SPTB;DIXDC1
GO:1905274	I50	BP	regulation of modification of postsynaptic actin cytoskeleton	│ │ │ └─ regulation of modification of postsynaptic actin cytoskeleton	GO:0098885	0.0649135	0.257157	9	13	HGNC:13759;HGNC:6759;HGNC:6183;HGNC:947;HGNC:7568;HGNC:667;HGNC:4814;HGNC:9611;HGNC:17217	CYFIP1;MARCKS;ITSN1;BAIAP2;MYH10;RHOA;KALRN;PTK2;DIP2A	CYFIP1;MARCKS;ITSN1;BAIAP2;MYH10;RHOA;KALRN;PTK2;DIP2A	CYFIP1;MARCKS;ITSN1;BAIAP2;MYH10;RHOA;KALRN;PTK2;DIP2A
GO:0099564	I20	BP	modification of synaptic structure, modulating synaptic transmission	│ │ ├─ modification of synaptic structure, modulating synaptic transmission	GO:0099563			1	1	HGNC:7176	MMP9	MMP9	MMP9
GO:1905244	I21	BP	regulation of modification of synaptic structure	│ │ └─ regulation of modification of synaptic structure	GO:0099563			1	2	HGNC:18412	ZDHHC17	ZDHHC17
GO:0098987	I38	BP	regulation of modification of synapse structure, modulating synaptic transmission	│ │ └─ regulation of modification of synapse structure, modulating synaptic transmission	GO:1905244			1	2	HGNC:18412	ZDHHC17	ZDHHC17	ZDHHC17
GO:0050807	I5	BP	regulation of synapse organization	│ ├─ regulation of synapse organization	GO:0050808	0.0954285	0.316186	15	29	HGNC:7666;HGNC:12666;HGNC:329;HGNC:6990;HGNC:2460;HGNC:1459;HGNC:655;HGNC:25589;HGNC:11219;HGNC:20766;HGNC:20778;HGNC:613;HGNC:11220;HGNC:9678;HGNC:12784	NCKAP1;VCP;AGRN;MECP2;CSNK2B;CAMK1;ARF4;SEPTIN11;SPARC;TUBA1A;TUBB;APOE;SPARCL1;PTPRO;WNT5A	NCKAP1;VCP;AGRN;MECP2;CSNK2B;CAMK1;ARF4;SEPTIN11;SPARC;TUBA1A;TUBB5;APOE;SPARCL1;PTPRO;WNT5A	NCKAP1;VCP;AGRN;MECP2;CSNK2B;CAMK1;ARF4;SEPTIN11;SPARC;TUBA1A;TUBB;APOE;SPARCL1;PTPRO;WNT5A
GO:0098918	I6	BP	structural constituent of synapse	│ ├─ structural constituent of synapse	GO:0050808	0.0542094	0.240623	20	38	HGNC:9246;HGNC:1117;HGNC:17283;HGNC:31922;HGNC:11276;HGNC:163;HGNC:29125;HGNC:17512;HGNC:1717;HGNC:132;HGNC:144;HGNC:1461;HGNC:2696;HGNC:164;HGNC:6057;HGNC:18957;HGNC:14294;HGNC:15474;HGNC:2903;HGNC:2516	PPFIA2;BSN;RIMS2;ERC2;SPTBN2;ACTN1;DNM3;HOMER1;SEPTIN7;ACTB;ACTG1;CAMK2B;DBNL;ACTN2;INA;MAGI2;SHANK3;SHANK1;DLG4;CTNND2	PPFIA2;BSN;RIMS2;ERC2;SPTBN2;ACTN1;DNM3;HOMER1;SEPTIN7;ACTB;ACTG1;CAMK2B;DBNL;ACTN2;INA;MAGI2;SHANK3;SHANK1;DLG4;CTNND2
GO:0099181	I22	BP	structural constituent of presynapse	│ │ ├─ structural constituent of presynapse	GO:0098918	0.516286	0.615097	4	11	HGNC:9246;HGNC:1117;HGNC:17283;HGNC:31922	PPFIA2;BSN;RIMS2;ERC2	PPFIA2;BSN;RIMS2;ERC2	PPFIA2
GO:0098882	I39	BP	structural constituent of active zone	│ │ │ ├─ structural constituent of active zone	GO:0099181	0.52552	0.615097	3	8	HGNC:1117;HGNC:17283;HGNC:31922	BSN;RIMS2;ERC2	BSN;RIMS2;ERC2	BSN;RIMS2;ERC2
GO:0098699	I40	BP	structural constituent of presynaptic actin cytoskeleton	│ │ │ └─ structural constituent of presynaptic actin cytoskeleton	GO:0099181			0	1
GO:0099186	I23	BP	structural constituent of postsynapse	│ │ └─ structural constituent of postsynapse	GO:0098918	0.0314353	0.22014	17	28	HGNC:11276;HGNC:163;HGNC:29125;HGNC:17512;HGNC:1717;HGNC:132;HGNC:144;HGNC:1461;HGNC:2696;HGNC:164;HGNC:6057;HGNC:18957;HGNC:14294;HGNC:15474;HGNC:2903;HGNC:2516;HGNC:9246	SPTBN2;ACTN1;DNM3;HOMER1;SEPTIN7;ACTB;ACTG1;CAMK2B;DBNL;ACTN2;INA;MAGI2;SHANK3;SHANK1;DLG4;CTNND2;PPFIA2	SPTBN2;ACTN1;DNM3;HOMER1;SEPTIN7;ACTB;ACTG1;CAMK2B;DBNL;ACTN2;INA;MAGI2;SHANK3;SHANK1;DLG4;CTNND2;PPFIA2	SPTBN2;ACTN1;DNM3;HOMER1;SEPTIN7
GO:0098973	I41	BP	structural constituent of postsynaptic actin cytoskeleton	│ │ ├─ structural constituent of postsynaptic actin cytoskeleton	GO:0099186	0.104891	0.316186	5	6	HGNC:132;HGNC:144;HGNC:1461;HGNC:2696;HGNC:164	ACTB;ACTG1;CAMK2B;DBNL;ACTN2	ACTB;ACTG1;CAMK2B;DBNL;ACTN2	ACTB;ACTG1;CAMK2B;DBNL;ACTN2
GO:0099184	I42	BP	structural constituent of postsynaptic intermediate filament cytoskeleton	│ │ ├─ structural constituent of postsynaptic intermediate filament cytoskeleton	GO:0099186			1	2	HGNC:6057	INA	INA	INA
GO:0098879	I43	BP	structural constituent of postsynaptic specialization	│ │ ├─ structural constituent of postsynaptic specialization	GO:0099186			1	3	HGNC:18957	MAGI2	MAGI2	MAGI2
GO:0098919	I44	BP	structural constituent of postsynaptic density	│ │ └─ structural constituent of postsynaptic density	GO:0099186	0.309046	0.44948	6	13	HGNC:14294;HGNC:15474;HGNC:18957;HGNC:2903;HGNC:2516;HGNC:9246	SHANK3;SHANK1;MAGI2;DLG4;CTNND2;PPFIA2	SHANK3;SHANK1;MAGI2;DLG4;CTNND2;PPFIA2	SHANK3;SHANK1;MAGI2;DLG4;CTNND2;PPFIA2
GO:0150043	I7	BP	structural constituent of synapse-associated extracellular matrix	│ ├─ structural constituent of synapse-associated extracellular matrix	GO:0050808			0	1
GO:0099560	I8	BP	synapse adhesion between pre- and post-synapse	│ ├─ synapse adhesion between pre- and post-synapse	GO:0050808	0.145762	0.37195	20	45	HGNC:11220;HGNC:5951;HGNC:14267;HGNC:32326;HGNC:3225;HGNC:28456;HGNC:25042;HGNC:7656;HGNC:14288;HGNC:9670;HGNC:8008;HGNC:1765;HGNC:29944;HGNC:29945;HGNC:29396;HGNC:33154;HGNC:29849;HGNC:30825;HGNC:18957;HGNC:19267	SPARCL1;CADM1;PCDH17;IGSF9B;EFNA5;LRFN4;LRRC4B;NCAM1;NTNG2;PTPRF;NRXN1;CDH6;TENM3;TENM4;ELFN2;ELFN1;CADM2;CADM4;MAGI2;MDGA1	SPARCL1;CADM1;PCDH17;IGSF9B;EFNA5;LRFN4;LRRC4B;NCAM1;NTNG2;PTPRF;NRXN1;CDH6;TENM3;TENM4;ELFN2;ELFN1;CADM2;CADM4;MAGI2;MDGA1	SPARCL1;CADM1;PCDH17;IGSF9B;EFNA5;LRFN4;LRRC4B;NCAM1;NTNG2;PTPRF;NRXN1;CDH6;TENM3;TENM4;ELFN2;ELFN1;CADM2;CADM4
GO:0099179	I24	BP	regulation of synaptic membrane adhesion	│ │ └─ regulation of synaptic membrane adhesion	GO:0099560			2	7	HGNC:18957;HGNC:19267	MAGI2;MDGA1	MAGI2;MDGA1	MAGI2;MDGA1
GO:0008039	I9	BP	synaptic target recognition	│ ├─ synaptic target recognition	GO:0050808			1	3	HGNC:12855	YWHAZ	YWHAZ	YWHAZ
GO:0007416	I10	BP	synapse assembly	│ ├─ synapse assembly	GO:0050808	0.103934	0.316186	64	163	HGNC:5951;HGNC:8008;HGNC:3227;HGNC:3084;HGNC:9245;HGNC:9246;HGNC:9247;HGNC:14436;HGNC:9250;HGNC:2514;HGNC:29506;HGNC:1919;HGNC:6470;HGNC:23214;HGNC:19751;HGNC:14882;HGNC:18601;HGNC:12698;HGNC:10732;HGNC:3591;HGNC:8033;HGNC:4576;HGNC:620;HGNC:25042;HGNC:28456;HGNC:659;HGNC:14290;HGNC:19267;HGNC:14288;HGNC:4038;HGNC:22408;HGNC:9507;HGNC:13861;HGNC:8009;HGNC:7137;HGNC:21746;HGNC:18474;HGNC:23085;HGN…	CADM1;NRXN1;EFNB2;DVL1;PPFIA1;PPFIA2;PPFIA3;RAPH1;PPFIBP2;CTNNB1;SRCIN1;CHD4;L1CAM;EXOC7;SRGAP2;CRTAC1;RTN4R;VLDLR;SEMA4D;FARP1;NTRK3;GRID2;APP;LRRC4B;LRFN4;ARF6;NLGN2;MDGA1;NTNG2;FZD1;ATG9A;PSD;LZTS1;NRXN2;AFDN;CPEB3;ZDHHC8;ARHGAP33;DPYSL2;SENP1;CRMP1;SAMD4A;DCLK1;SIGMAR1;UBE2M;CARMIL3;RAC1;SEMA4C;RTN4;MAP1B;UBE3B;HTR4;GNA13;DOCK7;CRK;ARHGEF9;NPTXR;GAP43;WNT5A;SPTBN2;EEF1A1;EEF1A2;NPTX1;LATS1	CADM1;NRXN1;EFNB2;DVL1;PPFIA1;PPFIA2;PPFIA3;RAPH1;PPFIBP2;CTNNB1;SRCIN1;CHD4;L1CAM;EXOC7;SRGAP2;CRTAC1;RTN4R;VLDLR;SEMA4D;FARP1;NTRK3;GRID2;APP;LRRC4B;LRFN4;ARF6;NLGN2;MDGA1;NTNG2;FZD1;ATG9A;PSD;LZTS1;NRXN2;AFDN;CPEB3;ZDHHC8;ARHGAP33;DPYSL2;SENP1;CRMP1;SAMD4;DCLK1;SIGMAR1;UBE2M;CARMIL3;RAC1;SEMA4C;RTN4;MAP1B;UBE3B;HTR4;GNA13;DOCK7;CRK;ARHGEF9;NPTXR;GAP43;WNT5A;SPTBN2;EEF1A1;EEF1A2;NPTX1;LATS1	CADM1;NRXN1
GO:0099054	I25	BP	presynapse assembly	│ │ ├─ presynapse assembly	GO:0007416	0.176911	0.394479	8	15	HGNC:3227;HGNC:3084;HGNC:5951;HGNC:9245;HGNC:9246;HGNC:9247;HGNC:14436;HGNC:8008	EFNB2;DVL1;CADM1;PPFIA1;PPFIA2;PPFIA3;RAPH1;NRXN1	EFNB2;DVL1;CADM1;PPFIA1;PPFIA2;PPFIA3;RAPH1;NRXN1	EFNB2;DVL1;CADM1;PPFIA1;PPFIA2;PPFIA3;RAPH1;NRXN1
GO:0051963	I26	BP	regulation of synapse assembly	│ │ ├─ regulation of synapse assembly	GO:0007416	0.107442	0.316186	46	113	HGNC:9250;HGNC:2514;HGNC:29506;HGNC:1919;HGNC:6470;HGNC:23214;HGNC:19751;HGNC:14882;HGNC:18601;HGNC:12698;HGNC:10732;HGNC:3591;HGNC:8033;HGNC:4576;HGNC:620;HGNC:25042;HGNC:28456;HGNC:659;HGNC:14290;HGNC:8008;HGNC:19267;HGNC:14288;HGNC:4038;HGNC:22408;HGNC:9507;HGNC:13861;HGNC:8009;HGNC:7137;HGNC:21746;HGNC:18474;HGNC:23085;HGNC:3014;HGNC:17927;HGNC:2365;HGNC:23023;HGNC:2700;HGNC:8157;HGNC:12491;H…	PPFIBP2;CTNNB1;SRCIN1;CHD4;L1CAM;EXOC7;SRGAP2;CRTAC1;RTN4R;VLDLR;SEMA4D;FARP1;NTRK3;GRID2;APP;LRRC4B;LRFN4;ARF6;NLGN2;NRXN1;MDGA1;NTNG2;FZD1;ATG9A;PSD;LZTS1;NRXN2;AFDN;CPEB3;ZDHHC8;ARHGAP33;DPYSL2;SENP1;CRMP1;SAMD4A;DCLK1;SIGMAR1;UBE2M;CARMIL3;RAC1;SEMA4C;RTN4;MAP1B;UBE3B;HTR4;GNA13	PPFIBP2;CTNNB1;SRCIN1;CHD4;L1CAM;EXOC7;SRGAP2;CRTAC1;RTN4R;VLDLR;SEMA4D;FARP1;NTRK3;GRID2;APP;LRRC4B;LRFN4;ARF6;NLGN2;NRXN1;MDGA1;NTNG2;FZD1;ATG9A;PSD;LZTS1;NRXN2;AFDN;CPEB3;ZDHHC8;ARHGAP33;DPYSL2;SENP1;CRMP1;SAMD4;DCLK1;SIGMAR1;UBE2M;CARMIL3;RAC1;SEMA4C;RTN4;MAP1B;UBE3B;HTR4;GNA13	PPFIBP2;CTNNB1;SRCIN1;CHD4;L1CAM;EXOC7;SRGAP2;CRTAC1;RTN4R;VLDLR;SEMA4D
GO:1905606	I45	BP	regulation of presynapse assembly	│ │ │ ├─ regulation of presynapse assembly	GO:0051963	0.260873	0.4386	13	31	HGNC:3591;HGNC:8033;HGNC:4576;HGNC:620;HGNC:25042;HGNC:28456;HGNC:659;HGNC:14290;HGNC:8008;HGNC:19267;HGNC:14288;HGNC:4038;HGNC:22408	FARP1;NTRK3;GRID2;APP;LRRC4B;LRFN4;ARF6;NLGN2;NRXN1;MDGA1;NTNG2;FZD1;ATG9A	FARP1;NTRK3;GRID2;APP;LRRC4B;LRFN4;ARF6;NLGN2;NRXN1;MDGA1;NTNG2;FZD1;ATG9A	FARP1;NTRK3;GRID2;APP;LRRC4B;LRFN4;ARF6;NLGN2;NRXN1;MDGA1;NTNG2;FZD1;ATG9A
GO:0150052	I46	BP	regulation of postsynapse assembly	│ │ │ └─ regulation of postsynapse assembly	GO:0051963	0.320548	0.45228	23	62	HGNC:9507;HGNC:13861;HGNC:8009;HGNC:7137;HGNC:21746;HGNC:18474;HGNC:23085;HGNC:3014;HGNC:17927;HGNC:2365;HGNC:23023;HGNC:2700;HGNC:8157;HGNC:12491;HGNC:20272;HGNC:9801;HGNC:10731;HGNC:14085;HGNC:18601;HGNC:6836;HGNC:13478;HGNC:5299;HGNC:4381	PSD;LZTS1;NRXN2;AFDN;CPEB3;ZDHHC8;ARHGAP33;DPYSL2;SENP1;CRMP1;SAMD4A;DCLK1;SIGMAR1;UBE2M;CARMIL3;RAC1;SEMA4C;RTN4;RTN4R;MAP1B;UBE3B;HTR4;GNA13	PSD;LZTS1;NRXN2;AFDN;CPEB3;ZDHHC8;ARHGAP33;DPYSL2;SENP1;CRMP1;SAMD4;DCLK1;SIGMAR1;UBE2M;CARMIL3;RAC1;SEMA4C;RTN4;RTN4R;MAP1B;UBE3B;HTR4;GNA13	PSD;LZTS1;NRXN2;AFDN;CPEB3;ZDHHC8;ARHGAP33;DPYSL2;SENP1;CRMP1;SAMD4A;DCLK1;SIGMAR1;UBE2M;CARMIL3;RAC1;SEMA4C;RTN4;RTN4R;MAP1B;UBE3B;HTR4;GNA13
GO:0098698	I27	BP	postsynaptic specialization assembly	│ │ ├─ postsynaptic specialization assembly	GO:0007416	0.151961	0.372666	18	40	HGNC:14290;HGNC:14288;HGNC:19190;HGNC:2362;HGNC:14561;HGNC:7954;HGNC:4140;HGNC:8008;HGNC:12784;HGNC:11276;HGNC:3189;HGNC:3192;HGNC:8033;HGNC:7952;HGNC:4576;HGNC:25042;HGNC:28456;HGNC:6514	NLGN2;NTNG2;DOCK7;CRK;ARHGEF9;NPTXR;GAP43;NRXN1;WNT5A;SPTBN2;EEF1A1;EEF1A2;NTRK3;NPTX1;GRID2;LRRC4B;LRFN4;LATS1	NLGN2;NTNG2;DOCK7;CRK;ARHGEF9;NPTXR;GAP43;NRXN1;WNT5A;SPTBN2;EEF1A1;EEF1A2;NTRK3;NPTX1;GRID2;LRRC4B;LRFN4;LATS1	NLGN2;NTNG2;DOCK7;CRK
GO:0099150	I47	BP	regulation of postsynaptic specialization assembly	│ │ │ ├─ regulation of postsynaptic specialization assembly	GO:0098698	0.0349406	0.22014	8	9	HGNC:14561;HGNC:7954;HGNC:4140;HGNC:8008;HGNC:12784;HGNC:11276;HGNC:3189;HGNC:3192	ARHGEF9;NPTXR;GAP43;NRXN1;WNT5A;SPTBN2;EEF1A1;EEF1A2	ARHGEF9;NPTXR;GAP43;NRXN1;WNT5A;SPTBN2;EEF1A1;EEF1A2	ARHGEF9;NPTXR;GAP43;NRXN1;WNT5A;SPTBN2;EEF1A1;EEF1A2
GO:0097107	I48	BP	postsynaptic density assembly	│ │ │ └─ postsynaptic density assembly	GO:0098698	0.727192	0.772173	7	26	HGNC:8033;HGNC:7952;HGNC:4576;HGNC:8008;HGNC:25042;HGNC:28456;HGNC:6514	NTRK3;NPTX1;GRID2;NRXN1;LRRC4B;LRFN4;LATS1	NTRK3;NPTX1;GRID2;NRXN1;LRRC4B;LRFN4;LATS1	NTRK3;NPTX1
GO:0099151	I51	BP	regulation of postsynaptic density assembly	│ │ │ └─ regulation of postsynaptic density assembly	GO:0097107	0.765371	0.804421	5	20	HGNC:4576;HGNC:8008;HGNC:25042;HGNC:28456;HGNC:6514	GRID2;NRXN1;LRRC4B;LRFN4;LATS1	GRID2;NRXN1;LRRC4B;LRFN4;LATS1	GRID2;NRXN1;LRRC4B;LRFN4;LATS1
GO:0097104	I28	BP	postsynaptic membrane assembly	│ │ └─ postsynaptic membrane assembly	GO:0007416			0	1
GO:0098883	I11	BP	synapse disassembly	│ ├─ synapse disassembly	GO:0050808	0.700752		3	11	HGNC:6153;HGNC:10899;HGNC:24182	ITGB1;SKP1;C1QL1	ITGB1;SKP1;C1QL1
GO:1905806	I29	BP	regulation of synapse disassembly	│ │ └─ regulation of synapse disassembly	GO:0098883	0.700752	0.759763	3	11	HGNC:6153;HGNC:10899;HGNC:24182	ITGB1;SKP1;C1QL1	ITGB1;SKP1;C1QL1	ITGB1;SKP1;C1QL1
GO:0060074	I12	BP	synapse maturation	│ ├─ synapse maturation	GO:0050808	0.195325	0.394479	15	34	HGNC:8881;HGNC:23059;HGNC:77;HGNC:10250;HGNC:11086;HGNC:8591;HGNC:8592;HGNC:12855;HGNC:1461;HGNC:10251;HGNC:10252;HGNC:8011;HGNC:19267;HGNC:3263;HGNC:18132	PFN1;BCAN;ABL2;ROBO2;SLIT2;PAK2;PAK3;YWHAZ;CAMK2B;ROCK1;ROCK2;CNTNAP1;MDGA1;AGO2;IGSF9	PFN1;BCAN;ABL2;ROBO2;SLIT2;PAK2;PAK3;YWHAZ;CAMK2B;ROCK1;ROCK2;CNTNAP1;MDGA1;AGO2;IGSF9	PFN1;BCAN;ABL2;ROBO2;SLIT2
GO:0090128	I30	BP	regulation of synapse maturation	│ │ └─ regulation of synapse maturation	GO:0060074	0.414917	0.521176	10	27	HGNC:8591;HGNC:8592;HGNC:12855;HGNC:1461;HGNC:10251;HGNC:10252;HGNC:8011;HGNC:19267;HGNC:3263;HGNC:18132	PAK2;PAK3;YWHAZ;CAMK2B;ROCK1;ROCK2;CNTNAP1;MDGA1;AGO2;IGSF9	PAK2;PAK3;YWHAZ;CAMK2B;ROCK1;ROCK2;CNTNAP1;MDGA1;AGO2;IGSF9	PAK2;PAK3;YWHAZ;CAMK2B;ROCK1;ROCK2;CNTNAP1;MDGA1;AGO2;IGSF9
GO:0099558	I13	BP	maintenance of synapse structure	│ ├─ maintenance of synapse structure	GO:0050808	0.186302	0.394479	11	23	HGNC:6470;HGNC:29944;HGNC:29945;HGNC:5951;HGNC:11497;HGNC:5241;HGNC:6156;HGNC:6153;HGNC:2857;HGNC:9507;HGNC:659	L1CAM;TENM3;TENM4;CADM1;SYNGAP1;HSPA8;ITGB3;ITGB1;DGKZ;PSD;ARF6	L1CAM;TENM3;TENM4;CADM1;SYNGAP1;HSPA8;ITGB3;ITGB1;DGKZ;PSD;ARF6	L1CAM
GO:0099559	I31	BP	maintenance of alignment of postsynaptic density and presynaptic active zone	│ │ ├─ maintenance of alignment of postsynaptic density and presynaptic active zone	GO:0099558			2	4	HGNC:29944;HGNC:29945	TENM3;TENM4	TENM3;TENM4	TENM3;TENM4
GO:0098880	I32	BP	maintenance of postsynaptic specialization structure	│ │ └─ maintenance of postsynaptic specialization structure	GO:0099558	0.1157	0.33103	8	13	HGNC:5951;HGNC:11497;HGNC:5241;HGNC:6156;HGNC:6153;HGNC:2857;HGNC:9507;HGNC:659	CADM1;SYNGAP1;HSPA8;ITGB3;ITGB1;DGKZ;PSD;ARF6	CADM1;SYNGAP1;HSPA8;ITGB3;ITGB1;DGKZ;PSD;ARF6	CADM1;SYNGAP1;HSPA8;ITGB3;ITGB1
GO:0099562	I49	BP	maintenance of postsynaptic density structure	│ │ └─ maintenance of postsynaptic density structure	GO:0098880	0.381988	0.49181	3	6	HGNC:2857;HGNC:9507;HGNC:659	DGKZ;PSD;ARF6	DGKZ;PSD;ARF6	DGKZ;PSD;ARF6
GO:0099187	I14	BP	presynaptic cytoskeleton organization	│ ├─ presynaptic cytoskeleton organization	GO:0050808	0.24049		5	9	HGNC:11320;HGNC:24011;HGNC:15607;HGNC:18142;HGNC:15447	ABI1;ABI2;ARHGEF7;DAAM1;TLN2	ABI1;ABI2;ARHGEF7;DAAM1;TLN2
GO:0099140	I33	BP	presynaptic actin cytoskeleton organization	│ │ └─ presynaptic actin cytoskeleton organization	GO:0099187	0.190682	0.394479	5	8	HGNC:11320;HGNC:24011;HGNC:15607;HGNC:18142;HGNC:15447	ABI1;ABI2;ARHGEF7;DAAM1;TLN2	ABI1;ABI2;ARHGEF7;DAAM1;TLN2	ABI1;ABI2;ARHGEF7;DAAM1;TLN2
GO:0099188	I15	BP	postsynaptic cytoskeleton organization	│ └─ postsynaptic cytoskeleton organization	GO:0050808	0.0251225	0.22014	17	27	HGNC:18271;HGNC:12733;HGNC:652;HGNC:24011;HGNC:14946;HGNC:3591;HGNC:10252;HGNC:943;HGNC:12735;HGNC:15607;HGNC:9801;HGNC:7568;HGNC:29506;HGNC:2696;HGNC:2319;HGNC:29944;HGNC:29945	ENAH;WASF2;ARF1;ABI2;PPP1R9A;FARP1;ROCK2;ADGRB1;WASL;ARHGEF7;RAC1;MYH10;SRCIN1;DBNL;CPNE6;TENM3;TENM4	ENAH;WASF2;ARF1;ABI2;PPP1R9A;FARP1;ROCK2;ADGRB1;WASL;ARHGEF7;RAC1;MYH10;SRCIN1;DBNL;CPNE6;TENM3;TENM4	ENAH
GO:0098974	I34	BP	postsynaptic actin cytoskeleton organization	│ ├─ postsynaptic actin cytoskeleton organization	GO:0099188	0.0296263	0.22014	14	21	HGNC:12733;HGNC:652;HGNC:24011;HGNC:14946;HGNC:3591;HGNC:10252;HGNC:943;HGNC:12735;HGNC:15607;HGNC:9801;HGNC:7568;HGNC:29506;HGNC:2696;HGNC:2319	WASF2;ARF1;ABI2;PPP1R9A;FARP1;ROCK2;ADGRB1;WASL;ARHGEF7;RAC1;MYH10;SRCIN1;DBNL;CPNE6	WASF2;ARF1;ABI2;PPP1R9A;FARP1;ROCK2;ADGRB1;WASL;ARHGEF7;RAC1;MYH10;SRCIN1;DBNL;CPNE6	WASF2;ARF1;ABI2;PPP1R9A;FARP1;ROCK2;ADGRB1;WASL;ARHGEF7;RAC1;MYH10;SRCIN1;DBNL;CPNE6
GO:0099190	I35	BP	postsynaptic spectrin-associated cytoskeleton organization	│ └─ postsynaptic spectrin-associated cytoskeleton organization	GO:0099188			2	4	HGNC:29944;HGNC:29945	TENM3;TENM4	TENM3;TENM4	TENM3;TENM4
SYNGO:metabolism	J1	BP	metabolism	├─ metabolism	SYNGO:synprocess	0.032926	0.22014	48	106	HGNC:24278;HGNC:4141;HGNC:22408;HGNC:12631;HGNC:13581;HGNC:6973;HGNC:3287;HGNC:13759;HGNC:108;HGNC:10750;HGNC:8607;HGNC:12628;HGNC:188;HGNC:9508;HGNC:10064;HGNC:1232;HGNC:12687;HGNC:24023;HGNC:2553;HGNC:12492;HGNC:2584;HGNC:10315;HGNC:10369;HGNC:10301;HGNC:10302;HGNC:10303;HGNC:10305;HGNC:10307;HGNC:10306;HGNC:10310;HGNC:10317;HGNC:10329;HGNC:10330;HGNC:10336;HGNC:10340;HGNC:13631;HGNC:10348;HGNC…	ABHD17B;GAPDH;ATG9A;USP8;FBXO2;MDM2;EIF4E;CYFIP1;ACHE;SEPTIN3;PRKN;USP5;ADAM10;PSEN1;TRIM3;EGLN1;VHL;KLHL17;CUL3;UBE2N;CYLD;RPL22;RPL9;RPL11;RPL12;RPL13;RPL14;RPL17;RPL15;RPL18;RPL23A;RPL27A;RPL28;RPL32;RPL34;RPL36;RPL37A;RPL4;RPL5;RPL7;RPLP2;RPS11;RPS14;RPS15A;RPS24;RPS5;ELAVL4;TENT2	ABHD17B;GAPDH;ATG9A;USP8;FBXO2;MDM2;EIF4E;CYFIP1;ACHE;SEPTIN3;PRKN;USP5;ADAM10;PSEN1;TRIM3;EGLN1;VHL;KLHL17;CUL3;UBE2N;CYLD;RPL22;RPL9;RPL11;RPL12;RPL13;RPL14;RPL17;RPL15;RPL18;RPL23A;RPL27A;RPL28;RPL32;RPL34;RPL36;RPL37A;RPL4;RPL5;RPL7;RPLP2;RPS11;RPS14;RPS15A;RPS24;RPS5;ELAVL4;TENT2	ABHD17B
SYNGO:presyn_ATPmetabolic	J2	BP	ATP metabolic process in the presynapse	│ ├─ ATP metabolic process in the presynapse	SYNGO:metabolism			0	1
SYNGO:presyn_regulationATPmetabolic	J12	BP	regulation of ATP metabolic process in the presynapse	│ │ └─ regulation of ATP metabolic process in the presynapse	SYNGO:presyn_ATPmetabolic			0	1
SYNGO:postsyn_ATPmetabolic	J3	BP	ATP metabolic process in the postsynapse	│ ├─ ATP metabolic process in the postsynapse	SYNGO:metabolism			1	1	HGNC:4141	GAPDH	GAPDH	GAPDH
GO:0099546	J4	BP	protein catabolic process, modulating synaptic transmission	│ ├─ protein catabolic process, modulating synaptic transmission	SYNGO:metabolism			0	1
GO:0099574	J5	BP	regulation of protein catabolic process at synapse, modulating synaptic transmission	│ ├─ regulation of protein catabolic process at synapse, modulating synaptic transmission	SYNGO:metabolism	0.332132	0.456129	4	8	HGNC:22408;HGNC:12631;HGNC:13581;HGNC:6973	ATG9A;USP8;FBXO2;MDM2	ATG9A;USP8;FBXO2;MDM2	ATG9A
GO:0099576	J13	BP	regulation of protein catabolic process at postsynapse, modulating synaptic transmission	│ │ ├─ regulation of protein catabolic process at postsynapse, modulating synaptic transmission	GO:0099574	0.381988	0.49181	3	6	HGNC:12631;HGNC:13581;HGNC:6973	USP8;FBXO2;MDM2	USP8;FBXO2;MDM2	USP8;FBXO2;MDM2
GO:0099575	J14	BP	regulation of protein catabolic process at presynapse, modulating synaptic transmission	│ │ └─ regulation of protein catabolic process at presynapse, modulating synaptic transmission	GO:0099574			0	1
GO:0099547	J6	BP	regulation of translation at synapse, modulating synaptic transmission	│ ├─ regulation of translation at synapse, modulating synaptic transmission	SYNGO:metabolism			2	7	HGNC:3287;HGNC:13759	EIF4E;CYFIP1	EIF4E;CYFIP1
GO:0099578	J15	BP	regulation of translation at postsynapse, modulating synaptic transmission	│ │ ├─ regulation of translation at postsynapse, modulating synaptic transmission	GO:0099547			2	3	HGNC:3287;HGNC:13759	EIF4E;CYFIP1	EIF4E;CYFIP1	EIF4E;CYFIP1
GO:0099577	J16	BP	regulation of translation at presynapse, modulating synaptic transmission	│ │ └─ regulation of translation at presynapse, modulating synaptic transmission	GO:0099547			0	2
GO:0042135	J7	BP	neurotransmitter catabolic process	│ ├─ neurotransmitter catabolic process	SYNGO:metabolism			1	2	HGNC:108	ACHE	ACHE	ACHE
GO:0140246	J8	BP	protein catabolic process at synapse	│ ├─ protein catabolic process at synapse	SYNGO:metabolism	0.170004	0.394479	12	25	HGNC:10750;HGNC:8607;HGNC:12628;HGNC:188;HGNC:9508;HGNC:10064;HGNC:1232;HGNC:12687;HGNC:24023;HGNC:2553;HGNC:12492;HGNC:2584	SEPTIN3;PRKN;USP5;ADAM10;PSEN1;TRIM3;EGLN1;VHL;KLHL17;CUL3;UBE2N;CYLD	SEPTIN3;PRKN;USP5;ADAM10;PSEN1;TRIM3;EGLN1;VHL;KLHL17;CUL3;UBE2N;CYLD
GO:0140247	J17	BP	protein catabolic process at presynapse	│ │ ├─ protein catabolic process at presynapse	GO:0140246	0.306099	0.44948	3	5	HGNC:10750;HGNC:8607;HGNC:12628	SEPTIN3;PRKN;USP5	SEPTIN3;PRKN;USP5	SEPTIN3
GO:0140251	J21	BP	regulation protein catabolic process at presynapse	│ │ │ └─ regulation protein catabolic process at presynapse	GO:0140247			2	4	HGNC:8607;HGNC:12628	PRKN;USP5	PRKN;USP5	PRKN;USP5
GO:0140249	J18	BP	protein catabolic process at postsynapse	│ │ └─ protein catabolic process at postsynapse	GO:0140246	0.260849	0.4386	9	20	HGNC:188;HGNC:9508;HGNC:10064;HGNC:1232;HGNC:12687;HGNC:24023;HGNC:2553;HGNC:12492;HGNC:2584	ADAM10;PSEN1;TRIM3;EGLN1;VHL;KLHL17;CUL3;UBE2N;CYLD	ADAM10;PSEN1;TRIM3;EGLN1;VHL;KLHL17;CUL3;UBE2N;CYLD	ADAM10;PSEN1
GO:0140252	J22	BP	regulation protein catabolic process at postsynapse	│ │ └─ regulation protein catabolic process at postsynapse	GO:0140249	0.276787	0.4386	7	15	HGNC:10064;HGNC:1232;HGNC:12687;HGNC:24023;HGNC:2553;HGNC:12492;HGNC:2584	TRIM3;EGLN1;VHL;KLHL17;CUL3;UBE2N;CYLD	TRIM3;EGLN1;VHL;KLHL17;CUL3;UBE2N;CYLD	TRIM3;EGLN1;VHL;KLHL17;CUL3;UBE2N;CYLD
GO:0042136	J9	BP	neurotransmitter biosynthetic process	│ ├─ neurotransmitter biosynthetic process	SYNGO:metabolism			0	2
GO:0140241	J10	BP	translation at synapse	│ ├─ translation at synapse	SYNGO:metabolism	0.0575727		27	56	HGNC:10315;HGNC:10369;HGNC:10301;HGNC:10302;HGNC:10303;HGNC:10305;HGNC:10307;HGNC:10306;HGNC:10310;HGNC:10317;HGNC:10329;HGNC:10330;HGNC:10336;HGNC:10340;HGNC:13631;HGNC:10348;HGNC:10353;HGNC:10360;HGNC:10363;HGNC:10377;HGNC:10384;HGNC:10387;HGNC:10389;HGNC:10411;HGNC:10426;HGNC:3315;HGNC:26776	RPL22;RPL9;RPL11;RPL12;RPL13;RPL14;RPL17;RPL15;RPL18;RPL23A;RPL27A;RPL28;RPL32;RPL34;RPL36;RPL37A;RPL4;RPL5;RPL7;RPLP2;RPS11;RPS14;RPS15A;RPS24;RPS5;ELAVL4;TENT2	RPL22;RPL9;RPL11;RPL12;RPL13;RPL14;RPL17;RPL15;RPL18;RPL23A;RPL27A;RPL28;RPL32;RPL34;RPL36;RPL37A;RPL4;RPL5;RPL7;RPLP2;RPS11;RPS14;RPS15A;RPS24;RPS5;ELAVL4;TENT2
GO:0140236	J19	BP	translation at presynapse	│ │ ├─ translation at presynapse	GO:0140241	0.0584036	0.240623	25	51	HGNC:10315;HGNC:10369;HGNC:10301;HGNC:10302;HGNC:10303;HGNC:10305;HGNC:10307;HGNC:10306;HGNC:10310;HGNC:10317;HGNC:10329;HGNC:10330;HGNC:10336;HGNC:10340;HGNC:13631;HGNC:10348;HGNC:10353;HGNC:10360;HGNC:10363;HGNC:10377;HGNC:10384;HGNC:10387;HGNC:10389;HGNC:10411;HGNC:10426	RPL22;RPL9;RPL11;RPL12;RPL13;RPL14;RPL17;RPL15;RPL18;RPL23A;RPL27A;RPL28;RPL32;RPL34;RPL36;RPL37A;RPL4;RPL5;RPL7;RPLP2;RPS11;RPS14;RPS15A;RPS24;RPS5	RPL22;RPL9;RPL11;RPL12;RPL13;RPL14;RPL17;RPL15;RPL18;RPL23A;RPL27A;RPL28;RPL32;RPL34;RPL36;RPL37A;RPL4;RPL5;RPL7;RPLP2;RPS11;RPS14;RPS15A;RPS24;RPS5	RPL22;RPL9;RPL11;RPL12;RPL13;RPL14;RPL17;RPL15;RPL18;RPL23A;RPL27A;RPL28;RPL32;RPL34;RPL36;RPL37A;RPL4;RPL5;RPL7;RPLP2;RPS11;RPS14;RPS15A;RPS24;RPS5
GO:0140242	J20	BP	translation at postsynapse	│ │ └─ translation at postsynapse	GO:0140241	0.0575727	0.240623	27	56	HGNC:10369;HGNC:10301;HGNC:10302;HGNC:10303;HGNC:10305;HGNC:10307;HGNC:10306;HGNC:10310;HGNC:10315;HGNC:10317;HGNC:10329;HGNC:10330;HGNC:10336;HGNC:10340;HGNC:13631;HGNC:10348;HGNC:10353;HGNC:10360;HGNC:10363;HGNC:10377;HGNC:10384;HGNC:10387;HGNC:10389;HGNC:10411;HGNC:10426;HGNC:3315;HGNC:26776	RPL9;RPL11;RPL12;RPL13;RPL14;RPL17;RPL15;RPL18;RPL22;RPL23A;RPL27A;RPL28;RPL32;RPL34;RPL36;RPL37A;RPL4;RPL5;RPL7;RPLP2;RPS11;RPS14;RPS15A;RPS24;RPS5;ELAVL4;TENT2	RPL9;RPL11;RPL12;RPL13;RPL14;RPL17;RPL15;RPL18;RPL22;RPL23A;RPL27A;RPL28;RPL32;RPL34;RPL36;RPL37A;RPL4;RPL5;RPL7;RPLP2;RPS11;RPS14;RPS15A;RPS24;RPS5;ELAVL4;TENT2	RPL9;RPL11;RPL12;RPL13;RPL14;RPL17;RPL15;RPL18;RPL22;RPL23A;RPL27A;RPL28;RPL32;RPL34;RPL36;RPL37A;RPL4;RPL5;RPL7;RPLP2;RPS11;RPS14;RPS15A;RPS24;RPS5
GO:0140245	J23	BP	regulation of translation at postsynapse	│ │ └─ regulation of translation at postsynapse	GO:0140242			2	4	HGNC:3315;HGNC:26776	ELAVL4;TENT2	ELAVL4;TENT2	ELAVL4;TENT2
GO:0140235	J11	BP	RNA polyadenylation at postsynapse	│ └─ RNA polyadenylation at postsynapse	SYNGO:metabolism			1	1	HGNC:26776	TENT2	TENT2	TENT2
SYNGO:transport	K1	BP	transport	└─ transport	SYNGO:synprocess	0.029706	0.22014	28	54	HGNC:11052;HGNC:3014;HGNC:7602;HGNC:21498;HGNC:18263;HGNC:6318;HGNC:19349;HGNC:11729;HGNC:17676;HGNC:3758;HGNC:888;HGNC:6319;HGNC:7323;HGNC:17060;HGNC:9701;HGNC:5048;HGNC:10774;HGNC:11370;HGNC:11371;HGNC:6766;HGNC:25564;HGNC:7109;HGNC:7007;HGNC:17059;HGNC:6872;HGNC:30377;HGNC:9760;HGNC:568	SLC6A6;DPYSL2;MYO5A;ATG16L1;RAB21;KIF2A;KIF21A;TERF2;RABGEF1;FLOT2;KIF1A;KIF3A;SEPTIN9;KIFAP3;PURA;HNRNPU;SFPQ;STAU1;STAU2;MADD;ARL8B;MKLN1;RAB8A;SACM1L;MAPK10;SCRIB;RAB11A;AP3D1	SLC6A6;DPYSL2;MYO5A;ATG16L1;RAB21;KIF2A;KIF21A;TERF2;RABGEF1;FLOT2;KIF1A;KIF3A;SEPTIN9;KIFAP3;PURA;HNRNPU;SFPQ;STAU1;STAU2;MADD;ARL8B;MKLN1;RAB8A;SACM1L;MAPK10;SCRIB;RAB11A;AP3D1	SLC6A6;DPYSL2;MYO5A
GO:0008088	K2	BP	axo-dendritic transport	├─ axo-dendritic transport	SYNGO:transport	0.0510378	0.240623	16	28	HGNC:21498;HGNC:18263;HGNC:6318;HGNC:19349;HGNC:11729;HGNC:17676;HGNC:3758;HGNC:888;HGNC:6319;HGNC:7323;HGNC:17060;HGNC:9701;HGNC:5048;HGNC:10774;HGNC:11370;HGNC:11371	ATG16L1;RAB21;KIF2A;KIF21A;TERF2;RABGEF1;FLOT2;KIF1A;KIF3A;SEPTIN9;KIFAP3;PURA;HNRNPU;SFPQ;STAU1;STAU2	ATG16L1;RAB21;KIF2A;KIF21A;TERF2;RABGEF1;FLOT2;KIF1A;KIF3A;SEPTIN9;KIFAP3;PURA;HNRNPU;SFPQ;STAU1;STAU2
GO:0098930	K7	BP	axonal transport	│ ├─ axonal transport	GO:0008088	0.293225	0.44948	5	10	HGNC:21498;HGNC:18263;HGNC:6318;HGNC:19349;HGNC:11729	ATG16L1;RAB21;KIF2A;KIF21A;TERF2	ATG16L1;RAB21;KIF2A;KIF21A;TERF2	ATG16L1
GO:0008089	K14	BP	anterograde axonal transport	│ │ ├─ anterograde axonal transport	GO:0098930	0.381988	0.49181	3	6	HGNC:18263;HGNC:6318;HGNC:19349	RAB21;KIF2A;KIF21A	RAB21;KIF2A;KIF21A	RAB21;KIF2A;KIF21A
GO:0099641	K23	BP	anterograde axonal protein transport	│ │ │ ├─ anterograde axonal protein transport	GO:0008089			0	2
GO:0140231	K24	BP	anterograde axonal transport of neurotransmitter receptor complex	│ │ │ └─ anterograde axonal transport of neurotransmitter receptor complex	GO:0008089			0	1
GO:0099088	K15	BP	axonal transport of messenger ribonucleoprotein complex	│ │ └─ axonal transport of messenger ribonucleoprotein complex	GO:0098930			1	1	HGNC:11729	TERF2	TERF2	TERF2
GO:0098935	K8	BP	dendritic transport	│ └─ dendritic transport	GO:0008088	0.0543504	0.240623	12	19	HGNC:17676;HGNC:6318;HGNC:3758;HGNC:888;HGNC:6319;HGNC:7323;HGNC:17060;HGNC:9701;HGNC:5048;HGNC:10774;HGNC:11370;HGNC:11371	RABGEF1;KIF2A;FLOT2;KIF1A;KIF3A;SEPTIN9;KIFAP3;PURA;HNRNPU;SFPQ;STAU1;STAU2	RABGEF1;KIF2A;FLOT2;KIF1A;KIF3A;SEPTIN9;KIFAP3;PURA;HNRNPU;SFPQ;STAU1;STAU2	RABGEF1;KIF2A
GO:0098937	K16	BP	anterograde dendritic transport	│ ├─ anterograde dendritic transport	GO:0098935	0.24049	0.427078	5	9	HGNC:3758;HGNC:888;HGNC:6319;HGNC:7323;HGNC:17060	FLOT2;KIF1A;KIF3A;SEPTIN9;KIFAP3	FLOT2;KIF1A;KIF3A;SEPTIN9;KIFAP3	FLOT2;KIF1A;KIF3A
GO:0098971	K25	BP	anterograde dendritic transport of neurotransmitter receptor complex	│ │ └─ anterograde dendritic transport of neurotransmitter receptor complex	GO:0098937	0.381988	0.49181	3	6	HGNC:7323;HGNC:17060;HGNC:6319	SEPTIN9;KIFAP3;KIF3A	SEPTIN9;KIFAP3;KIF3A	SEPTIN9;KIFAP3;KIF3A
GO:0098939	K17	BP	dendritic transport of mitochondrion	│ ├─ dendritic transport of mitochondrion	GO:0098935			0	1
GO:0098961	K18	BP	dendritic transport of ribonucleoprotein complex	│ ├─ dendritic transport of ribonucleoprotein complex	GO:0098935	0.104891		5	6	HGNC:9701;HGNC:5048;HGNC:10774;HGNC:11370;HGNC:11371	PURA;HNRNPU;SFPQ;STAU1;STAU2	PURA;HNRNPU;SFPQ;STAU1;STAU2
GO:0098963	K26	BP	dendritic transport of messenger ribonucleoprotein complex	│ │ └─ dendritic transport of messenger ribonucleoprotein complex	GO:0098961	0.104891	0.316186	5	6	HGNC:9701;HGNC:5048;HGNC:10774;HGNC:11370;HGNC:11371	PURA;HNRNPU;SFPQ;STAU1;STAU2	PURA;HNRNPU;SFPQ;STAU1;STAU2	PURA;HNRNPU;SFPQ;STAU1
GO:0098964	K29	BP	anterograde dendritic transport of messenger ribonucleoprotein complex	│ │ └─ anterograde dendritic transport of messenger ribonucleoprotein complex	GO:0098963			1	2	HGNC:11371	STAU2	STAU2	STAU2
GO:0098934	K19	BP	retrograde dendritic transport	│ └─ retrograde dendritic transport	GO:0098935			0	1
GO:0099514	K3	BP	synaptic vesicle cytoskeletal transport	├─ synaptic vesicle cytoskeletal transport	SYNGO:transport	0.230835		3	4	HGNC:6766;HGNC:888;HGNC:25564	MADD;KIF1A;ARL8B	MADD;KIF1A;ARL8B
GO:0099517	K9	BP	synaptic vesicle transport along microtubule	│ └─ synaptic vesicle transport along microtubule	GO:0099514	0.230835		3	4	HGNC:6766;HGNC:888;HGNC:25564	MADD;KIF1A;ARL8B	MADD;KIF1A;ARL8B
GO:0048490	K20	BP	anterograde synaptic vesicle transport	│ └─ anterograde synaptic vesicle transport	GO:0099517	0.230835	0.424572	3	4	HGNC:6766;HGNC:888;HGNC:25564	MADD;KIF1A;ARL8B	MADD;KIF1A;ARL8B	MADD;KIF1A
GO:1903742	K27	BP	regulation of anterograde synaptic vesicle transport	│ └─ regulation of anterograde synaptic vesicle transport	GO:0048490			1	2	HGNC:25564	ARL8B	ARL8B	ARL8B
GO:0099090	K4	BP	synaptic vesicle recycling via endosome	├─ synaptic vesicle recycling via endosome	SYNGO:transport			0	3
GO:0099158	K10	BP	regulation of recycling endosome localization within postsynapse	│ └─ regulation of recycling endosome localization within postsynapse	GO:0099090			0	1
GO:0099089	K5	BP	establishment of endoplasmic reticulum localization to postsynapse	├─ establishment of endoplasmic reticulum localization to postsynapse	SYNGO:transport			1	1	HGNC:7602	MYO5A	MYO5A	MYO5A
GO:0099637	K6	BP	neurotransmitter receptor transport	└─ neurotransmitter receptor transport	SYNGO:transport	0.455123	0.558067	7	19	HGNC:7109;HGNC:7007;HGNC:17059;HGNC:6872;HGNC:30377;HGNC:9760;HGNC:568	MKLN1;RAB8A;SACM1L;MAPK10;SCRIB;RAB11A;AP3D1	MKLN1;RAB8A;SACM1L;MAPK10;SCRIB;RAB11A;AP3D1
GO:0098968	K11	BP	neurotransmitter receptor transport postsynaptic membrane to endosome	├─ neurotransmitter receptor transport postsynaptic membrane to endosome	GO:0099637			1	2	HGNC:7109	MKLN1	MKLN1	MKLN1
GO:0098877	K12	BP	neurotransmitter receptor transport to plasma membrane	├─ neurotransmitter receptor transport to plasma membrane	GO:0099637	0.55989	0.640763	5	15	HGNC:7007;HGNC:17059;HGNC:6872;HGNC:30377;HGNC:9760	RAB8A;SACM1L;MAPK10;SCRIB;RAB11A	RAB8A;SACM1L;MAPK10;SCRIB;RAB11A
GO:0098969	K21	BP	neurotransmitter receptor transport to postsynaptic membrane	│ ├─ neurotransmitter receptor transport to postsynaptic membrane	GO:0098877	0.306099	0.44948	3	5	HGNC:7007;HGNC:17059;HGNC:6872	RAB8A;SACM1L;MAPK10	RAB8A;SACM1L;MAPK10	RAB8A;SACM1L;MAPK10
GO:0099639	K22	BP	neurotransmitter receptor transport, endosome to plasma membrane	│ └─ neurotransmitter receptor transport, endosome to plasma membrane	GO:0098877	0.700752		3	11	HGNC:30377;HGNC:9760;HGNC:7007	SCRIB;RAB11A;RAB8A	SCRIB;RAB11A;RAB8A
GO:0098887	K28	BP	neurotransmitter receptor transport, endosome to postsynaptic membrane	│ └─ neurotransmitter receptor transport, endosome to postsynaptic membrane	GO:0099639	0.648478	0.710566	3	10	HGNC:30377;HGNC:9760;HGNC:7007	SCRIB;RAB11A;RAB8A	SCRIB;RAB11A;RAB8A	SCRIB;RAB11A;RAB8A
GO:0099152	K30	BP	regulation of neurotransmitter receptor transport, endosome to postsynaptic membrane	│ └─ regulation of neurotransmitter receptor transport, endosome to postsynaptic membrane	GO:0098887			0	2
GO:0098943	K13	BP	neurotransmitter receptor transport, postsynaptic endosome to lysosome	└─ neurotransmitter receptor transport, postsynaptic endosome to lysosome	GO:0099637			1	2	HGNC:568	AP3D1	AP3D1	AP3D1
