# Supplementary material for: α-Cyclodextrin/Moringin Impacts Actin Cytoskeleton Dynamics with Potential Implications for Synaptic Organization: A Preliminary Transcriptomic Study in NSC-34 Motor Neurons
Source: Int J Mol Sci. 2025 Aug 24;26(17):8220. doi: 10.3390/ijms26178220 (PMC12428659; doi:10.3390/ijms26178220)
Supplement: Supplementary file 1 [file ijms-26-08220-s001.zip › Table S7.tsv]

category	subcategory	ID	Description	GeneRatio	BgRatio	pvalue	p.adjust	qvalue	geneID	Count	BG	CountBGRatio	geneName
Organismal Systems	Nervous system	hsa04721	Synaptic vesicle cycle	23/379	79/9392	2.72554147641569e-14	2.26219942542502e-12	1.1475964111224e-12	161/163/535/9114/155066/523/526/9296/9550/773/1212/1213/1759/1785/8775/5864/6570/140679/112755/2054/6809/6812/10497	23	79	0.291139240506329	AP2A2/AP2B1/ATP6V0A1/ATP6V0D1/ATP6V0E2/ATP6V1A/ATP6V1B2/ATP6V1F/ATP6V1G1/CACNA1A/CLTB/CLTC/DNM1/DNM2/NAPA/RAB3A/SLC18A1/SLC32A1/STX1B/STX2/STX3/STXBP1/UNC13B
Organismal Systems	Excretory system	hsa04961	Endocrine and other factor-regulated calcium reabsorption	14/379	53/9392	1.3682494199e-08	2.271294037034e-07	1.15221003781053e-07	161/163/492/1212/1213/1759/1785/2776/2778/5330/8766/6546/6543/6547	14	53	0.264150943396226	AP2A2/AP2B1/ATP2B3/CLTB/CLTC/DNM1/DNM2/GNAQ/GNAS/PLCB2/RAB11A/SLC8A1/SLC8A2/SLC8A3
Organismal Systems	Excretory system	hsa04966	Collecting duct acid secretion	7/379	28/9392	9.3543242898535e-05	0.00040863627160939	0.00020729804520451	535/9114/155066/523/526/9296/9550	7	28	0.25	ATP6V0A1/ATP6V0D1/ATP6V0E2/ATP6V1A/ATP6V1B2/ATP6V1F/ATP6V1G1
Human Diseases	Infectious disease: bacterial	hsa05110	Vibrio cholerae infection	12/379	51/9392	5.97838473470672e-07	5.51339925534064e-06	2.79690513904408e-06	60/71/375/535/9114/155066/523/526/9296/9550/2778/5335	12	51	0.235294117647059	ACTB/ACTG1/ARF1/ATP6V0A1/ATP6V0D1/ATP6V0E2/ATP6V1A/ATP6V1B2/ATP6V1F/ATP6V1G1/GNAS/PLCG1
Human Diseases	Infectious disease: bacterial	hsa05100	Bacterial invasion of epithelial cells	17/379	78/9392	9.16589858948925e-09	1.75562211444833e-07	8.9061362812851e-08	60/71/10097/998/1212/1213/1398/1496/1499/1759/1785/5747/387/55752/55964/10801/8936	17	78	0.217948717948718	ACTB/ACTG1/ACTR2/CDC42/CLTB/CLTC/CRK/CTNNA2/CTNNB1/DNM1/DNM2/PTK2/RHOA/SEPTIN11/SEPTIN3/SEPTIN9/WASF1
Organismal Systems	Nervous system	hsa04730	Long-term depression	13/379	60/9392	5.64219376248372e-07	5.40348556484018e-06	2.74114676719857e-06	773/2776/2778/2895/3480/3708/3710/5604/5594/4842/5330/5515/5518	13	60	0.216666666666667	CACNA1A/GNAQ/GNAS/GRID2/IGF1R/ITPR1/ITPR3/MAP2K1/MAPK1/NOS1/PLCB2/PPP2CA/PPP2R1A
Organismal Systems	Endocrine system	hsa04929	GnRH secretion	14/379	65/9392	2.23065096842504e-07	2.41492213538189e-06	1.22507147007325e-06	408/775/8912/2776/2852/3708/3710/3767/3763/3781/5604/5594/5330/7220	14	65	0.215384615384615	ARRB1/CACNA1C/CACNA1H/GNAQ/GPER1/ITPR1/ITPR3/KCNJ11/KCNJ6/KCNN2/MAP2K1/MAPK1/PLCB2/TRPC1
Organismal Systems	Endocrine system	hsa04912	GnRH signaling pathway	20/379	93/9392	5.6638164552819e-10	2.35048382894199e-08	1.1923824116383e-08	775/805/808/815/816/817/998/2776/2778/2885/3708/3710/5604/5594/5602/5599/5330/5337/2185/6654	20	93	0.21505376344086	CACNA1C/CALM2/CALM3/CAMK2A/CAMK2B/CAMK2D/CDC42/GNAQ/GNAS/GRB2/ITPR1/ITPR3/MAP2K1/MAPK1/MAPK10/MAPK8/PLCB2/PLD1/PTK2B/SOS1
Organismal Systems	Nervous system	hsa04720	Long-term potentiation	14/379	67/9392	3.32493376305064e-07	3.31163402799844e-06	1.6799665329098e-06	775/805/808/815/816/817/2776/2902/3708/3710/5604/5594/5330/27330	14	67	0.208955223880597	CACNA1C/CALM2/CALM3/CAMK2A/CAMK2B/CAMK2D/GNAQ/GRIN1/ITPR1/ITPR3/MAP2K1/MAPK1/PLCB2/RPS6KA6
Human Diseases	Infectious disease: viral	hsa05171	Coronavirus disease - COVID-19	49/379	238/9392	5.98025169967296e-22	1.48908267321857e-19	7.55400214695531e-20	5594/5602/5599/8829/5335/4736/6135/6136/23521/9045/6139/6141/6143/6144/6152/6157/6122/6156/6160/6161/6164/6165/25873/6124/6125/6129/6133/6175/6176/6181/6205/6208/6209/6217/6218/6222/6227/6228/6229/6231/6188/6191/6193/6194/6201/6202/6203/3921/6774	49	238	0.205882352941176	MAPK1/MAPK10/MAPK8/NRP1/PLCG1/RPL10A/RPL11/RPL12/RPL13A/RPL14/RPL17/RPL18/RPL19/RPL21/RPL24/RPL27A/RPL3/RPL30/RPL31/RPL32/RPL34/RPL35A/RPL36/RPL4/RPL5/RPL7/RPL9/RPLP0/RPLP1/RPLP2/RPS11/RPS14/RPS15/RPS16/RPS17/RPS18/RPS21/RPS23/RPS24/RPS26/RPS3/RPS4X/RPS5/RPS6/RPS7/RPS8/RPS9/RPSA/STAT3
Environmental Information Processing	Signal transduction	hsa04012	ErbB signaling pathway	17/379	86/9392	4.32385642490897e-08	5.98133472112408e-07	3.03428521046244e-07	27/815/816/817/868/1398/1978/2885/5604/5594/5602/5599/5062/5335/5747/6198/6654	17	86	0.197674418604651	ABL2/CAMK2A/CAMK2B/CAMK2D/CBLB/CRK/EIF4EBP1/GRB2/MAP2K1/MAPK1/MAPK10/MAPK8/PAK2/PLCG1/PTK2/RPS6KB1/SOS1
Human Diseases	Cardiovascular disease	hsa05412	Arrhythmogenic right ventricular cardiomyopathy	17/379	86/9392	4.32385642490897e-08	5.98133472112408e-07	3.03428521046244e-07	60/71/775/781/27092/59283/1000/1496/1499/3675/8516/3690/3691/4842/6546/6543/6547	17	86	0.197674418604651	ACTB/ACTG1/CACNA1C/CACNA2D1/CACNG4/CACNG8/CDH2/CTNNA2/CTNNB1/ITGA3/ITGA8/ITGB3/ITGB4/NOS1/SLC8A1/SLC8A2/SLC8A3
Organismal Systems	Digestive system	hsa04971	Gastric acid secretion	14/379	76/9392	1.67662436334996e-06	1.30462333273169e-05	6.6182540658551e-06	60/71/805/808/815/816/817/7430/2776/2778/3708/3710/4638/5330	14	76	0.184210526315789	ACTB/ACTG1/CALM2/CALM3/CAMK2A/CAMK2B/CAMK2D/EZR/GNAQ/GNAS/ITPR1/ITPR3/MYLK/PLCB2
Cellular Processes	Cellular community - eukaryotes	hsa04520	Adherens junction	17/379	93/9392	1.44561665221812e-07	1.6361752109196e-06	8.30019130460164e-07	60/71/87/81/998/1496/1499/2260/2534/3480/8826/5594/5792/387/6093/9475/8936	17	93	0.182795698924731	ACTB/ACTG1/ACTN1/ACTN4/CDC42/CTNNA2/CTNNB1/FGFR1/FYN/IGF1R/IQGAP1/MAPK1/PTPRF/RHOA/ROCK1/ROCK2/WASF1
Genetic Information Processing	Folding, sorting and degradation	hsa04130	SNARE interactions in vesicular transport	6/379	33/9392	0.00182132020005055	0.00546396060015165	0.00277182528859944	8773/112755/2054/6809/8417/143187	6	33	0.181818181818182	SNAP23/STX1B/STX2/STX3/STX7/VTI1A
Organismal Systems	Nervous system	hsa04724	Glutamatergic synapse	21/379	116/9392	5.7884968110983e-09	1.28768767975719e-07	6.53234079775365e-08	773/775/1742/2776/2778/10681/2899/2902/156/157/9456/3708/3710/9762/5594/23154/5330/5337/22941/85358/7220	21	116	0.181034482758621	CACNA1A/CACNA1C/DLG4/GNAQ/GNAS/GNB5/GRIK3/GRIN1/GRK2/GRK3/HOMER1/ITPR1/ITPR3/LZTS3/MAPK1/NCDN/PLCB2/PLD1/SHANK2/SHANK3/TRPC1
Organismal Systems	Environmental adaptation	hsa04713	Circadian entrainment	17/379	97/9392	2.7308442057675e-07	2.83325086348378e-06	1.43728642408816e-06	775/8912/805/808/815/816/817/2776/2778/10681/2902/3708/3710/3763/5594/4842/5330	17	97	0.175257731958763	CACNA1C/CACNA1H/CALM2/CALM3/CAMK2A/CAMK2B/CAMK2D/GNAQ/GNAS/GNB5/GRIN1/ITPR1/ITPR3/KCNJ6/MAPK1/NOS1/PLCB2
Organismal Systems	Nervous system	hsa04722	Neurotrophin signaling pathway	21/379	120/9392	1.08860004429314e-08	1.93615293592136e-07	9.82195528685536e-08	396/627/805/808/815/816/817/998/1398/2885/57498/5604/5594/5602/5599/4804/5335/5664/387/27330/6654	21	120	0.175	ARHGDIA/BDNF/CALM2/CALM3/CAMK2A/CAMK2B/CAMK2D/CDC42/CRK/GRB2/KIDINS220/MAP2K1/MAPK1/MAPK10/MAPK8/NGFR/PLCG1/PSEN2/RHOA/RPS6KA6/SOS1
Organismal Systems	Nervous system	hsa04728	Dopaminergic synapse	23/379	132/9392	2.33864117679756e-09	6.15775429235208e-08	3.12378150531494e-08	408/773/775/805/808/815/816/817/1813/2776/2778/10681/3708/3710/3763/3798/3799/5602/5599/5330/5515/5518/6570	23	132	0.174242424242424	ARRB1/CACNA1A/CACNA1C/CALM2/CALM3/CAMK2A/CAMK2B/CAMK2D/DRD2/GNAQ/GNAS/GNB5/ITPR1/ITPR3/KCNJ6/KIF5A/KIF5B/MAPK10/MAPK8/PLCB2/PPP2CA/PPP2R1A/SLC18A1
Organismal Systems	Nervous system	hsa04725	Cholinergic synapse	20/379	116/9392	3.1852967920225e-08	4.95711813258501e-07	2.51470799370197e-07	773/775/815/816/817/1136/1139/1141/2534/2776/10681/3708/3710/3763/3785/3786/56479/5604/5594/5330	20	116	0.172413793103448	CACNA1A/CACNA1C/CAMK2A/CAMK2B/CAMK2D/CHRNA3/CHRNA7/CHRNB2/FYN/GNAQ/GNB5/ITPR1/ITPR3/KCNJ6/KCNQ2/KCNQ3/KCNQ5/MAP2K1/MAPK1/PLCB2
Human Diseases	Substance dependence	hsa05033	Nicotine addiction	7/379	41/9392	0.00113002041112161	0.00373122100602051	0.00189281978745492	773/1139/1141/2562/2570/2902/140679	7	41	0.170731707317073	CACNA1A/CHRNA7/CHRNB2/GABRB3/GABRR2/GRIN1/SLC32A1
Human Diseases	Endocrine and metabolic disease	hsa04930	Type II diabetes mellitus	8/379	47/9392	0.000515613803379797	0.00178316440335513	0.000904585619964556	6833/773/775/3767/5594/5602/5599/5590	8	47	0.170212765957447	ABCC8/CACNA1A/CACNA1C/KCNJ11/MAPK1/MAPK10/MAPK8/PRKCZ
Human Diseases	Cancer: overview	hsa05205	Proteoglycans in cancer	34/379	204/9392	1.11201429002733e-12	6.92228895542015e-11	3.51162407377053e-11	60/71/288/815/816/817/998/1499/29102/1975/7430/2260/7976/2817/2885/3480/8826/3690/3708/3710/5604/5594/4318/5335/5727/5747/387/6093/9475/6194/6198/6654/6774/7074	34	204	0.166666666666667	ACTB/ACTG1/ANK3/CAMK2A/CAMK2B/CAMK2D/CDC42/CTNNB1/DROSHA/EIF4B/EZR/FGFR1/FZD3/GPC1/GRB2/IGF1R/IQGAP1/ITGB3/ITPR1/ITPR3/MAP2K1/MAPK1/MMP9/PLCG1/PTCH1/PTK2/RHOA/ROCK1/ROCK2/RPS6/RPS6KB1/SOS1/STAT3/TIAM1
Organismal Systems	Development and regeneration	hsa04360	Axon guidance	30/379	184/9392	4.47026239340711e-11	2.22619067191674e-09	1.12932944675548e-09	3983/815/816/817/998/1808/56896/2534/7976/3984/5594/4756/8829/5062/5335/5361/91584/10154/5590/5727/5747/387/6092/6093/9475/54910/10507/9353/23380/7220	30	184	0.16304347826087	ABLIM1/CAMK2A/CAMK2B/CAMK2D/CDC42/DPYSL2/DPYSL5/FYN/FZD3/LIMK1/MAPK1/NEO1/NRP1/PAK2/PLCG1/PLXNA1/PLXNA4/PLXNC1/PRKCZ/PTCH1/PTK2/RHOA/ROBO2/ROCK1/ROCK2/SEMA4C/SEMA4D/SLIT2/SRGAP2/TRPC1
Cellular Processes	Transport and catabolism	hsa04144	Endocytosis	41/379	252/9392	1.04948018737982e-14	1.30660283328787e-12	6.62829592029359e-13	10097/116988/161/163/375/378/26286/408/50807/274/832/868/998/1212/1213/9266/1759/1785/8411/29924/58513/156/157/3312/3480/23096/3798/3799/4734/5337/5590/8766/9230/26056/5868/387/6457/56904/8723/112936/11311	41	252	0.162698412698413	ACTR2/AGAP3/AP2A2/AP2B1/ARF1/ARF4/ARFGAP3/ARRB1/ASAP1/BIN1/CAPZB/CBLB/CDC42/CLTB/CLTC/CYTH2/DNM1/DNM2/EEA1/EPN1/EPS15L1/GRK2/GRK3/HSPA8/IGF1R/IQSEC2/KIF5A/KIF5B/NEDD4/PLD1/PRKCZ/RAB11A/RAB11B/RAB11FIP5/RAB5A/RHOA/SH3GL3/SH3GLB2/SNX4/VPS26B/VPS45
Human Diseases	Drug resistance: antineoplastic	hsa01521	EGFR tyrosine kinase inhibitor resistance	13/379	80/9392	1.65347047084827e-05	9.35713971002769e-05	4.74680517946871e-05	1977/1978/2885/3480/5604/5594/4763/5335/5728/6194/6198/6654/6774	13	80	0.1625	EIF4E/EIF4EBP1/GRB2/IGF1R/MAP2K1/MAPK1/NF1/PLCG1/PTEN/RPS6/RPS6KB1/SOS1/STAT3
Organismal Systems	Endocrine system	hsa04921	Oxytocin signaling pathway	25/379	155/9392	2.47299369170766e-09	6.15775429235208e-08	3.12378150531494e-08	60/71/775/781/27092/59283/805/808/815/816/817/1938/29904/2776/2778/3708/3710/3763/5604/5594/4638/5330/387/6093/9475	25	155	0.161290322580645	ACTB/ACTG1/CACNA1C/CACNA2D1/CACNG4/CACNG8/CALM2/CALM3/CAMK2A/CAMK2B/CAMK2D/EEF2/EEF2K/GNAQ/GNAS/ITPR1/ITPR3/KCNJ6/MAP2K1/MAPK1/MYLK/PLCB2/RHOA/ROCK1/ROCK2
Human Diseases	Cancer: specific types	hsa05214	Glioma	12/379	76/9392	4.69237326039404e-05	0.000220453007893984	0.000111834119413562	805/808/815/816/817/2885/3480/5604/5594/5335/5728/6654	12	76	0.157894736842105	CALM2/CALM3/CAMK2A/CAMK2B/CAMK2D/GRB2/IGF1R/MAP2K1/MAPK1/PLCG1/PTEN/SOS1
Human Diseases	Infectious disease: bacterial	hsa05120	Epithelial cell signaling in Helicobacter pylori infection	11/379	71/9392	0.000115661491084907	0.000496546746209343	0.000251894354449888	535/9114/155066/523/526/9296/9550/998/5602/5599/5335	11	71	0.154929577464789	ATP6V0A1/ATP6V0D1/ATP6V0E2/ATP6V1A/ATP6V1B2/ATP6V1F/ATP6V1G1/CDC42/MAPK10/MAPK8/PLCG1
Organismal Systems	Endocrine system	hsa04910	Insulin signaling pathway	21/379	138/9392	1.355333742455e-07	1.6070385803395e-06	8.15238341326318e-07	805/808/868/1398/1977/1978/10211/2319/2885/5604/5594/5602/5599/5573/5590/5792/6009/6194/6198/6654/7248	21	138	0.152173913043478	CALM2/CALM3/CBLB/CRK/EIF4E/EIF4EBP1/FLOT1/FLOT2/GRB2/MAP2K1/MAPK1/MAPK10/MAPK8/PRKAR1A/PRKCZ/PTPRF/RHEB/RPS6/RPS6KB1/SOS1/TSC1
Human Diseases	Cancer: overview	hsa05231	Choline metabolism in cancer	15/379	99/9392	9.0325962648345e-06	5.76696530754818e-05	2.92553725176826e-05	1607/1609/1978/2885/5604/5594/5602/5599/5335/5337/6009/6198/6654/7248/8936	15	99	0.151515151515152	DGKB/DGKQ/EIF4EBP1/GRB2/MAP2K1/MAPK1/MAPK10/MAPK8/PLCG1/PLD1/RHEB/RPS6KB1/SOS1/TSC1/WASF1
Cellular Processes	Cell growth and death	hsa04114	Oocyte meiosis	20/379	139/9392	6.83306416990757e-07	6.07654635109638e-06	3.08258533980793e-06	805/808/815/816/817/64506/132864/22849/80315/3480/3708/3710/5604/5594/5515/5518/27330/6500/10971/7534	20	139	0.143884892086331	CALM2/CALM3/CAMK2A/CAMK2B/CAMK2D/CPEB1/CPEB2/CPEB3/CPEB4/IGF1R/ITPR1/ITPR3/MAP2K1/MAPK1/PPP2CA/PPP2R1A/RPS6KA6/SKP1/YWHAQ/YWHAZ
Cellular Processes	Cellular community - eukaryotes	hsa04510	Focal adhesion	29/379	203/9392	2.37624840930725e-09	6.15775429235208e-08	3.12378150531494e-08	60/71/87/81/998/1398/1499/1729/2534/2885/3480/3675/8516/3690/3691/3915/5604/5594/5602/5599/4638/5062/5728/5747/387/6093/9475/6654/83660	29	203	0.142857142857143	ACTB/ACTG1/ACTN1/ACTN4/CDC42/CRK/CTNNB1/DIAPH1/FYN/GRB2/IGF1R/ITGA3/ITGA8/ITGB3/ITGB4/LAMC1/MAP2K1/MAPK1/MAPK10/MAPK8/MYLK/PAK2/PTEN/PTK2/RHOA/ROCK1/ROCK2/SOS1/TLN2
Organismal Systems	Immune system	hsa04611	Platelet activation	18/379	126/9392	2.75588662186371e-06	2.01828167307077e-05	1.02385880688435e-05	60/71/2534/2776/2778/3690/3708/3710/5594/4638/5023/5330/5590/387/6093/9475/8773/83660	18	126	0.142857142857143	ACTB/ACTG1/FYN/GNAQ/GNAS/ITGB3/ITPR1/ITPR3/MAPK1/MYLK/P2RX1/PLCB2/PRKCZ/RHOA/ROCK1/ROCK2/SNAP23/TLN2
Human Diseases	Cardiovascular disease	hsa05414	Dilated cardiomyopathy	15/379	105/9392	1.87210115372272e-05	0.000103589597172657	5.25502078237956e-05	60/71/775/781/27092/59283/2778/3675/8516/3690/3691/4842/6546/6543/6547	15	105	0.142857142857143	ACTB/ACTG1/CACNA1C/CACNA2D1/CACNG4/CACNG8/GNAS/ITGA3/ITGA8/ITGB3/ITGB4/NOS1/SLC8A1/SLC8A2/SLC8A3
Organismal Systems	Immune system	hsa04666	Fc gamma R-mediated phagocytosis	14/379	99/9392	3.9835492884792e-05	0.000192057796141328	9.74294463621193e-05	10097/50807/274/998/1398/1785/3984/5604/5594/65108/5335/5337/6198/8936	14	99	0.141414141414141	ACTR2/ASAP1/BIN1/CDC42/CRK/DNM2/LIMK1/MAP2K1/MAPK1/MARCKSL1/PLCG1/PLD1/RPS6KB1/WASF1
Organismal Systems	Sensory system	hsa04750	Inflammatory mediator regulation of TRP channels	14/379	99/9392	3.9835492884792e-05	0.000192057796141328	9.74294463621193e-05	805/808/815/816/817/2776/2778/3708/3710/5602/5599/5330/5335/7442	14	99	0.141414141414141	CALM2/CALM3/CAMK2A/CAMK2B/CAMK2D/GNAQ/GNAS/ITPR1/ITPR3/MAPK10/MAPK8/PLCB2/PLCG1/TRPV1
Human Diseases	Cardiovascular disease	hsa05410	Hypertrophic cardiomyopathy	14/379	99/9392	3.9835492884792e-05	0.000192057796141328	9.74294463621193e-05	60/71/775/781/27092/59283/3675/8516/3690/3691/4842/6546/6543/6547	14	99	0.141414141414141	ACTB/ACTG1/CACNA1C/CACNA2D1/CACNG4/CACNG8/ITGA3/ITGA8/ITGB3/ITGB4/NOS1/SLC8A1/SLC8A2/SLC8A3
Organismal Systems	Endocrine system	hsa04911	Insulin secretion	12/379	86/9392	0.000160789014924846	0.00061176501454812	0.00031034369793183	6833/775/815/816/817/2776/2778/3710/3767/3781/5330/5864	12	86	0.13953488372093	ABCC8/CACNA1C/CAMK2A/CAMK2B/CAMK2D/GNAQ/GNAS/ITPR3/KCNJ11/KCNN2/PLCB2/RAB3A
Organismal Systems	Endocrine system	hsa04935	Growth hormone synthesis, secretion and action	17/379	122/9392	7.35630197099031e-06	4.95059240750429e-05	2.51139754343908e-05	775/1398/51738/2776/2778/2885/3708/3710/5604/5594/5602/5599/5330/5335/5747/6654/6774	17	122	0.139344262295082	CACNA1C/CRK/GHRL/GNAQ/GNAS/GRB2/ITPR1/ITPR3/MAP2K1/MAPK1/MAPK10/MAPK8/PLCB2/PLCG1/PTK2/SOS1/STAT3
Organismal Systems	Nervous system	hsa04726	Serotonergic synapse	16/379	115/9392	1.39276269300174e-05	8.25709310851035e-05	4.18875997895262e-05	773/775/2562/2776/2778/10681/3351/3708/3710/3763/3781/5604/5594/5330/6570/7220	16	115	0.139130434782609	CACNA1A/CACNA1C/GABRB3/GNAQ/GNAS/GNB5/HTR1B/ITPR1/ITPR3/KCNJ6/KCNN2/MAP2K1/MAPK1/PLCB2/SLC18A1/TRPC1
Organismal Systems	Endocrine system	hsa04925	Aldosterone synthesis and secretion	13/379	98/9392	0.000146092479536051	0.000586726248459303	0.000297641724012329	492/775/8912/805/808/815/816/817/2776/2778/3708/3710/5330	13	98	0.13265306122449	ATP2B3/CACNA1C/CACNA1H/CALM2/CALM3/CAMK2A/CAMK2B/CAMK2D/GNAQ/GNAS/ITPR1/ITPR3/PLCB2
Human Diseases	Drug resistance: antineoplastic	hsa01522	Endocrine resistance	13/379	99/9392	0.000162154582169381	0.00061176501454812	0.00031034369793183	2778/2852/2885/3480/5604/5594/5602/5599/4318/4851/5747/6198/6654	13	99	0.131313131313131	GNAS/GPER1/GRB2/IGF1R/MAP2K1/MAPK1/MAPK10/MAPK8/MMP9/NOTCH1/PTK2/RPS6KB1/SOS1
Environmental Information Processing	Signal transduction	hsa04071	Sphingolipid signaling pathway	16/379	122/9392	2.95731902002158e-05	0.000156674986379867	7.94800184552273e-05	2534/2776/5604/5594/5602/5599/4985/5330/5337/5515/5518/5590/5728/387/6093/9475	16	122	0.131147540983607	FYN/GNAQ/MAP2K1/MAPK1/MAPK10/MAPK8/OPRD1/PLCB2/PLD1/PPP2CA/PPP2R1A/PRKCZ/PTEN/RHOA/ROCK1/ROCK2
Human Diseases	Infectious disease: bacterial	hsa05131	Shigellosis	33/379	253/9392	1.97189260282211e-09	6.15775429235208e-08	3.12378150531494e-08	60/71/87/81/10097/375/9474/472/823/998/1398/9266/1729/3708/3710/5594/5602/5599/5330/5335/5747/387/6093/9475/6198/55752/55964/989/10801/6500/8878/83660/8936	33	253	0.130434782608696	ACTB/ACTG1/ACTN1/ACTN4/ACTR2/ARF1/ATG5/ATM/CAPN1/CDC42/CRK/CYTH2/DIAPH1/ITPR1/ITPR3/MAPK1/MAPK10/MAPK8/PLCB2/PLCG1/PTK2/RHOA/ROCK1/ROCK2/RPS6KB1/SEPTIN11/SEPTIN3/SEPTIN7/SEPTIN9/SKP1/SQSTM1/TLN2/WASF1
Human Diseases	Infectious disease: bacterial	hsa05135	Yersinia infection	18/379	138/9392	1.02047544537064e-05	6.35245964743224e-05	3.22255403801255e-05	60/71/10097/998/1398/2776/3984/5604/5594/5602/5599/5335/5747/2185/387/6093/9475/27330	18	138	0.130434782608696	ACTB/ACTG1/ACTR2/CDC42/CRK/GNAQ/LIMK1/MAP2K1/MAPK1/MAPK10/MAPK8/PLCG1/PTK2/PTK2B/RHOA/ROCK1/ROCK2/RPS6KA6
Human Diseases	Substance dependence	hsa05031	Amphetamine addiction	9/379	69/9392	0.00171363771861697	0.00520360721872714	0.00263975001584129	775/805/808/815/816/817/2778/2902/6570	9	69	0.130434782608696	CACNA1C/CALM2/CALM3/CAMK2A/CAMK2B/CAMK2D/GNAS/GRIN1/SLC18A1
Cellular Processes	Cellular community - eukaryotes	hsa04530	Tight junction	22/379	170/9392	1.21161525412464e-06	1.00564066092345e-05	5.10153791210376e-06	60/71/87/81/10097/998/1741/7430/5602/5599/8777/4734/5515/5518/5590/51762/9693/387/6093/9475/7074/7846	22	170	0.129411764705882	ACTB/ACTG1/ACTN1/ACTN4/ACTR2/CDC42/DLG3/EZR/MAPK10/MAPK8/MPDZ/NEDD4/PPP2CA/PPP2R1A/PRKCZ/RAB8B/RAPGEF2/RHOA/ROCK1/ROCK2/TIAM1/TUBA1A
Organismal Systems	Immune system	hsa04670	Leukocyte transendothelial migration	15/379	116/9392	6.17878283547015e-05	0.00028491054185779	0.000144532931823863	60/71/87/81/998/1496/1499/7430/4318/5335/5747/2185/387/6093/9475	15	116	0.129310344827586	ACTB/ACTG1/ACTN1/ACTN4/CDC42/CTNNA2/CTNNB1/EZR/MMP9/PLCG1/PTK2/PTK2B/RHOA/ROCK1/ROCK2
Environmental Information Processing	Signal transduction	hsa04072	Phospholipase D signaling pathway	19/379	149/9392	8.0983724729628e-06	5.30656512044141e-05	2.69197976940592e-05	375/9266/1607/1609/1759/1785/2534/2778/2885/5604/5594/5330/5335/5337/2185/6009/387/6654/7248	19	149	0.12751677852349	ARF1/CYTH2/DGKB/DGKQ/DNM1/DNM2/FYN/GNAS/GRB2/MAP2K1/MAPK1/PLCB2/PLCG1/PLD1/PTK2B/RHEB/RHOA/SOS1/TSC1
Human Diseases	Infectious disease: bacterial	hsa05132	Salmonella infection	32/379	251/9392	6.20572375786596e-09	1.28768767975719e-07	6.53234079775365e-08	10006/60/71/10097/375/127829/55207/998/1499/23191/9266/1785/60412/2597/3798/3799/5604/5594/5602/5599/4646/10787/5420/5868/387/388/9475/6188/6500/7846/55823/64601	32	251	0.127490039840637	ABI1/ACTB/ACTG1/ACTR2/ARF1/ARL8A/ARL8B/CDC42/CTNNB1/CYFIP1/CYTH2/DNM2/EXOC4/GAPDH/KIF5A/KIF5B/MAP2K1/MAPK1/MAPK10/MAPK8/MYO6/NCKAP1/PODXL/RAB5A/RHOA/RHOB/ROCK2/RPS3/SKP1/TUBA1A/VPS11/VPS16
Environmental Information Processing	Signal transduction	hsa04015	Rap1 signaling pathway	27/379	212/9392	1.01712444816915e-07	1.26631993797059e-06	6.4239438831736e-07	60/71/805/808/998/1398/1499/9732/1813/2260/2776/2778/2902/3480/3690/260425/5604/5594/4804/5330/5335/5590/9693/387/23094/7074/83660	27	212	0.127358490566038	ACTB/ACTG1/CALM2/CALM3/CDC42/CRK/CTNNB1/DOCK4/DRD2/FGFR1/GNAQ/GNAS/GRIN1/IGF1R/ITGB3/MAGI3/MAP2K1/MAPK1/NGFR/PLCB2/PLCG1/PRKCZ/RAPGEF2/RHOA/SIPA1L3/TIAM1/TLN2
Environmental Information Processing	Signal transduction	hsa04066	HIF-1 signaling pathway	14/379	110/9392	0.000128712820343777	0.000534158204426673	0.000270974358618477	815/816/817/54583/1977/1978/2597/3480/5604/5594/5335/6194/6198/6774	14	110	0.127272727272727	CAMK2A/CAMK2B/CAMK2D/EGLN1/EIF4E/EIF4EBP1/GAPDH/IGF1R/MAP2K1/MAPK1/PLCG1/RPS6/RPS6KB1/STAT3
Environmental Information Processing	Signal transduction	hsa04150	mTOR signaling pathway	20/379	158/9392	5.24185422569079e-06	3.62561583943613e-05	1.83924709673361e-05	523/526/9296/9550/1975/1977/1978/7976/2885/3480/5604/5594/5728/6009/387/6194/27330/6198/6654/7248	20	158	0.126582278481013	ATP6V1A/ATP6V1B2/ATP6V1F/ATP6V1G1/EIF4B/EIF4E/EIF4EBP1/FZD3/GRB2/IGF1R/MAP2K1/MAPK1/PTEN/RHEB/RHOA/RPS6/RPS6KA6/RPS6KB1/SOS1/TSC1
Cellular Processes	Cell motility	hsa04810	Regulation of actin cytoskeleton	29/379	232/9392	5.1157416089572e-08	6.70431400331759e-07	3.40104705304634e-07	60/71/87/81/10097/998/1398/23191/1729/7430/2260/8826/3675/8516/3690/3691/3984/5604/5594/4638/10787/5062/5747/387/6093/9475/6654/7074/8936	29	232	0.125	ACTB/ACTG1/ACTN1/ACTN4/ACTR2/CDC42/CRK/CYFIP1/DIAPH1/EZR/FGFR1/IQGAP1/ITGA3/ITGA8/ITGB3/ITGB4/LIMK1/MAP2K1/MAPK1/MYLK/NCKAP1/PAK2/PTK2/RHOA/ROCK1/ROCK2/SOS1/TIAM1/WASF1
Organismal Systems	Circulatory system	hsa04261	Adrenergic signaling in cardiomyocytes	19/379	154/9392	1.31193268645197e-05	7.96759119333027e-05	4.04189787867103e-05	492/775/781/27092/59283/805/808/815/816/817/2776/2778/5594/5330/5515/5518/6546/6543/6547	19	154	0.123376623376623	ATP2B3/CACNA1C/CACNA2D1/CACNG4/CACNG8/CALM2/CALM3/CAMK2A/CAMK2B/CAMK2D/GNAQ/GNAS/MAPK1/PLCB2/PPP2CA/PPP2R1A/SLC8A1/SLC8A2/SLC8A3
Organismal Systems	Endocrine system	hsa04927	Cortisol synthesis and secretion	8/379	65/9392	0.00440593446735955	0.0122458920857772	0.00621224709487749	775/8912/2776/2778/3708/3710/3739/5330	8	65	0.123076923076923	CACNA1C/CACNA1H/GNAQ/GNAS/ITPR1/ITPR3/KCNA4/PLCB2
Human Diseases	Substance dependence	hsa05030	Cocaine addiction	6/379	49/9392	0.0133980362338206	0.0323857096922074	0.0164290220378985	627/1742/1813/2778/2902/6570	6	49	0.122448979591837	BDNF/DLG4/DRD2/GNAS/GRIN1/SLC18A1
Cellular Processes	Cellular community - eukaryotes	hsa04540	Gap junction	11/379	92/9392	0.00113884657211871	0.00373122100602051	0.00189281978745492	1813/2776/2778/2885/3708/3710/5604/5594/5330/6654/7846	11	92	0.119565217391304	DRD2/GNAQ/GNAS/GRB2/ITPR1/ITPR3/MAP2K1/MAPK1/PLCB2/SOS1/TUBA1A
Organismal Systems	Endocrine system	hsa04916	Melanogenesis	12/379	101/9392	0.00072781843509005	0.00248255877174551	0.00125938301673837	805/808/815/816/817/1499/7976/2776/2778/5604/5594/5330	12	101	0.118811881188119	CALM2/CALM3/CAMK2A/CAMK2B/CAMK2D/CTNNB1/FZD3/GNAQ/GNAS/MAP2K1/MAPK1/PLCB2
Human Diseases	Cancer: specific types	hsa05213	Endometrial cancer	7/379	59/9392	0.00922524814830302	0.0236813071023449	0.0120133453911705	1496/1499/2885/5604/5594/5728/6654	7	59	0.11864406779661	CTNNA2/CTNNB1/GRB2/MAP2K1/MAPK1/PTEN/SOS1
Cellular Processes	Transport and catabolism	hsa04140	Autophagy - animal	20/379	169/9392	1.45816308846066e-05	8.44378160527221e-05	4.28346562093708e-05	9474/79065/203228/3480/3708/5604/5594/5602/5599/5515/5728/5861/83452/6009/6198/8878/8417/7248/55823/64601	20	169	0.118343195266272	ATG5/ATG9A/C9orf72/IGF1R/ITPR1/MAP2K1/MAPK1/MAPK10/MAPK8/PPP2CA/PTEN/RAB1A/RAB33B/RHEB/RPS6KB1/SQSTM1/STX7/TSC1/VPS11/VPS16
Human Diseases	Infectious disease: bacterial	hsa05130	Pathogenic Escherichia coli infection	24/379	203/9392	2.06568463697194e-06	1.55865295335155e-05	7.90692684008398e-06	10006/60/71/10097/375/998/23191/9266/7430/2534/2597/5594/5602/5599/4646/10787/5062/5861/387/6093/9475/6188/7846/8936	24	203	0.118226600985222	ABI1/ACTB/ACTG1/ACTR2/ARF1/CDC42/CYFIP1/CYTH2/EZR/FYN/GAPDH/MAPK1/MAPK10/MAPK8/MYO6/NCKAP1/PAK2/RAB1A/RHOA/ROCK1/ROCK2/RPS3/TUBA1A/WASF1
Organismal Systems	Immune system	hsa04664	Fc epsilon RI signaling pathway	8/379	69/9392	0.00635012611351068	0.0171867543724365	0.00871870862266913	2534/2885/5604/5594/5602/5599/5335/6654	8	69	0.115942028985507	FYN/GRB2/MAP2K1/MAPK1/MAPK10/MAPK8/PLCG1/SOS1
Organismal Systems	Endocrine system	hsa04924	Renin secretion	8/379	69/9392	0.00635012611351068	0.0171867543724365	0.00871870862266913	775/805/808/2776/2778/3708/3710/5330	8	69	0.115942028985507	CACNA1C/CALM2/CALM3/GNAQ/GNAS/ITPR1/ITPR3/PLCB2
Human Diseases	Cancer: specific types	hsa05210	Colorectal cancer	10/379	87/9392	0.00254529875184618	0.00736952778150813	0.00373850489867248	26060/1499/2885/5604/5594/5602/5599/387/6198/6654	10	87	0.114942528735632	APPL1/CTNNB1/GRB2/MAP2K1/MAPK1/MAPK10/MAPK8/RHOA/RPS6KB1/SOS1
Organismal Systems	Immune system	hsa04660	T cell receptor signaling pathway	14/379	122/9392	0.00038635613847676	0.00139424171711179	0.000707288125357914	868/998/2534/2885/5604/5594/5602/5599/5062/5335/5515/5518/387/6654	14	122	0.114754098360656	CBLB/CDC42/FYN/GRB2/MAP2K1/MAPK1/MAPK10/MAPK8/PAK2/PLCG1/PPP2CA/PPP2R1A/RHOA/SOS1
Environmental Information Processing	Signal transduction	hsa04371	Apelin signaling pathway	16/379	140/9392	0.000158151658188904	0.00061176501454812	0.00031034369793183	805/808/2776/10681/3708/3710/5604/5594/4638/4842/5330/6194/6198/6546/6543/6547	16	140	0.114285714285714	CALM2/CALM3/GNAQ/GNB5/ITPR1/ITPR3/MAP2K1/MAPK1/MYLK/NOS1/PLCB2/RPS6/RPS6KB1/SLC8A1/SLC8A2/SLC8A3
Human Diseases	Cancer: specific types	hsa05211	Renal cell carcinoma	8/379	70/9392	0.0069245756242398	0.0181496771624812	0.00920719196574821	998/1398/54583/2885/5604/5594/5062/6654	8	70	0.114285714285714	CDC42/CRK/EGLN1/GRB2/MAP2K1/MAPK1/PAK2/SOS1
Human Diseases	Cardiovascular disease	hsa05416	Viral myocarditis	8/379	70/9392	0.0069245756242398	0.0181496771624812	0.00920719196574821	27/60/71/1981/1982/8672/2534/4842	8	70	0.114285714285714	ABL2/ACTB/ACTG1/EIF4G1/EIF4G2/EIF4G3/FYN/NOS1
Cellular Processes	Transport and catabolism	hsa04145	Phagosome	18/379	159/9392	7.04572234416921e-05	0.000318979066126933	0.000161815632784747	60/71/535/9114/155066/523/526/9296/9550/821/11151/8411/3690/4842/5868/23673/8417/7846	18	159	0.113207547169811	ACTB/ACTG1/ATP6V0A1/ATP6V0D1/ATP6V0E2/ATP6V1A/ATP6V1B2/ATP6V1F/ATP6V1G1/CANX/CORO1A/EEA1/ITGB3/NOS1/RAB5A/STX12/STX7/TUBA1A
Human Diseases	Cardiovascular disease	hsa05418	Fluid shear stress and atherosclerosis	16/379	142/9392	0.000186792895084655	0.000694200460837	0.000352162567323779	60/71/805/808/1499/2817/3690/5602/5599/4318/5590/5747/387/8878/7341/6613	16	142	0.112676056338028	ACTB/ACTG1/CALM2/CALM3/CTNNB1/GPC1/ITGB3/MAPK10/MAPK8/MMP9/PRKCZ/PTK2/RHOA/SQSTM1/SUMO1/SUMO2
Environmental Information Processing	Signal transduction	hsa04070	Phosphatidylinositol signaling system	11/379	98/9392	0.00191385502588309	0.00567321311243915	0.00287797748253096	805/808/1607/1609/3708/3710/55361/5330/5335/5728/8867	11	98	0.112244897959184	CALM2/CALM3/DGKB/DGKQ/ITPR1/ITPR3/PI4K2A/PLCB2/PLCG1/PTEN/SYNJ1
Human Diseases	Infectious disease: viral	hsa05163	Human cytomegalovirus infection	25/379	226/9392	4.27345793651689e-06	3.04026007483631e-05	1.54230060866775e-05	805/808/1398/1499/1978/2776/2778/10681/2885/3690/3708/3710/5604/5594/5330/5747/2185/6009/387/6093/9475/6198/6654/6774/7248	25	226	0.110619469026549	CALM2/CALM3/CRK/CTNNB1/EIF4EBP1/GNAQ/GNAS/GNB5/GRB2/ITGB3/ITPR1/ITPR3/MAP2K1/MAPK1/PLCB2/PTK2/PTK2B/RHEB/RHOA/ROCK1/ROCK2/RPS6KB1/SOS1/STAT3/TSC1
Environmental Information Processing	Signal transduction	hsa04020	Calcium signaling pathway	28/379	254/9392	1.20364481363393e-06	1.00564066092345e-05	5.10153791210376e-06	492/773/775/8912/805/808/815/816/817/1139/2260/2776/2778/2902/3708/3710/4638/4842/5023/22953/5025/5027/5330/5335/2185/6546/6543/6547	28	254	0.110236220472441	ATP2B3/CACNA1A/CACNA1C/CACNA1H/CALM2/CALM3/CAMK2A/CAMK2B/CAMK2D/CHRNA7/FGFR1/GNAQ/GNAS/GRIN1/ITPR1/ITPR3/MYLK/NOS1/P2RX1/P2RX2/P2RX4/P2RX7/PLCB2/PLCG1/PTK2B/SLC8A1/SLC8A2/SLC8A3
Human Diseases	Substance dependence	hsa05032	Morphine addiction	10/379	91/9392	0.0035466698143596	0.0100354634519948	0.00509091360912861	408/773/2562/2570/2778/10681/156/157/3763/140679	10	91	0.10989010989011	ARRB1/CACNA1A/GABRB3/GABRR2/GNAS/GNB5/GRK2/GRK3/KCNJ6/SLC32A1
Human Diseases	Cancer: specific types	hsa05223	Non-small cell lung cancer	8/379	73/9392	0.00888466244909844	0.0230445932273491	0.0116903453277611	2885/3798/3799/5604/5594/5335/6654/6774	8	73	0.10958904109589	GRB2/KIF5A/KIF5B/MAP2K1/MAPK1/PLCG1/SOS1/STAT3
Organismal Systems	Immune system	hsa04062	Chemokine signaling pathway	21/379	193/9392	3.23678629323043e-05	0.000167908288961329	8.51785866639588e-05	408/998/1398/2776/10681/2885/156/157/5604/5594/5330/5335/5590/5747/2185/387/6093/9475/6654/6774/7074	21	193	0.10880829015544	ARRB1/CDC42/CRK/GNAQ/GNB5/GRB2/GRK2/GRK3/MAP2K1/MAPK1/PLCB2/PLCG1/PRKCZ/PTK2/PTK2B/RHOA/ROCK1/ROCK2/SOS1/STAT3/TIAM1
Environmental Information Processing	Signal transduction	hsa04022	cGMP-PKG signaling pathway	18/379	166/9392	0.000123429613763332	0.000520914810628298	0.000264256086558427	492/775/805/808/2776/3708/3710/5604/5594/4638/4985/5330/387/6093/9475/6546/6543/6547	18	166	0.108433734939759	ATP2B3/CACNA1C/CALM2/CALM3/GNAQ/ITPR1/ITPR3/MAP2K1/MAPK1/MYLK/OPRD1/PLCB2/RHOA/ROCK1/ROCK2/SLC8A1/SLC8A2/SLC8A3
Cellular Processes	Transport and catabolism	hsa04148	Efferocytosis	17/379	157/9392	0.000192859381548897	0.000706205676554049	0.000358252721143462	575/10396/815/816/817/961/1398/3690/4035/5604/5594/5747/51552/5868/6566/55823/64601	17	157	0.10828025477707	ADGRB1/ATP8A1/CAMK2A/CAMK2B/CAMK2D/CD47/CRK/ITGB3/LRP1/MAP2K1/MAPK1/PTK2/RAB14/RAB5A/SLC16A1/VPS11/VPS16
Organismal Systems	Endocrine system	hsa04915	Estrogen signaling pathway	15/379	139/9392	0.000471380070173697	0.00165314982356691	0.000838630221213398	805/808/2776/2778/2852/2885/3312/3708/3710/3763/5604/5594/4318/5330/6654	15	139	0.107913669064748	CALM2/CALM3/GNAQ/GNAS/GPER1/GRB2/HSPA8/ITPR1/ITPR3/KCNJ6/MAP2K1/MAPK1/MMP9/PLCB2/SOS1
Environmental Information Processing	Signal transduction	hsa04152	AMPK signaling pathway	13/379	122/9392	0.00124727299214526	0.00398167916723296	0.00201987529092351	1938/29904/1978/1994/3480/5515/5518/9230/51552/5862/6009/6198/7248	13	122	0.10655737704918	EEF2/EEF2K/EIF4EBP1/ELAVL1/IGF1R/PPP2CA/PPP2R1A/RAB11B/RAB14/RAB2A/RHEB/RPS6KB1/TSC1
Organismal Systems	Circulatory system	hsa04270	Vascular smooth muscle contraction	14/379	134/9392	0.000996668282417062	0.00335365408543038	0.00170128298563368	775/805/808/2776/2778/3708/3710/5604/5594/4638/5330/387/6093/9475	14	134	0.104477611940299	CACNA1C/CALM2/CALM3/GNAQ/GNAS/ITPR1/ITPR3/MAP2K1/MAPK1/MYLK/PLCB2/RHOA/ROCK1/ROCK2
Human Diseases	Cancer: specific types	hsa05212	Pancreatic cancer	8/379	77/9392	0.0121082641262619	0.0298510670043486	0.0151432172501451	998/5604/5594/5602/5599/5337/6198/6774	8	77	0.103896103896104	CDC42/MAP2K1/MAPK1/MAPK10/MAPK8/PLD1/RPS6KB1/STAT3
Human Diseases	Cancer: specific types	hsa05221	Acute myeloid leukemia	7/379	68/9392	0.0192863405785531	0.0432639531897272	0.0219474714976422	1978/2885/5604/5594/6198/6654/6774	7	68	0.102941176470588	EIF4EBP1/GRB2/MAP2K1/MAPK1/RPS6KB1/SOS1/STAT3
Environmental Information Processing	Signal transduction	hsa04024	cAMP signaling pathway	23/379	226/9392	4.01084554190725e-05	0.000192057796141328	9.74294463621193e-05	492/627/775/805/808/815/816/817/1813/51738/2778/2902/3351/5604/5594/5602/5599/5337/5727/387/6093/9475/7074	23	226	0.101769911504425	ATP2B3/BDNF/CACNA1C/CALM2/CALM3/CAMK2A/CAMK2B/CAMK2D/DRD2/GHRL/GNAS/GRIN1/HTR1B/MAP2K1/MAPK1/MAPK10/MAPK8/PLD1/PTCH1/RHOA/ROCK1/ROCK2/TIAM1
NA	NA	hsa04082	Neuroactive ligand signaling	20/379	199/9392	0.000151219063400699	0.000597675345821811	0.000303196117094134	1136/1139/1141/1813/2562/2570/2776/2778/10681/2899/2902/3351/4985/5023/22953/5025/5030/5330/6570/140679	20	199	0.100502512562814	CHRNA3/CHRNA7/CHRNB2/DRD2/GABRB3/GABRR2/GNAQ/GNAS/GNB5/GRIK3/GRIN1/HTR1B/OPRD1/P2RX1/P2RX2/P2RX4/P2RY4/PLCB2/SLC18A1/SLC32A1
Organismal Systems	Endocrine system	hsa04926	Relaxin signaling pathway	13/379	130/9392	0.00222307634885683	0.0065123060101806	0.00330364287136619	408/2778/10681/2885/5604/5594/5602/5599/4318/4842/5330/5590/6654	13	130	0.1	ARRB1/GNAS/GNB5/GRB2/MAP2K1/MAPK1/MAPK10/MAPK8/MMP9/NOS1/PLCB2/PRKCZ/SOS1
Human Diseases	Infectious disease: viral	hsa05165	Human papillomavirus infection	33/379	333/9392	1.50936394984414e-06	1.21236007584255e-05	6.15020964282842e-06	472/535/9114/155066/523/526/9296/9550/998/1499/1741/1978/7976/2778/2885/3675/8516/3690/3691/3915/5604/5594/4851/5515/5518/5590/5728/5747/6009/6198/6654/7248/7337	33	333	0.0990990990990991	ATM/ATP6V0A1/ATP6V0D1/ATP6V0E2/ATP6V1A/ATP6V1B2/ATP6V1F/ATP6V1G1/CDC42/CTNNB1/DLG3/EIF4EBP1/FZD3/GNAS/GRB2/ITGA3/ITGA8/ITGB3/ITGB4/LAMC1/MAP2K1/MAPK1/NOTCH1/PPP2CA/PPP2R1A/PRKCZ/PTEN/PTK2/RHEB/RPS6KB1/SOS1/TSC1/UBE3A
Human Diseases	Infectious disease: viral	hsa05170	Human immunodeficiency virus 1 infection	21/379	213/9392	0.000136413929623725	0.000556837188136187	0.000282479233043088	164/8905/472/805/808/1398/2776/10681/3708/3710/3984/5604/5594/5602/5599/5062/5335/5747/2185/6198/6500	21	213	0.0985915492957746	AP1G1/AP1S2/ATM/CALM2/CALM3/CRK/GNAQ/GNB5/ITPR1/ITPR3/LIMK1/MAP2K1/MAPK1/MAPK10/MAPK8/PAK2/PLCG1/PTK2/PTK2B/RPS6KB1/SKP1
Human Diseases	Endocrine and metabolic disease	hsa04934	Cushing syndrome	15/379	155/9392	0.00146335582242156	0.00461234936434138	0.00233980944291256	775/8912/815/816/817/1499/7976/2776/2778/3708/3710/3739/5604/5594/5330	15	155	0.0967741935483871	CACNA1C/CACNA1H/CAMK2A/CAMK2B/CAMK2D/CTNNB1/FZD3/GNAQ/GNAS/ITPR1/ITPR3/KCNA4/MAP2K1/MAPK1/PLCB2
Environmental Information Processing	Signal transduction	hsa04014	Ras signaling pathway	23/379	238/9392	8.9667917584866e-05	0.000398701990689851	0.000202258460717743	27/627/805/808/998/2260/10681/2885/2902/3480/5604/5594/5602/5599/4763/4804/5062/5335/5337/5868/387/6654/7074	23	238	0.0966386554621849	ABL2/BDNF/CALM2/CALM3/CDC42/FGFR1/GNB5/GRB2/GRIN1/IGF1R/MAP2K1/MAPK1/MAPK10/MAPK8/NF1/NGFR/PAK2/PLCG1/PLD1/RAB5A/RHOA/SOS1/TIAM1
Organismal Systems	Endocrine system	hsa04928	Parathyroid hormone synthesis, secretion and action	11/379	115/9392	0.00661734714233013	0.0177174133165613	0.00898790783338558	408/2260/2776/2778/3708/3710/5604/5594/5330/5337/387	11	115	0.0956521739130435	ARRB1/FGFR1/GNAQ/GNAS/ITPR1/ITPR3/MAP2K1/MAPK1/PLCB2/PLD1/RHOA
Environmental Information Processing	Signal transduction	hsa04390	Hippo signaling pathway	15/379	157/9392	0.00166403529351426	0.00511536775413642	0.00259498681249787	60/71/1496/1499/1741/1742/9231/7976/9113/5515/5518/5590/23286/10971/7534	15	157	0.0955414012738854	ACTB/ACTG1/CTNNA2/CTNNB1/DLG3/DLG4/DLG5/FZD3/LATS1/PPP2CA/PPP2R1A/PRKCZ/WWC1/YWHAQ/YWHAZ
Organismal Systems	Immune system	hsa04625	C-type lectin receptor signaling pathway	10/379	105/9392	0.00969469322014388	0.0246324348144472	0.0124958451817107	805/808/868/3708/3710/5594/5602/5599/5971/387	10	105	0.0952380952380952	CALM2/CALM3/CBLB/ITPR1/ITPR3/MAPK1/MAPK10/MAPK8/RELB/RHOA
Organismal Systems	Nervous system	hsa04723	Retrograde endocannabinoid signaling	14/379	149/9392	0.00274454298910775	0.00785507131365321	0.00398481740705299	773/775/2562/2570/2776/10681/3708/3710/3763/5594/5602/5599/5330/140679	14	149	0.0939597315436242	CACNA1A/CACNA1C/GABRB3/GABRR2/GNAQ/GNB5/ITPR1/ITPR3/KCNJ6/MAPK1/MAPK10/MAPK8/PLCB2/SLC32A1
Organismal Systems	Endocrine system	hsa04922	Glucagon signaling pathway	10/379	107/9392	0.0110031425313266	0.0273978249030033	0.0138987063553599	805/808/815/816/817/2776/2778/3708/3710/5330	10	107	0.0934579439252336	CALM2/CALM3/CAMK2A/CAMK2B/CAMK2D/GNAQ/GNAS/ITPR1/ITPR3/PLCB2
Organismal Systems	Sensory system	hsa04742	Taste transduction	8/379	86/9392	0.0223832512277565	0.049255251264046	0.0249868110407335	773/775/3351/3710/22953/5030/5330/6326	8	86	0.0930232558139535	CACNA1A/CACNA1C/HTR1B/ITPR3/P2RX2/P2RY4/PLCB2/SCN2A
Organismal Systems	Digestive system	hsa04970	Salivary secretion	9/379	97/9392	0.0161584389808806	0.0376023486564418	0.0190753829582457	492/805/808/2776/2778/3708/3710/4842/5330	9	97	0.0927835051546392	ATP2B3/CALM2/CALM3/GNAQ/GNAS/ITPR1/ITPR3/NOS1/PLCB2
Human Diseases	Cancer: specific types	hsa05215	Prostate cancer	9/379	98/9392	0.017182750760671	0.0396157864759914	0.0200967845154046	1499/2260/2885/3480/5604/5594/4318/5728/6654	9	98	0.0918367346938776	CTNNB1/FGFR1/GRB2/IGF1R/MAP2K1/MAPK1/MMP9/PTEN/SOS1
Organismal Systems	Endocrine system	hsa04914	Progesterone-mediated oocyte maturation	10/379	111/9392	0.0140170738332371	0.0332404893759623	0.0168626452129169	64506/132864/22849/80315/3480/5604/5594/5602/5599/27330	10	111	0.0900900900900901	CPEB1/CPEB2/CPEB3/CPEB4/IGF1R/MAP2K1/MAPK1/MAPK10/MAPK8/RPS6KA6
Human Diseases	Endocrine and metabolic disease	hsa04933	AGE-RAGE signaling pathway in diabetic complications	9/379	101/9392	0.020540008986226	0.0456648414068773	0.0231654236686759	998/1729/5594/5602/5599/5330/5335/5590/6774	9	101	0.0891089108910891	CDC42/DIAPH1/MAPK1/MAPK10/MAPK8/PLCB2/PLCG1/PRKCZ/STAT3
Human Diseases	Cardiovascular disease	hsa05417	Lipid and atherosclerosis	19/379	216/9392	0.0011561148670184	0.00373860521931923	0.0018965657422038	805/808/815/816/817/998/3312/3708/5594/5602/5599/4318/5330/5335/5747/387/9475/6774/7436	19	216	0.087962962962963	CALM2/CALM3/CAMK2A/CAMK2B/CAMK2D/CDC42/HSPA8/ITPR1/MAPK1/MAPK10/MAPK8/MMP9/PLCB2/PLCG1/PTK2/RHOA/ROCK2/STAT3/VLDLR
Environmental Information Processing	Signal transduction	hsa04010	MAPK signaling pathway	25/379	300/9392	0.000460248991837895	0.00163717141382337	0.000830524496549585	408/627/773/775/8912/781/27092/59283/998/1398/2260/2885/3312/3480/5604/5594/5602/5599/4763/4804/5062/9693/5971/27330/6654	25	300	0.0833333333333333	ARRB1/BDNF/CACNA1A/CACNA1C/CACNA1H/CACNA2D1/CACNG4/CACNG8/CDC42/CRK/FGFR1/GRB2/HSPA8/IGF1R/MAP2K1/MAPK1/MAPK10/MAPK8/NF1/NGFR/PAK2/RAPGEF2/RELB/RPS6KA6/SOS1
Cellular Processes	Cell growth and death	hsa04218	Cellular senescence	13/379	157/9392	0.0108916819629898	0.0273942303917623	0.0138968828873874	472/805/808/823/1978/3708/3710/5604/5594/5728/6009/8878/7248	13	157	0.0828025477707006	ATM/CALM2/CALM3/CAPN1/EIF4EBP1/ITPR1/ITPR3/MAP2K1/MAPK1/PTEN/RHEB/SQSTM1/TSC1
Environmental Information Processing	Signal transduction	hsa04068	FoxO signaling pathway	11/379	133/9392	0.0185137252251587	0.0419083416460411	0.0212597801628617	472/2885/9456/3480/5604/5594/5602/5599/5728/6654/6774	11	133	0.0827067669172932	ATM/GRB2/HOMER1/IGF1R/MAP2K1/MAPK1/MAPK10/MAPK8/PTEN/SOS1/STAT3
Cellular Processes	Transport and catabolism	hsa04142	Lysosome	11/379	133/9392	0.0185137252251587	0.0419083416460411	0.0212597801628617	164/8905/8943/26985/10239/535/9114/1212/1213/23312/5538	11	133	0.0827067669172932	AP1G1/AP1S2/AP3D1/AP3M1/AP3S2/ATP6V0A1/ATP6V0D1/CLTB/CLTC/DMXL2/PPT1
Environmental Information Processing	Signaling molecules and interaction	hsa04514	Cell adhesion molecules	13/379	160/9392	0.0126313450556396	0.0308353423417085	0.0156425325766435	23705/1000/8506/26047/8516/4684/4756/57555/4897/9378/5792/5802/1462	13	160	0.08125	CADM1/CDH2/CNTNAP1/CNTNAP2/ITGA8/NCAM1/NEO1/NLGN2/NRCAM/NRXN1/PTPRF/PTPRS/VCAN
Human Diseases	Neurodegenerative disease	hsa05022	Pathways of neurodegeneration - multiple diseases	39/379	483/9392	2.45835942548122e-05	0.000133072064553223	6.75064373129855e-05	627/203228/775/805/808/815/816/817/823/1139/1499/1742/7976/2776/2902/3092/3708/3710/3798/3799/5604/5594/5602/5599/4744/4747/4842/11315/5330/5335/5071/5621/5664/5861/5868/6622/8878/7846/7415	39	483	0.0807453416149068	BDNF/C9orf72/CACNA1C/CALM2/CALM3/CAMK2A/CAMK2B/CAMK2D/CAPN1/CHRNA7/CTNNB1/DLG4/FZD3/GNAQ/GRIN1/HIP1/ITPR1/ITPR3/KIF5A/KIF5B/MAP2K1/MAPK1/MAPK10/MAPK8/NEFH/NEFL/NOS1/PARK7/PLCB2/PLCG1/PRKN/PRNP/PSEN2/RAB1A/RAB5A/SNCA/SQSTM1/TUBA1A/VCP
Cellular Processes	Cell growth and death	hsa04210	Apoptosis	11/379	137/9392	0.022550596964262	0.049255251264046	0.0249868110407335	60/71/472/823/3708/3710/5604/5594/5602/5599/7846	11	137	0.0802919708029197	ACTB/ACTG1/ATM/CAPN1/ITPR1/ITPR3/MAP2K1/MAPK1/MAPK10/MAPK8/TUBA1A
Human Diseases	Infectious disease: bacterial	hsa05152	Tuberculosis	14/379	182/9392	0.0153998904306158	0.0361752143134278	0.018351408656146	535/9114/805/808/815/816/817/11151/8411/5594/5602/5599/5868/387	14	182	0.0769230769230769	ATP6V0A1/ATP6V0D1/CALM2/CALM3/CAMK2A/CAMK2B/CAMK2D/CORO1A/EEA1/MAPK1/MAPK10/MAPK8/RAB5A/RHOA
Environmental Information Processing	Signal transduction	hsa04151	PI3K-Akt signaling pathway	27/379	362/9392	0.0015038793467728	0.00468082446683035	0.00237454633700969	627/1975/1977/1978/2260/10681/2885/3480/3675/8516/3690/3691/3915/5604/5594/4804/5515/5518/5728/5747/6009/6194/6198/6654/7248/10971/7534	27	362	0.074585635359116	BDNF/EIF4B/EIF4E/EIF4EBP1/FGFR1/GNB5/GRB2/IGF1R/ITGA3/ITGA8/ITGB3/ITGB4/LAMC1/MAP2K1/MAPK1/NGFR/PPP2CA/PPP2R1A/PTEN/PTK2/RHEB/RPS6/RPS6KB1/SOS1/TSC1/YWHAQ/YWHAZ
Human Diseases	Neurodegenerative disease	hsa05012	Parkinson disease	19/379	271/9392	0.0135265614778698	0.0323857096922074	0.0164290220378985	805/808/815/816/817/1813/2778/3708/3710/3798/3799/5602/5599/11315/5335/5071/6570/6622/7846	19	271	0.0701107011070111	CALM2/CALM3/CAMK2A/CAMK2B/CAMK2D/DRD2/GNAS/ITPR1/ITPR3/KIF5A/KIF5B/MAPK10/MAPK8/PARK7/PLCG1/PRKN/SLC18A1/SNCA/TUBA1A
Human Diseases	Neurodegenerative disease	hsa05010	Alzheimer disease	27/379	391/9392	0.00442622605510021	0.0122458920857772	0.00621224709487749	322/23621/775/805/808/823/1139/1499/7976/2597/2776/2902/3708/3710/3798/3799/4035/5604/5594/5602/5599/4842/5330/5664/10313/6622/7846	27	391	0.0690537084398977	APBB1/BACE1/CACNA1C/CALM2/CALM3/CAPN1/CHRNA7/CTNNB1/FZD3/GAPDH/GNAQ/GRIN1/ITPR1/ITPR3/KIF5A/KIF5B/LRP1/MAP2K1/MAPK1/MAPK10/MAPK8/NOS1/PLCB2/PSEN2/RTN3/SNCA/TUBA1A
