# Supplementary material for: α-Cyclodextrin/Moringin Impacts Actin Cytoskeleton Dynamics with Potential Implications for Synaptic Organization: A Preliminary Transcriptomic Study in NSC-34 Motor Neurons
Source: Int J Mol Sci. 2025 Aug 24;26(17):8220. doi: 10.3390/ijms26178220 (PMC12428659; doi:10.3390/ijms26178220)
Supplement: Supplementary file 1 [file ijms-26-08220-s001.zip › Table S8.tsv]

category	subcategory	ID	Description	GeneRatio	BgRatio	pvalue	p.adjust	qvalue	geneID	Count	BG	CountBGRatio	geneName
Organismal Systems	Excretory system	hsa04961	Endocrine and other factor-regulated calcium reabsorption	16/423	53/9392	6.91992153289647e-10	1.58529111480901e-08	8.34363744636321e-09	161/163/1173/478/490/493/1213/1785/26052/2776/2778/5330/5566/5578/8766/6547	16	53	0.30188679245283	AP2A2/AP2B1/AP2M1/ATP1A3/ATP2B1/ATP2B4/CLTC/DNM2/DNM3/GNAQ/GNAS/PLCB2/PRKACA/PRKCA/RAB11A/SLC8A3
Organismal Systems	Nervous system	hsa04730	Long-term depression	17/423	60/9392	6.08786566404074e-10	1.53414214733827e-08	8.07443235441193e-09	773/2767/10672/2770/2771/2776/2778/2781/2895/2982/2983/3710/4067/5595/4842/5330/5578	17	60	0.283333333333333	CACNA1A/GNA11/GNA13/GNAI1/GNAI2/GNAQ/GNAS/GNAZ/GRID2/GUCY1A1/GUCY1B1/ITPR3/LYN/MAPK3/NOS1/PLCB2/PRKCA
Genetic Information Processing	Folding, sorting and degradation	hsa04130	SNARE interactions in vesicular transport	8/423	33/9392	8.13768010043724e-05	0.000394364497175035	0.000207560261671071	8773/9342/6809/6810/10228/8417/9341/8674	8	33	0.242424242424242	SNAP23/SNAP29/STX3/STX4/STX6/STX7/VAMP3/VAMP4
Organismal Systems	Nervous system	hsa04720	Long-term potentiation	16/423	67/9392	2.92624799358574e-08	3.88112891780846e-07	2.04269943042551e-07	775/805/808/814/2776/2902/3710/5595/5330/5499/5530/5532/5566/5578/5908/27330	16	67	0.238805970149254	CACNA1C/CALM2/CALM3/CAMK4/GNAQ/GRIN1/ITPR3/MAPK3/PLCB2/PPP1CA/PPP3CA/PPP3CB/PRKACA/PRKCA/RAP1B/RPS6KA6
Organismal Systems	Nervous system	hsa04725	Cholinergic synapse	27/423	116/9392	9.08925391525108e-13	5.72622996660818e-11	3.01380524558325e-11	43/207/773/775/814/1132/1136/1137/1139/1141/2534/2767/2770/2771/2776/2782/59345/54331/3710/3761/3763/3785/56479/5595/5330/5566/5578	27	116	0.232758620689655	ACHE/AKT1/CACNA1A/CACNA1C/CAMK4/CHRM4/CHRNA3/CHRNA4/CHRNA7/CHRNB2/FYN/GNA11/GNAI1/GNAI2/GNAQ/GNB1/GNB4/GNG2/ITPR3/KCNJ4/KCNJ6/KCNQ2/KCNQ5/MAPK3/PLCB2/PRKACA/PRKCA
Human Diseases	Infectious disease: bacterial	hsa05100	Bacterial invasion of epithelial cells	18/423	78/9392	7.10684805804457e-09	1.27923265044802e-07	6.73280342341064e-08	60/71/10097/998/1213/2017/1785/26052/387/391/4735/55964/23157/23176/10801/8936/10163/8976	18	78	0.230769230769231	ACTB/ACTG1/ACTR2/CDC42/CLTC/CTTN/DNM2/DNM3/RHOA/RHOG/SEPTIN2/SEPTIN3/SEPTIN6/SEPTIN8/SEPTIN9/WASF1/WASF2/WASL
Organismal Systems	Nervous system	hsa04728	Dopaminergic synapse	30/423	132/9392	9.32908519799029e-14	7.83643156631185e-12	4.12443766647992e-12	207/409/773/775/805/808/1815/2770/2771/2774/2776/2778/2782/59345/54331/3710/3763/3798/3799/3800/1432/5601/5330/5499/5530/5532/5566/5578/6323/6570	30	132	0.227272727272727	AKT1/ARRB2/CACNA1A/CACNA1C/CALM2/CALM3/DRD4/GNAI1/GNAI2/GNAL/GNAQ/GNAS/GNB1/GNB4/GNG2/ITPR3/KCNJ6/KIF5A/KIF5B/KIF5C/MAPK14/MAPK9/PLCB2/PPP1CA/PPP3CA/PPP3CB/PRKACA/PRKCA/SCN1A/SLC18A1
Human Diseases	Infectious disease: viral	hsa05171	Coronavirus disease - COVID-19	53/423	238/9392	4.14432483841617e-23	1.04436985928087e-20	5.49668346989933e-21	1432/5595/5601/8829/5578/6134/6135/6136/6137/9045/6139/6141/6143/6144/6147/6157/6158/6122/6156/6160/6161/6164/6165/25873/6168/6124/6125/6128/6129/6132/6133/6175/6176/6181/6205/6208/6209/6217/6218/6222/6227/6228/6229/6230/6231/6234/6188/6193/6201/6202/6203/3921/7311	53	238	0.222689075630252	MAPK14/MAPK3/MAPK9/NRP1/PRKCA/RPL10/RPL11/RPL12/RPL13/RPL14/RPL17/RPL18/RPL19/RPL21/RPL23A/RPL27A/RPL28/RPL3/RPL30/RPL31/RPL32/RPL34/RPL35A/RPL36/RPL37A/RPL4/RPL5/RPL6/RPL7/RPL8/RPL9/RPLP0/RPLP1/RPLP2/RPS11/RPS14/RPS15/RPS16/RPS17/RPS18/RPS21/RPS23/RPS24/RPS25/RPS26/RPS28/RPS3/RPS5/RPS7/RPS8/RPS9/RPSA/UBA52
Organismal Systems	Nervous system	hsa04724	Glutamatergic synapse	24/423	116/9392	2.41559881428046e-10	8.22424484972775e-09	4.32854992090934e-09	773/775/1742/2770/2771/2776/2778/2782/59345/54331/2901/2902/9455/3710/5595/23154/5330/5337/5530/5532/5566/5578/50944/85358	24	116	0.206896551724138	CACNA1A/CACNA1C/DLG4/GNAI1/GNAI2/GNAQ/GNAS/GNB1/GNB4/GNG2/GRIK5/GRIN1/HOMER2/ITPR3/MAPK3/NCDN/PLCB2/PLD1/PPP3CA/PPP3CB/PRKACA/PRKCA/SHANK1/SHANK3
Organismal Systems	Environmental adaptation	hsa04713	Circadian entrainment	20/423	97/9392	8.30611225349919e-09	1.39542685858786e-07	7.34435188730455e-08	775/805/808/2770/2771/2776/2778/2782/59345/54331/2902/2982/2983/3710/3763/5595/4842/5330/5566/5578	20	97	0.206185567010309	CACNA1C/CALM2/CALM3/GNAI1/GNAI2/GNAQ/GNAS/GNB1/GNB4/GNG2/GRIN1/GUCY1A1/GUCY1B1/ITPR3/KCNJ6/MAPK3/NOS1/PLCB2/PRKACA/PRKCA
Organismal Systems	Excretory system	hsa04962	Vasopressin-regulated water reabsorption	9/423	44/9392	0.000121662430291432	0.000547480936311445	0.00028814786121655	396/140735/2778/5566/8766/9230/5868/5869/6810	9	44	0.204545454545455	ARHGDIA/DYNLL2/GNAS/PRKACA/RAB11A/RAB11B/RAB5A/RAB5B/STX4
Cellular Processes	Cellular community - eukaryotes	hsa04520	Adherens junction	19/423	93/9392	2.3099201550158e-08	3.42411693567048e-07	1.80216680824762e-07	60/71/87/81/10458/998/2064/2534/8826/5595/5818/5792/5908/387/6093/8936/10163/8976/7525	19	93	0.204301075268817	ACTB/ACTG1/ACTN1/ACTN4/BAIAP2/CDC42/ERBB2/FYN/IQGAP1/MAPK3/NECTIN1/PTPRF/RAP1B/RHOA/ROCK1/WASF1/WASF2/WASL/YES1
Organismal Systems	Endocrine system	hsa04924	Renin secretion	14/423	69/9392	1.81747928521186e-06	1.548446478438e-05	8.14971830756842e-06	775/805/808/2770/2771/2776/2778/2982/2983/3710/5330/5530/5532/5566	14	69	0.202898550724638	CACNA1C/CALM2/CALM3/GNAI1/GNAI2/GNAQ/GNAS/GUCY1A1/GUCY1B1/ITPR3/PLCB2/PPP3CA/PPP3CB/PRKACA
Organismal Systems	Nervous system	hsa04721	Synaptic vesicle cycle	16/423	79/9392	3.41099932126749e-07	3.73726882156264e-06	1.96698359029613e-06	161/163/1173/534/51606/773/1213/1785/26052/6570/6532/6616/6809/6812/6857/10497	16	79	0.20253164556962	AP2A2/AP2B1/AP2M1/ATP6V1G2/ATP6V1H/CACNA1A/CLTC/DNM2/DNM3/SLC18A1/SLC6A4/SNAP25/STX3/STXBP1/SYT1/UNC13B
Organismal Systems	Endocrine system	hsa04921	Oxytocin signaling pathway	31/423	155/9392	1.38805119953155e-12	6.99577804563899e-11	3.68198844507315e-11	60/71/775/781/9254/10369/27092/59284/59283/805/808/814/29904/2770/2771/2776/2778/2982/2983/3710/3761/3763/5595/5330/5499/5530/5532/5566/5578/387/6093	31	155	0.2	ACTB/ACTG1/CACNA1C/CACNA2D1/CACNA2D2/CACNG2/CACNG4/CACNG7/CACNG8/CALM2/CALM3/CAMK4/EEF2K/GNAI1/GNAI2/GNAQ/GNAS/GUCY1A1/GUCY1B1/ITPR3/KCNJ4/KCNJ6/MAPK3/PLCB2/PPP1CA/PPP3CA/PPP3CB/PRKACA/PRKCA/RHOA/ROCK1
Organismal Systems	Immune system	hsa04611	Platelet activation	25/423	126/9392	2.61087138086595e-10	8.22424484972775e-09	4.32854992090934e-09	60/71/207/2534/10672/2770/2771/2776/2778/2982/2983/3673/3710/4067/1432/5595/5330/5499/5566/5908/387/6093/8773/83660/7408	25	126	0.198412698412698	ACTB/ACTG1/AKT1/FYN/GNA13/GNAI1/GNAI2/GNAQ/GNAS/GUCY1A1/GUCY1B1/ITGA2/ITPR3/LYN/MAPK14/MAPK3/PLCB2/PPP1CA/PRKACA/RAP1B/RHOA/ROCK1/SNAP23/TLN2/VASP
Human Diseases	Substance dependence	hsa05033	Nicotine addiction	8/423	41/9392	0.000408101159733804	0.00163240463893521	0.000859160336281692	773/1137/1139/1141/2555/2562/2569/2902	8	41	0.195121951219512	CACNA1A/CHRNA4/CHRNA7/CHRNB2/GABRA2/GABRB3/GABRR1/GRIN1
Organismal Systems	Endocrine system	hsa04929	GnRH secretion	12/423	65/9392	2.73464839956232e-05	0.000164078903973739	8.63573178809152e-05	207/409/775/2767/2776/2852/3710/3767/3763/5595/5330/5578	12	65	0.184615384615385	AKT1/ARRB2/CACNA1C/GNA11/GNAQ/GPER1/ITPR3/KCNJ11/KCNJ6/MAPK3/PLCB2/PRKCA
Organismal Systems	Nervous system	hsa04726	Serotonergic synapse	21/423	115/9392	3.38982085591392e-08	4.27117427845154e-07	2.24798646234292e-07	351/773/775/2562/2770/2771/2776/2778/2782/59345/54331/3359/3710/3751/3763/5595/5330/5566/5578/6570/6532	21	115	0.182608695652174	APP/CACNA1A/CACNA1C/GABRB3/GNAI1/GNAI2/GNAQ/GNAS/GNB1/GNB4/GNG2/HTR3A/ITPR3/KCND2/KCNJ6/MAPK3/PLCB2/PRKACA/PRKCA/SLC18A1/SLC6A4
Organismal Systems	Nervous system	hsa04727	GABAergic synapse	16/423	89/9392	1.84338866480714e-06	1.548446478438e-05	8.14971830756842e-06	773/775/2555/2562/2569/2572/2770/2771/2782/59345/54331/10243/3763/5566/5578/57468	16	89	0.179775280898876	CACNA1A/CACNA1C/GABRA2/GABRB3/GABRR1/GAD2/GNAI1/GNAI2/GNB1/GNB4/GNG2/GPHN/KCNJ6/PRKACA/PRKCA/SLC12A5
Human Diseases	Infectious disease: bacterial	hsa05110	Vibrio cholerae infection	9/423	51/9392	0.00039479773433237	0.00160466175889931	0.00084455882047332	60/71/375/537/534/51606/2778/5566/5578	9	51	0.176470588235294	ACTB/ACTG1/ARF1/ATP6AP1/ATP6V1G2/ATP6V1H/GNAS/PRKACA/PRKCA
Human Diseases	Substance dependence	hsa05032	Morphine addiction	16/423	91/9392	2.50370862191391e-06	1.9716705397572e-05	1.03772133671432e-05	409/773/2555/2562/2569/2770/2771/2778/2782/59345/54331/3763/10846/5141/5566/5578	16	91	0.175824175824176	ARRB2/CACNA1A/GABRA2/GABRB3/GABRR1/GNAI1/GNAI2/GNAS/GNB1/GNB4/GNG2/KCNJ6/PDE10A/PDE4A/PRKACA/PRKCA
Cellular Processes	Transport and catabolism	hsa04144	Endocytosis	44/423	252/9392	4.10542937324105e-15	5.17284101028372e-13	2.72254790014933e-13	10097/116987/116986/161/163/1173/375/378/26286/409/274/832/868/998/1213/9266/9829/1785/26052/10938/29924/22905/9815/3312/23096/3798/3799/3800/23396/5337/8766/9230/9727/11021/5868/5869/4218/387/6457/58533/9101/55737/8976/644150	44	252	0.174603174603175	ACTR2/AGAP1/AGAP2/AP2A2/AP2B1/AP2M1/ARF1/ARF4/ARFGAP3/ARRB2/BIN1/CAPZB/CBLB/CDC42/CLTC/CYTH2/DNAJC6/DNM2/DNM3/EHD1/EPN1/EPN2/GIT2/HSPA8/IQSEC2/KIF5A/KIF5B/KIF5C/PIP5K1C/PLD1/RAB11A/RAB11B/RAB11FIP3/RAB35/RAB5A/RAB5B/RAB8A/RHOA/SH3GL3/SNX6/USP8/VPS35/WASL/WIPF3
Human Diseases	Substance dependence	hsa05031	Amphetamine addiction	12/423	69/9392	5.08293155856374e-05	0.000261407908726135	0.000137583109855861	775/805/808/814/2778/2902/5499/5530/5532/5566/5578/6570	12	69	0.173913043478261	CACNA1C/CALM2/CALM3/CAMK4/GNAS/GRIN1/PPP1CA/PPP3CA/PPP3CB/PRKACA/PRKCA/SLC18A1
Organismal Systems	Immune system	hsa04666	Fc gamma R-mediated phagocytosis	17/423	99/9392	1.71172253052973e-06	1.54055027747675e-05	8.10815935514082e-06	10097/207/274/998/1072/1785/4067/5595/65108/23396/5337/5578/5581/8877/7408/8936/10163	17	99	0.171717171717172	ACTR2/AKT1/BIN1/CDC42/CFL1/DNM2/LYN/MAPK3/MARCKSL1/PIP5K1C/PLD1/PRKCA/PRKCE/SPHK1/VASP/WASF1/WASF2
Organismal Systems	Digestive system	hsa04971	Gastric acid secretion	13/423	76/9392	2.98243726316909e-05	0.000167016486737469	8.7903414072352e-05	60/71/478/805/808/2770/2771/2776/2778/3710/5330/5566/5578	13	76	0.171052631578947	ACTB/ACTG1/ATP1A3/CALM2/CALM3/GNAI1/GNAI2/GNAQ/GNAS/ITPR3/PLCB2/PRKACA/PRKCA
Environmental Information Processing	Signal transduction	hsa04070	Phosphatidylinositol signaling system	16/423	98/9392	6.81619533626741e-06	4.64238168848483e-05	2.44335878341307e-05	805/808/8526/9162/1609/8525/3706/3710/55361/23396/5330/5578/5728/22908/8867/8871	16	98	0.163265306122449	CALM2/CALM3/DGKE/DGKI/DGKQ/DGKZ/ITPKA/ITPR3/PI4K2A/PIP5K1C/PLCB2/PRKCA/PTEN/SACM1L/SYNJ1/SYNJ2
Human Diseases	Substance dependence	hsa05030	Cocaine addiction	8/423	49/9392	0.00140567017395321	0.00472305178448277	0.00248581672867514	1020/1742/2770/2771/2778/2902/5566/6570	8	49	0.163265306122449	CDK5/DLG4/GNAI1/GNAI2/GNAS/GRIN1/PRKACA/SLC18A1
Cellular Processes	Cellular community - eukaryotes	hsa04540	Gap junction	15/423	92/9392	1.34286137830407e-05	8.53848585473553e-05	4.49393992354502e-05	2767/2770/2771/2776/2778/2982/2983/3710/5595/5330/5566/5578/7846/203068/347733	15	92	0.16304347826087	GNA11/GNAI1/GNAI2/GNAQ/GNAS/GUCY1A1/GUCY1B1/ITPR3/MAPK3/PLCB2/PRKACA/PRKCA/TUBA1A/TUBB/TUBB2B
Environmental Information Processing	Signal transduction	hsa04022	cGMP-PKG signaling pathway	27/423	166/9392	5.11859917721855e-09	9.92220763583904e-08	5.22221454517844e-08	207/478/490/493/775/805/808/2767/10672/2770/2771/2776/2982/2983/3710/5595/4985/5330/5499/5530/5532/5581/387/6093/6547/7408/7416	27	166	0.162650602409639	AKT1/ATP1A3/ATP2B1/ATP2B4/CACNA1C/CALM2/CALM3/GNA11/GNA13/GNAI1/GNAI2/GNAQ/GUCY1A1/GUCY1B1/ITPR3/MAPK3/OPRD1/PLCB2/PPP1CA/PPP3CA/PPP3CB/PRKCE/RHOA/ROCK1/SLC8A3/VASP/VDAC1
Organismal Systems	Endocrine system	hsa04912	GnRH signaling pathway	15/423	93/9392	1.53631050187011e-05	9.44268893832363e-05	4.96983628332823e-05	775/805/808/998/2767/2776/2778/3710/1432/5595/5601/5330/5337/5566/5578	15	93	0.161290322580645	CACNA1C/CALM2/CALM3/CDC42/GNA11/GNAQ/GNAS/ITPR3/MAPK14/MAPK3/MAPK9/PLCB2/PLD1/PRKACA/PRKCA
Organismal Systems	Circulatory system	hsa04270	Vascular smooth muscle contraction	21/423	134/9392	5.08888510015893e-07	5.34332935516687e-06	2.81227860798256e-06	135/775/800/805/808/2767/10672/2776/2778/2982/2983/3710/5595/4628/5330/5499/5566/5578/5581/387/6093	21	134	0.156716417910448	ADORA2A/CACNA1C/CALD1/CALM2/CALM3/GNA11/GNA13/GNAQ/GNAS/GUCY1A1/GUCY1B1/ITPR3/MAPK3/MYH10/PLCB2/PPP1CA/PRKACA/PRKCA/PRKCE/RHOA/ROCK1
Organismal Systems	Circulatory system	hsa04261	Adrenergic signaling in cardiomyocytes	24/423	154/9392	8.62951849504388e-08	1.03554221940527e-06	5.45022220739614e-07	207/478/490/493/775/781/9254/10369/27092/59284/59283/805/808/2770/2771/2776/2778/1432/5595/5330/5499/5566/5578/6547	24	154	0.155844155844156	AKT1/ATP1A3/ATP2B1/ATP2B4/CACNA1C/CACNA2D1/CACNA2D2/CACNG2/CACNG4/CACNG7/CACNG8/CALM2/CALM3/GNAI1/GNAI2/GNAQ/GNAS/MAPK14/MAPK3/PLCB2/PPP1CA/PRKACA/PRKCA/SLC8A3
NA	NA	hsa04082	Neuroactive ligand signaling	31/423	199/9392	1.08612390375089e-09	2.28086019787688e-08	1.20045273572467e-08	43/135/1132/1136/1137/1139/1141/1815/2555/2562/2569/2767/2770/2771/2774/2776/2778/2782/59345/54331/2901/2902/3359/4985/5024/5030/5330/5566/5578/6570/6532	31	199	0.155778894472362	ACHE/ADORA2A/CHRM4/CHRNA3/CHRNA4/CHRNA7/CHRNB2/DRD4/GABRA2/GABRB3/GABRR1/GNA11/GNAI1/GNAI2/GNAL/GNAQ/GNAS/GNB1/GNB4/GNG2/GRIK5/GRIN1/HTR3A/OPRD1/P2RX3/P2RY4/PLCB2/PRKACA/PRKCA/SLC18A1/SLC6A4
Environmental Information Processing	Signal transduction	hsa04071	Sphingolipid signaling pathway	19/423	122/9392	1.96537961779575e-06	1.59766343124042e-05	8.40875490126537e-06	207/1509/2534/10672/2770/2771/2776/1432/5595/5601/4985/5330/5337/5578/5581/5728/387/6093/8877	19	122	0.155737704918033	AKT1/CTSD/FYN/GNA13/GNAI1/GNAI2/GNAQ/MAPK14/MAPK3/MAPK9/OPRD1/PLCB2/PLD1/PRKCA/PRKCE/PTEN/RHOA/ROCK1/SPHK1
Organismal Systems	Endocrine system	hsa04925	Aldosterone synthesis and secretion	15/423	98/9392	2.92310170969695e-05	0.000167016486737469	8.7903414072352e-05	478/490/493/775/805/808/814/2767/2776/2778/3710/5330/5566/5578/5581	15	98	0.153061224489796	ATP1A3/ATP2B1/ATP2B4/CACNA1C/CALM2/CALM3/CAMK4/GNA11/GNAQ/GNAS/ITPR3/PLCB2/PRKACA/PRKCA/PRKCE
Organismal Systems	Development and regeneration	hsa04360	Axon guidance	28/423	184/9392	1.21518798850189e-08	1.91392108189047e-07	1.00732688520551e-07	22885/998/1020/1072/1808/56896/1949/2534/7976/2770/2771/3897/5595/4756/8829/5361/91584/10154/5530/5532/5578/5727/387/6093/54910/10507/10505/23380	28	184	0.152173913043478	ABLIM3/CDC42/CDK5/CFL1/DPYSL2/DPYSL5/EFNB3/FYN/FZD3/GNAI1/GNAI2/L1CAM/MAPK3/NEO1/NRP1/PLXNA1/PLXNA4/PLXNC1/PPP3CA/PPP3CB/PRKCA/PTCH1/RHOA/ROCK1/SEMA4C/SEMA4D/SEMA4F/SRGAP2
Human Diseases	Infectious disease: bacterial	hsa05135	Yersinia infection	21/423	138/9392	8.40038607773606e-07	7.84036033922033e-06	4.12650544169491e-06	60/71/10097/207/8874/10458/998/9815/2776/3932/1432/5595/5601/23396/387/391/6093/27330/10163/8976/644150	21	138	0.152173913043478	ACTB/ACTG1/ACTR2/AKT1/ARHGEF7/BAIAP2/CDC42/GIT2/GNAQ/LCK/MAPK14/MAPK3/MAPK9/PIP5K1C/RHOA/RHOG/ROCK1/RPS6KA6/WASF2/WASL/WIPF3
Organismal Systems	Endocrine system	hsa04911	Insulin secretion	13/423	86/9392	0.000112827786873059	0.000516956405309289	0.000272082318583836	478/775/2767/2776/2778/3710/3767/27445/5330/5566/5578/9699/6616	13	86	0.151162790697674	ATP1A3/CACNA1C/GNA11/GNAQ/GNAS/ITPR3/KCNJ11/PCLO/PLCB2/PRKACA/PRKCA/RIMS2/SNAP25
Human Diseases	Cardiovascular disease	hsa05412	Arrhythmogenic right ventricular cardiomyopathy	13/423	86/9392	0.000112827786873059	0.000516956405309289	0.000272082318583836	60/71/775/781/9254/10369/27092/59284/59283/3673/3691/4842/6547	13	86	0.151162790697674	ACTB/ACTG1/CACNA1C/CACNA2D1/CACNA2D2/CACNG2/CACNG4/CACNG7/CACNG8/ITGA2/ITGB4/NOS1/SLC8A3
Human Diseases	Infectious disease: bacterial	hsa05131	Shigellosis	38/423	253/9392	3.99543486525392e-11	1.67808264340665e-09	8.83201391266656e-10	60/71/87/81/10097/207/375/598/823/824/998/2017/9266/3710/84557/1432/5595/5601/5216/5330/5581/387/6093/4735/55964/23157/989/23176/10801/6500/8878/83660/7311/7334/7416/8936/10163/8976	38	253	0.150197628458498	ACTB/ACTG1/ACTN1/ACTN4/ACTR2/AKT1/ARF1/BCL2L1/CAPN1/CAPN2/CDC42/CTTN/CYTH2/ITPR3/MAP1LC3A/MAPK14/MAPK3/MAPK9/PFN1/PLCB2/PRKCE/RHOA/ROCK1/SEPTIN2/SEPTIN3/SEPTIN6/SEPTIN7/SEPTIN8/SEPTIN9/SKP1/SQSTM1/TLN2/UBA52/UBE2N/VDAC1/WASF1/WASF2/WASL
Environmental Information Processing	Signal transduction	hsa04330	Notch signaling pathway	9/423	62/9392	0.00170000412826219	0.00556364987431262	0.00292823677595401	51107/1488/1855/1857/4851/4853/8650/9253/55851	9	62	0.145161290322581	APH1A/CTBP2/DVL1/DVL3/NOTCH1/NOTCH2/NUMB/NUMBL/PSENEN
Organismal Systems	Digestive system	hsa04970	Salivary secretion	14/423	97/9392	0.000103770001990038	0.000493396990594142	0.000259682626628496	478/490/493/805/808/2776/2778/2982/2983/3710/4842/5330/5566/5578	14	97	0.144329896907216	ATP1A3/ATP2B1/ATP2B4/CALM2/CALM3/GNAQ/GNAS/GUCY1A1/GUCY1B1/ITPR3/NOS1/PLCB2/PRKACA/PRKCA
Human Diseases	Infectious disease: bacterial	hsa05132	Salmonella infection	36/423	251/9392	5.02041205424967e-10	1.40571537518991e-08	7.39850197468372e-09	10006/60/71/10097/207/375/127829/998/9266/1785/140735/2597/3798/3799/3800/3836/1432/5595/5601/4646/10787/5216/5420/5868/5869/387/391/6188/6500/51429/7846/203068/347733/64601/57617/8976	36	251	0.143426294820717	ABI1/ACTB/ACTG1/ACTR2/AKT1/ARF1/ARL8A/CDC42/CYTH2/DNM2/DYNLL2/GAPDH/KIF5A/KIF5B/KIF5C/KPNA1/MAPK14/MAPK3/MAPK9/MYO6/NCKAP1/PFN1/PODXL/RAB5A/RAB5B/RHOA/RHOG/RPS3/SKP1/SNX9/TUBA1A/TUBB/TUBB2B/VPS16/VPS18/WASL
Human Diseases	Infectious disease: bacterial	hsa05130	Pathogenic Escherichia coli infection	29/423	203/9392	2.84077438415931e-08	3.88112891780846e-07	2.04269943042551e-07	10006/60/71/10097/375/10458/998/2017/9266/2534/2597/10672/1432/5595/5601/4628/4646/10787/5861/387/6093/6188/7846/203068/347733/8936/10163/8976/644150	29	203	0.142857142857143	ABI1/ACTB/ACTG1/ACTR2/ARF1/BAIAP2/CDC42/CTTN/CYTH2/FYN/GAPDH/GNA13/MAPK14/MAPK3/MAPK9/MYH10/MYO6/NCKAP1/RAB1A/RHOA/ROCK1/RPS3/TUBA1A/TUBB/TUBB2B/WASF1/WASF2/WASL/WIPF3
Environmental Information Processing	Signal transduction	hsa04371	Apelin signaling pathway	20/423	140/9392	4.19192634143426e-06	3.1069571707101e-05	1.63524061616321e-05	207/805/808/814/10672/2770/2771/2776/2782/59345/54331/3710/84557/5595/4842/5330/5566/5581/6547/8877	20	140	0.142857142857143	AKT1/CALM2/CALM3/CAMK4/GNA13/GNAI1/GNAI2/GNAQ/GNB1/GNB4/GNG2/ITPR3/MAP1LC3A/MAPK3/NOS1/PLCB2/PRKACA/PRKCE/SLC8A3/SPHK1
Human Diseases	Cardiovascular disease	hsa05414	Dilated cardiomyopathy	15/423	105/9392	6.67149147752974e-05	0.000329650167124999	0.000173500087960526	60/71/775/781/9254/10369/27092/59284/59283/2778/3673/3691/4842/5566/6547	15	105	0.142857142857143	ACTB/ACTG1/CACNA1C/CACNA2D1/CACNA2D2/CACNG2/CACNG4/CACNG7/CACNG8/GNAS/ITGA2/ITGB4/NOS1/PRKACA/SLC8A3
Cellular Processes	Cellular community - eukaryotes	hsa04530	Tight junction	24/423	170/9392	5.71241768046555e-07	5.53665098260507e-06	2.91402683295004e-06	60/71/87/81/10097/998/2017/1739/1741/2064/9223/5601/4628/5566/5581/4218/51762/9693/5962/387/6093/7074/7846/7408	24	170	0.141176470588235	ACTB/ACTG1/ACTN1/ACTN4/ACTR2/CDC42/CTTN/DLG1/DLG3/ERBB2/MAGI1/MAPK9/MYH10/PRKACA/PRKCE/RAB8A/RAB8B/RAPGEF2/RDX/RHOA/ROCK1/TIAM1/TUBA1A/VASP
Organismal Systems	Endocrine system	hsa04928	Parathyroid hormone synthesis, secretion and action	16/423	115/9392	5.33035899019527e-05	0.000268650093105842	0.00014139478584518	409/2767/10672/2770/2771/2776/2778/3710/5595/5141/5330/5337/5566/5578/387/65125	16	115	0.139130434782609	ARRB2/GNA11/GNA13/GNAI1/GNAI2/GNAQ/GNAS/ITPR3/MAPK3/PDE4A/PLCB2/PLD1/PRKACA/PRKCA/RHOA/WNK1
Organismal Systems	Endocrine system	hsa04916	Melanogenesis	14/423	101/9392	0.000161513252767807	0.000702325155950055	0.000369644818921082	805/808/1855/1857/8321/7976/2770/2771/2776/2778/5595/5330/5566/5578	14	101	0.138613861386139	CALM2/CALM3/DVL1/DVL3/FZD1/FZD3/GNAI1/GNAI2/GNAQ/GNAS/MAPK3/PLCB2/PRKACA/PRKCA
Environmental Information Processing	Signal transduction	hsa04370	VEGF signaling pathway	8/423	60/9392	0.00518439808627736	0.0146794193004707	0.00772601015814248	207/998/1432/5595/5530/5532/5578/8877	8	60	0.133333333333333	AKT1/CDC42/MAPK14/MAPK3/PPP3CA/PPP3CB/PRKCA/SPHK1
Environmental Information Processing	Signal transduction	hsa04015	Rap1 signaling pathway	28/423	212/9392	2.68174315818508e-07	3.07181489028472e-06	1.61674467909722e-06	60/71/135/207/805/808/998/9732/2770/2771/2776/2778/2902/9223/1432/5595/4804/5216/5330/5578/5908/9693/387/57568/23094/7074/83660/7408	28	212	0.132075471698113	ACTB/ACTG1/ADORA2A/AKT1/CALM2/CALM3/CDC42/DOCK4/GNAI1/GNAI2/GNAQ/GNAS/GRIN1/MAGI1/MAPK14/MAPK3/NGFR/PFN1/PLCB2/PRKCA/RAP1B/RAPGEF2/RHOA/SIPA1L2/SIPA1L3/TIAM1/TLN2/VASP
Organismal Systems	Sensory system	hsa04750	Inflammatory mediator regulation of TRP channels	13/423	99/9392	0.000471437035352903	0.001800032316802	0.000947385429895787	41/805/808/2776/2778/3710/1432/5601/5330/5499/5566/5578/5581	13	99	0.131313131313131	ASIC1/CALM2/CALM3/GNAQ/GNAS/ITPR3/MAPK14/MAPK9/PLCB2/PPP1CA/PRKACA/PRKCA/PRKCE
Human Diseases	Cardiovascular disease	hsa05410	Hypertrophic cardiomyopathy	13/423	99/9392	0.000471437035352903	0.001800032316802	0.000947385429895787	60/71/775/781/9254/10369/27092/59284/59283/3673/3691/4842/6547	13	99	0.131313131313131	ACTB/ACTG1/CACNA1C/CACNA2D1/CACNA2D2/CACNG2/CACNG4/CACNG7/CACNG8/ITGA2/ITGB4/NOS1/SLC8A3
Human Diseases	Endocrine and metabolic disease	hsa04930	Type II diabetes mellitus	6/423	47/9392	0.0181082277997946	0.0422525315328542	0.0222381744909759	773/775/3767/5595/5601/5581	6	47	0.127659574468085	CACNA1A/CACNA1C/KCNJ11/MAPK3/MAPK9/PRKCE
Environmental Information Processing	Signal transduction	hsa04072	Phospholipase D signaling pathway	19/423	149/9392	3.77300928388342e-05	0.00019808298740388	0.000104254203896779	207/375/9266/8526/9162/1609/8525/1785/26052/2534/10672/2778/5595/23396/5330/5337/5578/387/8877	19	149	0.12751677852349	AKT1/ARF1/CYTH2/DGKE/DGKI/DGKQ/DGKZ/DNM2/DNM3/FYN/GNA13/GNAS/MAPK3/PIP5K1C/PLCB2/PLD1/PRKCA/RHOA/SPHK1
Organismal Systems	Nervous system	hsa04723	Retrograde endocannabinoid signaling	19/423	149/9392	3.77300928388342e-05	0.00019808298740388	0.000104254203896779	773/775/2555/2562/2569/2770/2771/2776/2782/59345/54331/3710/3763/1432/5595/5601/5330/5566/5578	19	149	0.12751677852349	CACNA1A/CACNA1C/GABRA2/GABRB3/GABRR1/GNAI1/GNAI2/GNAQ/GNB1/GNB4/GNG2/ITPR3/KCNJ6/MAPK14/MAPK3/MAPK9/PLCB2/PRKACA/PRKCA
Human Diseases	Infectious disease: parasitic	hsa05146	Amoebiasis	13/423	103/9392	0.000692966196876131	0.00249467830875407	0.00131298858355478	87/81/2767/2774/2776/2778/3910/3911/5330/5566/5578/5868/5869	13	103	0.12621359223301	ACTN1/ACTN4/GNA11/GNAL/GNAQ/GNAS/LAMA4/LAMA5/PLCB2/PRKACA/PRKCA/RAB5A/RAB5B
Cellular Processes	Cell motility	hsa04810	Regulation of actin cytoskeleton	29/423	232/9392	5.33760950655807e-07	5.38031038261053e-06	2.83174230663712e-06	60/71/87/81/10097/207/324/8874/10458/998/1072/1132/10672/8826/3673/3691/5595/4628/10787/5216/23396/5499/5962/387/6093/7074/8936/10163/8976	29	232	0.125	ACTB/ACTG1/ACTN1/ACTN4/ACTR2/AKT1/APC/ARHGEF7/BAIAP2/CDC42/CFL1/CHRM4/GNA13/IQGAP1/ITGA2/ITGB4/MAPK3/MYH10/NCKAP1/PFN1/PIP5K1C/PPP1CA/RDX/RHOA/ROCK1/TIAM1/WASF1/WASF2/WASL
Organismal Systems	Immune system	hsa04625	C-type lectin receptor signaling pathway	13/423	105/9392	0.000833135764325591	0.00295704524802886	0.00155633960422572	207/805/808/868/1540/3710/1432/5595/5601/5530/5532/5971/387	13	105	0.123809523809524	AKT1/CALM2/CALM3/CBLB/CYLD/ITPR3/MAPK14/MAPK3/MAPK9/PPP3CA/PPP3CB/RELB/RHOA
Organismal Systems	Endocrine system	hsa04926	Relaxin signaling pathway	16/423	130/9392	0.000232732963164211	0.000961454208481658	0.00050602853077982	207/409/2770/2771/2778/2782/59345/54331/1432/5595/5601/4318/4842/5330/5566/5578	16	130	0.123076923076923	AKT1/ARRB2/GNAI1/GNAI2/GNAS/GNB1/GNB4/GNG2/MAPK14/MAPK3/MAPK9/MMP9/NOS1/PLCB2/PRKACA/PRKCA
Human Diseases	Cancer: overview	hsa05205	Proteoglycans in cancer	25/423	204/9392	4.71567805967566e-06	3.39528820296648e-05	1.78699379103499e-05	60/71/207/998/2017/1975/2064/8321/7976/2817/8826/3673/3710/1432/5595/4318/5499/5566/5578/5727/5962/387/6093/6383/7074	25	204	0.122549019607843	ACTB/ACTG1/AKT1/CDC42/CTTN/EIF4B/ERBB2/FZD1/FZD3/GPC1/IQGAP1/ITGA2/ITPR3/MAPK14/MAPK3/MMP9/PPP1CA/PRKACA/PRKCA/PTCH1/RDX/RHOA/ROCK1/SDC2/TIAM1
Cellular Processes	Cell growth and death	hsa04114	Oocyte meiosis	17/423	139/9392	0.000161646266051997	0.000702325155950055	0.000369644818921082	6790/805/808/64506/22849/3710/1432/5595/5499/5530/5532/5566/27330/6500/7531/7532/7534	17	139	0.122302158273381	AURKA/CALM2/CALM3/CPEB1/CPEB3/ITPR3/MAPK14/MAPK3/PPP1CA/PPP3CA/PPP3CB/PRKACA/RPS6KA6/SKP1/YWHAE/YWHAG/YWHAZ
Human Diseases	Infectious disease: viral	hsa05170	Human immunodeficiency virus 1 infection	26/423	213/9392	3.27213638206268e-06	2.49872232812059e-05	1.31511701480031e-05	207/162/164/8906/8907/8905/598/805/808/811/1072/2767/2770/2771/2776/2782/59345/54331/3710/1432/5595/5601/5530/5532/5578/6500	26	213	0.122065727699531	AKT1/AP1B1/AP1G1/AP1G2/AP1M1/AP1S2/BCL2L1/CALM2/CALM3/CALR/CFL1/GNA11/GNAI1/GNAI2/GNAQ/GNB1/GNB4/GNG2/ITPR3/MAPK14/MAPK3/MAPK9/PPP3CA/PPP3CB/PRKCA/SKP1
Human Diseases	Cancer: overview	hsa05231	Choline metabolism in cancer	12/423	99/9392	0.00157449291540332	0.00522068703528471	0.0027477300185709	207/8526/9162/1609/8525/5595/5601/23396/5337/5578/8936/10163	12	99	0.121212121212121	AKT1/DGKE/DGKI/DGKQ/DGKZ/MAPK3/MAPK9/PIP5K1C/PLD1/PRKCA/WASF1/WASF2
Organismal Systems	Immune system	hsa04670	Leukocyte transendothelial migration	14/423	116/9392	0.000689334646971419	0.00249467830875407	0.00131298858355478	60/71/87/81/998/2770/2771/1432/4318/5578/5908/387/6093/7408	14	116	0.120689655172414	ACTB/ACTG1/ACTN1/ACTN4/CDC42/GNAI1/GNAI2/MAPK14/MMP9/PRKCA/RAP1B/RHOA/ROCK1/VASP
Cellular Processes	Cellular community - eukaryotes	hsa04510	Focal adhesion	24/423	203/9392	1.35531521503739e-05	8.53848585473553e-05	4.49393992354502e-05	60/71/87/81/207/824/998/2064/2534/3673/3691/3910/3911/5595/5601/23396/5499/5578/5728/5908/387/6093/83660/7408	24	203	0.118226600985222	ACTB/ACTG1/ACTN1/ACTN4/AKT1/CAPN2/CDC42/ERBB2/FYN/ITGA2/ITGB4/LAMA4/LAMA5/MAPK3/MAPK9/PIP5K1C/PPP1CA/PRKCA/PTEN/RAP1B/RHOA/ROCK1/TLN2/VASP
Organismal Systems	Nervous system	hsa04722	Neurotrophin signaling pathway	14/423	120/9392	0.000967896671976648	0.00338763835191827	0.00178296755364119	207/396/805/808/814/998/1432/5595/5601/4804/5908/387/27330/7531	14	120	0.116666666666667	AKT1/ARHGDIA/CALM2/CALM3/CAMK4/CDC42/MAPK14/MAPK3/MAPK9/NGFR/RAP1B/RHOA/RPS6KA6/YWHAE
Human Diseases	Infectious disease: parasitic	hsa05142	Chagas disease	12/423	103/9392	0.00221563711132832	0.00689309323524365	0.00362794380802297	207/811/2767/2770/2771/2774/2776/2778/1432/5595/5601/5330	12	103	0.116504854368932	AKT1/CALR/GNA11/GNAI1/GNAI2/GNAL/GNAQ/GNAS/MAPK14/MAPK3/MAPK9/PLCB2
Organismal Systems	Sensory system	hsa04742	Taste transduction	10/423	86/9392	0.00511098345025292	0.0146359980620879	0.00770315687478312	773/775/2555/3359/3710/5024/5030/5330/5566/6326	10	86	0.116279069767442	CACNA1A/CACNA1C/GABRA2/HTR3A/ITPR3/P2RX3/P2RY4/PLCB2/PRKACA/SCN2A
Human Diseases	Infectious disease: bacterial	hsa05133	Pertussis	9/423	78/9392	0.00812577721572958	0.0213301651912901	0.011226402732258	805/808/1072/2770/2771/1432/5595/5601/387	9	78	0.115384615384615	CALM2/CALM3/CFL1/GNAI1/GNAI2/MAPK14/MAPK3/MAPK9/RHOA
Organismal Systems	Endocrine system	hsa04915	Estrogen signaling pathway	16/423	139/9392	0.000500090595189916	0.00188093776101282	0.000989967242638326	207/805/808/1509/2770/2771/2776/2778/2852/3312/3710/3763/5595/4318/5330/5566	16	139	0.115107913669065	AKT1/CALM2/CALM3/CTSD/GNAI1/GNAI2/GNAQ/GNAS/GPER1/HSPA8/ITPR3/KCNJ6/MAPK3/MMP9/PLCB2/PRKACA
Organismal Systems	Endocrine system	hsa04935	Growth hormone synthesis, secretion and action	14/423	122/9392	0.00113940127341722	0.00388012325542079	0.00204217013443199	207/775/2767/2770/2771/2776/2778/3710/1432/5595/5601/5330/5566/5578	14	122	0.114754098360656	AKT1/CACNA1C/GNA11/GNAI1/GNAI2/GNAQ/GNAS/ITPR3/MAPK14/MAPK3/MAPK9/PLCB2/PRKACA/PRKCA
Organismal Systems	Digestive system	hsa04972	Pancreatic secretion	12/423	106/9392	0.00282493156688963	0.00868149701044132	0.00456920895286385	478/490/493/2776/2778/3710/5330/5578/8766/4218/5908/387	12	106	0.113207547169811	ATP1A3/ATP2B1/ATP2B4/GNAQ/GNAS/ITPR3/PLCB2/PRKCA/RAB11A/RAB8A/RAP1B/RHOA
Cellular Processes	Transport and catabolism	hsa04140	Autophagy - animal	19/423	169/9392	0.000208556080869542	0.000884381079199185	0.000465463725894308	207/10533/598/1509/1965/84557/5595/5601/5566/5728/5861/83452/4218/9342/8878/8417/7311/64601/57617	19	169	0.112426035502959	AKT1/ATG7/BCL2L1/CTSD/EIF2S1/MAP1LC3A/MAPK3/MAPK9/PRKACA/PTEN/RAB1A/RAB33B/RAB8A/SNAP29/SQSTM1/STX7/UBA52/VPS16/VPS18
Human Diseases	Drug resistance: antineoplastic	hsa01522	Endocrine resistance	11/423	99/9392	0.00481721433859657	0.0142816236861922	0.0075166440453643	207/2064/2778/2852/1432/5595/5601/4318/4851/4853/5566	11	99	0.111111111111111	AKT1/ERBB2/GNAS/GPER1/MAPK14/MAPK3/MAPK9/MMP9/NOTCH1/NOTCH2/PRKACA
Environmental Information Processing	Signal transduction	hsa04024	cAMP signaling pathway	25/423	226/9392	2.83993936442349e-05	0.000166433655775516	8.75966609344823e-05	135/207/478/490/493/775/805/808/814/2770/2771/2778/2902/5595/5601/10846/5141/5337/5499/5566/5727/5908/387/6093/7074	25	226	0.110619469026549	ADORA2A/AKT1/ATP1A3/ATP2B1/ATP2B4/CACNA1C/CALM2/CALM3/CAMK4/GNAI1/GNAI2/GNAS/GRIN1/MAPK3/MAPK9/PDE10A/PDE4A/PLD1/PPP1CA/PRKACA/PTCH1/RAP1B/RHOA/ROCK1/TIAM1
Environmental Information Processing	Signal transduction	hsa04020	Calcium signaling pathway	28/423	254/9392	1.00478385256481e-05	6.6633034433245e-05	3.50700181227605e-05	135/490/493/773/775/805/808/814/1139/2064/2767/2774/2776/2778/2902/3706/3710/4842/5024/5027/5330/5530/5532/5566/5578/6547/8877/7416	28	254	0.110236220472441	ADORA2A/ATP2B1/ATP2B4/CACNA1A/CACNA1C/CALM2/CALM3/CAMK4/CHRNA7/ERBB2/GNA11/GNAL/GNAQ/GNAS/GRIN1/ITPKA/ITPR3/NOS1/P2RX3/P2RX7/PLCB2/PPP3CA/PPP3CB/PRKACA/PRKCA/SLC8A3/SPHK1/VDAC1
Human Diseases	Endocrine and metabolic disease	hsa04934	Cushing syndrome	17/423	155/9392	0.000593369590610608	0.00219895789461578	0.0011573462603241	324/775/1855/1857/8321/7976/2767/2770/2771/2776/2778/3710/5595/5330/5566/5908/9101	17	155	0.109677419354839	APC/CACNA1C/DVL1/DVL3/FZD1/FZD3/GNA11/GNAI1/GNAI2/GNAQ/GNAS/ITPR3/MAPK3/PLCB2/PRKACA/RAP1B/USP8
Metabolism	Carbohydrate metabolism	hsa00562	Inositol phosphate metabolism	8/423	73/9392	0.0164395039449472	0.039082594284214	0.0205697864653758	3706/55361/23396/5330/5728/22908/8867/8871	8	73	0.10958904109589	ITPKA/PI4K2A/PIP5K1C/PLCB2/PTEN/SACM1L/SYNJ1/SYNJ2
Human Diseases	Cardiovascular disease	hsa05418	Fluid shear stress and atherosclerosis	15/423	142/9392	0.00179331058071462	0.00579377264538571	0.00304935402388721	60/71/207/805/808/2817/1432/5601/4318/387/6383/8878/7341/6613/6612	15	142	0.105633802816901	ACTB/ACTG1/AKT1/CALM2/CALM3/GPC1/MAPK14/MAPK9/MMP9/RHOA/SDC2/SQSTM1/SUMO1/SUMO2/SUMO3
Cellular Processes	Transport and catabolism	hsa04137	Mitophagy - animal	11/423	105/9392	0.0074906066536694	0.0200812008162201	0.0105690530611685	598/1965/84557/5601/11331/5868/5869/27342/8878/7311/9101	11	105	0.104761904761905	BCL2L1/EIF2S1/MAP1LC3A/MAPK9/PHB2/RAB5A/RAB5B/RABGEF1/SQSTM1/UBA52/USP8
Human Diseases	Cancer: specific types	hsa05212	Pancreatic cancer	8/423	77/9392	0.0220524314512653	0.0497485220243898	0.0261834326444157	207/598/998/2064/5595/5601/5337/10928	8	77	0.103896103896104	AKT1/BCL2L1/CDC42/ERBB2/MAPK3/MAPK9/PLD1/RALBP1
Organismal Systems	Circulatory system	hsa04260	Cardiac muscle contraction	9/423	87/9392	0.0160613688413406	0.0385472852192175	0.0202880448522198	478/775/781/9254/10369/27092/59284/59283/6547	9	87	0.103448275862069	ATP1A3/CACNA1C/CACNA2D1/CACNA2D2/CACNG2/CACNG4/CACNG7/CACNG8/SLC8A3
Cellular Processes	Cell growth and death	hsa04210	Apoptosis	14/423	137/9392	0.00342203731584913	0.010389800043301	0.00546831581226367	60/71/207/598/823/824/1509/1965/3710/5595/5601/5414/6709/7846	14	137	0.102189781021898	ACTB/ACTG1/AKT1/BCL2L1/CAPN1/CAPN2/CTSD/EIF2S1/ITPR3/MAPK3/MAPK9/SEPTIN4/SPTAN1/TUBA1A
Human Diseases	Infectious disease: viral	hsa05163	Human cytomegalovirus infection	23/423	226/9392	0.000210566923618854	0.000884381079199185	0.000465463725894308	207/805/808/811/2767/10672/2770/2771/2776/2778/2782/59345/54331/3710/1432/5595/5330/5530/5532/5566/5578/387/6093	23	226	0.101769911504425	AKT1/CALM2/CALM3/CALR/GNA11/GNA13/GNAI1/GNAI2/GNAQ/GNAS/GNB1/GNB4/GNG2/ITPR3/MAPK14/MAPK3/PLCB2/PPP3CA/PPP3CB/PRKACA/PRKCA/RHOA/ROCK1
Cellular Processes	Transport and catabolism	hsa04145	Phagosome	16/423	159/9392	0.00212253038273454	0.00676104136648804	0.00355844282446739	60/71/537/534/51606/811/3673/4842/5868/5869/23673/8417/7846/203068/347733/9341	16	159	0.10062893081761	ACTB/ACTG1/ATP6AP1/ATP6V1G2/ATP6V1H/CALR/ITGA2/NOS1/RAB5A/RAB5B/STX12/STX7/TUBA1A/TUBB/TUBB2B/VAMP3
Organismal Systems	Endocrine system	hsa04914	Progesterone-mediated oocyte maturation	11/423	111/9392	0.011200388946188	0.0276947970392957	0.0145762089680504	207/6790/64506/22849/2770/2771/1432/5595/5601/5566/27330	11	111	0.0990990990990991	AKT1/AURKA/CPEB1/CPEB3/GNAI1/GNAI2/MAPK14/MAPK3/MAPK9/PRKACA/RPS6KA6
Organismal Systems	Immune system	hsa04660	T cell receptor signaling pathway	12/423	122/9392	0.00875053205698028	0.0222740815995862	0.0117232008418875	207/868/998/1739/2534/3932/1432/5595/5601/5530/5532/387	12	122	0.0983606557377049	AKT1/CBLB/CDC42/DLG1/FYN/LCK/MAPK14/MAPK3/MAPK9/PPP3CA/PPP3CB/RHOA
Cellular Processes	Transport and catabolism	hsa04142	Lysosome	13/423	133/9392	0.00684239186391668	0.0187422038011631	0.00986431779008583	162/164/8906/8907/8905/26985/10947/10239/537/51606/1213/1509/23312	13	133	0.0977443609022556	AP1B1/AP1G1/AP1G2/AP1M1/AP1S2/AP3M1/AP3M2/AP3S2/ATP6AP1/ATP6V1H/CLTC/CTSD/DMXL2
Environmental Information Processing	Signal transduction	hsa04310	Wnt signaling pathway	17/423	174/9392	0.00214636233856763	0.00676104136648804	0.00355844282446739	324/1488/1501/1855/1857/8321/7976/5601/5330/64840/5530/5532/166336/5566/5578/387/6500	17	174	0.0977011494252874	APC/CTBP2/CTNND2/DVL1/DVL3/FZD1/FZD3/MAPK9/PLCB2/PORCN/PPP3CA/PPP3CB/PRICKLE2/PRKACA/PRKCA/RHOA/SKP1
Environmental Information Processing	Signal transduction	hsa04014	Ras signaling pathway	23/423	238/9392	0.000445859938142094	0.00175557350643449	0.000923986056018155	27/207/598/805/808/998/2782/59345/54331/2902/5595/5601/4763/4804/5337/5566/5578/5868/5869/10928/5908/387/7074	23	238	0.0966386554621849	ABL2/AKT1/BCL2L1/CALM2/CALM3/CDC42/GNB1/GNB4/GNG2/GRIN1/MAPK3/MAPK9/NF1/NGFR/PLD1/PRKACA/PRKCA/RAB5A/RAB5B/RALBP1/RAP1B/RHOA/TIAM1
Environmental Information Processing	Signal transduction	hsa04390	Hippo signaling pathway	15/423	157/9392	0.00472630473394579	0.0141789142018374	0.00746258642201967	60/71/324/1739/1741/1742/1855/1857/8321/7976/9113/5499/7531/7532/7534	15	157	0.0955414012738854	ACTB/ACTG1/APC/DLG1/DLG3/DLG4/DVL1/DVL3/FZD1/FZD3/LATS1/PPP1CA/YWHAE/YWHAG/YWHAZ
Environmental Information Processing	Signal transduction	hsa04150	mTOR signaling pathway	15/423	158/9392	0.0050134459438731	0.0146031092665108	0.00768584698237412	207/534/51606/1855/1857/1975/1977/8321/7976/5595/5578/5728/387/27330/6520	15	158	0.0949367088607595	AKT1/ATP6V1G2/ATP6V1H/DVL1/DVL3/EIF4B/EIF4E/FZD1/FZD3/MAPK3/PRKCA/PTEN/RHOA/RPS6KA6/SLC3A2
Organismal Systems	Endocrine system	hsa04910	Insulin signaling pathway	13/423	138/9392	0.00924239058975375	0.0232908242861794	0.0122583285716734	207/805/808/868/1977/10211/2319/5595/5601/5499/5566/5573/5792	13	138	0.0942028985507246	AKT1/CALM2/CALM3/CBLB/EIF4E/FLOT1/FLOT2/MAPK3/MAPK9/PPP1CA/PRKACA/PRKAR1A/PTPRF
Organismal Systems	Endocrine system	hsa04922	Glucagon signaling pathway	10/423	107/9392	0.0221104542330622	0.0497485220243898	0.0261834326444157	207/805/808/2776/2778/3710/5330/5530/5532/5566	10	107	0.0934579439252336	AKT1/CALM2/CALM3/GNAQ/GNAS/ITPR3/PLCB2/PPP3CA/PPP3CB/PRKACA
Human Diseases	Neurodegenerative disease	hsa05010	Alzheimer disease	36/423	391/9392	3.26618510052297e-05	0.000178930140289519	9.41737580471155e-05	207/322/324/51107/351/775/805/808/823/824/1020/1139/1855/1857/1965/8321/7976/2597/2776/2902/3710/3798/3799/3800/5595/5601/4842/5330/5530/5532/55851/10313/7846/203068/347733/7416	36	391	0.0920716112531969	AKT1/APBB1/APC/APH1A/APP/CACNA1C/CALM2/CALM3/CAPN1/CAPN2/CDK5/CHRNA7/DVL1/DVL3/EIF2S1/FZD1/FZD3/GAPDH/GNAQ/GRIN1/ITPR3/KIF5A/KIF5B/KIF5C/MAPK3/MAPK9/NOS1/PLCB2/PPP3CA/PPP3CB/PSENEN/RTN3/TUBA1A/TUBB/TUBB2B/VDAC1
Human Diseases	Neurodegenerative disease	hsa05022	Pathways of neurodegeneration - multiple diseases	44/423	483/9392	5.5141588272929e-06	3.85991117910503e-05	2.03153219952896e-05	324/351/598/775/805/808/823/824/1020/1139/1742/1855/1857/1965/2521/8321/7976/2776/2902/3710/3798/3799/3800/84557/1432/5595/5601/4842/11315/5330/5530/5532/5578/5621/5861/5868/4218/10280/8878/7846/203068/347733/7311/7416	44	483	0.0910973084886128	APC/APP/BCL2L1/CACNA1C/CALM2/CALM3/CAPN1/CAPN2/CDK5/CHRNA7/DLG4/DVL1/DVL3/EIF2S1/FUS/FZD1/FZD3/GNAQ/GRIN1/ITPR3/KIF5A/KIF5B/KIF5C/MAP1LC3A/MAPK14/MAPK3/MAPK9/NOS1/PARK7/PLCB2/PPP3CA/PPP3CB/PRKCA/PRNP/RAB1A/RAB5A/RAB8A/SIGMAR1/SQSTM1/TUBA1A/TUBB/TUBB2B/UBA52/VDAC1
Organismal Systems	Development and regeneration	hsa04380	Osteoclast differentiation	13/423	143/9392	0.0122571845093776	0.029908002834063	0.015741054123191	207/814/1540/2534/3710/3932/1432/5595/5601/5530/5532/5971/8878	13	143	0.0909090909090909	AKT1/CAMK4/CYLD/FYN/ITPR3/LCK/MAPK14/MAPK3/MAPK9/PPP3CA/PPP3CB/RELB/SQSTM1
Cellular Processes	Cell growth and death	hsa04218	Cellular senescence	14/423	157/9392	0.0112097988016197	0.0276947970392957	0.0145762089680504	207/805/808/823/824/3710/1432/5595/5499/5530/5532/5728/8878/7416	14	157	0.089171974522293	AKT1/CALM2/CALM3/CAPN1/CAPN2/ITPR3/MAPK14/MAPK3/PPP1CA/PPP3CA/PPP3CB/PTEN/SQSTM1/VDAC1
Organismal Systems	Immune system	hsa04062	Chemokine signaling pathway	17/423	193/9392	0.00621842301164555	0.0172202483399415	0.00906328859996923	207/409/998/2770/2771/2776/2782/59345/54331/4067/5595/5330/5566/5908/387/6093/7074	17	193	0.0880829015544041	AKT1/ARRB2/CDC42/GNAI1/GNAI2/GNAQ/GNB1/GNB4/GNG2/LYN/MAPK3/PLCB2/PRKACA/RAP1B/RHOA/ROCK1/TIAM1
Environmental Information Processing	Signal transduction	hsa04010	MAPK signaling pathway	26/423	300/9392	0.00102151914722323	0.00352634006986651	0.00185596845782448	207/409/773/775/781/9254/10369/27092/59284/59283/998/2064/3312/1432/5595/5601/4763/4804/5530/5532/5566/5578/5908/9693/5971/27330	26	300	0.0866666666666667	AKT1/ARRB2/CACNA1A/CACNA1C/CACNA2D1/CACNA2D2/CACNG2/CACNG4/CACNG7/CACNG8/CDC42/ERBB2/HSPA8/MAPK14/MAPK3/MAPK9/NF1/NGFR/PPP3CA/PPP3CB/PRKACA/PRKCA/RAP1B/RAPGEF2/RELB/RPS6KA6
Cellular Processes	Cell motility	hsa04814	Motor proteins	17/423	197/9392	0.00759594733366594	0.0201492497693033	0.0106048682996333	60/71/832/140735/57576/55605/3796/11004/9371/3798/3799/3800/4628/4646/7846/203068/347733	17	197	0.0862944162436548	ACTB/ACTG1/CAPZB/DYNLL2/KIF17/KIF21A/KIF2A/KIF2C/KIF3B/KIF5A/KIF5B/KIF5C/MYH10/MYO6/TUBA1A/TUBB/TUBB2B
Human Diseases	Substance dependence	hsa05034	Alcoholism	16/423	191/9392	0.0123429852965974	0.029908002834063	0.015741054123191	135/805/808/814/2770/2771/2778/2782/59345/54331/2902/5595/5499/5566/6570/2030	16	191	0.0837696335078534	ADORA2A/CALM2/CALM3/CAMK4/GNAI1/GNAI2/GNAS/GNB1/GNB4/GNG2/GRIN1/MAPK3/PPP1CA/PRKACA/SLC18A1/SLC29A1
Human Diseases	Cardiovascular disease	hsa05417	Lipid and atherosclerosis	18/423	216/9392	0.00868211903867154	0.0222740815995862	0.0117232008418875	207/598/805/808/998/1965/3312/4067/1432/5595/5601/4318/5330/5530/5532/5578/5908/387	18	216	0.0833333333333333	AKT1/BCL2L1/CALM2/CALM3/CDC42/EIF2S1/HSPA8/LYN/MAPK14/MAPK3/MAPK9/MMP9/PLCB2/PPP3CA/PPP3CB/PRKCA/RAP1B/RHOA
Human Diseases	Infectious disease: bacterial	hsa05152	Tuberculosis	15/423	182/9392	0.0173086980464488	0.040764410352384	0.0214549528170442	207/537/51606/805/808/1509/1432/5595/5601/5530/5532/5868/5869/387/8877	15	182	0.0824175824175824	AKT1/ATP6AP1/ATP6V1H/CALM2/CALM3/CTSD/MAPK14/MAPK3/MAPK9/PPP3CA/PPP3CB/RAB5A/RAB5B/RHOA/SPHK1
Human Diseases	Neurodegenerative disease	hsa05012	Parkinson disease	22/423	271/9392	0.00537032041111015	0.0150368971511084	0.00791415639532023	135/598/805/808/1965/2770/2771/2774/2778/3710/3798/3799/3800/5601/11315/5566/6570/7846/203068/347733/7311/7416	22	271	0.0811808118081181	ADORA2A/BCL2L1/CALM2/CALM3/EIF2S1/GNAI1/GNAI2/GNAL/GNAS/ITPR3/KIF5A/KIF5B/KIF5C/MAPK9/PARK7/PRKACA/SLC18A1/TUBA1A/TUBB/TUBB2B/UBA52/VDAC1
Human Diseases	Neurodegenerative disease	hsa05020	Prion disease	22/423	278/9392	0.00720618728506519	0.0195264429659831	0.0102770752452543	775/1965/2534/2902/3312/3710/3798/3799/3800/1432/5595/5601/4684/4851/5530/5532/5566/5621/7846/203068/347733/7416	22	278	0.079136690647482	CACNA1C/EIF2S1/FYN/GRIN1/HSPA8/ITPR3/KIF5A/KIF5B/KIF5C/MAPK14/MAPK3/MAPK9/NCAM1/NOTCH1/PPP3CA/PPP3CB/PRKACA/PRNP/TUBA1A/TUBB/TUBB2B/VDAC1
Human Diseases	Cancer: overview	hsa05207	Chemical carcinogenesis - receptor activation	17/423	217/9392	0.0185778339900606	0.0429505886742685	0.0226055729864571	207/409/773/775/1136/1137/1139/1141/2770/2771/2778/3836/5595/4853/5566/5578/27330	17	217	0.0783410138248848	AKT1/ARRB2/CACNA1A/CACNA1C/CHRNA3/CHRNA4/CHRNA7/CHRNB2/GNAI1/GNAI2/GNAS/KPNA1/MAPK3/NOTCH2/PRKACA/PRKCA/RPS6KA6
NA	NA	hsa04081	Hormone signaling	17/423	219/9392	0.0201363229276491	0.0461304852524324	0.0242792027644381	1815/2767/10672/2770/2771/2776/2778/2782/59345/54331/2852/3060/4842/4985/5330/5566/387	17	219	0.0776255707762557	DRD4/GNA11/GNA13/GNAI1/GNAI2/GNAQ/GNAS/GNB1/GNB4/GNG2/GPER1/HCRT/NOS1/OPRD1/PLCB2/PRKACA/RHOA
Human Diseases	Neurodegenerative disease	hsa05014	Amyotrophic lateral sclerosis	28/423	371/9392	0.00504154962772398	0.0146031092665108	0.00768584698237412	60/71/598/1965/2521/2902/3178/3181/220988/3710/3798/3799/3800/84557/1432/4842/5216/5530/5532/5861/5868/4218/10280/8878/7846/203068/347733/7416	28	371	0.0754716981132075	ACTB/ACTG1/BCL2L1/EIF2S1/FUS/GRIN1/HNRNPA1/HNRNPA2B1/HNRNPA3/ITPR3/KIF5A/KIF5B/KIF5C/MAP1LC3A/MAPK14/NOS1/PFN1/PPP3CA/PPP3CB/RAB1A/RAB5A/RAB8A/SIGMAR1/SQSTM1/TUBA1A/TUBB/TUBB2B/VDAC1
Human Diseases	Infectious disease: viral	hsa05165	Human papillomavirus infection	25/423	333/9392	0.00835457544530177	0.0217046702290314	0.0114235106468586	207/324/537/534/51606/998/1108/1739/1741/1855/1857/8321/7976/2778/3673/3691/3910/3911/9223/5595/4851/4853/5566/5728/7337	25	333	0.0750750750750751	AKT1/APC/ATP6AP1/ATP6V1G2/ATP6V1H/CDC42/CHD4/DLG1/DLG3/DVL1/DVL3/FZD1/FZD3/GNAS/ITGA2/ITGB4/LAMA4/LAMA5/MAGI1/MAPK3/NOTCH1/NOTCH2/PRKACA/PTEN/UBE3A
