# Supplementary material for: α-Cyclodextrin/Moringin Impacts Actin Cytoskeleton Dynamics with Potential Implications for Synaptic Organization: A Preliminary Transcriptomic Study in NSC-34 Motor Neurons
Source: Int J Mol Sci. 2025 Aug 24;26(17):8220. doi: 10.3390/ijms26178220 (PMC12428659; doi:10.3390/ijms26178220)
Supplement: Supplementary file 1 [file ijms-26-08220-s001.zip › Table S9.tsv]

category	subcategory	ID	Description	GeneRatio	BgRatio	pvalue	p.adjust	qvalue	geneID	Count	BG	CountBGRatio	geneName
Organismal Systems	Excretory system	hsa04961	Endocrine and other factor-regulated calcium reabsorption	21/472	53/9392	2.43980657568768e-14	5.54501494474473e-13	2.49817515405342e-13	160/161/1173/1175/478/490/492/493/793/1211/1213/1759/1785/26052/2778/5331/5332/5566/5579/5582/8766	21	53	0.39622641509434	AP2A1/AP2A2/AP2M1/AP2S1/ATP1A3/ATP2B1/ATP2B3/ATP2B4/CALB1/CLTA/CLTC/DNM1/DNM2/DNM3/GNAS/PLCB3/PLCB4/PRKACA/PRKCB/PRKCG/RAB11A
Organismal Systems	Nervous system	hsa04730	Long-term depression	23/472	60/9392	3.27805972028171e-15	8.19514930070427e-14	3.69213042179098e-14	773/2767/10672/2770/2771/2775/2778/2781/2895/3265/3480/3708/3710/5604/5594/4842/5331/5332/5515/5518/5519/5579/5582	23	60	0.383333333333333	CACNA1A/GNA11/GNA13/GNAI1/GNAI2/GNAO1/GNAS/GNAZ/GRID2/HRAS/IGF1R/ITPR1/ITPR3/MAP2K1/MAPK1/NOS1/PLCB3/PLCB4/PPP2CA/PPP2R1A/PPP2R1B/PRKCB/PRKCG
Human Diseases	Infectious disease: bacterial	hsa05100	Bacterial invasion of epithelial cells	27/472	78/9392	2.54414443001458e-16	9.08623010719491e-15	4.09358577460992e-15	60/71/10097/10109/23607/998/1211/1213/1398/1496/1499/2017/1759/1785/26052/3678/3688/5747/5879/387/55752/4735/55964/10801/6714/10163/8976	27	78	0.346153846153846	ACTB/ACTG1/ACTR2/ARPC2/CD2AP/CDC42/CLTA/CLTC/CRK/CTNNA2/CTNNB1/CTTN/DNM1/DNM2/DNM3/ITGA5/ITGB1/PTK2/RAC1/RHOA/SEPTIN11/SEPTIN2/SEPTIN3/SEPTIN9/SRC/WASF2/WASL
Organismal Systems	Nervous system	hsa04720	Long-term potentiation	22/472	67/9392	5.43381254543218e-13	9.05635424238696e-12	4.08012591130697e-12	801/805/815/816/818/814/2906/3265/3708/3710/5604/5594/5331/5332/5499/5530/5532/5566/5579/5582/5908/6195	22	67	0.328358208955224	CALM1/CALM2/CAMK2A/CAMK2B/CAMK2G/CAMK4/GRIN2D/HRAS/ITPR1/ITPR3/MAP2K1/MAPK1/PLCB3/PLCB4/PPP1CA/PPP3CA/PPP3CB/PRKACA/PRKCB/PRKCG/RAP1B/RPS6KA1
Organismal Systems	Nervous system	hsa04721	Synaptic vesicle cycle	25/472	79/9392	3.61288687722882e-14	7.52684766089337e-13	3.39104294617091e-13	160/161/1173/1175/535/523/526/534/51606/773/1211/1213/1759/1785/26052/5864/6570/6571/6506/6532/6616/2054/6812/10497/6844	25	79	0.316455696202532	AP2A1/AP2A2/AP2M1/AP2S1/ATP6V0A1/ATP6V1A/ATP6V1B2/ATP6V1G2/ATP6V1H/CACNA1A/CLTA/CLTC/DNM1/DNM2/DNM3/RAB3A/SLC18A1/SLC18A2/SLC1A2/SLC6A4/SNAP25/STX2/STXBP1/UNC13B/VAMP2
Organismal Systems	Nervous system	hsa04728	Dopaminergic synapse	39/472	132/9392	3.04199705862218e-20	7.60499264655545e-18	3.42624931865867e-18	408/409/773/801/805/50632/815/816/818/1813/2770/2771/2775/2778/2782/2783/59345/10681/2785/3708/3710/3763/5602/5599/5331/5332/5499/5515/5518/5519/5520/5530/5532/5566/5579/5582/6323/6570/6571	39	132	0.295454545454545	ARRB1/ARRB2/CACNA1A/CALM1/CALM2/CALY/CAMK2A/CAMK2B/CAMK2G/DRD2/GNAI1/GNAI2/GNAO1/GNAS/GNB1/GNB2/GNB4/GNB5/GNG3/ITPR1/ITPR3/KCNJ6/MAPK10/MAPK8/PLCB3/PLCB4/PPP1CA/PPP2CA/PPP2R1A/PPP2R1B/PPP2R2A/PPP3CA/PPP3CB/PRKACA/PRKCB/PRKCG/SCN1A/SLC18A1/SLC18A2
Organismal Systems	Nervous system	hsa04725	Cholinergic synapse	34/472	116/9392	1.14647449568461e-17	5.73237247842305e-16	2.58258465343691e-16	43/773/815/816/818/814/1136/1141/2534/2767/2770/2771/2775/2782/2783/59345/10681/2785/3265/3708/3710/3717/3761/3763/3785/3786/56479/5604/5594/5331/5332/5566/5579/5582	34	116	0.293103448275862	ACHE/CACNA1A/CAMK2A/CAMK2B/CAMK2G/CAMK4/CHRNA3/CHRNB2/FYN/GNA11/GNAI1/GNAI2/GNAO1/GNB1/GNB2/GNB4/GNB5/GNG3/HRAS/ITPR1/ITPR3/JAK2/KCNJ4/KCNJ6/KCNQ2/KCNQ3/KCNQ5/MAP2K1/MAPK1/PLCB3/PLCB4/PRKACA/PRKCB/PRKCG
Organismal Systems	Nervous system	hsa04724	Glutamatergic synapse	33/472	116/9392	9.5095889343939e-17	3.96232872266412e-15	1.78513336136868e-15	773/1742/2770/2771/2775/2778/2782/2783/59345/10681/2785/2897/2900/2901/2906/156/9456/9455/9454/3708/3710/5594/23154/5331/5332/5530/5532/5566/5579/5582/50944/85358/6506	33	116	0.28448275862069	CACNA1A/DLG4/GNAI1/GNAI2/GNAO1/GNAS/GNB1/GNB2/GNB4/GNB5/GNG3/GRIK1/GRIK4/GRIK5/GRIN2D/GRK2/HOMER1/HOMER2/HOMER3/ITPR1/ITPR3/MAPK1/NCDN/PLCB3/PLCB4/PPP3CA/PPP3CB/PRKACA/PRKCB/PRKCG/SHANK1/SHANK3/SLC1A2
Organismal Systems	Environmental adaptation	hsa04713	Circadian entrainment	27/472	97/9392	1.1456683488834e-13	2.04583633729179e-12	9.21703107748302e-13	8912/801/805/815/816/818/2770/2771/2775/2778/2782/2783/59345/10681/2785/2906/3708/3710/3763/5594/4842/5331/5332/5566/5579/5582/9252	27	97	0.278350515463918	CACNA1H/CALM1/CALM2/CAMK2A/CAMK2B/CAMK2G/GNAI1/GNAI2/GNAO1/GNAS/GNB1/GNB2/GNB4/GNB5/GNG3/GRIN2D/ITPR1/ITPR3/KCNJ6/MAPK1/NOS1/PLCB3/PLCB4/PRKACA/PRKCB/PRKCG/RPS6KA5
Organismal Systems	Nervous system	hsa04726	Serotonergic synapse	28/472	115/9392	1.5147143437375e-12	2.36674116208984e-11	1.06627917618363e-11	351/773/2562/2770/2771/2775/2778/2782/2783/59345/10681/2785/3265/3360/3708/3710/3751/3763/5604/5594/5331/5332/5566/5579/5582/6570/6571/6532	28	115	0.243478260869565	APP/CACNA1A/GABRB3/GNAI1/GNAI2/GNAO1/GNAS/GNB1/GNB2/GNB4/GNB5/GNG3/HRAS/HTR4/ITPR1/ITPR3/KCND2/KCNJ6/MAP2K1/MAPK1/PLCB3/PLCB4/PRKACA/PRKCB/PRKCG/SLC18A1/SLC18A2/SLC6A4
Genetic Information Processing	Folding, sorting and degradation	hsa04130	SNARE interactions in vesicular transport	8/472	33/9392	0.000174768783009177	0.000469808556476283	0.000211661118075631	9554/8675/2054/6810/8417/6843/6844/10490	8	33	0.242424242424242	SEC22B/STX16/STX2/STX4/STX7/VAMP1/VAMP2/VTI1B
Human Diseases	Substance dependence	hsa05032	Morphine addiction	22/472	91/9392	4.55514271143976e-10	4.21772473281459e-09	1.9001959848891e-09	408/409/773/2550/2562/2570/2770/2771/2775/2778/2782/2783/59345/10681/2785/156/3763/10846/5141/5566/5579/5582	22	91	0.241758241758242	ARRB1/ARRB2/CACNA1A/GABBR1/GABRB3/GABRR2/GNAI1/GNAI2/GNAO1/GNAS/GNB1/GNB2/GNB4/GNB5/GNG3/GRK2/KCNJ6/PDE10A/PDE4A/PRKACA/PRKCB/PRKCG
Organismal Systems	Development and regeneration	hsa04360	Axon guidance	44/472	184/9392	9.80067619432605e-19	8.16723016193837e-17	3.67955211506276e-17	22885/815/816/818/998/1072/1808/56896/1946/1948/55740/2045/2534/7976/2770/2771/3265/3688/3897/5594/4756/8829/84628/5062/5063/5335/5361/5530/5532/5590/5747/5879/387/6092/6093/9475/6259/54910/10507/10505/9353/6714/23380/7474	44	184	0.239130434782609	ABLIM3/CAMK2A/CAMK2B/CAMK2G/CDC42/CFL1/DPYSL2/DPYSL5/EFNA5/EFNB2/ENAH/EPHA7/FYN/FZD3/GNAI1/GNAI2/HRAS/ITGB1/L1CAM/MAPK1/NEO1/NRP1/NTNG2/PAK2/PAK3/PLCG1/PLXNA1/PPP3CA/PPP3CB/PRKCZ/PTK2/RAC1/RHOA/ROBO2/ROCK1/ROCK2/RYK/SEMA4C/SEMA4D/SEMA4F/SLIT2/SRC/SRGAP2/WNT5A
Organismal Systems	Endocrine system	hsa04921	Oxytocin signaling pathway	37/472	155/9392	6.79557578920714e-16	1.88765994144643e-14	8.50440478883233e-15	60/71/781/782/10368/59284/59283/801/805/8536/815/816/818/814/2770/2771/2775/2778/3265/3708/3710/3761/3763/5604/5594/5331/5332/5499/5530/5532/5566/5579/5582/387/6093/9475/6714	37	155	0.238709677419355	ACTB/ACTG1/CACNA2D1/CACNB1/CACNG3/CACNG7/CACNG8/CALM1/CALM2/CAMK1/CAMK2A/CAMK2B/CAMK2G/CAMK4/GNAI1/GNAI2/GNAO1/GNAS/HRAS/ITPR1/ITPR3/KCNJ4/KCNJ6/MAP2K1/MAPK1/PLCB3/PLCB4/PPP1CA/PPP3CA/PPP3CB/PRKACA/PRKCB/PRKCG/RHOA/ROCK1/ROCK2/SRC
Organismal Systems	Digestive system	hsa04971	Gastric acid secretion	18/472	76/9392	2.52477135528731e-08	1.53949472883373e-07	6.93582888358775e-08	60/71/478/801/805/815/816/818/2770/2771/2778/3708/3710/5331/5332/5566/5579/5582	18	76	0.236842105263158	ACTB/ACTG1/ATP1A3/CALM1/CALM2/CAMK2A/CAMK2B/CAMK2G/GNAI1/GNAI2/GNAS/ITPR1/ITPR3/PLCB3/PLCB4/PRKACA/PRKCB/PRKCG
Human Diseases	Infectious disease: bacterial	hsa05110	Vibrio cholerae infection	12/472	51/9392	5.96059425140803e-06	2.1913949453706e-05	9.87281091177492e-06	60/71/375/537/535/523/526/534/51606/2778/5335/5566	12	51	0.235294117647059	ACTB/ACTG1/ARF1/ATP6AP1/ATP6V0A1/ATP6V1A/ATP6V1B2/ATP6V1G2/ATP6V1H/GNAS/PLCG1/PRKACA
Organismal Systems	Endocrine system	hsa04925	Aldosterone synthesis and secretion	23/472	98/9392	3.44882365965119e-10	3.44882365965119e-09	1.55378581719022e-09	478/490/492/493/8912/801/805/8536/815/816/818/814/747/2767/2778/3708/3710/5331/5332/5566/5579/5581/5582	23	98	0.23469387755102	ATP1A3/ATP2B1/ATP2B3/ATP2B4/CACNA1H/CALM1/CALM2/CAMK1/CAMK2A/CAMK2B/CAMK2G/CAMK4/DAGLA/GNA11/GNAS/ITPR1/ITPR3/PLCB3/PLCB4/PRKACA/PRKCB/PRKCE/PRKCG
Human Diseases	Substance dependence	hsa05031	Amphetamine addiction	16/472	69/9392	2.08204582189134e-07	1.04102291094567e-06	4.69008216720785e-07	801/805/815/816/818/814/2778/2906/5499/5530/5532/5566/5579/5582/6570/6571	16	69	0.231884057971014	CALM1/CALM2/CAMK2A/CAMK2B/CAMK2G/CAMK4/GNAS/GRIN2D/PPP1CA/PPP3CA/PPP3CB/PRKACA/PRKCB/PRKCG/SLC18A1/SLC18A2
Organismal Systems	Endocrine system	hsa04929	GnRH secretion	15/472	65/9392	5.35683656930656e-07	2.48001693023452e-06	1.11731289067408e-06	408/409/8912/2550/2767/3265/3708/3710/3763/5604/5594/5331/5332/5579/5582	15	65	0.230769230769231	ARRB1/ARRB2/CACNA1H/GABBR1/GNA11/HRAS/ITPR1/ITPR3/KCNJ6/MAP2K1/MAPK1/PLCB3/PLCB4/PRKCB/PRKCG
Organismal Systems	Endocrine system	hsa04916	Melanogenesis	23/472	101/9392	6.56072866484008e-10	5.655800573138e-09	2.54808699505586e-09	801/805/815/816/818/1499/1855/8321/7976/8322/2770/2771/2775/2778/3265/5604/5594/5331/5332/5566/5579/5582/7474	23	101	0.227722772277228	CALM1/CALM2/CAMK2A/CAMK2B/CAMK2G/CTNNB1/DVL1/FZD1/FZD3/FZD4/GNAI1/GNAI2/GNAO1/GNAS/HRAS/MAP2K1/MAPK1/PLCB3/PLCB4/PRKACA/PRKCB/PRKCG/WNT5A
Cellular Processes	Cellular community - eukaryotes	hsa04520	Adherens junction	21/472	93/9392	4.32844928563209e-09	3.27912824669098e-08	1.47733356798288e-08	60/71/87/4301/10458/998/1460/1496/1499/2534/3480/5594/5792/5879/5908/387/6093/9475/6714/10163/8976	21	93	0.225806451612903	ACTB/ACTG1/ACTN1/AFDN/BAIAP2/CDC42/CSNK2B/CTNNA2/CTNNB1/FYN/IGF1R/MAPK1/PTPRF/RAC1/RAP1B/RHOA/ROCK1/ROCK2/SRC/WASF2/WASL
Organismal Systems	Endocrine system	hsa04912	GnRH signaling pathway	21/472	93/9392	4.32844928563209e-09	3.27912824669098e-08	1.47733356798288e-08	801/805/815/816/818/998/2767/2778/3265/3708/3710/5604/5594/5602/5599/5331/5332/5566/5579/6654/6714	21	93	0.225806451612903	CALM1/CALM2/CAMK2A/CAMK2B/CAMK2G/CDC42/GNA11/GNAS/HRAS/ITPR1/ITPR3/MAP2K1/MAPK1/MAPK10/MAPK8/PLCB3/PLCB4/PRKACA/PRKCB/SOS1/SRC
Cellular Processes	Cellular community - eukaryotes	hsa04540	Gap junction	20/472	92/9392	2.0305934918388e-08	1.30166249476846e-07	5.8643320816937e-08	1813/2767/2770/2771/2778/3265/3708/3710/5604/5594/5331/5332/5566/5579/5582/6654/6714/7846/203068/347733	20	92	0.217391304347826	DRD2/GNA11/GNAI1/GNAI2/GNAS/HRAS/ITPR1/ITPR3/MAP2K1/MAPK1/PLCB3/PLCB4/PRKACA/PRKCB/PRKCG/SOS1/SRC/TUBA1A/TUBB/TUBB2B
Organismal Systems	Nervous system	hsa04727	GABAergic synapse	19/472	89/9392	6.28013538387092e-08	3.56825874083575e-07	1.60759446429232e-07	773/11337/2550/2562/2570/2770/2771/2775/2782/2783/59345/10681/2785/10243/3763/5566/5579/5582/6714	19	89	0.213483146067416	CACNA1A/GABARAP/GABBR1/GABRB3/GABRR2/GNAI1/GNAI2/GNAO1/GNB1/GNB2/GNB4/GNB5/GNG3/GPHN/KCNJ6/PRKACA/PRKCB/PRKCG/SRC
Human Diseases	Cancer: overview	hsa05205	Proteoglycans in cancer	43/472	204/9392	3.70208185788151e-16	1.15690058058797e-14	5.21214156307002e-15	60/71/815/816/818/998/1499/2017/29102/1975/2316/8321/7976/8322/2817/3265/3480/3673/3678/3688/3690/3708/3710/5604/5594/4193/4318/5335/5499/5566/5579/5582/5747/5879/5962/387/6093/9475/6194/6654/6714/6774/7474	43	204	0.21078431372549	ACTB/ACTG1/CAMK2A/CAMK2B/CAMK2G/CDC42/CTNNB1/CTTN/DROSHA/EIF4B/FLNA/FZD1/FZD3/FZD4/GPC1/HRAS/IGF1R/ITGA2/ITGA5/ITGB1/ITGB3/ITPR1/ITPR3/MAP2K1/MAPK1/MDM2/MMP9/PLCG1/PPP1CA/PRKACA/PRKCB/PRKCG/PTK2/RAC1/RDX/RHOA/ROCK1/ROCK2/RPS6/SOS1/SRC/STAT3/WNT5A
Human Diseases	Cancer: specific types	hsa05214	Glioma	16/472	76/9392	8.50505533129819e-07	3.73028742600798e-06	1.68059265087517e-06	801/805/8536/815/816/818/814/3265/3480/5604/5594/4193/5335/5579/5582/6654	16	76	0.210526315789474	CALM1/CALM2/CAMK1/CAMK2A/CAMK2B/CAMK2G/CAMK4/HRAS/IGF1R/MAP2K1/MAPK1/MDM2/PLCG1/PRKCB/PRKCG/SOS1
Cellular Processes	Transport and catabolism	hsa04144	Endocytosis	53/472	252/9392	1.16415267025038e-19	1.45519083781298e-17	6.55601766930478e-18	10097/116987/116988/160/161/1173/1175/375/378/382/26286/10564/10109/408/409/50807/274/832/998/1211/1213/9266/9829/1759/1785/26052/29924/2060/58513/156/3265/3312/3480/23096/4193/23396/5590/5662/8766/11021/4218/387/6455/6457/56904/6642/8723/58533/6714/9101/51699/11311/8976	53	252	0.21031746031746	ACTR2/AGAP1/AGAP3/AP2A1/AP2A2/AP2M1/AP2S1/ARF1/ARF4/ARF6/ARFGAP3/ARFGEF2/ARPC2/ARRB1/ARRB2/ASAP1/BIN1/CAPZB/CDC42/CLTA/CLTC/CYTH2/DNAJC6/DNM1/DNM2/DNM3/EPN1/EPS15/EPS15L1/GRK2/HRAS/HSPA8/IGF1R/IQSEC2/MDM2/PIP5K1C/PRKCZ/PSD/RAB11A/RAB35/RAB8A/RHOA/SH3GL1/SH3GL3/SH3GLB2/SNX1/SNX4/SNX6/SRC/USP8/VPS29/VPS45/WASL
Human Diseases	Infectious disease: viral	hsa05171	Coronavirus disease - COVID-19	50/472	238/9392	1.43074707440921e-18	8.94216921505756e-17	4.02868255162593e-17	5594/5602/5599/8829/5335/5579/5582/6135/6136/6137/9045/6138/6139/6141/6143/6144/6146/6147/6157/6158/6122/6156/6160/6161/6164/25873/6168/6124/6125/6129/6133/6176/6181/6205/6208/6210/6218/6222/6227/6228/6229/6188/6191/6193/6194/6201/6202/6203/3921/6774	50	238	0.210084033613445	MAPK1/MAPK10/MAPK8/NRP1/PLCG1/PRKCB/PRKCG/RPL11/RPL12/RPL13/RPL14/RPL15/RPL17/RPL18/RPL19/RPL21/RPL22/RPL23A/RPL27A/RPL28/RPL3/RPL30/RPL31/RPL32/RPL34/RPL36/RPL37A/RPL4/RPL5/RPL7/RPL9/RPLP1/RPLP2/RPS11/RPS14/RPS15A/RPS17/RPS18/RPS21/RPS23/RPS24/RPS3/RPS4X/RPS5/RPS6/RPS7/RPS8/RPS9/RPSA/STAT3
Environmental Information Processing	Signal transduction	hsa04012	ErbB signaling pathway	18/472	86/9392	1.92550772541491e-07	9.86483431942842e-07	4.44436746180565e-07	27/815/816/818/1398/3265/5604/5594/5602/5599/5062/5063/5335/5579/5582/5747/6654/6714	18	86	0.209302325581395	ABL2/CAMK2A/CAMK2B/CAMK2G/CRK/HRAS/MAP2K1/MAPK1/MAPK10/MAPK8/PAK2/PAK3/PLCG1/PRKCB/PRKCG/PTK2/SOS1/SRC
Organismal Systems	Nervous system	hsa04722	Neurotrophin signaling pathway	25/472	120/9392	8.77338651380556e-10	7.3111554281713e-09	3.29386791921823e-09	396/801/805/815/816/818/814/998/1398/3265/5604/5594/5602/5599/4804/4916/5335/5663/5879/5908/387/6195/9252/6654/7531	25	120	0.208333333333333	ARHGDIA/CALM1/CALM2/CAMK2A/CAMK2B/CAMK2G/CAMK4/CDC42/CRK/HRAS/MAP2K1/MAPK1/MAPK10/MAPK8/NGFR/NTRK3/PLCG1/PSEN1/RAC1/RAP1B/RHOA/RPS6KA1/RPS6KA5/SOS1/YWHAE
Organismal Systems	Immune system	hsa04611	Platelet activation	26/472	126/9392	5.00358395414907e-10	4.46748567334738e-09	2.01271986125545e-09	60/71/2534/10672/2770/2771/2778/3673/3688/3690/3708/3710/5594/5023/5331/5332/5499/5566/5590/5908/387/6093/9475/6714/83660/7408	26	126	0.206349206349206	ACTB/ACTG1/FYN/GNA13/GNAI1/GNAI2/GNAS/ITGA2/ITGB1/ITGB3/ITPR1/ITPR3/MAPK1/P2RX1/PLCB3/PLCB4/PPP1CA/PRKACA/PRKCZ/RAP1B/RHOA/ROCK1/ROCK2/SRC/TLN2/VASP
Human Diseases	Substance dependence	hsa05030	Cocaine addiction	10/472	49/9392	0.000130686098870012	0.00036709578334273	0.000165386310811251	1742/1813/2770/2771/2778/2906/5566/8787/6570/6571	10	49	0.204081632653061	DLG4/DRD2/GNAI1/GNAI2/GNAS/GRIN2D/PRKACA/RGS9/SLC18A1/SLC18A2
Organismal Systems	Immune system	hsa04666	Fc gamma R-mediated phagocytosis	20/472	99/9392	7.50908761139372e-08	4.08102587575746e-07	1.83860955244652e-07	10097/382/10109/50807/274/998/1072/1398/1785/5604/5594/4082/23396/5335/5579/5581/5582/5879/7408/10163	20	99	0.202020202020202	ACTR2/ARF6/ARPC2/ASAP1/BIN1/CDC42/CFL1/CRK/DNM2/MAP2K1/MAPK1/MARCKS/PIP5K1C/PLCG1/PRKCB/PRKCE/PRKCG/RAC1/VASP/WASF2
Organismal Systems	Sensory system	hsa04750	Inflammatory mediator regulation of TRP channels	20/472	99/9392	7.50908761139372e-08	4.08102587575746e-07	1.83860955244652e-07	801/805/815/816/818/2778/3708/3710/5602/5599/5029/5331/5332/5335/5499/5566/5579/5581/5582/6714	20	99	0.202020202020202	CALM1/CALM2/CAMK2A/CAMK2B/CAMK2G/GNAS/ITPR1/ITPR3/MAPK10/MAPK8/P2RY2/PLCB3/PLCB4/PLCG1/PPP1CA/PRKACA/PRKCB/PRKCE/PRKCG/SRC
Environmental Information Processing	Signal transduction	hsa04370	VEGF signaling pathway	12/472	60/9392	3.47714094898313e-05	0.000112762608964122	5.0802522775415e-05	998/3265/5604/5594/5335/5530/5532/5579/5582/5747/5879/6714	12	60	0.2	CDC42/HRAS/MAP2K1/MAPK1/PLCG1/PPP3CA/PPP3CB/PRKCB/PRKCG/PTK2/RAC1/SRC
Organismal Systems	Endocrine system	hsa04911	Insulin secretion	17/472	86/9392	9.92957013858904e-07	4.20744497397841e-06	1.89556468301343e-06	6833/478/815/816/818/2767/2778/3710/5331/5332/5566/5579/5582/5864/9699/6616/6844	17	86	0.197674418604651	ABCC8/ATP1A3/CAMK2A/CAMK2B/CAMK2G/GNA11/GNAS/ITPR3/PLCB3/PLCB4/PRKACA/PRKCB/PRKCG/RAB3A/RIMS2/SNAP25/VAMP2
Environmental Information Processing	Signal transduction	hsa04071	Sphingolipid signaling pathway	24/472	122/9392	6.43712728121725e-09	4.59794805801232e-08	2.07149659876766e-08	2534/10672/2770/2771/3265/5604/5594/5602/5599/4985/5331/5332/5515/5518/5519/5520/5579/5581/5582/5590/5879/387/6093/9475	24	122	0.19672131147541	FYN/GNA13/GNAI1/GNAI2/HRAS/MAP2K1/MAPK1/MAPK10/MAPK8/OPRD1/PLCB3/PLCB4/PPP2CA/PPP2R1A/PPP2R1B/PPP2R2A/PRKCB/PRKCE/PRKCG/PRKCZ/RAC1/RHOA/ROCK1/ROCK2
Human Diseases	Cancer: specific types	hsa05219	Bladder cancer	8/472	41/9392	0.000844285838120809	0.0020898164309921	0.000941517297331179	1612/3265/5604/5594/4193/4318/9252/6714	8	41	0.195121951219512	DAPK1/HRAS/MAP2K1/MAPK1/MDM2/MMP9/RPS6KA5/SRC
Cellular Processes	Cellular community - eukaryotes	hsa04530	Tight junction	33/472	170/9392	1.27308816805283e-11	1.38379148701395e-10	6.23434480465231e-11	60/71/87/10097/4301/9181/10109/998/2017/3688/5602/5599/8777/4628/5515/5518/5519/5520/5566/5581/5590/4218/51762/5879/5962/387/6093/9475/23513/6714/7846/7408/8531	33	170	0.194117647058824	ACTB/ACTG1/ACTN1/ACTR2/AFDN/ARHGEF2/ARPC2/CDC42/CTTN/ITGB1/MAPK10/MAPK8/MPDZ/MYH10/PPP2CA/PPP2R1A/PPP2R1B/PPP2R2A/PRKACA/PRKCE/PRKCZ/RAB8A/RAB8B/RAC1/RDX/RHOA/ROCK1/ROCK2/SCRIB/SRC/TUBA1A/VASP/YBX3
Organismal Systems	Endocrine system	hsa04935	Growth hormone synthesis, secretion and action	23/472	122/9392	3.10685468045208e-08	1.80631086072795e-07	8.13790577254278e-08	1398/51738/2767/2770/2771/2778/3265/3708/3710/3717/5604/5594/5602/5599/5331/5332/5335/5566/5579/5582/5747/6654/6774	23	122	0.188524590163934	CRK/GHRL/GNA11/GNAI1/GNAI2/GNAS/HRAS/ITPR1/ITPR3/JAK2/MAP2K1/MAPK1/MAPK10/MAPK8/PLCB3/PLCB4/PLCG1/PRKACA/PRKCB/PRKCG/PTK2/SOS1/STAT3
Human Diseases	Infectious disease: bacterial	hsa05135	Yersinia infection	26/472	138/9392	3.92130000310843e-09	3.16233871218422e-08	1.42471680927878e-08	60/71/10097/382/8874/10109/10458/998/1398/3678/3688/5604/5594/5602/5599/23396/5335/5747/5879/387/6093/9475/6195/6714/10163/8976	26	138	0.188405797101449	ACTB/ACTG1/ACTR2/ARF6/ARHGEF7/ARPC2/BAIAP2/CDC42/CRK/ITGA5/ITGB1/MAP2K1/MAPK1/MAPK10/MAPK8/PIP5K1C/PLCG1/PTK2/RAC1/RHOA/ROCK1/ROCK2/RPS6KA1/SRC/WASF2/WASL
Cellular Processes	Cell growth and death	hsa04114	Oocyte meiosis	26/472	139/9392	4.60183659468823e-09	3.38370337844723e-08	1.52444741681623e-08	801/805/815/816/818/22849/80315/3480/3708/3710/5604/5594/5499/5515/5518/5519/5530/5532/5566/6195/6500/7531/7532/7533/10971/7534	26	139	0.18705035971223	CALM1/CALM2/CAMK2A/CAMK2B/CAMK2G/CPEB3/CPEB4/IGF1R/ITPR1/ITPR3/MAP2K1/MAPK1/PPP1CA/PPP2CA/PPP2R1A/PPP2R1B/PPP3CA/PPP3CB/PRKACA/RPS6KA1/SKP1/YWHAE/YWHAG/YWHAH/YWHAQ/YWHAZ
Human Diseases	Cardiovascular disease	hsa05412	Arrhythmogenic right ventricular cardiomyopathy	16/472	86/9392	4.7659747429412e-06	1.8052934632353e-05	8.1333221291022e-06	60/71/88/781/782/10368/59284/59283/1000/1496/1499/3673/3678/3688/3690/4842	16	86	0.186046511627907	ACTB/ACTG1/ACTN2/CACNA2D1/CACNB1/CACNG3/CACNG7/CACNG8/CDH2/CTNNA2/CTNNB1/ITGA2/ITGA5/ITGB1/ITGB3/NOS1
Organismal Systems	Endocrine system	hsa04926	Relaxin signaling pathway	24/472	130/9392	2.37962823992881e-08	1.48726764995551e-07	6.70053214927323e-08	408/409/2770/2771/2775/2778/2782/2783/59345/10681/2785/3265/5604/5594/5602/5599/4318/4842/5331/5332/5566/5590/6654/6714	24	130	0.184615384615385	ARRB1/ARRB2/GNAI1/GNAI2/GNAO1/GNAS/GNB1/GNB2/GNB4/GNB5/GNG3/HRAS/MAP2K1/MAPK1/MAPK10/MAPK8/MMP9/NOS1/PLCB3/PLCB4/PRKACA/PRKCZ/SOS1/SRC
Human Diseases	Infectious disease: bacterial	hsa05120	Epithelial cell signaling in Helicobacter pylori infection	13/472	71/9392	4.41856973277145e-05	0.000134712491852788	6.06915226452561e-05	102/537/535/523/526/534/51606/998/5602/5599/5335/5879/6714	13	71	0.183098591549296	ADAM10/ATP6AP1/ATP6V0A1/ATP6V1A/ATP6V1B2/ATP6V1G2/ATP6V1H/CDC42/MAPK10/MAPK8/PLCG1/RAC1/SRC
Cellular Processes	Cellular community - eukaryotes	hsa04510	Focal adhesion	37/472	203/9392	5.08476941857276e-12	6.05329692687234e-11	2.72716956284354e-11	60/71/87/998/1398/1499/1729/2316/2534/3265/3480/3673/3678/3688/3690/3910/3911/5604/5594/5602/5599/5062/5063/23396/5499/5579/5582/5747/5879/5908/387/6093/9475/6654/6714/83660/7408	37	203	0.182266009852217	ACTB/ACTG1/ACTN1/CDC42/CRK/CTNNB1/DIAPH1/FLNA/FYN/HRAS/IGF1R/ITGA2/ITGA5/ITGB1/ITGB3/LAMA4/LAMA5/MAP2K1/MAPK1/MAPK10/MAPK8/PAK2/PAK3/PIP5K1C/PPP1CA/PRKCB/PRKCG/PTK2/RAC1/RAP1B/RHOA/ROCK1/ROCK2/SOS1/SRC/TLN2/VASP
Human Diseases	Infectious disease: bacterial	hsa05130	Pathogenic Escherichia coli infection	37/472	203/9392	5.08476941857276e-12	6.05329692687234e-11	2.72716956284354e-11	10006/60/71/10097/375/382/9181/10109/10458/998/2017/23191/9266/2534/2597/10672/3688/5594/5602/5599/4628/4644/10787/5062/5063/5861/5879/387/6093/9475/6188/6714/7846/203068/347733/10163/8976	37	203	0.182266009852217	ABI1/ACTB/ACTG1/ACTR2/ARF1/ARF6/ARHGEF2/ARPC2/BAIAP2/CDC42/CTTN/CYFIP1/CYTH2/FYN/GAPDH/GNA13/ITGB1/MAPK1/MAPK10/MAPK8/MYH10/MYO5A/NCKAP1/PAK2/PAK3/RAB1A/RAC1/RHOA/ROCK1/ROCK2/RPS3/SRC/TUBA1A/TUBB/TUBB2B/WASF2/WASL
Organismal Systems	Immune system	hsa04670	Leukocyte transendothelial migration	21/472	116/9392	2.55596750993224e-07	1.22883053362127e-06	5.53620493042004e-07	60/71/87/4301/998/1496/1499/2770/2771/3688/4318/5335/5579/5582/5747/5879/5908/387/6093/9475/7408	21	116	0.181034482758621	ACTB/ACTG1/ACTN1/AFDN/CDC42/CTNNA2/CTNNB1/GNAI1/GNAI2/ITGB1/MMP9/PLCG1/PRKCB/PRKCG/PTK2/RAC1/RAP1B/RHOA/ROCK1/ROCK2/VASP
NA	NA	hsa04082	Neuroactive ligand signaling	36/472	199/9392	1.2536680606414e-11	1.38379148701395e-10	6.23434480465231e-11	43/135/1136/1141/1813/2550/2562/2570/2767/2770/2771/2775/2778/2782/2783/59345/10681/2785/2897/2900/2901/2906/3360/4985/5023/5029/5030/5331/5332/5566/5579/5582/6570/6571/6506/6532	36	199	0.180904522613065	ACHE/ADORA2A/CHRNA3/CHRNB2/DRD2/GABBR1/GABRB3/GABRR2/GNA11/GNAI1/GNAI2/GNAO1/GNAS/GNB1/GNB2/GNB4/GNB5/GNG3/GRIK1/GRIK4/GRIK5/GRIN2D/HTR4/OPRD1/P2RX1/P2RY2/P2RY4/PLCB3/PLCB4/PRKACA/PRKCB/PRKCG/SLC18A1/SLC18A2/SLC1A2/SLC6A4
Environmental Information Processing	Signal transduction	hsa04015	Rap1 signaling pathway	38/472	212/9392	4.41257129615841e-12	5.80601486336633e-11	2.61576248581136e-11	60/71/135/4301/801/805/998/1398/1499/1813/1946/55740/2770/2771/2775/2778/3265/3480/3688/3690/9863/5604/5594/4804/5216/5331/5332/5335/5579/5582/5590/5879/5908/387/23094/6714/83660/7408	38	212	0.179245283018868	ACTB/ACTG1/ADORA2A/AFDN/CALM1/CALM2/CDC42/CRK/CTNNB1/DRD2/EFNA5/ENAH/GNAI1/GNAI2/GNAO1/GNAS/HRAS/IGF1R/ITGB1/ITGB3/MAGI2/MAP2K1/MAPK1/NGFR/PFN1/PLCB3/PLCB4/PLCG1/PRKCB/PRKCG/PRKCZ/RAC1/RAP1B/RHOA/SIPA1L3/SRC/TLN2/VASP
Human Diseases	Infectious disease: bacterial	hsa05131	Shigellosis	45/472	253/9392	5.58700157419263e-14	1.07442337965243e-12	4.84056006832883e-13	60/71/87/10097/375/382/9181/10109/55054/998/1398/2017/9266/1729/3678/3688/3708/3710/5594/5602/5599/4193/5216/5331/5332/5335/5581/5747/5879/387/6093/9475/9252/55752/4735/55964/989/10801/81858/6500/6714/83660/7334/10163/8976	45	253	0.177865612648221	ACTB/ACTG1/ACTN1/ACTR2/ARF1/ARF6/ARHGEF2/ARPC2/ATG16L1/CDC42/CRK/CTTN/CYTH2/DIAPH1/ITGA5/ITGB1/ITPR1/ITPR3/MAPK1/MAPK10/MAPK8/MDM2/PFN1/PLCB3/PLCB4/PLCG1/PRKCE/PTK2/RAC1/RHOA/ROCK1/ROCK2/RPS6KA5/SEPTIN11/SEPTIN2/SEPTIN3/SEPTIN7/SEPTIN9/SHARPIN/SKP1/SRC/TLN2/UBE2N/WASF2/WASL
Human Diseases	Infectious disease: viral	hsa05163	Human cytomegalovirus infection	40/472	226/9392	1.78838329499927e-12	2.62997543382245e-11	1.18487314281685e-11	801/805/811/1398/1499/2767/10672/2770/2771/2775/2778/2782/2783/59345/10681/2785/3265/3690/3708/3710/5604/5594/4193/5331/5332/5530/5532/5566/5579/5582/5747/5879/6009/387/6093/9475/6654/6714/6774/7248	40	226	0.176991150442478	CALM1/CALM2/CALR/CRK/CTNNB1/GNA11/GNA13/GNAI1/GNAI2/GNAO1/GNAS/GNB1/GNB2/GNB4/GNB5/GNG3/HRAS/ITGB3/ITPR1/ITPR3/MAP2K1/MAPK1/MDM2/PLCB3/PLCB4/PPP3CA/PPP3CB/PRKACA/PRKCB/PRKCG/PTK2/RAC1/RHEB/RHOA/ROCK1/ROCK2/SOS1/SRC/STAT3/TSC1
Organismal Systems	Circulatory system	hsa04261	Adrenergic signaling in cardiomyocytes	27/472	154/9392	1.00185605443119e-08	6.5911582528368e-08	2.96949024443595e-08	478/490/492/493/781/782/10368/59284/59283/801/805/815/816/818/2770/2771/2778/5594/5331/5332/5499/5515/5518/5519/5520/5566/9252	27	154	0.175324675324675	ATP1A3/ATP2B1/ATP2B3/ATP2B4/CACNA2D1/CACNB1/CACNG3/CACNG7/CACNG8/CALM1/CALM2/CAMK2A/CAMK2B/CAMK2G/GNAI1/GNAI2/GNAS/MAPK1/PLCB3/PLCB4/PPP1CA/PPP2CA/PPP2R1A/PPP2R1B/PPP2R2A/PRKACA/RPS6KA5
Human Diseases	Drug resistance: antineoplastic	hsa01521	EGFR tyrosine kinase inhibitor resistance	14/472	80/9392	3.83520223548532e-05	0.000119850069858916	5.39956104206486e-05	1977/3265/3480/3717/5604/5594/4763/5335/5579/5582/6194/6654/6714/6774	14	80	0.175	EIF4E/HRAS/IGF1R/JAK2/MAP2K1/MAPK1/NF1/PLCG1/PRKCB/PRKCG/RPS6/SOS1/SRC/STAT3
Organismal Systems	Endocrine system	hsa04924	Renin secretion	12/472	69/9392	0.000145117146666621	0.000398673479853355	0.000179612894081301	801/805/2770/2771/2778/3708/3710/5331/5332/5530/5532/5566	12	69	0.173913043478261	CALM1/CALM2/GNAI1/GNAI2/GNAS/ITPR1/ITPR3/PLCB3/PLCB4/PPP3CA/PPP3CB/PRKACA
Cellular Processes	Cell motility	hsa04810	Regulation of actin cytoskeleton	40/472	232/9392	4.26356652443248e-12	5.80601486336633e-11	2.61576248581136e-11	10152/60/71/87/10097/324/8874/10109/10458/998/1072/1398/23191/1729/55740/10672/3265/3673/3678/3688/3690/5604/5594/4628/10787/5062/5063/5216/23396/5499/5747/5879/5962/387/6093/9475/6654/6714/10163/8976	40	232	0.172413793103448	ABI2/ACTB/ACTG1/ACTN1/ACTR2/APC/ARHGEF7/ARPC2/BAIAP2/CDC42/CFL1/CRK/CYFIP1/DIAPH1/ENAH/GNA13/HRAS/ITGA2/ITGA5/ITGB1/ITGB3/MAP2K1/MAPK1/MYH10/NCKAP1/PAK2/PAK3/PFN1/PIP5K1C/PPP1CA/PTK2/RAC1/RDX/RHOA/ROCK1/ROCK2/SOS1/SRC/WASF2/WASL
Human Diseases	Cancer: specific types	hsa05211	Renal cell carcinoma	12/472	70/9392	0.000167321922602649	0.000454679137507199	0.000204844916687454	998/1398/54583/3265/5604/5594/5062/5063/5879/5908/6654/7428	12	70	0.171428571428571	CDC42/CRK/EGLN1/HRAS/MAP2K1/MAPK1/PAK2/PAK3/RAC1/RAP1B/SOS1/VHL
Human Diseases	Endocrine and metabolic disease	hsa04930	Type II diabetes mellitus	8/472	47/9392	0.00213356292894822	0.00512875704074092	0.00231064001414433	6833/773/5594/5602/5599/5581/5590/6517	8	47	0.170212765957447	ABCC8/CACNA1A/MAPK1/MAPK10/MAPK8/PRKCE/PRKCZ/SLC2A4
Environmental Information Processing	Signal transduction	hsa04310	Wnt signaling pathway	29/472	174/9392	9.34550102935898e-09	6.31452772253985e-08	2.84486091078638e-08	324/815/816/818/1460/1499/1501/23002/1855/8321/7976/8322/5602/5599/5331/5332/64840/5530/5532/5566/5579/5582/5663/5879/387/9475/6259/6500/7474	29	174	0.166666666666667	APC/CAMK2A/CAMK2B/CAMK2G/CSNK2B/CTNNB1/CTNND2/DAAM1/DVL1/FZD1/FZD3/FZD4/MAPK10/MAPK8/PLCB3/PLCB4/PORCN/PPP3CA/PPP3CB/PRKACA/PRKCB/PRKCG/PSEN1/RAC1/RHOA/ROCK2/RYK/SKP1/WNT5A
Organismal Systems	Endocrine system	hsa04928	Parathyroid hormone synthesis, secretion and action	19/472	115/9392	3.97924852615081e-06	1.53048020236569e-05	6.89521606960545e-06	408/409/2767/10672/2770/2771/2778/3708/3710/5604/5594/5141/5331/5332/5566/5579/5582/387/65125	19	115	0.165217391304348	ARRB1/ARRB2/GNA11/GNA13/GNAI1/GNAI2/GNAS/ITPR1/ITPR3/MAP2K1/MAPK1/PDE4A/PLCB3/PLCB4/PRKACA/PRKCB/PRKCG/RHOA/WNK1
Organismal Systems	Digestive system	hsa04970	Salivary secretion	16/472	97/9392	2.34498092299093e-05	7.92223284794232e-05	3.56917437780981e-05	478/490/492/493/801/805/2778/3708/3710/4842/5331/5332/5566/5579/5582/6844	16	97	0.164948453608247	ATP1A3/ATP2B1/ATP2B3/ATP2B4/CALM1/CALM2/GNAS/ITPR1/ITPR3/NOS1/PLCB3/PLCB4/PRKACA/PRKCB/PRKCG/VAMP2
Human Diseases	Infectious disease: viral	hsa05170	Human immunodeficiency virus 1 infection	35/472	213/9392	3.89251502419054e-10	3.74280290787552e-09	1.68623120481129e-09	162/164/8906/8907/801/805/811/1072/1398/2767/2770/2771/2775/2782/2783/59345/10681/2785/3265/3708/3710/5604/5594/5602/5599/5062/5063/5335/5530/5532/5579/5582/5747/5879/6500	35	213	0.164319248826291	AP1B1/AP1G1/AP1G2/AP1M1/CALM1/CALM2/CALR/CFL1/CRK/GNA11/GNAI1/GNAI2/GNAO1/GNB1/GNB2/GNB4/GNB5/GNG3/HRAS/ITPR1/ITPR3/MAP2K1/MAPK1/MAPK10/MAPK8/PAK2/PAK3/PLCG1/PPP3CA/PPP3CB/PRKCB/PRKCG/PTK2/RAC1/SKP1
Organismal Systems	Circulatory system	hsa04270	Vascular smooth muscle contraction	22/472	134/9392	7.71647675739334e-07	3.44485569526488e-06	1.55199814481407e-06	135/800/801/805/2767/10672/2778/3708/3710/5604/5594/4628/5331/5332/5499/5566/5579/5581/5582/387/6093/9475	22	134	0.164179104477612	ADORA2A/CALD1/CALM1/CALM2/GNA11/GNA13/GNAS/ITPR1/ITPR3/MAP2K1/MAPK1/MYH10/PLCB3/PLCB4/PPP1CA/PRKACA/PRKCB/PRKCE/PRKCG/RHOA/ROCK1/ROCK2
Human Diseases	Infectious disease: bacterial	hsa05132	Salmonella infection	41/472	251/9392	1.37464350293291e-11	1.43192031555511e-10	6.45117784271144e-11	10006/60/71/10097/375/382/55207/10109/998/1499/23191/9266/1785/140735/60412/23265/2316/2597/3265/3320/3836/5604/5594/5602/5599/10787/5063/5216/5879/387/388/9475/6188/6500/51429/7846/203068/347733/64601/57617/8976	41	251	0.163346613545817	ABI1/ACTB/ACTG1/ACTR2/ARF1/ARF6/ARL8B/ARPC2/CDC42/CTNNB1/CYFIP1/CYTH2/DNM2/DYNLL2/EXOC4/EXOC7/FLNA/GAPDH/HRAS/HSP90AA1/KPNA1/MAP2K1/MAPK1/MAPK10/MAPK8/NCKAP1/PAK3/PFN1/RAC1/RHOA/RHOB/ROCK2/RPS3/SKP1/SNX9/TUBA1A/TUBB/TUBB2B/VPS16/VPS18/WASL
Environmental Information Processing	Signal transduction	hsa04070	Phosphatidylinositol signaling system	16/472	98/9392	2.67537491238138e-05	8.9179163746046e-05	4.01775600876923e-05	801/805/8525/3631/3708/3710/55361/23396/5331/5332/5335/5579/5582/22908/8867/8871	16	98	0.163265306122449	CALM1/CALM2/DGKZ/INPP4A/ITPR1/ITPR3/PI4K2A/PIP5K1C/PLCB3/PLCB4/PLCG1/PRKCB/PRKCG/SACM1L/SYNJ1/SYNJ2
Human Diseases	Endocrine and metabolic disease	hsa04934	Cushing syndrome	25/472	155/9392	1.93350752660797e-07	9.86483431942842e-07	4.44436746180565e-07	324/8912/815/816/818/1499/1855/8321/7976/8322/2767/2770/2771/2778/3708/3710/3739/5604/5594/5331/5332/5566/5908/9101/7474	25	155	0.161290322580645	APC/CACNA1H/CAMK2A/CAMK2B/CAMK2G/CTNNB1/DVL1/FZD1/FZD3/FZD4/GNA11/GNAI1/GNAI2/GNAS/ITPR1/ITPR3/KCNA4/MAP2K1/MAPK1/PLCB3/PLCB4/PRKACA/RAP1B/USP8/WNT5A
Organismal Systems	Immune system	hsa04062	Chemokine signaling pathway	31/472	193/9392	7.11808569088572e-09	4.94311506311508e-08	2.22700341790869e-08	408/409/998/1398/2770/2771/2782/2783/59345/10681/2785/156/3265/3717/5604/5594/5331/5332/5335/5566/5579/5590/5747/5879/5908/387/6093/9475/6654/6714/6774	31	193	0.160621761658031	ARRB1/ARRB2/CDC42/CRK/GNAI1/GNAI2/GNB1/GNB2/GNB4/GNB5/GNG3/GRK2/HRAS/JAK2/MAP2K1/MAPK1/PLCB3/PLCB4/PLCG1/PRKACA/PRKCB/PRKCZ/PTK2/RAC1/RAP1B/RHOA/ROCK1/ROCK2/SOS1/SRC/STAT3
Organismal Systems	Endocrine system	hsa04910	Insulin signaling pathway	22/472	138/9392	1.29182477338802e-06	5.38260322245008e-06	2.42500439916698e-06	801/805/1398/1977/23265/2319/3265/5604/5594/5602/5599/5499/5566/5573/5577/5590/5792/6009/6194/6517/6654/7248	22	138	0.159420289855072	CALM1/CALM2/CRK/EIF4E/EXOC7/FLOT2/HRAS/MAP2K1/MAPK1/MAPK10/MAPK8/PPP1CA/PRKACA/PRKAR1A/PRKAR2B/PRKCZ/PTPRF/RHEB/RPS6/SLC2A4/SOS1/TSC1
Environmental Information Processing	Signal transduction	hsa04390	Hippo signaling pathway	25/472	157/9392	2.49270645799521e-07	1.22191493038981e-06	5.50504831796671e-07	60/71/324/1496/1499/1742/1855/8321/7976/8322/9113/5499/5515/5518/5519/5520/5590/23513/7474/23286/7531/7532/7533/10971/7534	25	157	0.159235668789809	ACTB/ACTG1/APC/CTNNA2/CTNNB1/DLG4/DVL1/FZD1/FZD3/FZD4/LATS1/PPP1CA/PPP2CA/PPP2R1A/PPP2R1B/PPP2R2A/PRKCZ/SCRIB/WNT5A/WWC1/YWHAE/YWHAG/YWHAH/YWHAQ/YWHAZ
Organismal Systems	Excretory system	hsa04962	Vasopressin-regulated water reabsorption	7/472	44/9392	0.00589170541020033	0.0129204066013165	0.00582098318459313	396/140735/2778/5566/8766/6810/6844	7	44	0.159090909090909	ARHGDIA/DYNLL2/GNAS/PRKACA/RAB11A/STX4/VAMP2
Environmental Information Processing	Signal transduction	hsa04371	Apelin signaling pathway	22/472	140/9392	1.65771698275336e-06	6.68434267239257e-06	3.01147227766739e-06	801/805/814/10672/2770/2771/2782/2783/59345/10681/2785/3265/3708/3710/5604/5594/4842/5331/5332/5566/5581/6194	22	140	0.157142857142857	CALM1/CALM2/CAMK4/GNA13/GNAI1/GNAI2/GNB1/GNB2/GNB4/GNB5/GNG3/HRAS/ITPR1/ITPR3/MAP2K1/MAPK1/NOS1/PLCB3/PLCB4/PRKACA/PRKCE/RPS6
Organismal Systems	Endocrine system	hsa04919	Thyroid hormone signaling pathway	19/472	122/9392	9.69803473676783e-06	3.46358383455994e-05	1.56043566441227e-05	60/71/478/1499/3265/3690/5604/5594/4193/4851/4853/5331/5332/5335/5566/5579/5582/6009/6714	19	122	0.155737704918033	ACTB/ACTG1/ATP1A3/CTNNB1/HRAS/ITGB3/MAP2K1/MAPK1/MDM2/NOTCH1/NOTCH2/PLCB3/PLCB4/PLCG1/PRKACA/PRKCB/PRKCG/RHEB/SRC
Organismal Systems	Nervous system	hsa04723	Retrograde endocannabinoid signaling	23/472	149/9392	1.32557188535464e-06	5.43267166128952e-06	2.44756154845465e-06	773/747/2562/2570/2770/2771/2775/2782/2783/59345/10681/2785/3708/3710/3763/5594/5602/5599/5331/5332/5566/5579/5582	23	149	0.154362416107383	CACNA1A/DAGLA/GABRB3/GABRR2/GNAI1/GNAI2/GNAO1/GNB1/GNB2/GNB4/GNB5/GNG3/ITPR1/ITPR3/KCNJ6/MAPK1/MAPK10/MAPK8/PLCB3/PLCB4/PRKACA/PRKCB/PRKCG
Human Diseases	Drug resistance: antineoplastic	hsa01522	Endocrine resistance	15/472	99/9392	0.000115006067004486	0.000326721781262745	0.000147196760400479	2778/3265/3480/5604/5594/5602/5599/4193/4318/4851/4853/5566/5747/6654/6714	15	99	0.151515151515152	GNAS/HRAS/IGF1R/MAP2K1/MAPK1/MAPK10/MAPK8/MDM2/MMP9/NOTCH1/NOTCH2/PRKACA/PTK2/SOS1/SRC
Human Diseases	Cancer: overview	hsa05231	Choline metabolism in cancer	15/472	99/9392	0.000115006067004486	0.000326721781262745	0.000147196760400479	8525/3265/5604/5594/5602/5599/23396/5335/5579/5582/5879/6009/6654/7248/10163	15	99	0.151515151515152	DGKZ/HRAS/MAP2K1/MAPK1/MAPK10/MAPK8/PIP5K1C/PLCG1/PRKCB/PRKCG/RAC1/RHEB/SOS1/TSC1/WASF2
Organismal Systems	Endocrine system	hsa04915	Estrogen signaling pathway	21/472	139/9392	5.43138890845178e-06	2.02663765240738e-05	9.13053594979325e-06	801/805/2550/2770/2771/2775/2778/3265/3320/3312/3708/3710/3763/5604/5594/4318/5331/5332/5566/6654/6714	21	139	0.151079136690647	CALM1/CALM2/GABBR1/GNAI1/GNAI2/GNAO1/GNAS/HRAS/HSP90AA1/HSPA8/ITPR1/ITPR3/KCNJ6/MAP2K1/MAPK1/MMP9/PLCB3/PLCB4/PRKACA/SOS1/SRC
Organismal Systems	Digestive system	hsa04972	Pancreatic secretion	16/472	106/9392	7.18099771011767e-05	0.000216295111750532	9.74466398202398e-05	478/490/492/493/2778/3708/3710/5331/5332/5579/5582/8766/4218/5879/5908/387	16	106	0.150943396226415	ATP1A3/ATP2B1/ATP2B3/ATP2B4/GNAS/ITPR1/ITPR3/PLCB3/PLCB4/PRKCB/PRKCG/RAB11A/RAB8A/RAC1/RAP1B/RHOA
Environmental Information Processing	Signal transduction	hsa04022	cGMP-PKG signaling pathway	25/472	166/9392	7.3823849681409e-07	3.35562953097314e-06	1.51179940974369e-06	478/490/492/493/801/805/2767/10672/2770/2771/3708/3710/5604/5594/4985/5331/5332/5499/5530/5532/5581/387/6093/9475/7408	25	166	0.150602409638554	ATP1A3/ATP2B1/ATP2B3/ATP2B4/CALM1/CALM2/GNA11/GNA13/GNAI1/GNAI2/ITPR1/ITPR3/MAP2K1/MAPK1/OPRD1/PLCB3/PLCB4/PPP1CA/PPP3CA/PPP3CB/PRKCE/RHOA/ROCK1/ROCK2/VASP
Human Diseases	Endocrine and metabolic disease	hsa04933	AGE-RAGE signaling pathway in diabetic complications	15/472	101/9392	0.000144875325865098	0.000398673479853355	0.000179612894081301	998/1729/3265/3717/5594/5602/5599/5331/5332/5335/5579/5581/5590/5879/6774	15	101	0.148514851485149	CDC42/DIAPH1/HRAS/JAK2/MAPK1/MAPK10/MAPK8/PLCB3/PLCB4/PLCG1/PRKCB/PRKCE/PRKCZ/RAC1/STAT3
Organismal Systems	Immune system	hsa04660	T cell receptor signaling pathway	18/472	122/9392	3.51819339968061e-05	0.000112762608964122	5.0802522775415e-05	998/2534/3265/5604/5594/5602/5599/5062/5063/5335/5515/5518/5519/5520/5530/5532/387/6654	18	122	0.147540983606557	CDC42/FYN/HRAS/MAP2K1/MAPK1/MAPK10/MAPK8/PAK2/PAK3/PLCG1/PPP2CA/PPP2R1A/PPP2R1B/PPP2R2A/PPP3CA/PPP3CB/RHOA/SOS1
Environmental Information Processing	Signal transduction	hsa04024	cAMP signaling pathway	33/472	226/9392	2.62910562275446e-08	1.56494382306813e-07	7.05048375024378e-08	135/4301/478/490/492/493/801/805/815/816/818/814/1813/2550/51738/2770/2771/2778/2906/3360/5604/5594/5602/5599/10846/5141/5499/5566/5879/5908/387/6093/9475	33	226	0.146017699115044	ADORA2A/AFDN/ATP1A3/ATP2B1/ATP2B3/ATP2B4/CALM1/CALM2/CAMK2A/CAMK2B/CAMK2G/CAMK4/DRD2/GABBR1/GHRL/GNAI1/GNAI2/GNAS/GRIN2D/HTR4/MAP2K1/MAPK1/MAPK10/MAPK8/PDE10A/PDE4A/PPP1CA/PRKACA/RAC1/RAP1B/RHOA/ROCK1/ROCK2
Human Diseases	Infectious disease: parasitic	hsa05142	Chagas disease	15/472	103/9392	0.000181266132894864	0.000482090778975702	0.000217194582528001	811/2767/2770/2771/2775/2778/5594/5602/5599/5331/5332/5515/5518/5519/5520	15	103	0.145631067961165	CALR/GNA11/GNAI1/GNAI2/GNAO1/GNAS/MAPK1/MAPK10/MAPK8/PLCB3/PLCB4/PPP2CA/PPP2R1A/PPP2R1B/PPP2R2A
Environmental Information Processing	Signal transduction	hsa04150	mTOR signaling pathway	23/472	158/9392	3.72652156180088e-06	1.47877839754003e-05	6.66228583312773e-06	523/526/534/51606/1855/1975/1977/8321/7976/8322/3265/3480/5604/5594/5579/5582/6009/387/6194/6195/6654/7248/7474	23	158	0.145569620253165	ATP6V1A/ATP6V1B2/ATP6V1G2/ATP6V1H/DVL1/EIF4B/EIF4E/FZD1/FZD3/FZD4/HRAS/IGF1R/MAP2K1/MAPK1/PRKCB/PRKCG/RHEB/RHOA/RPS6/RPS6KA1/SOS1/TSC1/WNT5A
Environmental Information Processing	Signal transduction	hsa04066	HIF-1 signaling pathway	16/472	110/9392	0.000112940465676063	0.000326721781262745	0.000147196760400479	230/815/816/818/54583/1977/2597/3480/5604/5594/5335/5579/5582/6194/6774/7428	16	110	0.145454545454545	ALDOC/CAMK2A/CAMK2B/CAMK2G/EGLN1/EIF4E/GAPDH/IGF1R/MAP2K1/MAPK1/PLCG1/PRKCB/PRKCG/RPS6/STAT3/VHL
Organismal Systems	Immune system	hsa04625	C-type lectin receptor signaling pathway	15/472	105/9392	0.000225325823789702	0.000592962694183426	0.000267145298011059	801/805/1540/3265/3708/3710/5594/5602/5599/4193/5530/5532/5971/387/6714	15	105	0.142857142857143	CALM1/CALM2/CYLD/HRAS/ITPR1/ITPR3/MAPK1/MAPK10/MAPK8/MDM2/PPP3CA/PPP3CB/RELB/RHOA/SRC
Human Diseases	Infectious disease: bacterial	hsa05133	Pertussis	11/472	78/9392	0.00168742301170428	0.00409568692161233	0.00184521473942113	801/805/1072/2770/2771/3678/3688/5594/5602/5599/387	11	78	0.141025641025641	CALM1/CALM2/CFL1/GNAI1/GNAI2/ITGA5/ITGB1/MAPK1/MAPK10/MAPK8/RHOA
Environmental Information Processing	Signal transduction	hsa04072	Phospholipase D signaling pathway	21/472	149/9392	1.63599592558968e-05	5.6027257725674e-05	2.52417540069352e-05	375/382/9266/8525/1759/1785/26052/2534/10672/2778/3265/5604/5594/23396/5331/5332/5335/6009/387/6654/7248	21	149	0.140939597315436	ARF1/ARF6/CYTH2/DGKZ/DNM1/DNM2/DNM3/FYN/GNA13/GNAS/HRAS/MAP2K1/MAPK1/PIP5K1C/PLCB3/PLCB4/PLCG1/RHEB/RHOA/SOS1/TSC1
Human Diseases	Cardiovascular disease	hsa05417	Lipid and atherosclerosis	30/472	216/9392	3.52140447764176e-07	1.66103984794423e-06	7.4834216307382e-07	801/805/815/816/818/998/1965/3265/3320/3312/3708/3717/5594/5602/5599/57534/4318/5331/5332/5335/5530/5532/5747/5879/5908/387/9475/6714/6774/7436	30	216	0.138888888888889	CALM1/CALM2/CAMK2A/CAMK2B/CAMK2G/CDC42/EIF2S1/HRAS/HSP90AA1/HSPA8/ITPR1/JAK2/MAPK1/MAPK10/MAPK8/MIB1/MMP9/PLCB3/PLCB4/PLCG1/PPP3CA/PPP3CB/PTK2/RAC1/RAP1B/RHOA/ROCK2/SRC/STAT3/VLDLR
Organismal Systems	Endocrine system	hsa04927	Cortisol synthesis and secretion	9/472	65/9392	0.00492776757422668	0.0109994811924703	0.00495555573723924	8912/2767/2778/3708/3710/3739/5331/5332/5566	9	65	0.138461538461538	CACNA1H/GNA11/GNAS/ITPR1/ITPR3/KCNA4/PLCB3/PLCB4/PRKACA
Human Diseases	Cardiovascular disease	hsa05414	Dilated cardiomyopathy	14/472	105/9392	0.000738438857595185	0.00184609714398796	0.000831715344870367	60/71/781/782/10368/59284/59283/2778/3673/3678/3688/3690/4842/5566	14	105	0.133333333333333	ACTB/ACTG1/CACNA2D1/CACNB1/CACNG3/CACNG7/CACNG8/GNAS/ITGA2/ITGA5/ITGB1/ITGB3/NOS1/PRKACA
Cellular Processes	Transport and catabolism	hsa04145	Phagosome	21/472	159/9392	4.41790982306018e-05	0.000134712491852788	6.06915226452561e-05	60/71/537/535/523/526/534/51606/811/3673/3678/3688/3690/4842/5879/9554/23673/8417/7846/203068/347733	21	159	0.132075471698113	ACTB/ACTG1/ATP6AP1/ATP6V0A1/ATP6V1A/ATP6V1B2/ATP6V1G2/ATP6V1H/CALR/ITGA2/ITGA5/ITGB1/ITGB3/NOS1/RAC1/SEC22B/STX12/STX7/TUBA1A/TUBB/TUBB2B
Organismal Systems	Immune system	hsa04664	Fc epsilon RI signaling pathway	9/472	69/9392	0.00732262374128032	0.0157815166837938	0.00710998856911973	2534/3265/5604/5594/5602/5599/5335/5879/6654	9	69	0.130434782608696	FYN/HRAS/MAP2K1/MAPK1/MAPK10/MAPK8/PLCG1/RAC1/SOS1
Environmental Information Processing	Signal transduction	hsa04014	Ras signaling pathway	31/472	238/9392	9.40318768815241e-07	4.053098141445e-06	1.82602737319838e-06	27/4301/382/801/805/998/1946/2782/2783/59345/10681/2785/3265/3480/5604/5594/5602/5599/4763/4804/5062/5063/5335/5566/5579/5582/5879/5908/387/6654/8831	31	238	0.130252100840336	ABL2/AFDN/ARF6/CALM1/CALM2/CDC42/EFNA5/GNB1/GNB2/GNB4/GNB5/GNG3/HRAS/IGF1R/MAP2K1/MAPK1/MAPK10/MAPK8/NF1/NGFR/PAK2/PAK3/PLCG1/PRKACA/PRKCB/PRKCG/RAC1/RAP1B/RHOA/SOS1/SYNGAP1
Cellular Processes	Transport and catabolism	hsa04140	Autophagy - animal	22/472	169/9392	3.65972956599908e-05	0.000115814226772123	5.21773569036511e-05	55054/79065/1612/1965/11337/3265/3480/3708/5604/5594/5602/5599/5515/5566/5861/83452/4218/6009/8417/7248/64601/57617	22	169	0.130177514792899	ATG16L1/ATG9A/DAPK1/EIF2S1/GABARAP/HRAS/IGF1R/ITPR1/MAP2K1/MAPK1/MAPK10/MAPK8/PPP2CA/PRKACA/RAB1A/RAB33B/RAB8A/RHEB/STX7/TSC1/VPS16/VPS18
Human Diseases	Cardiovascular disease	hsa05416	Viral myocarditis	9/472	70/9392	0.00804086906132468	0.0171813441481297	0.00774064767936789	27/60/71/1981/1982/8672/2534/4842/5879	9	70	0.128571428571429	ABL2/ACTB/ACTG1/EIF4G1/EIF4G2/EIF4G3/FYN/NOS1/RAC1
Human Diseases	Cardiovascular disease	hsa05418	Fluid shear stress and atherosclerosis	18/472	142/9392	0.000258878496284172	0.00067416275074003	0.000303728060333403	60/71/9181/801/805/1499/2817/3320/3690/5602/5599/4318/5590/5747/5879/387/6714/6613	18	142	0.126760563380282	ACTB/ACTG1/ARHGEF2/CALM1/CALM2/CTNNB1/GPC1/HSP90AA1/ITGB3/MAPK10/MAPK8/MMP9/PRKCZ/PTK2/RAC1/RHOA/SRC/SUMO2
Organismal Systems	Endocrine system	hsa04917	Prolactin signaling pathway	9/472	71/9392	0.00881151475953271	0.0186684634735863	0.00841063407020518	3265/3717/5604/5594/5602/5599/6654/6714/6774	9	71	0.126760563380282	HRAS/JAK2/MAP2K1/MAPK1/MAPK10/MAPK8/SOS1/SRC/STAT3
Human Diseases	Infectious disease: bacterial	hsa05134	Legionellosis	7/472	56/9392	0.0213214265450357	0.0403814896686282	0.0181929237664978	375/1915/1917/3312/5861/9554/7415	7	56	0.125	ARF1/EEF1A1/EEF1A2/HSPA8/RAB1A/SEC22B/VCP
Cellular Processes	Transport and catabolism	hsa04137	Mitophagy - animal	13/472	105/9392	0.00224037713685446	0.0053342312782249	0.00240321156534764	79065/1460/1965/11337/3265/5602/5599/11331/5071/27342/6714/9101/7415	13	105	0.123809523809524	ATG9A/CSNK2B/EIF2S1/GABARAP/HRAS/MAPK10/MAPK8/PHB2/PRKN/RABGEF1/SRC/USP8/VCP
Metabolism	Carbohydrate metabolism	hsa00562	Inositol phosphate metabolism	9/472	73/9392	0.0105192862190641	0.0215559143833281	0.00971150669059415	3631/55361/23396/5331/5332/5335/22908/8867/8871	9	73	0.123287671232877	INPP4A/PI4K2A/PIP5K1C/PLCB3/PLCB4/PLCG1/SACM1L/SYNJ1/SYNJ2
Human Diseases	Cancer: specific types	hsa05223	Non-small cell lung cancer	9/472	73/9392	0.0105192862190641	0.0215559143833281	0.00971150669059415	238/3265/5604/5594/5335/5579/5582/6654/6774	9	73	0.123287671232877	ALK/HRAS/MAP2K1/MAPK1/PLCG1/PRKCB/PRKCG/SOS1/STAT3
Human Diseases	Infectious disease: viral	hsa05165	Human papillomavirus infection	41/472	333/9392	7.76440847608218e-08	4.13000450855435e-07	1.86067571543291e-07	324/537/535/523/526/534/51606/998/1108/1499/1855/8321/7976/8322/2778/3265/3673/3678/3688/3690/3910/3911/5604/5594/4193/4851/4853/5515/5518/5519/5520/5566/5590/5663/5747/6009/23513/6654/7248/7337/7474	41	333	0.123123123123123	APC/ATP6AP1/ATP6V0A1/ATP6V1A/ATP6V1B2/ATP6V1G2/ATP6V1H/CDC42/CHD4/CTNNB1/DVL1/FZD1/FZD3/FZD4/GNAS/HRAS/ITGA2/ITGA5/ITGB1/ITGB3/LAMA4/LAMA5/MAP2K1/MAPK1/MDM2/NOTCH1/NOTCH2/PPP2CA/PPP2R1A/PPP2R1B/PPP2R2A/PRKACA/PRKCZ/PSEN1/PTK2/RHEB/SCRIB/SOS1/TSC1/UBE3A/WNT5A
Organismal Systems	Endocrine system	hsa04922	Glucagon signaling pathway	13/472	107/9392	0.00265387416760388	0.00620064057851374	0.00279355175537251	801/805/815/816/818/2778/3708/3710/5331/5332/5530/5532/5566	13	107	0.121495327102804	CALM1/CALM2/CAMK2A/CAMK2B/CAMK2G/GNAS/ITPR1/ITPR3/PLCB3/PLCB4/PPP3CA/PPP3CB/PRKACA
Human Diseases	Cardiovascular disease	hsa05410	Hypertrophic cardiomyopathy	12/472	99/9392	0.00389287294674155	0.00892860767601273	0.00402257272140363	60/71/781/782/10368/59284/59283/3673/3678/3688/3690/4842	12	99	0.121212121212121	ACTB/ACTG1/CACNA2D1/CACNB1/CACNG3/CACNG7/CACNG8/ITGA2/ITGA5/ITGB1/ITGB3/NOS1
Cellular Processes	Transport and catabolism	hsa04148	Efferocytosis	19/472	157/9392	0.000322297108926417	0.000830662651872209	0.000374235384211901	102/575/196527/811/815/816/818/1398/3690/3717/4035/5604/5594/5029/5747/51552/5879/64601/57617	19	157	0.121019108280255	ADAM10/ADGRB1/ANO6/CALR/CAMK2A/CAMK2B/CAMK2G/CRK/ITGB3/JAK2/LRP1/MAP2K1/MAPK1/P2RY2/PTK2/RAB14/RAC1/VPS16/VPS18
Human Diseases	Substance dependence	hsa05034	Alcoholism	23/472	191/9392	8.42175952655281e-05	0.000250647604956929	0.000112923342022701	135/801/805/814/1813/2770/2771/2775/2778/2782/2783/59345/10681/2785/2906/3265/5604/5594/5499/5566/6570/6571/6654	23	191	0.120418848167539	ADORA2A/CALM1/CALM2/CAMK4/DRD2/GNAI1/GNAI2/GNAO1/GNAS/GNB1/GNB2/GNB4/GNB5/GNG3/GRIN2D/HRAS/MAP2K1/MAPK1/PPP1CA/PRKACA/SLC18A1/SLC18A2/SOS1
Cellular Processes	Transport and catabolism	hsa04142	Lysosome	16/472	133/9392	0.00100030558981259	0.00245172938679557	0.00110456860794579	162/164/8906/8907/8943/26985/10947/10239/537/535/51606/1211/1213/23312/5538/23335	16	133	0.120300751879699	AP1B1/AP1G1/AP1G2/AP1M1/AP3D1/AP3M1/AP3M2/AP3S2/ATP6AP1/ATP6V0A1/ATP6V1H/CLTA/CLTC/DMXL2/PPT1/WDR7
Organismal Systems	Endocrine system	hsa04918	Thyroid hormone synthesis	9/472	75/9392	0.0124645212285758	0.0251300831221287	0.0113217637644959	478/2778/3708/3710/5331/5332/5566/5579/5582	9	75	0.12	ATP1A3/GNAS/ITPR1/ITPR3/PLCB3/PLCB4/PRKACA/PRKCB/PRKCG
Environmental Information Processing	Signal transduction	hsa04020	Calcium signaling pathway	30/472	254/9392	1.05754129949702e-05	3.72373697005993e-05	1.67764149809016e-05	135/490/492/493/773/8912/801/805/8536/815/816/818/814/2767/2778/2906/3360/3708/3710/4842/4916/5023/5331/5332/5335/5530/5532/5566/5579/5582	30	254	0.118110236220472	ADORA2A/ATP2B1/ATP2B3/ATP2B4/CACNA1A/CACNA1H/CALM1/CALM2/CAMK1/CAMK2A/CAMK2B/CAMK2G/CAMK4/GNA11/GNAS/GRIN2D/HTR4/ITPR1/ITPR3/NOS1/NTRK3/P2RX1/PLCB3/PLCB4/PLCG1/PPP3CA/PPP3CB/PRKACA/PRKCB/PRKCG
Human Diseases	Cancer: specific types	hsa05210	Colorectal cancer	10/472	87/9392	0.0116142348768833	0.0236061684489499	0.0106352001012111	324/1499/3265/5604/5594/5602/5599/5879/387/6654	10	87	0.114942528735632	APC/CTNNB1/HRAS/MAP2K1/MAPK1/MAPK10/MAPK8/RAC1/RHOA/SOS1
NA	NA	hsa04081	Hormone signaling	25/472	219/9392	0.000100771731343779	0.000296387445128762	0.000133530343700116	1813/51738/2767/10672/2770/2771/2775/2778/2782/2783/59345/10681/2785/3060/3480/3690/3717/4842/4985/5331/5332/5566/387/6714/6774	25	219	0.114155251141553	DRD2/GHRL/GNA11/GNA13/GNAI1/GNAI2/GNAO1/GNAS/GNB1/GNB2/GNB4/GNB5/GNG3/HCRT/IGF1R/ITGB3/JAK2/NOS1/OPRD1/PLCB3/PLCB4/PRKACA/RHOA/SRC/STAT3
Environmental Information Processing	Signal transduction	hsa04010	MAPK signaling pathway	34/472	300/9392	6.78053803732232e-06	2.45671668018925e-05	1.10681551486421e-05	408/409/773/8912/781/782/10368/59284/59283/998/1398/1946/2316/3265/3312/3480/5604/5594/5602/5599/4763/4804/5062/5530/5532/5566/5579/5582/5879/5908/5971/6195/9252/6654	34	300	0.113333333333333	ARRB1/ARRB2/CACNA1A/CACNA1H/CACNA2D1/CACNB1/CACNG3/CACNG7/CACNG8/CDC42/CRK/EFNA5/FLNA/HRAS/HSPA8/IGF1R/MAP2K1/MAPK1/MAPK10/MAPK8/NF1/NGFR/PAK2/PPP3CA/PPP3CB/PRKACA/PRKCB/PRKCG/RAC1/RAP1B/RELB/RPS6KA1/RPS6KA5/SOS1
Human Diseases	Infectious disease: viral	hsa05167	Kaposi sarcoma-associated herpesvirus infection	22/472	196/9392	0.000330936926783922	0.000844226854040619	0.000380346414241458	801/805/1499/2782/2783/59345/10681/2785/3265/3708/3710/3717/5604/5594/5602/5599/5335/5530/5532/5879/6714/6774	22	196	0.112244897959184	CALM1/CALM2/CTNNB1/GNB1/GNB2/GNB4/GNB5/GNG3/HRAS/ITPR1/ITPR3/JAK2/MAP2K1/MAPK1/MAPK10/MAPK8/PLCG1/PPP3CA/PPP3CB/RAC1/SRC/STAT3
Human Diseases	Cancer: overview	hsa05235	PD-L1 expression and PD-1 checkpoint pathway in cancer	10/472	90/9392	0.0145423410464753	0.0284954420787484	0.0128379465365309	238/1460/3265/3717/5604/5594/5335/5530/5532/6774	10	90	0.111111111111111	ALK/CSNK2B/HRAS/JAK2/MAP2K1/MAPK1/PLCG1/PPP3CA/PPP3CB/STAT3
Organismal Systems	Endocrine system	hsa04914	Progesterone-mediated oocyte maturation	12/472	111/9392	0.00967073041906965	0.020316660544264	0.00915319022415261	22849/80315/2770/2771/3320/3480/5604/5594/5602/5599/5566/6195	12	111	0.108108108108108	CPEB3/CPEB4/GNAI1/GNAI2/HSP90AA1/IGF1R/MAP2K1/MAPK1/MAPK10/MAPK8/PRKACA/RPS6KA1
Human Diseases	Infectious disease: parasitic	hsa05145	Toxoplasmosis	12/472	112/9392	0.0103552890628091	0.0215559143833281	0.00971150669059415	2770/2771/2775/3312/3688/3717/3910/3911/5594/5602/5599/6774	12	112	0.107142857142857	GNAI1/GNAI2/GNAO1/HSPA8/ITGB1/JAK2/LAMA4/LAMA5/MAPK1/MAPK10/MAPK8/STAT3
Human Diseases	Infectious disease: viral	hsa05160	Hepatitis C	17/472	159/9392	0.00258865353832468	0.00610531494887896	0.00275060505065284	1499/1965/3265/5604/5594/8554/5515/5518/5519/5520/6654/6774/7531/7532/7533/10971/7534	17	159	0.106918238993711	CTNNB1/EIF2S1/HRAS/MAP2K1/MAPK1/PIAS1/PPP2CA/PPP2R1A/PPP2R1B/PPP2R2A/SOS1/STAT3/YWHAE/YWHAG/YWHAH/YWHAQ/YWHAZ
Human Diseases	Infectious disease: parasitic	hsa05146	Amoebiasis	11/472	103/9392	0.0141052935913763	0.0279866936336831	0.012608741973912	87/2767/2778/3910/3911/5331/5332/5566/5579/5582/5747	11	103	0.106796116504854	ACTN1/GNA11/GNAS/LAMA4/LAMA5/PLCB3/PLCB4/PRKACA/PRKCB/PRKCG/PTK2
Human Diseases	Cancer: overview	hsa05207	Chemical carcinogenesis - receptor activation	23/472	217/9392	0.000557395176747381	0.0014075635776449	0.000634144432875808	408/409/773/1136/1141/2770/2771/2778/3265/3320/3717/3836/3838/5604/5594/4853/5566/5579/5582/6195/6654/6714/6774	23	217	0.105990783410138	ARRB1/ARRB2/CACNA1A/CHRNA3/CHRNB2/GNAI1/GNAI2/GNAS/HRAS/HSP90AA1/JAK2/KPNA1/KPNA2/MAP2K1/MAPK1/NOTCH2/PRKACA/PRKCB/PRKCG/RPS6KA1/SOS1/SRC/STAT3
Environmental Information Processing	Signal transduction	hsa04068	FoxO signaling pathway	14/472	133/9392	0.00685567739359342	0.0149036465078118	0.0067144849529931	11337/9456/9455/9454/3265/3480/5604/5594/5602/5599/4193/6517/6654/6774	14	133	0.105263157894737	GABARAP/HOMER1/HOMER2/HOMER3/HRAS/IGF1R/MAP2K1/MAPK1/MAPK10/MAPK8/MDM2/SLC2A4/SOS1/STAT3
Environmental Information Processing	Signal transduction	hsa04151	PI3K-Akt signaling pathway	38/472	362/9392	1.18861692000439e-05	4.12714208334857e-05	1.85938611755072e-05	1946/1975/1977/2782/2783/59345/10681/2785/3265/3320/3480/3673/3678/3688/3690/3717/3910/3911/9863/5604/5594/4193/4804/5515/5518/5519/5520/5747/5879/6009/6194/6654/7248/7531/7532/7533/10971/7534	38	362	0.104972375690608	EFNA5/EIF4B/EIF4E/GNB1/GNB2/GNB4/GNB5/GNG3/HRAS/HSP90AA1/IGF1R/ITGA2/ITGA5/ITGB1/ITGB3/JAK2/LAMA4/LAMA5/MAGI2/MAP2K1/MAPK1/MDM2/NGFR/PPP2CA/PPP2R1A/PPP2R1B/PPP2R2A/PTK2/RAC1/RHEB/RPS6/SOS1/TSC1/YWHAE/YWHAG/YWHAH/YWHAQ/YWHAZ
Human Diseases	Cancer: specific types	hsa05225	Hepatocellular carcinoma	17/472	170/9392	0.00516147274685474	0.0114191874930415	0.00514464447054921	60/71/324/1499/1855/8321/7976/8322/3265/3480/5604/5594/5335/5579/5582/6654/7474	17	170	0.1	ACTB/ACTG1/APC/CTNNB1/DVL1/FZD1/FZD3/FZD4/HRAS/IGF1R/MAP2K1/MAPK1/PLCG1/PRKCB/PRKCG/SOS1/WNT5A
Human Diseases	Neurodegenerative disease	hsa05010	Alzheimer disease	39/472	391/9392	2.96530986042413e-05	9.75430875139518e-05	4.39457278483909e-05	102/322/324/51107/348/351/23621/801/805/1460/1499/1855/1965/8321/7976/8322/2597/2906/3265/3708/3710/4035/5604/5594/5602/5599/4842/5331/5332/5530/5532/5663/10313/57142/6622/7846/203068/347733/7474	39	391	0.0997442455242967	ADAM10/APBB1/APC/APH1A/APOE/APP/BACE1/CALM1/CALM2/CSNK2B/CTNNB1/DVL1/EIF2S1/FZD1/FZD3/FZD4/GAPDH/GRIN2D/HRAS/ITPR1/ITPR3/LRP1/MAP2K1/MAPK1/MAPK10/MAPK8/NOS1/PLCB3/PLCB4/PPP3CA/PPP3CB/PSEN1/RTN3/RTN4/SNCA/TUBA1A/TUBB/TUBB2B/WNT5A
Human Diseases	Neurodegenerative disease	hsa05022	Pathways of neurodegeneration - multiple diseases	48/472	483/9392	3.80838940728384e-06	1.48765211222025e-05	6.70226425295019e-06	57679/324/351/801/805/815/816/818/1460/1499/1742/1855/1965/2521/8321/7976/8322/2906/3265/3708/3710/5604/5594/5602/5599/4842/5331/5332/5335/5530/5532/5579/5582/5071/5621/5663/5861/4218/5879/10280/6622/6712/7846/203068/347733/9217/7415/7474	48	483	0.0993788819875776	ALS2/APC/APP/CALM1/CALM2/CAMK2A/CAMK2B/CAMK2G/CSNK2B/CTNNB1/DLG4/DVL1/EIF2S1/FUS/FZD1/FZD3/FZD4/GRIN2D/HRAS/ITPR1/ITPR3/MAP2K1/MAPK1/MAPK10/MAPK8/NOS1/PLCB3/PLCB4/PLCG1/PPP3CA/PPP3CB/PRKCB/PRKCG/PRKN/PRNP/PSEN1/RAB1A/RAB8A/RAC1/SIGMAR1/SNCA/SPTBN2/TUBA1A/TUBB/TUBB2B/VAPB/VCP/WNT5A
Organismal Systems	Development and regeneration	hsa04380	Osteoclast differentiation	14/472	143/9392	0.0126466530164514	0.0252933060329028	0.0113952999811394	814/1540/2534/3690/3708/3710/5604/5594/5602/5599/5530/5532/5879/5971	14	143	0.0979020979020979	CAMK4/CYLD/FYN/ITGB3/ITPR1/ITPR3/MAP2K1/MAPK1/MAPK10/MAPK8/PPP3CA/PPP3CB/RAC1/RELB
Human Diseases	Cancer: overview	hsa05203	Viral carcinogenesis	20/472	205/9392	0.00336709858085984	0.0077942096779163	0.00351149657068229	87/998/1108/3190/3265/5594/4193/5566/5879/387/23513/6714/6774/7337/55697/7531/7532/7533/10971/7534	20	205	0.0975609756097561	ACTN1/CDC42/CHD4/HNRNPK/HRAS/MAPK1/MDM2/PRKACA/RAC1/RHOA/SCRIB/SRC/STAT3/UBE3A/VAC14/YWHAE/YWHAG/YWHAH/YWHAQ/YWHAZ
Human Diseases	Cancer: specific types	hsa05224	Breast cancer	14/472	148/9392	0.0166964392186688	0.0323574403462573	0.014577878387577	324/1499/1855/8321/7976/8322/3265/3480/5604/5594/4851/4853/6654/7474	14	148	0.0945945945945946	APC/CTNNB1/DVL1/FZD1/FZD3/FZD4/HRAS/IGF1R/MAP2K1/MAPK1/NOTCH1/NOTCH2/SOS1/WNT5A
Environmental Information Processing	Signaling molecules and interaction	hsa04514	Cell adhesion molecules	15/472	160/9392	0.0145896663443192	0.0284954420787484	0.0128379465365309	23705/1000/8506/3688/3897/94030/4684/4756/57555/4897/9378/9379/84628/5792/1462	15	160	0.09375	CADM1/CDH2/CNTNAP1/ITGB1/L1CAM/LRRC4B/NCAM1/NEO1/NLGN2/NRCAM/NRXN1/NRXN2/NTNG2/PTPRF/VCAN
Human Diseases	Infectious disease: viral	hsa05161	Hepatitis B	15/472	163/9392	0.0170403343090314	0.0327698736712142	0.0147636904539786	537/3265/3717/5604/5594/5602/5599/4318/5579/5582/6654/6714/6774/10971/7534	15	163	0.0920245398773006	ATP6AP1/HRAS/JAK2/MAP2K1/MAPK1/MAPK10/MAPK8/MMP9/PRKCB/PRKCG/SOS1/SRC/STAT3/YWHAQ/YWHAZ
Genetic Information Processing	Folding, sorting and degradation	hsa04120	Ubiquitin mediated proteolysis	13/472	142/9392	0.0262325104601724	0.0489412508585306	0.0220493214394222	8452/26232/4193/8554/10401/5071/6500/7329/9040/7334/7337/89910/7428	13	142	0.0915492957746479	CUL3/FBXO2/MDM2/PIAS1/PIAS3/PRKN/SKP1/UBE2I/UBE2M/UBE2N/UBE3A/UBE3B/VHL
Human Diseases	Neurodegenerative disease	hsa05012	Parkinson disease	24/472	271/9392	0.00490083537230058	0.0109994811924703	0.00495555573723924	135/801/805/815/816/818/1813/1965/2770/2771/2778/3708/3710/5602/5599/5335/5566/5071/6570/6571/6622/7846/203068/347733	24	271	0.0885608856088561	ADORA2A/CALM1/CALM2/CAMK2A/CAMK2B/CAMK2G/DRD2/EIF2S1/GNAI1/GNAI2/GNAS/ITPR1/ITPR3/MAPK10/MAPK8/PLCG1/PRKACA/PRKN/SLC18A1/SLC18A2/SNCA/TUBA1A/TUBB/TUBB2B
Human Diseases	Infectious disease: bacterial	hsa05152	Tuberculosis	16/472	182/9392	0.0207843418991296	0.0396647746166595	0.0178700247746634	537/535/51606/801/805/815/816/818/3717/5594/5602/5599/5530/5532/387/6714	16	182	0.0879120879120879	ATP6AP1/ATP6V0A1/ATP6V1H/CALM1/CALM2/CAMK2A/CAMK2B/CAMK2G/JAK2/MAPK1/MAPK10/MAPK8/PPP3CA/PPP3CB/RHOA/SRC
Human Diseases	Cancer: overview	hsa05206	MicroRNAs in cancer	27/472	314/9392	0.00439730724626417	0.00999388010514585	0.00450250598421308	324/1398/23405/1946/7976/3190/3265/3678/3690/5604/5594/4082/4193/4318/4851/4853/5335/5579/5581/5582/5962/387/6093/9252/6654/6774/7329	27	314	0.0859872611464968	APC/CRK/DICER1/EFNA5/FZD3/HNRNPK/HRAS/ITGA5/ITGB3/MAP2K1/MAPK1/MARCKS/MDM2/MMP9/NOTCH1/NOTCH2/PLCG1/PRKCB/PRKCE/PRKCG/RDX/RHOA/ROCK1/RPS6KA5/SOS1/STAT3/UBE2I
NA	NA	hsa04820	Cytoskeleton in muscle cells	19/472	232/9392	0.0244783473949134	0.0460119311934463	0.0207295858429421	60/71/88/375790/478/832/23002/1729/3673/3678/3688/3690/4628/6709/6711/6712/23345/83660/1462	19	232	0.0818965517241379	ACTB/ACTG1/ACTN2/AGRN/ATP1A3/CAPZB/DAAM1/DIAPH1/ITGA2/ITGA5/ITGB1/ITGB3/MYH10/SPTAN1/SPTBN1/SPTBN2/SYNE1/TLN2/VCAN
